# Supplementary material for: Deciphering transcriptome patterns in porcine mesenchymal stem cells promoting phenotypic maintenance and differentiation by key driver genes
Source: Front Cell Dev Biol. 2024 Nov 6;12:1478757. doi: 10.3389/fcell.2024.1478757 (PMC11576426; doi:10.3389/fcell.2024.1478757)
Supplement: Supplementary file 1 [file Table2.xlsx]

## Sheet: Sheet1
Supplementary Table S2 Differentially expressed genes (DEGs) from BM-MCS vs PBMC analysis. All significant DEGs (padj <0.05, |log2FC| >2) are displayed. The DEGs assigned as cluster of differentiation markers are highlighted in bold.
Contrast	Ensembl ID	BaseMean	log2FoldChange	lfcSE	stat	pvalue	padj	Gene name	Gene Type
MSC_vs_PBMC	ENSSSCG00000053650	36.5031	-3.00973	1.15966	-2.59536	0.00944921	0.0242399	5_8S_rRNA	rRNA
MSC_vs_PBMC	ENSSSCG00000000660	132.656	-10.2503	1.46705	-6.98705	2.80725e-12	2.84667e-11	A2M	protein_coding
MSC_vs_PBMC	ENSSSCG00000006013	17.0487	-4.03404	1.69228	-2.38379	0.0171353	0.0411889	AARD	protein_coding
MSC_vs_PBMC	ENSSSCG00000002723	13337.1	2.16584	0.365696	5.92251	3.17061e-09	2.31952e-08	AARS1	protein_coding
MSC_vs_PBMC	ENSSSCG00000001706	252.804	-2.13834	0.391687	-5.45932	4.77965e-08	3.00763e-07	AARS2	protein_coding
MSC_vs_PBMC	ENSSSCG00000014998	1052.04	2.0207	0.18279	11.0548	2.07819e-28	7.40978e-27	AASDHPPT	protein_coding
MSC_vs_PBMC	ENSSSCG00000007909	28.9365	-5.39508	1.26097	-4.27851	1.88151e-05	8.1683e-05	ABAT	protein_coding
MSC_vs_PBMC	ENSSSCG00000031141	154.125	-3.10658	0.559849	-5.54896	2.8737e-08	1.8575e-07	ABCA13	protein_coding
MSC_vs_PBMC	ENSSSCG00000017255	225.407	-2.39408	0.735167	-3.25651	0.0011279	0.00355838	ABCA5	protein_coding
MSC_vs_PBMC	ENSSSCG00000017256	2.61082	-5.83083	1.60602	-3.63061	0.000282752	0.00100351	ABCA6	protein_coding
MSC_vs_PBMC	ENSSSCG00000023121	898.503	-3.88291	0.612579	-6.33863	2.31814e-10	1.92524e-09	ABCA7	protein_coding
MSC_vs_PBMC	ENSSSCG00000017257	175.007	3.50459	1.05084	3.33505	0.000852856	0.0027566	ABCA9	protein_coding
MSC_vs_PBMC	ENSSSCG00000016210	523.247	2.5275	0.419574	6.02397	1.70193e-09	1.28235e-08	ABCB6	protein_coding
MSC_vs_PBMC	ENSSSCG00000001680	1194.43	-2.21238	0.329904	-6.70614	1.99841e-11	1.85211e-10	ABCC10	protein_coding
MSC_vs_PBMC	ENSSSCG00000010543	35.3594	2.53597	0.801179	3.1653	0.00154923	0.00475716	ABCC2	protein_coding
MSC_vs_PBMC	ENSSSCG00000017561	3269.59	5.03787	0.400688	12.573	2.9708e-36	1.65986e-34	ABCC3	protein_coding
MSC_vs_PBMC	ENSSSCG00000007873	4.30494	-3.49376	1.48984	-2.34506	0.019024	0.0451357	ABCC6	protein_coding
MSC_vs_PBMC	ENSSSCG00000027745	204.4	-7.7237	1.24131	-6.22223	4.90138e-10	3.9245e-09	ABCG1	protein_coding
MSC_vs_PBMC	ENSSSCG00000009215	77.8059	-2.89611	0.939484	-3.08266	0.00205162	0.00615583	ABCG2	protein_coding
MSC_vs_PBMC	ENSSSCG00000017789	79.7027	-3.31382	0.425778	-7.78298	7.08367e-15	8.96372e-14	ABHD15	protein_coding
MSC_vs_PBMC	ENSSSCG00000002051	1116.97	2.2661	0.649769	3.48755	0.00048747	0.00165233	ABHD4	protein_coding
MSC_vs_PBMC	ENSSSCG00000034630	393.127	5.94833	0.621711	9.56768	1.09333e-21	2.41272e-20	ABI2	protein_coding
MSC_vs_PBMC	ENSSSCG00000011959	1488.77	2.89751	1.25362	2.31131	0.0208155	0.0489339	ABI3BP	protein_coding
MSC_vs_PBMC	ENSSSCG00000008721	12.4383	-2.7714	0.825712	-3.35637	0.000789724	0.00256928	ABLIM2	protein_coding
MSC_vs_PBMC	ENSSSCG00000014430	116.157	-6.41221	0.928035	-6.90945	4.86536e-12	4.8248e-11	ABLIM3	protein_coding
MSC_vs_PBMC	ENSSSCG00000004145	455.617	-2.27998	0.477848	-4.77135	1.82995e-06	9.26529e-06	ABRACL	protein_coding
MSC_vs_PBMC	ENSSSCG00000000162	89.4182	-4.65777	1.18569	-3.92832	8.55403e-05	0.000334242	ABTB3	protein_coding
MSC_vs_PBMC	ENSSSCG00000017694	5489.53	2.23029	0.334543	6.66668	2.6165e-11	2.39527e-10	ACACA	protein_coding
MSC_vs_PBMC	ENSSSCG00000061436	224.347	2.89048	0.857698	3.37004	0.000751576	0.00245934	ACACB	protein_coding
MSC_vs_PBMC	ENSSSCG00000001832	2098.88	-5.77938	2.04613	-2.82454	0.00473487	0.0130723	ACAN	protein_coding
MSC_vs_PBMC	ENSSSCG00000017943	1355.13	-10.9092	0.671242	-16.2523	2.15133e-59	4.67446e-57	ACAP1	protein_coding
MSC_vs_PBMC	ENSSSCG00000013282	125.975	2.15522	0.621485	3.46785	0.000524642	0.00176678	ACCS	protein_coding
MSC_vs_PBMC	ENSSSCG00000012138	7.53631	-3.05882	0.725698	-4.215	2.49776e-05	0.000106533	ACE2	protein_coding
MSC_vs_PBMC	ENSSSCG00000034213	41.8619	-2.50231	0.474067	-5.27839	1.30322e-07	7.77892e-07	ACER2	protein_coding
MSC_vs_PBMC	ENSSSCG00000031154	46.0979	2.59057	0.899282	2.88071	0.00396777	0.0111729	ACKR2	protein_coding
MSC_vs_PBMC	ENSSSCG00000016322	3475.87	2.73391	0.684672	3.99301	6.52386e-05	0.00026036	ACKR3	protein_coding
MSC_vs_PBMC	ENSSSCG00000002348	250.74	5.78796	0.577968	10.0143	1.31862e-23	3.29617e-22	ACOT6	protein_coding
MSC_vs_PBMC	ENSSSCG00000011477	462.833	3.98627	0.787033	5.06494	4.08537e-07	2.27012e-06	ACOX2	protein_coding
MSC_vs_PBMC	ENSSSCG00000037846	6.03304	-5.59008	1.29557	-4.31476	1.59774e-05	7.01637e-05	ACOXL	protein_coding
MSC_vs_PBMC	ENSSSCG00000011627	8.38538	-3.35455	1.08933	-3.07947	0.00207373	0.00621531	ACP3	protein_coding
MSC_vs_PBMC	ENSSSCG00000024736	278.192	2.15712	0.7682	2.80802	0.00498474	0.0136864	ACP4	protein_coding
MSC_vs_PBMC	ENSSSCG00000032282	190.303	-11.1344	1.56873	-7.09774	1.26815e-12	1.32289e-11	ACP5	protein_coding
MSC_vs_PBMC	ENSSSCG00000000700	77.5075	-4.50118	0.441267	-10.2006	1.97054e-24	5.2128e-23	ACRBP	protein_coding
MSC_vs_PBMC	ENSSSCG00000007133	471.703	-7.06363	0.731305	-9.65893	4.50541e-22	1.0163e-20	ACSS1	protein_coding
MSC_vs_PBMC	ENSSSCG00000010447	55651.9	6.98676	1.28995	5.41632	6.08397e-08	3.78343e-07	ACTA2	protein_coding
MSC_vs_PBMC	ENSSSCG00000028355	102019	2.46445	0.530785	4.64303	3.43338e-06	1.66476e-05	ACTG1	protein_coding
MSC_vs_PBMC	ENSSSCG00000008294	2289.26	4.86584	1.23853	3.92872	8.54001e-05	0.00033375	ACTG2	protein_coding
MSC_vs_PBMC	ENSSSCG00000025682	690.314	2.2944	0.217513	10.5483	5.17204e-26	1.55418e-24	ACTR6	protein_coding
MSC_vs_PBMC	ENSSSCG00000015874	2226.04	3.51335	0.396849	8.85311	8.51122e-19	1.50623e-17	ACVR1	protein_coding
MSC_vs_PBMC	ENSSSCG00000000232	442.655	-2.67122	0.747828	-3.57197	0.000354309	0.00123319	ACVRL1	protein_coding
MSC_vs_PBMC	ENSSSCG00000025224	62.206	-2.7536	0.496325	-5.54797	2.89001e-08	1.86613e-07	ACYP2	protein_coding
MSC_vs_PBMC	ENSSSCG00000021255	37.7174	-3.61672	0.775941	-4.66107	3.14562e-06	1.53431e-05	ADA	protein_coding
MSC_vs_PBMC	ENSSSCG00000035218	190.337	-9.17157	1.5071	-6.08556	1.16083e-09	8.92909e-09	ADA2	protein_coding
MSC_vs_PBMC	ENSSSCG00000010746	4790.13	7.37865	0.588521	12.5376	4.64727e-36	2.56275e-34	ADAM12	protein_coding
MSC_vs_PBMC	ENSSSCG00000016131	174.987	7.50422	1.46954	5.10651	3.28156e-07	1.84688e-06	ADAM23	protein_coding
MSC_vs_PBMC	ENSSSCG00000009644	44.1152	-6.40636	1.43322	-4.46991	7.8253e-06	3.59023e-05	ADAM28	protein_coding
MSC_vs_PBMC	ENSSSCG00000007145	1095.66	7.77195	0.578886	13.4257	4.27509e-41	3.34404e-39	ADAM33	protein_coding
MSC_vs_PBMC	ENSSSCG00000015808	10267	3.49947	0.214784	16.2929	1.10813e-59	2.49299e-57	ADAM9	protein_coding
MSC_vs_PBMC	ENSSSCG00000009645	77.4767	3.7826	1.32024	2.86508	0.00416906	0.0116802	ADAMDEC1	protein_coding
MSC_vs_PBMC	ENSSSCG00000012026	2423	2.89974	0.945501	3.06688	0.00216303	0.00646012	ADAMTS1	protein_coding
MSC_vs_PBMC	ENSSSCG00000015250	60.9059	-5.62065	1.57491	-3.56887	0.000358524	0.00124582	ADAMTS15	protein_coding
MSC_vs_PBMC	ENSSSCG00000017109	17.3635	4.99595	1.69232	2.95213	0.0031559	0.00910868	ADAMTS16	protein_coding
MSC_vs_PBMC	ENSSSCG00000038452	750.386	7.1807	0.988703	7.26275	3.79309e-13	4.11733e-12	ADAMTS17	protein_coding
MSC_vs_PBMC	ENSSSCG00000024043	14189	3.97038	0.631179	6.29041	3.16627e-10	2.58903e-09	ADAMTS2	protein_coding
MSC_vs_PBMC	ENSSSCG00000000795	99.9521	7.58506	1.74376	4.34983	1.36242e-05	6.02356e-05	ADAMTS20	protein_coding
MSC_vs_PBMC	ENSSSCG00000038180	220.009	10.0716	1.65733	6.07701	1.22447e-09	9.39869e-09	ADAMTS3	protein_coding
MSC_vs_PBMC	ENSSSCG00000006359	1172.29	6.76913	1.31543	5.14594	2.6618e-07	1.51927e-06	ADAMTS4	protein_coding
MSC_vs_PBMC	ENSSSCG00000012027	998.438	7.83	1.26005	6.21402	5.16457e-10	4.12613e-09	ADAMTS5	protein_coding
MSC_vs_PBMC	ENSSSCG00000001765	1054.75	6.03203	0.659209	9.15041	5.67187e-20	1.10745e-18	ADAMTS7	protein_coding
MSC_vs_PBMC	ENSSSCG00000015249	6.13688	6.0275	2.1785	2.76681	0.00566071	0.0153092	ADAMTS8	protein_coding
MSC_vs_PBMC	ENSSSCG00000040366	429.788	7.41574	0.873847	8.48631	2.133e-17	3.33899e-16	ADAMTSL1	protein_coding
MSC_vs_PBMC	ENSSSCG00000026425	11.7305	4.12045	1.59012	2.59128	0.00956196	0.0245119	ADAMTSL2	protein_coding
MSC_vs_PBMC	ENSSSCG00000001793	2925.41	8.55491	0.674225	12.6885	6.84789e-37	4.05797e-35	ADAMTSL3	protein_coding
MSC_vs_PBMC	ENSSSCG00000013433	193.154	8.07958	1.24906	6.46851	9.89715e-11	8.51745e-10	ADAMTSL5	protein_coding
MSC_vs_PBMC	ENSSSCG00000017738	73.0194	-3.42088	0.397927	-8.59675	8.20043e-18	1.32615e-16	ADAP2	protein_coding
MSC_vs_PBMC	ENSSSCG00000016726	2.66001	-5.55227	1.73239	-3.20498	0.00135071	0.0042024	ADCY1	protein_coding
MSC_vs_PBMC	ENSSSCG00000006305	5.54583	-2.52254	1.09158	-2.31091	0.0208379	0.0489821	ADCY10	protein_coding
MSC_vs_PBMC	ENSSSCG00000017101	59.9394	5.02704	1.92086	2.61707	0.00886871	0.0229359	ADCY2	protein_coding
MSC_vs_PBMC	ENSSSCG00000001988	89.94	-3.73738	0.868482	-4.30335	1.68237e-05	7.36257e-05	ADCY4	protein_coding
MSC_vs_PBMC	ENSSSCG00000000175	3079.7	3.53318	0.343003	10.3007	6.99276e-25	1.91151e-23	ADCY6	protein_coding
MSC_vs_PBMC	ENSSSCG00000020736	74.1703	3.61093	1.17507	3.07297	0.00211943	0.00633958	ADD2	protein_coding
MSC_vs_PBMC	ENSSSCG00000010621	1771.98	-2.24855	0.4295	-5.23528	1.64736e-07	9.68977e-07	ADD3	protein_coding
MSC_vs_PBMC	ENSSSCG00000039199	40.6091	8.4855	1.76559	4.80603	1.53957e-06	7.87661e-06	ADGRA1	protein_coding
MSC_vs_PBMC	ENSSSCG00000015825	4323.74	7.77066	0.483518	16.0711	4.07015e-58	8.212e-56	ADGRA2	protein_coding
MSC_vs_PBMC	ENSSSCG00000008753	1904.01	5.73466	0.589005	9.73618	2.11343e-22	4.84906e-21	ADGRA3	protein_coding
MSC_vs_PBMC	ENSSSCG00000035891	49.9806	6.96187	1.48814	4.67825	2.89328e-06	1.42132e-05	ADGRB1	protein_coding
MSC_vs_PBMC	ENSSSCG00000003604	185.254	3.55969	0.746669	4.76743	1.86591e-06	9.43046e-06	ADGRB2	protein_coding
MSC_vs_PBMC	ENSSSCG00000009745	272.566	8.34544	1.96541	4.24615	2.17478e-05	9.3533e-05	ADGRD1	protein_coding
MSC_vs_PBMC	ENSSSCG00000013787	11.8902	-9.4949	1.92457	-4.93351	8.07636e-07	4.29444e-06	ADGRE3	protein_coding
MSC_vs_PBMC	ENSSSCG00000013775	6507.85	-3.76524	0.311297	-12.0953	1.11806e-33	5.3934e-32	ADGRE5	protein_coding
MSC_vs_PBMC	ENSSSCG00000002815	2003.5	-5.84647	0.846476	-6.90683	4.95595e-12	4.90807e-11	ADGRG1	protein_coding
MSC_vs_PBMC	ENSSSCG00000029756	169.375	9.79026	1.71899	5.69536	1.23112e-08	8.31055e-08	ADGRG2	protein_coding
MSC_vs_PBMC	ENSSSCG00000002814	60.9703	-11.883	2.89157	-4.10952	3.96482e-05	0.000163839	ADGRG3	protein_coding
MSC_vs_PBMC	ENSSSCG00000025503	298.495	-8.39259	0.63732	-13.1686	1.3309e-39	9.66691e-38	ADGRG5	protein_coding
MSC_vs_PBMC	ENSSSCG00000004139	1822.83	5.65756	0.812205	6.96568	3.26819e-12	3.29306e-11	ADGRG6	protein_coding
MSC_vs_PBMC	ENSSSCG00000003761	1721.8	2.45586	0.32497	7.55718	4.11894e-14	4.87484e-13	ADGRL2	protein_coding
MSC_vs_PBMC	ENSSSCG00000026129	79.3825	8.98014	1.6469	5.45276	4.95929e-08	3.1145e-07	ADGRL3	protein_coding
MSC_vs_PBMC	ENSSSCG00000037918	322.896	7.8041	1.6871	4.62576	3.73234e-06	1.80079e-05	ADIRF	protein_coding
MSC_vs_PBMC	ENSSSCG00000059591	107.709	5.21822	0.831789	6.27349	3.53033e-10	2.87285e-09	ADM2	protein_coding
MSC_vs_PBMC	ENSSSCG00000021059	23.9114	3.8677	1.6233	2.38261	0.0171905	0.0413098	ADORA1	protein_coding
MSC_vs_PBMC	ENSSSCG00000010054	136.187	-7.05624	0.953937	-7.39696	1.39332e-13	1.57918e-12	ADORA2A	protein_coding
MSC_vs_PBMC	ENSSSCG00000006788	11.7344	-9.40463	2.40904	-3.9039	9.46548e-05	0.000367489	ADORA3	protein_coding
MSC_vs_PBMC	ENSSSCG00000007139	5.15956	5.9468	1.7732	3.35371	0.000797353	0.00259145	ADRA1D	protein_coding
MSC_vs_PBMC	ENSSSCG00000052586	66.2037	-4.82409	0.561589	-8.59007	8.69147e-18	1.39845e-16	ADRB2	protein_coding
MSC_vs_PBMC	ENSSSCG00000016754	41177	6.40936	0.418915	15.2999	7.65888e-53	1.15209e-50	AEBP1	protein_coding
MSC_vs_PBMC	ENSSSCG00000005102	2287.75	2.19683	0.218847	10.0382	1.03532e-23	2.6137e-22	AEN	protein_coding
MSC_vs_PBMC	ENSSSCG00000023907	2025.27	4.36334	0.491416	8.87911	6.73948e-19	1.20704e-17	AFAP1	protein_coding
MSC_vs_PBMC	ENSSSCG00000010650	18.6427	-5.97315	2.12535	-2.81043	0.00494748	0.0135973	AFAP1L2	protein_coding
MSC_vs_PBMC	ENSSSCG00000004018	1494.56	2.93199	0.589186	4.97634	6.47981e-07	3.49225e-06	AFDN	protein_coding
MSC_vs_PBMC	ENSSSCG00000012730	501.283	3.23414	0.491182	6.5844	4.56724e-11	4.09553e-10	AFF2	protein_coding
MSC_vs_PBMC	ENSSSCG00000055832	215.183	-9.29507	1.28349	-7.24202	4.42059e-13	4.77807e-12	AFF3	protein_coding
MSC_vs_PBMC	ENSSSCG00000033636	362.54	-2.44141	0.438652	-5.5657	2.61103e-08	1.69807e-07	AFMID	protein_coding
MSC_vs_PBMC	ENSSSCG00000016317	739.723	3.36243	0.343298	9.7945	1.18889e-22	2.77284e-21	AGAP1	protein_coding
MSC_vs_PBMC	ENSSSCG00000038732	182.636	-8.06864	0.699087	-11.5417	8.13286e-31	3.33473e-29	AGAP2	protein_coding
MSC_vs_PBMC	ENSSSCG00000053763	220.269	3.32977	0.523447	6.36124	2.00134e-10	1.67142e-09	AGBL3	protein_coding
MSC_vs_PBMC	ENSSSCG00000001437	7.90247	-4.94465	0.986101	-5.01435	5.32138e-07	2.9055e-06	AGER	protein_coding
MSC_vs_PBMC	ENSSSCG00000005935	1098.9	-2.47446	0.304706	-8.12083	4.63004e-16	6.44253e-15	AGO2	protein_coding
MSC_vs_PBMC	ENSSSCG00000022204	1833.64	2.10972	0.832273	2.53489	0.0112482	0.0283345	AGRN	protein_coding
MSC_vs_PBMC	ENSSSCG00000010184	733.491	2.96997	1.15264	2.57667	0.00997579	0.0254777	AGT	protein_coding
MSC_vs_PBMC	ENSSSCG00000011695	302.396	4.55584	1.23278	3.69559	0.000219381	0.000797982	AGTR1	protein_coding
MSC_vs_PBMC	ENSSSCG00000016568	446.457	-3.27967	0.409592	-8.00717	1.17378e-15	1.57134e-14	AHCYL2	protein_coding
MSC_vs_PBMC	ENSSSCG00000004166	1248.66	-2.47844	0.380584	-6.51221	7.40552e-11	6.4673e-10	AHI1	protein_coding
MSC_vs_PBMC	ENSSSCG00000037878	5.50512	-7.30215	1.6199	-4.50777	6.5512e-06	3.04358e-05	AHSP	protein_coding
MSC_vs_PBMC	ENSSSCG00000032341	194.037	-8.06517	1.47612	-5.46378	4.66099e-08	2.9366e-07	AIF1	protein_coding
MSC_vs_PBMC	ENSSSCG00000034178	56.2463	4.93078	1.80378	2.73358	0.00626507	0.0167777	AIF1L	protein_coding
MSC_vs_PBMC	ENSSSCG00000010096	7.9146	-3.35001	0.943322	-3.55129	0.000383355	0.0013254	AIFM3	protein_coding
MSC_vs_PBMC	ENSSSCG00000057521	6.75592	5.35812	1.92646	2.78133	0.00541373	0.0147007	AJM1	protein_coding
MSC_vs_PBMC	ENSSSCG00000029201	359.206	2.79959	0.482658	5.80036	6.61725e-09	4.63938e-08	AJUBA	protein_coding
MSC_vs_PBMC	ENSSSCG00000005627	1241.69	5.91039	0.597138	9.89786	4.25276e-23	1.0209e-21	AK1	protein_coding
MSC_vs_PBMC	ENSSSCG00000056207	24.3695	3.91721	1.51914	2.57858	0.00992082	0.0253475	AKAIN1	protein_coding
MSC_vs_PBMC	ENSSSCG00000031733	2359.1	5.98341	0.78954	7.57835	3.49976e-14	4.16725e-13	AKAP12	protein_coding
MSC_vs_PBMC	ENSSSCG00000032986	1259.99	-2.96357	0.316983	-9.3493	8.82271e-21	1.8235e-19	AKAP17A	protein_coding
MSC_vs_PBMC	ENSSSCG00000002268	96.1904	-2.19738	0.837508	-2.62371	0.00869788	0.02254	AKAP5	protein_coding
MSC_vs_PBMC	ENSSSCG00000036790	270.148	-2.69211	0.4841	-5.56105	2.68153e-08	1.73947e-07	AKAP7	protein_coding
MSC_vs_PBMC	ENSSSCG00000013837	1679.48	-2.47187	0.167629	-14.7461	3.25979e-49	4.06227e-47	AKAP8	protein_coding
MSC_vs_PBMC	ENSSSCG00000063387	11135.2	8.17315	3.22038	2.53795	0.0111504	0.0281105	AKR1C8	protein_coding
MSC_vs_PBMC	ENSSSCG00000026181	1237.83	2.26713	0.280957	8.06932	7.06892e-16	9.68243e-15	AKTIP	protein_coding
MSC_vs_PBMC	ENSSSCG00000010495	4713.44	2.55724	0.185617	13.777	3.50499e-43	3.02047e-41	ALDH18A1	protein_coding
MSC_vs_PBMC	ENSSSCG00000028996	1429.27	5.02711	1.36248	3.68967	0.000224541	0.000814887	ALDH1A1	protein_coding
MSC_vs_PBMC	ENSSSCG00000004822	147.936	4.9354	1.22808	4.01881	5.84929e-05	0.0002351	ALDH1A3	protein_coding
MSC_vs_PBMC	ENSSSCG00000000839	11034.6	3.07125	0.442007	6.94842	3.69399e-12	3.70448e-11	ALDH1L2	protein_coding
MSC_vs_PBMC	ENSSSCG00000018044	78.5812	3.91314	0.609978	6.41521	1.40625e-10	1.19165e-09	ALDH3A1	protein_coding
MSC_vs_PBMC	ENSSSCG00000018041	8021.22	2.87704	0.41433	6.94384	3.81573e-12	3.82205e-11	ALDH3A2	protein_coding
MSC_vs_PBMC	ENSSSCG00000026349	21.9876	2.96138	1.00508	2.94641	0.00321487	0.00926102	ALDH3B2	protein_coding
MSC_vs_PBMC	ENSSSCG00000002357	515.357	2.35734	0.371392	6.34732	2.191e-10	1.82323e-09	ALDH6A1	protein_coding
MSC_vs_PBMC	ENSSSCG00000014247	3561.71	2.38198	0.296266	8.03998	8.98523e-16	1.21696e-14	ALDH7A1	protein_coding
MSC_vs_PBMC	ENSSSCG00000028115	1.65028	-5.4114	2.05052	-2.63903	0.0083143	0.0216386	ALDH8A1	protein_coding
MSC_vs_PBMC	ENSSSCG00000009381	748.529	2.06506	0.220033	9.38522	6.2786e-21	1.3137e-19	ALG11	protein_coding
MSC_vs_PBMC	ENSSSCG00000006885	313.075	2.47439	0.25874	9.5632	1.14174e-21	2.51302e-20	ALG14	protein_coding
MSC_vs_PBMC	ENSSSCG00000060177	247.697	4.67506	0.558225	8.37486	5.52881e-17	8.33155e-16	ALOX12	protein_coding
MSC_vs_PBMC	ENSSSCG00000017923	5.5088	-8.36608	2.37273	-3.52593	0.000421996	0.00144816	ALOX15	protein_coding
MSC_vs_PBMC	ENSSSCG00000010404	30.8392	-5.29423	1.26436	-4.18728	2.82318e-05	0.000119538	ALOX5	protein_coding
MSC_vs_PBMC	ENSSSCG00000009330	106.859	-2.8145	0.505772	-5.56477	2.62501e-08	1.70629e-07	ALOX5AP	protein_coding
MSC_vs_PBMC	ENSSSCG00000004918	102.328	-7.43274	0.729941	-10.1827	2.36979e-24	6.24299e-23	ALPK2	protein_coding
MSC_vs_PBMC	ENSSSCG00000021997	32.6281	7.48858	1.97618	3.78943	0.000150995	0.000565996	ALS2CL	protein_coding
MSC_vs_PBMC	ENSSSCG00000036744	42.0427	7.85927	2.33058	3.37224	0.000745602	0.00244167	ALX1	protein_coding
MSC_vs_PBMC	ENSSSCG00000006812	33.2254	5.12347	1.62069	3.16128	0.00157078	0.00481577	ALX3	protein_coding
MSC_vs_PBMC	ENSSSCG00000008937	13.99	-9.68553	2.22243	-4.35808	1.31211e-05	5.82147e-05	AMBN	protein_coding
MSC_vs_PBMC	ENSSSCG00000005485	6.39802	4.50825	1.69998	2.65194	0.0080031	0.0209229	AMBP	protein_coding
MSC_vs_PBMC	ENSSSCG00000008957	3452.42	7.27791	1.8413	3.95259	7.73102e-05	0.000304569	AMCF-II	protein_coding
MSC_vs_PBMC	ENSSSCG00000022678	3.21686	-5.68187	2.14162	-2.65308	0.00797615	0.02086	AMER2	protein_coding
MSC_vs_PBMC	ENSSSCG00000035812	10.3828	-2.61088	0.89346	-2.92221	0.00347556	0.00992985	AMH	protein_coding
MSC_vs_PBMC	ENSSSCG00000000271	28.9478	-5.19885	0.517391	-10.0482	9.35744e-24	2.36937e-22	AMHR2	protein_coding
MSC_vs_PBMC	ENSSSCG00000000810	866.115	-3.63479	1.14328	-3.17927	0.00147644	0.00455519	AMIGO2	protein_coding
MSC_vs_PBMC	ENSSSCG00000034407	924.907	3.10185	0.234835	13.2087	7.82027e-40	5.76252e-38	AMN1	protein_coding
MSC_vs_PBMC	ENSSSCG00000012591	702.185	4.04527	0.661744	6.11304	9.77505e-10	7.58551e-09	AMOT	protein_coding
MSC_vs_PBMC	ENSSSCG00000014960	710.716	5.52203	0.523742	10.5434	5.44849e-26	1.62955e-24	AMOTL1	protein_coding
MSC_vs_PBMC	ENSSSCG00000011643	8312.69	8.70317	0.527499	16.4989	3.73555e-61	9.0443e-59	AMOTL2	protein_coding
MSC_vs_PBMC	ENSSSCG00000024136	135.99	-3.09949	1.31071	-2.36475	0.0180423	0.0431367	AMPH	protein_coding
MSC_vs_PBMC	ENSSSCG00000006035	1809.34	8.03374	0.685954	11.7118	1.10924e-31	4.76338e-30	ANGPT1	protein_coding
MSC_vs_PBMC	ENSSSCG00000007198	2197.1	6.60151	1.29947	5.08015	3.77136e-07	2.10484e-06	ANGPT4	protein_coding
MSC_vs_PBMC	ENSSSCG00000015522	145.92	6.3021	1.8635	3.38186	0.00071998	0.00236385	ANGPTL1	protein_coding
MSC_vs_PBMC	ENSSSCG00000005608	9831.56	7.25845	0.55366	13.1099	2.88847e-39	2.03409e-37	ANGPTL2	protein_coding
MSC_vs_PBMC	ENSSSCG00000014978	806.267	6.49821	1.21455	5.35029	8.78129e-08	5.356e-07	ANGPTL5	protein_coding
MSC_vs_PBMC	ENSSSCG00000013663	21.5718	3.17768	0.914372	3.47526	0.000510367	0.00172284	ANGPTL6	protein_coding
MSC_vs_PBMC	ENSSSCG00000016784	1689.7	2.67353	0.726831	3.67834	0.000234759	0.000847492	ANKH	protein_coding
MSC_vs_PBMC	ENSSSCG00000037099	14.6026	-2.50908	1.03544	-2.4232	0.0153846	0.0373837	ANKLE1	protein_coding
MSC_vs_PBMC	ENSSSCG00000015360	2141.6	2.13953	0.24393	8.77106	1.76988e-18	3.05043e-17	ANKMY2	protein_coding
MSC_vs_PBMC	ENSSSCG00000010461	179.416	7.33093	2.18097	3.36132	0.00077572	0.0025289	ANKRD1	protein_coding
MSC_vs_PBMC	ENSSSCG00000017793	411.713	5.79627	0.495507	11.6977	1.31019e-31	5.56056e-30	ANKRD13B	protein_coding
MSC_vs_PBMC	ENSSSCG00000010445	2.55371	-7.22284	2.71375	-2.66157	0.00777772	0.0203861	ANKRD22	protein_coding
MSC_vs_PBMC	ENSSSCG00000002859	1479.56	-2.21357	0.298511	-7.41537	1.21281e-13	1.38323e-12	ANKRD27	protein_coding
MSC_vs_PBMC	ENSSSCG00000003708	503.234	3.40908	0.481331	7.08262	1.41458e-12	1.46542e-11	ANKRD29	protein_coding
MSC_vs_PBMC	ENSSSCG00000039609	386.516	-2.01968	0.73029	-2.76559	0.00568205	0.0153587	ANKRD33B	protein_coding
MSC_vs_PBMC	ENSSSCG00000037823	25.0848	3.18984	1.01196	3.15215	0.00162071	0.00495272	ANKRD34A	protein_coding
MSC_vs_PBMC	ENSSSCG00000006688	662.257	3.1988	0.936699	3.41497	0.000637893	0.00211345	ANKRD35	protein_coding
MSC_vs_PBMC	ENSSSCG00000016074	1421.78	-3.43259	0.476524	-7.20338	5.87387e-13	6.30065e-12	ANKRD44	protein_coding
MSC_vs_PBMC	ENSSSCG00000022173	1790.78	4.95907	0.440604	11.2552	2.18388e-29	8.32363e-28	ANKRD50	protein_coding
MSC_vs_PBMC	ENSSSCG00000016917	7.26838	-8.67357	1.48502	-5.8407	5.19806e-09	3.70569e-08	ANKRD55	protein_coding
MSC_vs_PBMC	ENSSSCG00000004322	6.36381	-3.25808	1.40488	-2.31911	0.020389	0.0480468	ANKRD6	protein_coding
MSC_vs_PBMC	ENSSSCG00000005378	1215.32	3.18359	0.358196	8.88784	6.23066e-19	1.11782e-17	ANKS6	protein_coding
MSC_vs_PBMC	ENSSSCG00000016658	1858.83	2.98024	0.817801	3.64422	0.000268207	0.000956025	ANLN	protein_coding
MSC_vs_PBMC	ENSSSCG00000024158	731.019	9.20124	1.46503	6.28058	3.37315e-10	2.74935e-09	ANO1	protein_coding
MSC_vs_PBMC	ENSSSCG00000000873	34.3135	6.80342	1.89959	3.58152	0.000341597	0.00119402	ANO4	protein_coding
MSC_vs_PBMC	ENSSSCG00000024569	285.304	-11.234	0.995694	-11.2826	1.59935e-29	6.13255e-28	ANO9	protein_coding
MSC_vs_PBMC	ENSSSCG00000001849	7336.94	4.28693	0.776302	5.52225	3.3469e-08	2.1459e-07	ANPEP	protein_coding
MSC_vs_PBMC	ENSSSCG00000008340	14749.7	6.99969	0.474729	14.7446	3.33227e-49	4.13233e-47	ANTXR1	protein_coding
MSC_vs_PBMC	ENSSSCG00000005979	8.14452	5.32461	1.7893	2.97581	0.00292219	0.00849976	ANXA13	protein_coding
MSC_vs_PBMC	ENSSSCG00000004578	50261.4	2.89068	0.329996	8.75974	1.95699e-18	3.35472e-17	ANXA2	protein_coding
MSC_vs_PBMC	ENSSSCG00000008336	4042.79	2.12947	0.446518	4.76905	1.85096e-06	9.36793e-06	ANXA4	protein_coding
MSC_vs_PBMC	ENSSSCG00000009097	26906.3	3.17326	0.266617	11.9019	1.15652e-32	5.27848e-31	ANXA5	protein_coding
MSC_vs_PBMC	ENSSSCG00000006643	45.1635	-2.57745	0.620335	-4.15493	3.25383e-05	0.000136658	ANXA9	protein_coding
MSC_vs_PBMC	ENSSSCG00000016657	124.724	-10.0283	2.33438	-4.29592	1.7397e-05	7.59516e-05	AOAH	protein_coding
MSC_vs_PBMC	ENSSSCG00000017384	61.9309	-4.44668	0.802256	-5.54272	2.97809e-08	1.92204e-07	AOC2	protein_coding
MSC_vs_PBMC	ENSSSCG00000029606	1429.93	9.25616	1.05533	8.77091	1.77228e-18	3.0525e-17	AOX1	protein_coding
MSC_vs_PBMC	ENSSSCG00000017712	7326.05	2.66982	0.186453	14.319	1.66578e-46	1.72847e-44	AP2B1	protein_coding
MSC_vs_PBMC	ENSSSCG00000001807	8.89109	-3.74481	0.801846	-4.67023	3.00856e-06	1.47339e-05	AP3B2	protein_coding
MSC_vs_PBMC	ENSSSCG00000030156	444.181	-5.63681	0.848601	-6.64247	3.08468e-11	2.80769e-10	APBB1IP	protein_coding
MSC_vs_PBMC	ENSSSCG00000022168	4879.56	6.244	0.471505	13.2427	4.97263e-40	3.70716e-38	APBB2	protein_coding
MSC_vs_PBMC	ENSSSCG00000048443	1084.12	6.74309	1.15044	5.86131	4.59226e-09	3.29229e-08	APLN	protein_coding
MSC_vs_PBMC	ENSSSCG00000015244	10076.1	3.36129	0.355891	9.44473	3.56333e-21	7.58684e-20	APLP2	protein_coding
MSC_vs_PBMC	ENSSSCG00000000398	54.4457	-2.6843	0.510744	-5.25566	1.47495e-07	8.75874e-07	APOF	protein_coding
MSC_vs_PBMC	ENSSSCG00000012459	550.1	2.53602	0.253367	10.0093	1.38739e-23	3.46126e-22	APOOL	protein_coding
MSC_vs_PBMC	ENSSSCG00000012022	37996.5	4.43146	0.347368	12.7573	2.83975e-37	1.73539e-35	APP	protein_coding
MSC_vs_PBMC	ENSSSCG00000033190	233.747	3.90764	1.25598	3.11123	0.00186312	0.0056339	AQP1	protein_coding
MSC_vs_PBMC	ENSSSCG00000040513	610.215	-9.46297	2.02226	-4.6794	2.87714e-06	1.41475e-05	AQP3	protein_coding
MSC_vs_PBMC	ENSSSCG00000000211	18.0932	5.15527	1.62301	3.17636	0.00149134	0.00459883	AQP5	protein_coding
MSC_vs_PBMC	ENSSSCG00000004597	17.7494	-10.0995	3.56579	-2.83234	0.00462087	0.0127867	AQP9	protein_coding
MSC_vs_PBMC	ENSSSCG00000008768	400.724	-5.27555	0.942728	-5.59605	2.19295e-08	1.43906e-07	ARAP2	protein_coding
MSC_vs_PBMC	ENSSSCG00000014391	453.652	-2.04404	0.793682	-2.57539	0.0100127	0.0255641	ARAP3	protein_coding
MSC_vs_PBMC	ENSSSCG00000009536	2778.58	-2.42306	0.175496	-13.8069	2.31515e-43	2.02253e-41	ARGLU1	protein_coding
MSC_vs_PBMC	ENSSSCG00000015671	215.062	-11.84	1.10374	-10.7272	7.5888e-27	2.44206e-25	ARHGAP15	protein_coding
MSC_vs_PBMC	ENSSSCG00000018058	879.608	4.31216	0.381322	11.3084	1.19202e-29	4.6054e-28	ARHGAP23	protein_coding
MSC_vs_PBMC	ENSSSCG00000009229	178.605	-2.04965	0.537985	-3.80987	0.000139041	0.000524125	ARHGAP24	protein_coding
MSC_vs_PBMC	ENSSSCG00000014399	231.181	-8.10154	0.729532	-11.1051	1.18466e-28	4.2962e-27	ARHGAP26	protein_coding
MSC_vs_PBMC	ENSSSCG00000017328	456.848	-5.48289	0.637225	-8.60433	7.67616e-18	1.24772e-16	ARHGAP27	protein_coding
MSC_vs_PBMC	ENSSSCG00000021612	588.475	6.40161	0.987198	6.48462	8.89552e-11	7.69714e-10	ARHGAP28	protein_coding
MSC_vs_PBMC	ENSSSCG00000006889	1977.04	7.41943	0.632507	11.7302	8.92456e-32	3.87829e-30	ARHGAP29	protein_coding
MSC_vs_PBMC	ENSSSCG00000006372	1821.65	-16.7834	1.3065	-12.846	9.05273e-38	5.73911e-36	ARHGAP30	protein_coding
MSC_vs_PBMC	ENSSSCG00000012790	742.807	-12.6347	0.830616	-15.2113	2.97711e-52	4.40023e-50	ARHGAP4	protein_coding
MSC_vs_PBMC	ENSSSCG00000014976	425.741	6.04275	0.886732	6.81463	9.4509e-12	9.06303e-11	ARHGAP42	protein_coding
MSC_vs_PBMC	ENSSSCG00000018019	68.5663	8.0404	1.48997	5.39636	6.80071e-08	4.19834e-07	ARHGAP44	protein_coding
MSC_vs_PBMC	ENSSSCG00000027565	2233.57	-9.08546	0.776157	-11.7057	1.19164e-31	5.09998e-30	ARHGAP45	protein_coding
MSC_vs_PBMC	ENSSSCG00000001966	2975.61	3.23201	0.369657	8.74326	2.26487e-18	3.84877e-17	ARHGAP5	protein_coding
MSC_vs_PBMC	ENSSSCG00000000437	286.939	-5.83475	0.463995	-12.575	2.89707e-36	1.62223e-34	ARHGAP9	protein_coding
MSC_vs_PBMC	ENSSSCG00000003040	3458.11	-4.08267	0.304314	-13.416	4.87469e-41	3.78974e-39	ARHGEF1	protein_coding
MSC_vs_PBMC	ENSSSCG00000023419	1404.02	5.04148	0.370299	13.6146	3.2796e-42	2.73357e-40	ARHGEF10	protein_coding
MSC_vs_PBMC	ENSSSCG00000015129	2525.4	2.10163	0.353906	5.93838	2.87849e-09	2.11556e-08	ARHGEF12	protein_coding
MSC_vs_PBMC	ENSSSCG00000013568	4023.53	-5.57878	0.169875	-32.8405	1.55875e-236	3.96266e-232	ARHGEF18	protein_coding
MSC_vs_PBMC	ENSSSCG00000003472	1511.89	5.76072	0.718163	8.02147	1.04484e-15	1.40763e-14	ARHGEF19	protein_coding
MSC_vs_PBMC	ENSSSCG00000024205	79.3144	6.40888	1.52146	4.21232	2.52759e-05	0.000107614	ARHGEF26	protein_coding
MSC_vs_PBMC	ENSSSCG00000028317	185.607	6.39369	0.843678	7.57836	3.49958e-14	4.16725e-13	ARHGEF28	protein_coding
MSC_vs_PBMC	ENSSSCG00000030359	563.102	-4.99287	0.633739	-7.87843	3.3152e-15	4.31536e-14	ARHGEF3	protein_coding
MSC_vs_PBMC	ENSSSCG00000023857	2934.92	3.03222	0.294831	10.2846	8.26559e-25	2.25217e-23	ARHGEF40	protein_coding
MSC_vs_PBMC	ENSSSCG00000003559	2776.74	-2.70981	0.224918	-12.048	1.98775e-33	9.44536e-32	ARID1A	protein_coding
MSC_vs_PBMC	ENSSSCG00000037642	147.143	-2.28445	0.473244	-4.82722	1.38452e-06	7.12927e-06	ARID3A	protein_coding
MSC_vs_PBMC	ENSSSCG00000001905	350.447	-2.83739	0.35213	-8.05779	7.76863e-16	1.05782e-14	ARID3B	protein_coding
MSC_vs_PBMC	ENSSSCG00000005073	982.321	-2.84551	0.21334	-13.3379	1.39344e-40	1.0606e-38	ARID4A	protein_coding
MSC_vs_PBMC	ENSSSCG00000008123	279.831	-6.03035	0.670547	-8.99318	2.40171e-19	4.45017e-18	ARID5A	protein_coding
MSC_vs_PBMC	ENSSSCG00000000870	4069.42	3.37714	0.226629	14.9016	3.21714e-50	4.21578e-48	ARL1	protein_coding
MSC_vs_PBMC	ENSSSCG00000031782	759.217	6.08943	0.441268	13.7999	2.55363e-43	2.21564e-41	ARL3	protein_coding
MSC_vs_PBMC	ENSSSCG00000032709	191.138	-2.72882	1.01649	-2.68454	0.00726306	0.0191596	ARL4A	protein_coding
MSC_vs_PBMC	ENSSSCG00000017380	80.8828	-3.46226	0.919364	-3.76593	0.000165929	0.000617155	ARL4D	protein_coding
MSC_vs_PBMC	ENSSSCG00000031456	1328.88	-3.73031	0.249488	-14.9519	1.51412e-50	2.02589e-48	ARL5B	protein_coding
MSC_vs_PBMC	ENSSSCG00000027278	338.664	2.91031	0.278628	10.4451	1.5423e-25	4.45045e-24	ARL6	protein_coding
MSC_vs_PBMC	ENSSSCG00000001550	65.9558	2.19726	0.82717	2.65636	0.00789885	0.0206674	ARMC12	protein_coding
MSC_vs_PBMC	ENSSSCG00000004388	159.692	4.15305	0.513094	8.09414	5.76721e-16	7.95087e-15	ARMC2	protein_coding
MSC_vs_PBMC	ENSSSCG00000023994	340.894	2.82236	0.386195	7.30811	2.70928e-13	2.98938e-12	ARMC9	protein_coding
MSC_vs_PBMC	ENSSSCG00000038569	126.497	3.66935	0.767997	4.77782	1.77209e-06	8.99203e-06	ARMCX1	protein_coding
MSC_vs_PBMC	ENSSSCG00000012510	478.127	6.99936	0.709581	9.86407	5.95814e-23	1.41427e-21	ARMCX2	protein_coding
MSC_vs_PBMC	ENSSSCG00000034821	411.002	-2.11414	0.521677	-4.05258	5.06558e-05	0.000205747	ARMCX4	protein_coding
MSC_vs_PBMC	ENSSSCG00000005071	815.816	6.63352	0.698403	9.49813	2.13697e-21	4.63137e-20	ARMH4	protein_coding
MSC_vs_PBMC	ENSSSCG00000004088	794.799	2.25377	0.243698	9.24821	2.28273e-20	4.57662e-19	ARMT1	protein_coding
MSC_vs_PBMC	ENSSSCG00000040288	1429.45	7.19132	0.566454	12.6953	6.27713e-37	3.73717e-35	ARNT2	protein_coding
MSC_vs_PBMC	ENSSSCG00000014852	510.386	-7.00152	0.916675	-7.63795	2.20709e-14	2.67693e-13	ARRB1	protein_coding
MSC_vs_PBMC	ENSSSCG00000017918	1063.34	-4.94064	0.404966	-12.2001	3.10287e-34	1.54973e-32	ARRB2	protein_coding
MSC_vs_PBMC	ENSSSCG00000013893	2782.28	-3.08441	0.29594	-10.4224	1.95875e-25	5.6076e-24	ARRDC2	protein_coding
MSC_vs_PBMC	ENSSSCG00000014448	117.896	7.44834	1.23073	6.05197	1.43081e-09	1.08905e-08	ARSI	protein_coding
MSC_vs_PBMC	ENSSSCG00000009122	621.047	7.15381	0.780603	9.16448	4.97884e-20	9.75883e-19	ARSJ	protein_coding
MSC_vs_PBMC	ENSSSCG00000014139	1301.38	4.25753	0.473968	8.98273	2.64125e-19	4.88334e-18	ARSK	protein_coding
MSC_vs_PBMC	ENSSSCG00000022129	63.3439	3.54357	1.08254	3.27338	0.00106269	0.00336627	ARSL	protein_coding
MSC_vs_PBMC	ENSSSCG00000062852	2.86958	-3.29764	1.17575	-2.80471	0.00503612	0.013814	ART5	protein_coding
MSC_vs_PBMC	ENSSSCG00000034778	2.93666	4.37474	1.69483	2.58123	0.00984493	0.0251687	ARTN	protein_coding
MSC_vs_PBMC	ENSSSCG00000008642	1246.84	3.76976	0.399966	9.4252	4.29286e-21	9.07929e-20	ASAP2	protein_coding
MSC_vs_PBMC	ENSSSCG00000012133	2.4579	-2.88319	1.22062	-2.36207	0.0181734	0.0433928	ASB11	protein_coding
MSC_vs_PBMC	ENSSSCG00000039673	9.36769	-3.07618	0.971511	-3.16639	0.00154346	0.00474116	ASB16	protein_coding
MSC_vs_PBMC	ENSSSCG00000002467	18.2043	-5.73666	1.34138	-4.27668	1.89699e-05	8.22956e-05	ASB2	protein_coding
MSC_vs_PBMC	ENSSSCG00000012132	36.5999	-2.91513	1.14263	-2.55126	0.0107335	0.027178	ASB9	protein_coding
MSC_vs_PBMC	ENSSSCG00000000216	96.4052	2.48039	0.672479	3.68842	0.000225649	0.000818206	ASIC1	protein_coding
MSC_vs_PBMC	ENSSSCG00000053652	6.10249	-2.23361	0.78098	-2.86	0.00423637	0.0118518	ASIP	protein_coding
MSC_vs_PBMC	ENSSSCG00000015340	7076.78	3.99369	0.616229	6.48086	9.12039e-11	7.87563e-10	ASNS	protein_coding
MSC_vs_PBMC	ENSSSCG00000039553	5.00808	-4.14254	1.46696	-2.8239	0.00474429	0.0130934	ASPG	protein_coding
MSC_vs_PBMC	ENSSSCG00000025087	4798.1	4.21825	0.327901	12.8644	7.13998e-38	4.57211e-36	ASPH	protein_coding
MSC_vs_PBMC	ENSSSCG00000008072	19201.6	5.46906	1.35418	4.03864	5.37626e-05	0.000217394	ASPN	protein_coding
MSC_vs_PBMC	ENSSSCG00000015513	3.79917	6.30881	2.66024	2.37151	0.0177154	0.0424508	ASTN1	protein_coding
MSC_vs_PBMC	ENSSSCG00000005502	29.9356	7.30483	1.63081	4.47927	7.4899e-06	3.44693e-05	ASTN2	protein_coding
MSC_vs_PBMC	ENSSSCG00000007248	1922.87	-2.57881	0.259339	-9.94376	2.68492e-23	6.53793e-22	ASXL1	protein_coding
MSC_vs_PBMC	ENSSSCG00000003736	19.8978	5.57889	1.87098	2.9818	0.00286557	0.00834653	ASXL3	protein_coding
MSC_vs_PBMC	ENSSSCG00000008591	516.856	-2.49009	0.314284	-7.92305	2.31749e-15	3.05102e-14	ATAD2B	protein_coding
MSC_vs_PBMC	ENSSSCG00000015595	1597.07	-4.69524	0.78186	-6.00522	1.91072e-09	1.42824e-08	ATF3	protein_coding
MSC_vs_PBMC	ENSSSCG00000003201	1774.4	2.61849	1.06129	2.46727	0.0136149	0.0335093	ATF5	protein_coding
MSC_vs_PBMC	ENSSSCG00000020675	35.1185	-6.56803	0.960924	-6.83512	8.19373e-12	7.92622e-11	ATF7IP2	protein_coding
MSC_vs_PBMC	ENSSSCG00000014819	381.17	-2.77554	0.228916	-12.1247	7.81427e-34	3.82027e-32	ATG16L2	protein_coding
MSC_vs_PBMC	ENSSSCG00000024431	14.2321	-3.3381	0.870835	-3.83322	0.000126477	0.000480183	ATG9B	protein_coding
MSC_vs_PBMC	ENSSSCG00000016173	931.856	2.92397	0.391781	7.4633	8.43838e-14	9.74208e-13	ATIC	protein_coding
MSC_vs_PBMC	ENSSSCG00000013054	6371.53	2.47393	0.277197	8.92482	4.46413e-19	8.12364e-18	ATL3	protein_coding
MSC_vs_PBMC	ENSSSCG00000003045	3.32607	-7.62457	3.27974	-2.32475	0.0200854	0.0474105	ATP1A3	protein_coding
MSC_vs_PBMC	ENSSSCG00000006296	2119.49	3.2204	0.888029	3.62646	0.000287336	0.00101892	ATP1B1	protein_coding
MSC_vs_PBMC	ENSSSCG00000017951	17.9425	-4.9675	1.20382	-4.12644	3.68416e-05	0.000153087	ATP1B2	protein_coding
MSC_vs_PBMC	ENSSSCG00000007805	2.83201	-3.13458	1.28457	-2.44017	0.0146803	0.0358539	ATP2A1	protein_coding
MSC_vs_PBMC	ENSSSCG00000017874	1291.17	-10.5097	0.619519	-16.9643	1.50828e-64	4.61971e-62	ATP2A3	protein_coding
MSC_vs_PBMC	ENSSSCG00000012769	32.6224	3.80729	1.46259	2.60312	0.00923806	0.0237582	ATP2B3	protein_coding
MSC_vs_PBMC	ENSSSCG00000018081	104231	-2.33234	0.334357	-6.97561	3.04539e-12	3.07955e-11	ATP6	protein_coding
MSC_vs_PBMC	ENSSSCG00000008314	5.70711	-3.69569	1.39122	-2.65644	0.00789702	0.0206669	ATP6V1B1	protein_coding
MSC_vs_PBMC	ENSSSCG00000008634	12.9616	-5.88435	1.6885	-3.48496	0.000492203	0.00166615	ATP6V1C2	protein_coding
MSC_vs_PBMC	ENSSSCG00000008803	305.313	-5.3394	0.346093	-15.4276	1.06703e-53	1.70604e-51	ATP8A1	protein_coding
MSC_vs_PBMC	ENSSSCG00000004921	302.415	9.90887	1.52488	6.49813	8.13261e-11	7.0707e-10	ATP8B1	protein_coding
MSC_vs_PBMC	ENSSSCG00000004646	135.731	-5.36526	0.835462	-6.4219	1.3458e-10	1.14233e-09	ATP8B4	protein_coding
MSC_vs_PBMC	ENSSSCG00000010654	163.36	9.94546	1.62426	6.12308	9.17847e-10	7.14437e-09	ATRNL1	protein_coding
MSC_vs_PBMC	ENSSSCG00000011493	1479.46	-2.70254	0.211647	-12.7691	2.43994e-37	1.49465e-35	ATXN7	protein_coding
MSC_vs_PBMC	ENSSSCG00000015432	750.67	-2.79488	0.31967	-8.74302	2.26967e-18	3.85435e-17	ATXN7L1	protein_coding
MSC_vs_PBMC	ENSSSCG00000003552	21.1374	-3.1679	0.979196	-3.2352	0.00121558	0.00381229	AUNIP	protein_coding
MSC_vs_PBMC	ENSSSCG00000007727	1091.5	4.17162	0.656407	6.35523	2.08115e-10	1.73522e-09	AUTS2	protein_coding
MSC_vs_PBMC	ENSSSCG00000029571	134.747	-2.97309	0.684106	-4.34595	1.38676e-05	6.12373e-05	AVIL	protein_coding
MSC_vs_PBMC	ENSSSCG00000036824	1178.02	2.81966	0.52088	5.41326	6.18888e-08	3.84116e-07	AVPI1	protein_coding
MSC_vs_PBMC	ENSSSCG00000002980	370.022	6.37504	2.2739	2.80357	0.00505399	0.0138526	AWN	protein_coding
MSC_vs_PBMC	ENSSSCG00000017265	336.995	-2.25362	0.909228	-2.47861	0.0131896	0.032592	AXIN2	protein_coding
MSC_vs_PBMC	ENSSSCG00000038806	6458.24	4.15845	0.374397	11.1071	1.159e-28	4.20916e-27	AXL	protein_coding
MSC_vs_PBMC	ENSSSCG00000023873	3510.55	-2.3935	0.274134	-8.73111	2.52179e-18	4.26825e-17	AZIN1	protein_coding
MSC_vs_PBMC	ENSSSCG00000051899	9222.95	-2.79894	0.665178	-4.20781	2.57852e-05	0.000109581	B2M	protein_coding
MSC_vs_PBMC	ENSSSCG00000034351	81.5454	6.65511	1.60306	4.1515	3.30297e-05	0.000138561	B3GALT1	protein_coding
MSC_vs_PBMC	ENSSSCG00000032536	29.8463	-2.20758	0.541278	-4.07845	4.53372e-05	0.000185747	B3GNT8	protein_coding
MSC_vs_PBMC	ENSSSCG00000040139	2164.43	3.86049	0.247374	15.6059	6.6403e-55	1.14837e-52	B3GNT9	protein_coding
MSC_vs_PBMC	ENSSSCG00000000433	70.5365	-4.67516	0.80425	-5.81307	6.13388e-09	4.32434e-08	B4GALNT1	protein_coding
MSC_vs_PBMC	ENSSSCG00000033780	38.1341	3.78701	0.944217	4.01074	6.05279e-05	0.000242818	B4GALNT4	protein_coding
MSC_vs_PBMC	ENSSSCG00000026793	1428.85	2.47915	0.23755	10.4363	1.69269e-25	4.87335e-24	B4GALT2	protein_coding
MSC_vs_PBMC	ENSSSCG00000006360	667.891	-2.15977	0.327685	-6.59102	4.36828e-11	3.92543e-10	B4GALT3	protein_coding
MSC_vs_PBMC	ENSSSCG00000007465	556.497	-2.20866	0.415949	-5.30994	1.09664e-07	6.62203e-07	B4GALT5	protein_coding
MSC_vs_PBMC	ENSSSCG00000012940	589.719	4.43395	0.468454	9.46507	2.93356e-21	6.27751e-20	B4GAT1	protein_coding
MSC_vs_PBMC	ENSSSCG00000039681	274.355	2.41097	0.530811	4.54205	5.57091e-06	2.61684e-05	B9D1	protein_coding
MSC_vs_PBMC	ENSSSCG00000015079	1723.1	5.01585	0.509201	9.85043	6.82517e-23	1.61254e-21	BACE1	protein_coding
MSC_vs_PBMC	ENSSSCG00000004332	263.171	-7.79793	1.15572	-6.74724	1.50686e-11	1.4146e-10	BACH2	protein_coding
MSC_vs_PBMC	ENSSSCG00000023045	697.807	5.06015	0.51231	9.87713	5.23108e-23	1.24634e-21	BAHCC1	protein_coding
MSC_vs_PBMC	ENSSSCG00000008029	64.2029	-3.64893	0.675272	-5.40365	6.53001e-08	4.04006e-07	BAIAP3	protein_coding
MSC_vs_PBMC	ENSSSCG00000022361	261.523	-8.52138	1.2344	-6.90325	5.08262e-12	5.02178e-11	BANK1	protein_coding
MSC_vs_PBMC	ENSSSCG00000008081	176.885	6.39199	1.12502	5.68166	1.33398e-08	8.96203e-08	BARX1	protein_coding
MSC_vs_PBMC	ENSSSCG00000055470	49.3038	-11.5668	1.48625	-7.78254	7.10823e-15	8.99032e-14	BATF	protein_coding
MSC_vs_PBMC	ENSSSCG00000000403	2062.38	-2.36381	0.290634	-8.13329	4.17778e-16	5.85165e-15	BAZ2A	protein_coding
MSC_vs_PBMC	ENSSSCG00000000523	116.022	2.19098	0.402731	5.4403	5.31917e-08	3.32409e-07	BBS10	protein_coding
MSC_vs_PBMC	ENSSSCG00000026290	177.173	3.11915	0.526545	5.92381	3.14562e-09	2.3019e-08	BBS12	protein_coding
MSC_vs_PBMC	ENSSSCG00000025417	408.438	2.02464	0.251639	8.04581	8.5675e-16	1.1641e-14	BBS2	protein_coding
MSC_vs_PBMC	ENSSSCG00000015931	220.34	3.37498	0.374516	9.01156	2.03149e-19	3.78625e-18	BBS5	protein_coding
MSC_vs_PBMC	ENSSSCG00000024754	857.711	2.92033	0.449346	6.49908	8.08151e-11	7.02868e-10	BBS9	protein_coding
MSC_vs_PBMC	ENSSSCG00000020657	164.639	8.91571	1.61254	5.52898	3.22104e-08	2.06762e-07	BCAM	protein_coding
MSC_vs_PBMC	ENSSSCG00000006477	3.64884	-5.29548	1.34572	-3.93504	8.3182e-05	0.000325964	BCAN	protein_coding
MSC_vs_PBMC	ENSSSCG00000028878	1093.73	7.53279	0.564752	13.3382	1.38727e-40	1.05907e-38	BCAR1	protein_coding
MSC_vs_PBMC	ENSSSCG00000007485	12.442	-4.20681	0.932252	-4.51252	6.40622e-06	2.98276e-05	BCAS1	protein_coding
MSC_vs_PBMC	ENSSSCG00000055502	1342.62	-2.64882	0.185206	-14.302	2.12728e-46	2.18946e-44	BCAS2	protein_coding
MSC_vs_PBMC	ENSSSCG00000008392	65.1005	-5.03707	0.868049	-5.80274	6.52381e-09	4.57891e-08	BCL11A	protein_coding
MSC_vs_PBMC	ENSSSCG00000002507	77.522	-9.05712	1.03112	-8.7838	1.58042e-18	2.73501e-17	BCL11B	protein_coding
MSC_vs_PBMC	ENSSSCG00000062696	387.764	-4.79254	0.654208	-7.32571	2.37645e-13	2.63243e-12	BCL2	protein_coding
MSC_vs_PBMC	ENSSSCG00000040010	621.747	-6.001	0.584236	-10.2715	9.469e-25	2.57181e-23	BCL2A1	protein_coding
MSC_vs_PBMC	ENSSSCG00000060053	478.6	-3.17587	0.78537	-4.04379	5.25939e-05	0.00021304	BCL2L11	protein_coding
MSC_vs_PBMC	ENSSSCG00000000623	11.3547	-9.37617	1.73761	-5.396	6.8143e-08	4.20571e-07	BCL2L14	protein_coding
MSC_vs_PBMC	ENSSSCG00000002023	1335.79	4.87101	0.299282	16.2756	1.46959e-59	3.24869e-57	BCL2L2	protein_coding
MSC_vs_PBMC	ENSSSCG00000007708	741.256	-2.29425	0.277246	-8.27514	1.28307e-16	1.88109e-15	BCL7B	protein_coding
MSC_vs_PBMC	ENSSSCG00000004163	5369.97	-2.35887	0.253157	-9.31779	1.18791e-20	2.43736e-19	BCLAF1	protein_coding
MSC_vs_PBMC	ENSSSCG00000024109	62.0823	-2.35772	0.90315	-2.61055	0.00903964	0.0233069	BDH1	protein_coding
MSC_vs_PBMC	ENSSSCG00000002501	324.651	9.69773	1.93719	5.00608	5.55491e-07	3.02253e-06	BDKRB1	pseudogene
MSC_vs_PBMC	ENSSSCG00000027030	187.411	4.57565	0.916902	4.99033	6.02755e-07	3.26234e-06	BDKRB2	protein_coding
MSC_vs_PBMC	ENSSSCG00000013333	124.769	8.11684	1.5238	5.3267	1.00015e-07	6.06385e-07	BDNF	protein_coding
MSC_vs_PBMC	ENSSSCG00000036589	11.3198	-3.48566	1.35746	-2.56779	0.010235	0.0260715	BEGAIN	protein_coding
MSC_vs_PBMC	ENSSSCG00000063412	79.8632	-8.54362	1.01051	-8.45476	2.79664e-17	4.32458e-16	BEND5	protein_coding
MSC_vs_PBMC	ENSSSCG00000001498	681.762	10.1815	1.48482	6.85707	7.02877e-12	6.83571e-11	BEND6	protein_coding
MSC_vs_PBMC	ENSSSCG00000032984	504.79	-2.13306	0.203145	-10.5002	8.62151e-26	2.5397e-24	BEND7	protein_coding
MSC_vs_PBMC	ENSSSCG00000013733	2.65185	-5.23106	1.94424	-2.69054	0.00713365	0.0188535	BEST2	protein_coding
MSC_vs_PBMC	ENSSSCG00000012525	2.32229	-4.43144	1.85541	-2.38839	0.0169222	0.0407537	BEX1	protein_coding
MSC_vs_PBMC	ENSSSCG00000007084	115.307	8.77102	1.70072	5.15723	2.50628e-07	1.43566e-06	BFSP1	protein_coding
MSC_vs_PBMC	ENSSSCG00000012766	54862	7.1535	0.426975	16.7539	5.30371e-63	1.48166e-60	BGN	protein_coding
MSC_vs_PBMC	ENSSSCG00000028552	474.502	-2.20996	0.602636	-3.66716	0.000245257	0.000882009	BHLHE41	protein_coding
MSC_vs_PBMC	ENSSSCG00000010204	1521.48	5.3571	0.420695	12.7339	3.83109e-37	2.32444e-35	BICC1	protein_coding
MSC_vs_PBMC	ENSSSCG00000000531	284.828	5.94157	1.01526	5.85228	4.84871e-09	3.46539e-08	BICD1	protein_coding
MSC_vs_PBMC	ENSSSCG00000009896	76.5828	-5.65963	0.623093	-9.08312	1.05508e-19	2.01975e-18	BICDL1	protein_coding
MSC_vs_PBMC	ENSSSCG00000020895	6.26573	-8.53749	2.03559	-4.19411	2.73941e-05	0.000116069	BICDL2	protein_coding
MSC_vs_PBMC	ENSSSCG00000022302	228.556	-2.15874	0.366149	-5.8958	3.72873e-09	2.70524e-08	BICRA	protein_coding
MSC_vs_PBMC	ENSSSCG00000000769	1054.87	-2.16996	0.277487	-7.82005	5.2803e-15	6.74213e-14	BID	protein_coding
MSC_vs_PBMC	ENSSSCG00000015720	1949.53	-2.34598	0.243033	-9.65295	4.7761e-22	1.0764e-20	BIN1	protein_coding
MSC_vs_PBMC	ENSSSCG00000000223	569.046	-15.1061	1.28025	-11.7993	3.93571e-32	1.73704e-30	BIN2	protein_coding
MSC_vs_PBMC	ENSSSCG00000027529	4884.52	-2.10319	0.600305	-3.50353	0.000459135	0.001564	BIRC3	protein_coding
MSC_vs_PBMC	ENSSSCG00000010504	125.096	-7.93967	1.32898	-5.97426	2.3114e-09	1.70964e-08	BLNK	protein_coding
MSC_vs_PBMC	ENSSSCG00000009090	1120.23	-2.72077	0.266457	-10.2109	1.77181e-24	4.70177e-23	BLTP1	protein_coding
MSC_vs_PBMC	ENSSSCG00000021067	415.392	2.41164	0.409386	5.89088	3.84154e-09	2.78074e-08	BLVRB	protein_coding
MSC_vs_PBMC	ENSSSCG00000000551	1983.59	6.76529	0.454246	14.8934	3.63525e-50	4.71507e-48	BMAL2	protein_coding
MSC_vs_PBMC	ENSSSCG00000032956	321.876	2.28108	0.386089	5.90817	3.45932e-09	2.51985e-08	BMERB1	protein_coding
MSC_vs_PBMC	ENSSSCG00000009620	6787.51	6.88534	0.422898	16.2813	1.33885e-59	2.98564e-57	BMP1	protein_coding
MSC_vs_PBMC	ENSSSCG00000039442	118.269	2.36258	0.76378	3.09328	0.00197959	0.00595705	BMP2	protein_coding
MSC_vs_PBMC	ENSSSCG00000027722	846.683	-2.01625	0.24814	-8.12547	4.45621e-16	6.22449e-15	BMP2K	protein_coding
MSC_vs_PBMC	ENSSSCG00000016665	266.787	3.32425	0.706382	4.70603	2.52585e-06	1.2517e-05	BMPER	protein_coding
MSC_vs_PBMC	ENSSSCG00000010360	1614.69	3.40586	0.305645	11.1432	7.7294e-29	2.85191e-27	BMPR1A	protein_coding
MSC_vs_PBMC	ENSSSCG00000029621	446.547	7.28157	0.931883	7.81382	5.54794e-15	7.06612e-14	BMPR1B	protein_coding
MSC_vs_PBMC	ENSSSCG00000012137	14.486	-8.81359	3.67167	-2.40043	0.0163756	0.0395874	BMX	protein_coding
MSC_vs_PBMC	ENSSSCG00000005180	623.072	6.81461	0.868967	7.8422	4.42727e-15	5.68548e-14	BNC2	protein_coding
MSC_vs_PBMC	ENSSSCG00000024388	5279.4	2.41101	0.785089	3.07101	0.00213339	0.00637835	BNIP3	protein_coding
MSC_vs_PBMC	ENSSSCG00000032684	102.674	4.24638	1.02692	4.13506	3.5486e-05	0.000148035	BOK	protein_coding
MSC_vs_PBMC	ENSSSCG00000025120	142.659	-3.73499	0.378357	-9.87159	5.52815e-23	1.31589e-21	BORA	protein_coding
MSC_vs_PBMC	ENSSSCG00000032846	6414.71	2.69772	0.333657	8.0853	6.20118e-16	8.53527e-15	BPNT2	protein_coding
MSC_vs_PBMC	ENSSSCG00000033528	2429.59	-2.05696	0.289034	-7.11669	1.10551e-12	1.15751e-11	BPTF	protein_coding
MSC_vs_PBMC	ENSSSCG00000001471	11042.9	-3.09341	0.206072	-15.0113	6.18783e-51	8.45736e-49	BRD2	protein_coding
MSC_vs_PBMC	ENSSSCG00000014327	1455.61	-2.20703	0.192579	-11.4604	2.08582e-30	8.35049e-29	BRD8	protein_coding
MSC_vs_PBMC	ENSSSCG00000011548	930.164	-2.11409	0.225718	-9.36603	7.53096e-21	1.56671e-19	BRPF1	protein_coding
MSC_vs_PBMC	ENSSSCG00000032656	176.042	5.27568	0.658167	8.01572	1.09492e-15	1.47276e-14	BRSK1	protein_coding
MSC_vs_PBMC	ENSSSCG00000021173	4.48504	-7.01325	2.65354	-2.64298	0.00821794	0.0214123	BSPRY	protein_coding
MSC_vs_PBMC	ENSSSCG00000035555	1416.56	2.45638	0.394309	6.2296	4.67641e-10	3.7562e-09	BTBD6	protein_coding
MSC_vs_PBMC	ENSSSCG00000035196	187.367	-3.15918	0.509328	-6.20264	5.5523e-10	4.4234e-09	BTBD8	protein_coding
MSC_vs_PBMC	ENSSSCG00000008965	360.69	5.63363	0.88839	6.3414	2.27694e-10	1.89288e-09	BTC	protein_coding
MSC_vs_PBMC	ENSSSCG00000035790	3756.84	-3.43822	0.452135	-7.6044	2.86225e-14	3.43714e-13	BTG1	protein_coding
MSC_vs_PBMC	ENSSSCG00000026742	201.887	-13.6109	1.28867	-10.562	4.47106e-26	1.35314e-24	BTK	protein_coding
MSC_vs_PBMC	ENSSSCG00000004366	158.218	3.76877	0.87926	4.28629	1.81681e-05	7.90331e-05	BVES	protein_coding
MSC_vs_PBMC	ENSSSCG00000015035	21.5084	3.38399	1.18291	2.86074	0.00422654	0.0118269	C11orf52	protein_coding
MSC_vs_PBMC	ENSSSCG00000014948	770.387	2.54867	0.532754	4.78397	1.7187e-06	8.73683e-06	C11orf54	protein_coding
MSC_vs_PBMC	ENSSSCG00000036867	9.709	-3.10635	0.997202	-3.11507	0.00183904	0.0055677	C11orf71	protein_coding
MSC_vs_PBMC	ENSSSCG00000014957	32.5453	7.11535	1.8362	3.87503	0.000106612	0.000410527	C11orf97	protein_coding
MSC_vs_PBMC	ENSSSCG00000040422	162.015	3.24413	0.338531	9.58298	9.4284e-22	2.09153e-20	C12orf76	protein_coding
MSC_vs_PBMC	ENSSSCG00000009566	56.8475	-5.90953	0.950856	-6.21496	5.13377e-10	4.10411e-09	C13orf46	protein_coding
MSC_vs_PBMC	ENSSSCG00000030679	214.335	-2.31495	0.286005	-8.09407	5.77059e-16	7.95121e-15	C14orf28	protein_coding
MSC_vs_PBMC	ENSSSCG00000004670	90.0177	-4.42746	1.02196	-4.33231	1.4755e-05	6.49864e-05	C15orf48	protein_coding
MSC_vs_PBMC	ENSSSCG00000030781	243.809	7.27605	1.67081	4.35481	1.33182e-05	5.89852e-05	C17orf67	protein_coding
MSC_vs_PBMC	ENSSSCG00000004531	396.902	2.27489	0.383829	5.92682	3.08851e-09	2.26206e-08	C18orf54	protein_coding
MSC_vs_PBMC	ENSSSCG00000013859	208.853	3.56875	0.362427	9.84681	7.07559e-23	1.6686e-21	C19orf44	protein_coding
MSC_vs_PBMC	ENSSSCG00000037098	10.5634	-3.2313	0.893612	-3.61599	0.000299197	0.00105671	C19orf81	protein_coding
MSC_vs_PBMC	ENSSSCG00000039649	9.30824	-3.21342	0.753501	-4.26465	2.00213e-05	8.65172e-05	C19orf84	protein_coding
MSC_vs_PBMC	ENSSSCG00000032446	37.1028	7.17276	1.96017	3.65925	0.000252959	0.000906757	C1orf116	protein_coding
MSC_vs_PBMC	ENSSSCG00000010181	5056.87	4.12357	0.544218	7.57706	3.53462e-14	4.2068e-13	C1orf198	protein_coding
MSC_vs_PBMC	ENSSSCG00000045950	22.0588	-3.56557	1.1778	-3.02732	0.00246735	0.00728598	C1orf54	protein_coding
MSC_vs_PBMC	ENSSSCG00000035511	13472.6	7.54891	0.454978	16.5918	7.98656e-62	2.07578e-59	C1QTNF1	protein_coding
MSC_vs_PBMC	ENSSSCG00000035993	442.522	5.59074	0.617547	9.05314	1.38911e-19	2.63734e-18	C1QTNF2	protein_coding
MSC_vs_PBMC	ENSSSCG00000016823	2010.61	7.011	1.11556	6.28474	3.28412e-10	2.68194e-09	C1QTNF3	protein_coding
MSC_vs_PBMC	ENSSSCG00000013231	4.9741	-4.47872	1.03933	-4.30922	1.63834e-05	7.18721e-05	C1QTNF4	protein_coding
MSC_vs_PBMC	ENSSSCG00000054880	2005.25	8.02234	0.593528	13.5164	1.25223e-41	1.02691e-39	C1QTNF5	protein_coding
MSC_vs_PBMC	ENSSSCG00000055678	4999.79	6.26891	0.445292	14.0782	5.16951e-45	4.978e-43	C1QTNF6	protein_coding
MSC_vs_PBMC	ENSSSCG00000060530	13416.6	2.81001	0.757441	3.70988	0.000207359	0.000757614	C1R	protein_coding
MSC_vs_PBMC	ENSSSCG00000055651	18716.7	5.87656	0.649617	9.04619	1.48042e-19	2.80233e-18	C1S	protein_coding
MSC_vs_PBMC	ENSSSCG00000001422	383.822	-4.34029	0.962389	-4.50991	6.48536e-06	3.01575e-05	C2	protein_coding
MSC_vs_PBMC	ENSSSCG00000055892	6.76009	-2.57468	1.07324	-2.39897	0.0164412	0.0397157	C20orf204	protein_coding
MSC_vs_PBMC	ENSSSCG00000007212	24.4456	2.1857	0.694624	3.14659	0.00165187	0.00504248	C20orf96	protein_coding
MSC_vs_PBMC	ENSSSCG00000025821	1350.97	3.1212	0.354028	8.81626	1.18348e-18	2.07207e-17	C2CD2	protein_coding
MSC_vs_PBMC	ENSSSCG00000061027	16.2208	-2.66292	0.838529	-3.1757	0.00149473	0.00460762	C2orf66	protein_coding
MSC_vs_PBMC	ENSSSCG00000056386	57.1452	-2.14694	0.400545	-5.36004	8.32045e-08	5.08468e-07	C3orf62	protein_coding
MSC_vs_PBMC	ENSSSCG00000038724	304.226	3.44257	0.798689	4.31028	1.63051e-05	7.15533e-05	C3orf70	protein_coding
MSC_vs_PBMC	ENSSSCG00000035935	4.15303	-4.51838	1.8751	-2.40967	0.0159667	0.0386725	C3orf80	protein_coding
MSC_vs_PBMC	ENSSSCG00000015661	23.9095	-5.02848	0.959554	-5.24043	1.60199e-07	9.45574e-07	C4BPB	protein_coding
MSC_vs_PBMC	ENSSSCG00000028492	200.071	2.84546	0.543383	5.23657	1.63587e-07	9.63108e-07	C4orf46	protein_coding
MSC_vs_PBMC	ENSSSCG00000056729	94.3018	-6.59089	2.53577	-2.59916	0.0093451	0.0240044	C5AR1	protein_coding
MSC_vs_PBMC	ENSSSCG00000003113	277.008	3.02642	0.694282	4.35906	1.3062e-05	5.7992e-05	C5AR2	protein_coding
MSC_vs_PBMC	ENSSSCG00000014250	76.6547	2.40734	0.529384	4.54743	5.43053e-06	2.55563e-05	C5orf63	protein_coding
MSC_vs_PBMC	ENSSSCG00000036801	148.64	6.63054	1.21973	5.43605	5.44732e-08	3.40083e-07	C6orf132	protein_coding
MSC_vs_PBMC	ENSSSCG00000038777	257.791	2.13644	0.483141	4.42198	9.78012e-06	4.43349e-05	C7orf50	protein_coding
MSC_vs_PBMC	ENSSSCG00000006972	123.624	7.46575	1.47581	5.05875	4.22008e-07	2.33834e-06	C8orf48	protein_coding
MSC_vs_PBMC	ENSSSCG00000009627	645.059	2.93549	0.437515	6.70946	1.95343e-11	1.81241e-10	C8orf58	protein_coding
MSC_vs_PBMC	ENSSSCG00000040562	53.4298	3.01409	0.724104	4.1625	3.14777e-05	0.0001324	C8orf88	protein_coding
MSC_vs_PBMC	ENSSSCG00000032228	29.1494	5.05724	1.34725	3.75375	0.000174206	0.000645012	C8orf89	protein_coding
MSC_vs_PBMC	ENSSSCG00000004565	8162.33	4.68657	1.48612	3.15356	0.00161294	0.00493313	CA12	protein_coding
MSC_vs_PBMC	ENSSSCG00000023186	50.2527	5.47817	2.10258	2.60546	0.00917519	0.023618	CA4	protein_coding
MSC_vs_PBMC	ENSSSCG00000035629	22.5567	2.07621	0.666846	3.11348	0.00184895	0.00559373	CA5A	protein_coding
MSC_vs_PBMC	ENSSSCG00000006233	30.0601	-6.69401	2.24309	-2.98428	0.00284247	0.00828496	CA8	protein_coding
MSC_vs_PBMC	ENSSSCG00000033268	94.3257	5.87676	1.08642	5.40928	6.3277e-08	3.92348e-07	CABCOCO1	protein_coding
MSC_vs_PBMC	ENSSSCG00000003705	1054.08	3.72191	0.551149	6.753	1.44815e-11	1.361e-10	CABLES1	protein_coding
MSC_vs_PBMC	ENSSSCG00000007540	368.915	-2.4391	0.200756	-12.1496	5.76763e-34	2.84157e-32	CABLES2	protein_coding
MSC_vs_PBMC	ENSSSCG00000020764	4.31382	5.36698	2.22952	2.40724	0.0160737	0.0389056	CABP2	protein_coding
MSC_vs_PBMC	ENSSSCG00000003711	97.1785	-4.1893	0.460406	-9.09914	9.10483e-20	1.75351e-18	CABYR	protein_coding
MSC_vs_PBMC	ENSSSCG00000004829	235.57	6.02804	0.747694	8.06218	7.4947e-16	1.02161e-14	CACHD1	protein_coding
MSC_vs_PBMC	ENSSSCG00000033493	16.9314	3.00493	0.916787	3.27768	0.00104663	0.00332138	CACNA1B	protein_coding
MSC_vs_PBMC	ENSSSCG00000041764	922.896	6.18406	0.533053	11.6012	4.06291e-31	1.68221e-29	CACNA1C	protein_coding
MSC_vs_PBMC	ENSSSCG00000015543	6.33343	-3.63978	1.42726	-2.55019	0.0107664	0.0272533	CACNA1E	protein_coding
MSC_vs_PBMC	ENSSSCG00000017562	372.21	5.16416	1.07385	4.80902	1.51674e-06	7.76449e-06	CACNA1G	protein_coding
MSC_vs_PBMC	ENSSSCG00000000082	26.5889	-6.64894	1.44074	-4.61495	3.93181e-06	1.89272e-05	CACNA1I	protein_coding
MSC_vs_PBMC	ENSSSCG00000024784	23.0565	-9.50083	3.71595	-2.55677	0.0105648	0.0268123	CACNA1S	protein_coding
MSC_vs_PBMC	ENSSSCG00000015402	2916.23	6.66483	0.542333	12.2892	1.03543e-34	5.3285e-33	CACNA2D1	protein_coding
MSC_vs_PBMC	ENSSSCG00000011412	104.927	2.27794	0.8378	2.71896	0.00654879	0.0174593	CACNA2D2	protein_coding
MSC_vs_PBMC	ENSSSCG00000017510	150.96	2.57234	0.378165	6.80217	1.03052e-11	9.84139e-11	CACNB1	protein_coding
MSC_vs_PBMC	ENSSSCG00000032967	798.723	2.27844	0.297139	7.66792	1.74803e-14	2.14678e-13	CACNB3	protein_coding
MSC_vs_PBMC	ENSSSCG00000029073	19.84	-6.97729	2.0767	-3.3598	0.000779977	0.0025405	CACNB4	protein_coding
MSC_vs_PBMC	ENSSSCG00000003257	10.5455	-3.59671	1.4072	-2.55594	0.0105901	0.0268605	CACNG6	protein_coding
MSC_vs_PBMC	ENSSSCG00000025532	229.137	6.99977	1.12349	6.23037	4.65322e-10	3.73994e-09	CACNG7	protein_coding
MSC_vs_PBMC	ENSSSCG00000003061	86.9081	-2.88295	0.829048	-3.47742	0.000506267	0.00170989	CADM4	protein_coding
MSC_vs_PBMC	ENSSSCG00000017543	8143.41	2.17973	0.426757	5.10767	3.26162e-07	1.83688e-06	CALCOCO2	protein_coding
MSC_vs_PBMC	ENSSSCG00000016535	67845.9	7.56954	0.585112	12.9369	2.78638e-38	1.82565e-36	CALD1	protein_coding
MSC_vs_PBMC	ENSSSCG00000031898	571.131	9.91617	1.6529	5.99927	1.98209e-09	1.47898e-08	CALHM5	protein_coding
MSC_vs_PBMC	ENSSSCG00000013858	32.7569	5.03138	1.49685	3.36132	0.000775722	0.0025289	CALR3	protein_coding
MSC_vs_PBMC	ENSSSCG00000016581	30246.7	4.4303	0.337704	13.1189	2.56707e-39	1.82291e-37	CALU	protein_coding
MSC_vs_PBMC	ENSSSCG00000011550	851.997	3.215	0.442763	7.26124	3.83572e-13	4.16183e-12	CAMK1	protein_coding
MSC_vs_PBMC	ENSSSCG00000024009	426.171	2.15851	0.31706	6.80787	9.90547e-12	9.47749e-11	CAMK2N1	protein_coding
MSC_vs_PBMC	ENSSSCG00000053887	13.7313	4.5093	1.5731	2.86651	0.00415022	0.0116351	CAMK2N2	protein_coding
MSC_vs_PBMC	ENSSSCG00000037019	108.804	-7.89135	1.12818	-6.99476	2.65722e-12	2.69991e-11	CAMK4	protein_coding
MSC_vs_PBMC	ENSSSCG00000013583	12.7077	-4.88276	0.848039	-5.75772	8.526e-09	5.89791e-08	CAMSAP3	protein_coding
MSC_vs_PBMC	ENSSSCG00000004728	114.771	-12.7557	2.25877	-5.6472	1.63087e-08	1.08477e-07	CAPN3	protein_coding
MSC_vs_PBMC	ENSSSCG00000034746	43.1912	5.14901	1.11419	4.62131	3.81319e-06	1.8377e-05	CAPN8	protein_coding
MSC_vs_PBMC	ENSSSCG00000000517	90.7735	4.17321	1.00791	4.14048	3.46577e-05	0.000144865	CAPS2	protein_coding
MSC_vs_PBMC	ENSSSCG00000031959	5.62791	-4.02865	1.45967	-2.75996	0.00578076	0.0156056	CAPSL	protein_coding
MSC_vs_PBMC	ENSSSCG00000025260	156.463	6.03837	0.937395	6.44165	1.18183e-10	1.00753e-09	CARD10	protein_coding
MSC_vs_PBMC	ENSSSCG00000034390	642.123	-8.76468	1.06266	-8.24785	1.61276e-16	2.34283e-15	CARD11	protein_coding
MSC_vs_PBMC	ENSSSCG00000001100	1185.66	5.56985	0.426781	13.0508	6.28469e-39	4.31809e-37	CARMIL1	protein_coding
MSC_vs_PBMC	ENSSSCG00000022722	670.488	-7.48549	0.555376	-13.4782	2.1003e-41	1.69046e-39	CARMIL2	protein_coding
MSC_vs_PBMC	ENSSSCG00000002012	36.4914	-4.06181	0.684064	-5.93776	2.8894e-09	2.12112e-08	CARMIL3	protein_coding
MSC_vs_PBMC	ENSSSCG00000012911	587.346	3.96067	0.46099	8.59166	8.57248e-18	1.38105e-16	CARNS1	protein_coding
MSC_vs_PBMC	ENSSSCG00000012253	1564.72	2.14694	0.258594	8.30236	1.02065e-16	1.51559e-15	CASK	protein_coding
MSC_vs_PBMC	ENSSSCG00000033059	52.5975	2.46285	0.577925	4.26154	2.03021e-05	8.76862e-05	CASKIN1	protein_coding
MSC_vs_PBMC	ENSSSCG00000040578	446.558	4.29098	0.380814	11.2679	1.88994e-29	7.22496e-28	CASKIN2	protein_coding
MSC_vs_PBMC	ENSSSCG00000028711	181.757	-9.01313	1.05099	-8.57583	9.83742e-18	1.57585e-16	CASP1	protein_coding
MSC_vs_PBMC	ENSSSCG00000032408	408.033	-2.33942	0.36845	-6.34935	2.16227e-10	1.8005e-09	CASP7	protein_coding
MSC_vs_PBMC	ENSSSCG00000061647	128.694	7.97662	2.39986	3.32379	0.00088804	0.00285705	CASQ2	protein_coding
MSC_vs_PBMC	ENSSSCG00000007495	88.7034	-11.4515	1.75764	-6.51531	7.25408e-11	6.3394e-10	CASS4	protein_coding
MSC_vs_PBMC	ENSSSCG00000003407	74.6775	-8.25353	0.754196	-10.9435	7.14051e-28	2.47986e-26	CASZ1	protein_coding
MSC_vs_PBMC	ENSSSCG00000016634	1520.51	7.02619	0.63239	11.1105	1.11501e-28	4.07266e-27	CAV1	protein_coding
MSC_vs_PBMC	ENSSSCG00000016635	1516.5	8.52384	0.744549	11.4483	2.39719e-30	9.58196e-29	CAV2	protein_coding
MSC_vs_PBMC	ENSSSCG00000035446	13635.3	7.75514	0.376666	20.5889	3.45021e-94	3.37351e-91	CAVIN1	protein_coding
MSC_vs_PBMC	ENSSSCG00000014633	2062.38	3.85376	0.569467	6.76731	1.31199e-11	1.24221e-10	CAVIN3	protein_coding
MSC_vs_PBMC	ENSSSCG00000037954	9.45405	5.6742	1.58808	3.573	0.000352921	0.0012287	CAVIN4	protein_coding
MSC_vs_PBMC	ENSSSCG00000034339	361.942	3.2354	0.628069	5.15134	2.58635e-07	1.47986e-06	CBARP	protein_coding
MSC_vs_PBMC	ENSSSCG00000002648	50.4635	-4.69074	1.11522	-4.20609	2.59827e-05	0.000110328	CBFA2T3	protein_coding
MSC_vs_PBMC	ENSSSCG00000015115	991.988	-2.44678	0.298422	-8.19904	2.42321e-16	3.45501e-15	CBL	protein_coding
MSC_vs_PBMC	ENSSSCG00000022486	1541.35	-2.54373	0.307006	-8.28561	1.17503e-16	1.72968e-15	CBLB	protein_coding
MSC_vs_PBMC	ENSSSCG00000028585	881.784	-2.18062	0.229846	-9.48734	2.37002e-21	5.106e-20	CBLL1	protein_coding
MSC_vs_PBMC	ENSSSCG00000040652	70.9851	9.25118	2.59209	3.569	0.000358341	0.00124552	CBLN1	protein_coding
MSC_vs_PBMC	ENSSSCG00000007490	86.4619	9.00701	2.56215	3.5154	0.000439084	0.00150133	CBLN4	protein_coding
MSC_vs_PBMC	ENSSSCG00000040779	2563.91	6.86713	0.545992	12.5773	2.81325e-36	1.58227e-34	CBS	protein_coding
MSC_vs_PBMC	ENSSSCG00000017160	703.888	-2.80883	0.222119	-12.6456	1.18279e-36	6.86504e-35	CBX4	protein_coding
MSC_vs_PBMC	ENSSSCG00000039191	4380.77	2.29301	0.281252	8.15287	3.55397e-16	5.00549e-15	CBX5	protein_coding
MSC_vs_PBMC	ENSSSCG00000060236	69.1944	-2.0233	0.502129	-4.02944	5.59093e-05	0.000225536	CBX7	protein_coding
MSC_vs_PBMC	ENSSSCG00000008738	1030.01	4.63661	0.315182	14.7109	5.48462e-49	6.63953e-47	CC2D2A	protein_coding
MSC_vs_PBMC	ENSSSCG00000046471	99.1158	5.13006	1.17832	4.35371	1.3385e-05	5.92603e-05	CC2D2B	protein_coding
MSC_vs_PBMC	ENSSSCG00000004907	410.948	7.87148	1.37445	5.72701	1.02216e-08	6.99472e-08	CCBE1	protein_coding
MSC_vs_PBMC	ENSSSCG00000035081	586.154	7.75549	0.642367	12.0733	1.46156e-33	7.01051e-32	CCDC106	protein_coding
MSC_vs_PBMC	ENSSSCG00000002803	17.8045	5.39356	1.68471	3.20148	0.00136725	0.00424865	CCDC113	protein_coding
MSC_vs_PBMC	ENSSSCG00000035628	495.171	-2.03749	0.248569	-8.19688	2.46711e-16	3.5117e-15	CCDC115	protein_coding
MSC_vs_PBMC	ENSSSCG00000035565	521.519	-2.12734	0.24098	-8.82787	1.06686e-18	1.87176e-17	CCDC134	protein_coding
MSC_vs_PBMC	ENSSSCG00000016002	599.05	8.75565	1.32462	6.60995	3.84452e-11	3.47072e-10	CCDC141	protein_coding
MSC_vs_PBMC	ENSSSCG00000015412	5.34725	-8.23828	2.03305	-4.05219	5.07415e-05	0.000206062	CCDC146	protein_coding
MSC_vs_PBMC	ENSSSCG00000023001	386.176	-2.01824	0.524469	-3.84817	0.000119005	0.00045428	CCDC149	protein_coding
MSC_vs_PBMC	ENSSSCG00000016069	358.322	-3.81019	0.275355	-13.8374	1.51623e-43	1.33839e-41	CCDC150	protein_coding
MSC_vs_PBMC	ENSSSCG00000051840	26.4883	7.35976	1.64309	4.47922	7.49172e-06	3.44714e-05	CCDC153	protein_coding
MSC_vs_PBMC	ENSSSCG00000028139	16.0005	-3.71715	0.632781	-5.87431	4.24609e-09	3.05964e-08	CCDC154	protein_coding
MSC_vs_PBMC	ENSSSCG00000031011	85.0241	5.80402	1.33337	4.35288	1.34358e-05	5.94438e-05	CCDC160	protein_coding
MSC_vs_PBMC	ENSSSCG00000040702	943.085	-2.30399	0.208114	-11.0708	1.73779e-28	6.23986e-27	CCDC174	protein_coding
MSC_vs_PBMC	ENSSSCG00000006897	190.509	-2.00259	0.29944	-6.68779	2.26565e-11	2.08762e-10	CCDC18	protein_coding
MSC_vs_PBMC	ENSSSCG00000006336	13.7514	5.11687	1.65077	3.09969	0.0019372	0.00583778	CCDC190	protein_coding
MSC_vs_PBMC	ENSSSCG00000041467	15.7353	-3.53847	0.82498	-4.28915	1.79355e-05	7.81819e-05	CCDC194	protein_coding
MSC_vs_PBMC	ENSSSCG00000011768	48.7837	5.07159	1.08571	4.67123	2.99402e-06	1.46684e-05	CCDC39	protein_coding
MSC_vs_PBMC	ENSSSCG00000017158	71.9275	3.90065	0.670709	5.81571	6.03753e-09	4.26232e-08	CCDC40	protein_coding
MSC_vs_PBMC	ENSSSCG00000058988	10.5135	-7.35817	1.73237	-4.24746	2.16205e-05	9.30797e-05	CCDC63	protein_coding
MSC_vs_PBMC	ENSSSCG00000021439	393.197	-2.0196	0.226143	-8.93062	4.23609e-19	7.73079e-18	CCDC66	protein_coding
MSC_vs_PBMC	ENSSSCG00000040411	578.215	-8.47927	0.66086	-12.8307	1.1041e-37	6.93047e-36	CCDC69	protein_coding
MSC_vs_PBMC	ENSSSCG00000000751	152.792	-2.29366	0.396235	-5.78864	7.09596e-09	4.94771e-08	CCDC77	protein_coding
MSC_vs_PBMC	ENSSSCG00000033830	422.728	6.59237	0.883414	7.46238	8.49764e-14	9.80603e-13	CCDC8	protein_coding
MSC_vs_PBMC	ENSSSCG00000011928	13605.7	5.31496	0.808494	6.5739	4.90149e-11	4.38289e-10	CCDC80	protein_coding
MSC_vs_PBMC	ENSSSCG00000014917	88.6366	-2.69605	0.441758	-6.103	1.04095e-09	8.05329e-09	CCDC81	protein_coding
MSC_vs_PBMC	ENSSSCG00000037284	51.7644	2.61842	0.63885	4.09865	4.15575e-05	0.000171367	CCDC85C	protein_coding
MSC_vs_PBMC	ENSSSCG00000012933	46.3743	2.50042	0.550408	4.54286	5.54973e-06	2.60738e-05	CCDC87	protein_coding
MSC_vs_PBMC	ENSSSCG00000002440	880.938	-4.23068	0.741491	-5.70564	1.15905e-08	7.84488e-08	CCDC88C	protein_coding
MSC_vs_PBMC	ENSSSCG00000024240	1384.23	-2.00877	0.293158	-6.85218	7.27314e-12	7.05717e-11	CCDC9	protein_coding
MSC_vs_PBMC	ENSSSCG00000014903	1141.24	2.21369	0.271635	8.14951	3.65406e-16	5.1436e-15	CCDC90B	protein_coding
MSC_vs_PBMC	ENSSSCG00000009764	90.155	2.68189	0.459675	5.83432	5.40101e-09	3.83961e-08	CCDC92	protein_coding
MSC_vs_PBMC	ENSSSCG00000023975	2381.93	6.26366	0.764841	8.18949	2.6234e-16	3.7279e-15	CCDC9B	protein_coding
MSC_vs_PBMC	ENSSSCG00000047060	42.7384	-2.69543	0.379598	-7.10076	1.24074e-12	1.29484e-11	CCER2	protein_coding
MSC_vs_PBMC	ENSSSCG00000001391	337.978	-2.55843	0.402595	-6.35484	2.08645e-10	1.73907e-09	CCHCR1	protein_coding
MSC_vs_PBMC	ENSSSCG00000005340	17.6292	-4.79071	0.966369	-4.95743	7.14308e-07	3.83104e-06	CCIN	protein_coding
MSC_vs_PBMC	ENSSSCG00000044762	25.759	6.63256	1.77118	3.7447	0.000180606	0.000666866	CCL11	protein_coding
MSC_vs_PBMC	ENSSSCG00000010966	406.395	6.20261	1.52612	4.0643	4.81774e-05	0.000196371	CCL19	protein_coding
MSC_vs_PBMC	ENSSSCG00000017723	10945.1	7.21044	1.4426	4.99824	5.78569e-07	3.13812e-06	CCL2	protein_coding
MSC_vs_PBMC	ENSSSCG00000056251	7.33585	-5.61936	2.15381	-2.60904	0.00907976	0.0233937	CCL22	protein_coding
MSC_vs_PBMC	ENSSSCG00000017700	162.917	-9.12928	2.18354	-4.18095	2.90295e-05	0.000122712	CCL3L1	protein_coding
MSC_vs_PBMC	ENSSSCG00000032343	744.269	-11.9274	1.90553	-6.25934	3.86606e-10	3.14003e-09	CCL4	protein_coding
MSC_vs_PBMC	ENSSSCG00000017705	1283.68	-6.25882	1.51276	-4.13735	3.51341e-05	0.000146687	CCL5	protein_coding
MSC_vs_PBMC	ENSSSCG00000006940	10057	8.82452	0.759423	11.62	3.25984e-31	1.36302e-29	CCN1	protein_coding
MSC_vs_PBMC	ENSSSCG00000004192	41428.4	8.95731	1.17957	7.59371	3.10875e-14	3.71909e-13	CCN2	protein_coding
MSC_vs_PBMC	ENSSSCG00000006002	2121.6	8.37433	1.6869	4.96432	6.89433e-07	3.7078e-06	CCN3	protein_coding
MSC_vs_PBMC	ENSSSCG00000005946	1909.02	5.57106	0.587303	9.48584	2.40434e-21	5.17554e-20	CCN4	protein_coding
MSC_vs_PBMC	ENSSSCG00000031648	536.492	8.22673	1.01491	8.10585	5.23799e-16	7.25274e-15	CCN5	protein_coding
MSC_vs_PBMC	ENSSSCG00000004422	28.6007	6.21901	1.57342	3.95255	7.73233e-05	0.000304573	CCN6	protein_coding
MSC_vs_PBMC	ENSSSCG00000037900	11037.2	8.93286	0.896236	9.96709	2.1237e-23	5.22639e-22	CCND1	protein_coding
MSC_vs_PBMC	ENSSSCG00000008988	1031.9	-2.33001	0.427728	-5.44741	5.1109e-08	3.20181e-07	CCNG2	protein_coding
MSC_vs_PBMC	ENSSSCG00000017036	2.59558	-4.62591	1.75011	-2.64322	0.00821226	0.0214016	CCNJL	protein_coding
MSC_vs_PBMC	ENSSSCG00000029352	6110.41	-4.50137	0.35558	-12.6592	9.94627e-37	5.81274e-35	CCNL1	protein_coding
MSC_vs_PBMC	ENSSSCG00000002990	1.89548	-5.23434	1.79265	-2.91988	0.00350161	0.00999752	CCNP	protein_coding
MSC_vs_PBMC	ENSSSCG00000017392	10.6498	-2.15134	0.837523	-2.56869	0.0102083	0.0260062	CCR10	protein_coding
MSC_vs_PBMC	ENSSSCG00000024311	86.7	-12.3902	1.33076	-9.31061	1.27101e-20	2.59739e-19	CCR2	protein_coding
MSC_vs_PBMC	ENSSSCG00000034660	17.5074	-10.0705	2.17683	-4.62621	3.72423e-06	1.79722e-05	CCR4	protein_coding
MSC_vs_PBMC	ENSSSCG00000024344	94.3681	-12.5017	1.54236	-8.10556	5.2504e-16	7.26596e-15	CCR5	protein_coding
MSC_vs_PBMC	ENSSSCG00000052616	8.72808	-9.0107	2.00869	-4.48585	7.26237e-06	3.3501e-05	CCR8	protein_coding
MSC_vs_PBMC	ENSSSCG00000011316	12.9905	-9.64759	3.89381	-2.47767	0.0132243	0.0326651	CCR9	protein_coding
MSC_vs_PBMC	ENSSSCG00000023557	35.4442	-5.79727	1.32536	-4.37411	1.21927e-05	5.44083e-05	CCRL2	protein_coding
MSC_vs_PBMC	ENSSSCG00000023776	146.73	-3.94937	0.521939	-7.56674	3.8272e-14	4.54013e-13	CCSAP	protein_coding
MSC_vs_PBMC	ENSSSCG00000022986	8.77416	-3.55167	0.728967	-4.87219	1.10367e-06	5.77198e-06	CCSER1	protein_coding
MSC_vs_PBMC	ENSSSCG00000006734	7.82357	-6.85304	1.4681	-4.66798	3.04181e-06	1.48738e-05	CD101	protein_coding
MSC_vs_PBMC	ENSSSCG00000004485	4059.8	7.1513	0.530582	13.4782	2.10127e-41	1.69046e-39	CD109	protein_coding
MSC_vs_PBMC	ENSSSCG00000012840	8551.4	5.29477	0.655606	8.07615	6.68457e-16	9.16587e-15	CD151	protein_coding
MSC_vs_PBMC	ENSSSCG00000033146	259.95	-11.0538	3.36155	-3.2883	0.00100793	0.00320816	CD163	protein_coding
MSC_vs_PBMC	ENSSSCG00000016957	12.4034	-8.61421	2.96419	-2.90609	0.00365976	0.0104093	CD180	protein_coding
MSC_vs_PBMC	ENSSSCG00000007807	157.983	-7.29997	0.793214	-9.20303	3.48001e-20	6.90084e-19	CD19	protein_coding
MSC_vs_PBMC	ENSSSCG00000058723	154.521	-11.3654	1.30046	-8.73954	2.34059e-18	3.96948e-17	CD1D	protein_coding
MSC_vs_PBMC	ENSSSCG00000006736	586.615	-15.1499	1.26785	-11.9493	6.54415e-33	3.01934e-31	CD2	protein_coding
MSC_vs_PBMC	ENSSSCG00000027820	17.7057	-8.11339	2.15541	-3.7642	0.000167086	0.000620911	CD200	protein_coding
MSC_vs_PBMC	ENSSSCG00000011925	32.6931	-9.06411	1.32398	-6.84612	7.58778e-12	7.35404e-11	CD200R1	protein_coding
MSC_vs_PBMC	ENSSSCG00000002893	149.065	-12.2098	1.27387	-9.58483	9.26119e-22	2.05623e-20	CD22	protein_coding
MSC_vs_PBMC	ENSSSCG00000038398	128.98	-12.9604	2.88628	-4.49034	7.11104e-06	3.28578e-05	CD226	protein_coding
MSC_vs_PBMC	ENSSSCG00000006309	869.809	-7.09259	0.694203	-10.2169	1.66623e-24	4.44012e-23	CD247	protein_coding
MSC_vs_PBMC	ENSSSCG00000029949	300.083	4.87775	0.794678	6.13802	8.35583e-10	6.52803e-09	CD248	protein_coding
MSC_vs_PBMC	ENSSSCG00000063084	159.838	-13.2732	1.27547	-10.4065	2.3147e-25	6.59689e-24	CD27	protein_coding
MSC_vs_PBMC	ENSSSCG00000028561	315.438	-14.253	2.99604	-4.75728	1.9622e-06	9.87196e-06	CD28	protein_coding
MSC_vs_PBMC	ENSSSCG00000017236	73.9727	-12.1571	3.6172	-3.36093	0.000776813	0.00253149	CD300C	protein_coding
MSC_vs_PBMC	ENSSSCG00000017237	13.0386	-5.8739	1.73136	-3.39265	0.000692195	0.00227999	CD300LB	protein_coding
MSC_vs_PBMC	ENSSSCG00000033849	691.692	-15.3877	1.26941	-12.1219	8.08411e-34	3.93705e-32	CD37	protein_coding
MSC_vs_PBMC	ENSSSCG00000008742	248.743	-10.7788	1.50485	-7.16275	7.90766e-13	8.38317e-12	CD38	protein_coding
MSC_vs_PBMC	ENSSSCG00000040140	837.587	-15.6636	1.24993	-12.5316	5.01684e-36	2.76057e-34	CD3E	protein_coding
MSC_vs_PBMC	ENSSSCG00000000687	452.631	-14.7743	2.08276	-7.09361	1.3066e-12	1.36189e-11	CD4	protein_coding
MSC_vs_PBMC	ENSSSCG00000030172	379.219	-12.5793	2.33759	-5.3813	7.39491e-08	4.54639e-07	CD40LG	protein_coding
MSC_vs_PBMC	ENSSSCG00000006379	450.438	-13.8069	1.27087	-10.8642	1.70747e-27	5.74932e-26	CD48	protein_coding
MSC_vs_PBMC	ENSSSCG00000013115	659.804	-15.3193	6.42487	-2.38438	0.0171081	0.0411338	CD5	protein_coding
MSC_vs_PBMC	ENSSSCG00000057268	624.71	-15.2401	6.42487	-2.37205	0.0176896	0.042397	CD52	protein_coding
MSC_vs_PBMC	ENSSSCG00000006800	955.79	-15.8536	6.42486	-2.46754	0.0136045	0.0334902	CD53	protein_coding
MSC_vs_PBMC	ENSSSCG00000013111	681.648	-15.3663	6.42487	-2.39169	0.016771	0.0404394	CD6	protein_coding
MSC_vs_PBMC	ENSSSCG00000017956	65.0168	-5.73054	0.748838	-7.65258	1.96991e-14	2.40188e-13	CD68	protein_coding
MSC_vs_PBMC	ENSSSCG00000000653	714.393	-15.4335	6.42487	-2.40216	0.0162987	0.0394089	CD69	protein_coding
MSC_vs_PBMC	ENSSSCG00000031115	429.179	5.0154	1.03911	4.82666	1.38845e-06	7.14809e-06	CD70	protein_coding
MSC_vs_PBMC	ENSSSCG00000033262	8505.85	-11.0655	0.524015	-21.1168	5.57296e-99	6.74646e-96	CD74	protein_coding
MSC_vs_PBMC	ENSSSCG00000033684	283.269	-7.95285	0.567488	-14.0141	1.27748e-44	1.19397e-42	CD79A	protein_coding
MSC_vs_PBMC	ENSSSCG00000017283	339.258	-14.3585	1.2655	-11.3462	7.74892e-30	3.02137e-28	CD79B	protein_coding
MSC_vs_PBMC	ENSSSCG00000011899	55.9999	-11.7016	1.34566	-8.69584	3.44281e-18	5.78092e-17	CD80	protein_coding
MSC_vs_PBMC	ENSSSCG00000021576	1376.98	-7.57285	0.797535	-9.49531	2.1956e-21	4.7463e-20	CD83	protein_coding
MSC_vs_PBMC	ENSSSCG00000006381	208.418	-13.6571	1.31787	-10.363	3.65302e-25	1.02277e-23	CD84	protein_coding
MSC_vs_PBMC	ENSSSCG00000008217	590.429	-15.1575	1.31685	-11.5104	1.16868e-30	4.74602e-29	CD8A	protein_coding
MSC_vs_PBMC	ENSSSCG00000023993	40.1103	-5.41385	1.74545	-3.1017	0.00192411	0.00580108	CD96	protein_coding
MSC_vs_PBMC	ENSSSCG00000012744	616.484	2.65883	0.38689	6.87231	6.31718e-12	6.17675e-11	CD99L2	protein_coding
MSC_vs_PBMC	ENSSSCG00000004719	552.487	-2.21009	0.29266	-7.55173	4.29521e-14	5.07166e-13	CDAN1	protein_coding
MSC_vs_PBMC	ENSSSCG00000006864	697.079	-5.30232	0.374374	-14.1632	1.5486e-45	1.53783e-43	CDC14A	protein_coding
MSC_vs_PBMC	ENSSSCG00000007151	1475.08	-3.18211	0.556769	-5.71531	1.09503e-08	7.4413e-08	CDC25B	protein_coding
MSC_vs_PBMC	ENSSSCG00000010862	1990.69	4.45926	0.498237	8.95007	3.55242e-19	6.50645e-18	CDC42BPA	protein_coding
MSC_vs_PBMC	ENSSSCG00000002523	3535.49	3.94016	0.26985	14.6013	2.75613e-48	3.14198e-46	CDC42BPB	protein_coding
MSC_vs_PBMC	ENSSSCG00000026108	1447.05	7.26936	0.420031	17.3067	4.18628e-67	1.41898e-64	CDC42EP1	protein_coding
MSC_vs_PBMC	ENSSSCG00000012996	54.5177	-2.53642	0.623018	-4.07119	4.67742e-05	0.000191173	CDC42EP2	protein_coding
MSC_vs_PBMC	ENSSSCG00000021359	5368.31	4.76589	0.693958	6.8677	6.52462e-12	6.36977e-11	CDC42EP3	protein_coding
MSC_vs_PBMC	ENSSSCG00000039922	555.025	5.61384	0.618702	9.07357	1.15176e-19	2.19986e-18	CDC42EP5	protein_coding
MSC_vs_PBMC	ENSSSCG00000025652	19.1226	-7.48707	1.47898	-5.06232	4.14195e-07	2.29905e-06	CDH1	protein_coding
MSC_vs_PBMC	ENSSSCG00000002795	39751.6	7.6274	0.53398	14.2841	2.75062e-46	2.80829e-44	CDH11	protein_coding
MSC_vs_PBMC	ENSSSCG00000002684	1694.87	8.43813	1.06628	7.91362	2.50015e-15	3.28131e-14	CDH13	protein_coding
MSC_vs_PBMC	ENSSSCG00000003722	1256.76	3.75564	1.27113	2.95457	0.00313109	0.00904528	CDH2	protein_coding
MSC_vs_PBMC	ENSSSCG00000002037	215.711	-2.96955	0.544974	-5.44898	5.06608e-08	3.17608e-07	CDH24	protein_coding
MSC_vs_PBMC	ENSSSCG00000040687	37.2506	5.95251	1.81116	3.28657	0.00101417	0.00322641	CDH8	protein_coding
MSC_vs_PBMC	ENSSSCG00000011391	241.24	-3.0547	0.910134	-3.35632	0.000789885	0.00256948	CDHR4	protein_coding
MSC_vs_PBMC	ENSSSCG00000016769	1780.83	-2.04406	0.14711	-13.8948	6.80958e-44	6.16061e-42	CDK13	protein_coding
MSC_vs_PBMC	ENSSSCG00000015307	1351.79	2.14993	0.350537	6.13324	8.61062e-10	6.72088e-09	CDK14	protein_coding
MSC_vs_PBMC	ENSSSCG00000022296	61.8396	3.37401	0.718926	4.69313	2.6906e-06	1.3279e-05	CDK15	protein_coding
MSC_vs_PBMC	ENSSSCG00000037424	749.569	-2.04496	0.417664	-4.89618	9.77154e-07	5.15164e-06	CDK19	protein_coding
MSC_vs_PBMC	ENSSSCG00000009775	2141.5	2.0008	0.23686	8.44718	2.98429e-17	4.60076e-16	CDK2AP1	protein_coding
MSC_vs_PBMC	ENSSSCG00000017730	18.3585	-4.53674	0.753191	-6.02336	1.70837e-09	1.28682e-08	CDK5R1	protein_coding
MSC_vs_PBMC	ENSSSCG00000034516	35.3742	5.26029	1.64367	3.20034	0.00137265	0.00426387	CDKL1	protein_coding
MSC_vs_PBMC	ENSSSCG00000001565	17767.2	2.64776	0.376777	7.02739	2.10432e-12	2.15189e-11	CDKN1A	protein_coding
MSC_vs_PBMC	ENSSSCG00000005134	223.015	3.46563	0.641711	5.40062	6.64118e-08	4.10384e-07	CDKN2A	protein_coding
MSC_vs_PBMC	ENSSSCG00000034120	1033.03	7.08354	1.01518	6.97761	3.00254e-12	3.03743e-11	CDKN2B	protein_coding
MSC_vs_PBMC	ENSSSCG00000022504	717.621	4.14676	0.681062	6.08867	1.13854e-09	8.76027e-09	CDON	protein_coding
MSC_vs_PBMC	ENSSSCG00000009231	19.8128	-3.3812	0.989779	-3.41612	0.000635204	0.00210537	CDS1	protein_coding
MSC_vs_PBMC	ENSSSCG00000060480	27.794	5.88336	1.48306	3.96704	7.2771e-05	0.000287801	CDX1	protein_coding
MSC_vs_PBMC	ENSSSCG00000003081	2.78867	-6.23943	2.39205	-2.6084	0.00909672	0.0234303	CEACAM16	protein_coding
MSC_vs_PBMC	ENSSSCG00000002866	72.1455	-4.66873	0.728161	-6.41168	1.43928e-10	1.21802e-09	CEBPA	protein_coding
MSC_vs_PBMC	ENSSSCG00000032367	4971.44	2.71125	0.560766	4.83491	1.33208e-06	6.88073e-06	CEBPD	protein_coding
MSC_vs_PBMC	ENSSSCG00000047232	4.98389	-8.21474	2.39071	-3.43611	0.000590121	0.00196723	CELA1	protein_coding
MSC_vs_PBMC	ENSSSCG00000031361	590.901	2.50026	0.77631	3.2207	0.00127878	0.00399326	CELSR1	protein_coding
MSC_vs_PBMC	ENSSSCG00000011360	168.959	3.30294	0.497881	6.63401	3.26697e-11	2.96829e-10	CELSR3	protein_coding
MSC_vs_PBMC	ENSSSCG00000038929	23378.8	6.64699	1.34473	4.943	7.6928e-07	4.10336e-06	CEMIP	protein_coding
MSC_vs_PBMC	ENSSSCG00000012845	94.8286	3.15217	0.614272	5.13156	2.87354e-07	1.6317e-06	CEND1	protein_coding
MSC_vs_PBMC	ENSSSCG00000035991	156.869	-2.54997	0.378026	-6.74549	1.52507e-11	1.43116e-10	CENPM	protein_coding
MSC_vs_PBMC	ENSSSCG00000023992	95.4901	3.20384	0.630418	5.0821	3.73286e-07	2.08519e-06	CEP112	protein_coding
MSC_vs_PBMC	ENSSSCG00000014979	210.292	9.46092	1.51433	6.24762	4.16761e-10	3.37095e-09	CEP126	protein_coding
MSC_vs_PBMC	ENSSSCG00000022283	435.855	-2.59876	0.394423	-6.58876	4.43503e-11	3.9826e-10	CEP135	protein_coding
MSC_vs_PBMC	ENSSSCG00000011486	45.9874	4.28458	0.854069	5.01667	5.25754e-07	2.87249e-06	CEP15	protein_coding
MSC_vs_PBMC	ENSSSCG00000004657	182.248	-2.27363	0.422511	-5.38123	7.39773e-08	4.54703e-07	CEP152	protein_coding
MSC_vs_PBMC	ENSSSCG00000057729	531.392	2.21524	0.27428	8.07657	6.66139e-16	9.13901e-15	CEP19	protein_coding
MSC_vs_PBMC	ENSSSCG00000033377	570.897	2.47927	0.299387	8.28115	1.21987e-16	1.79257e-15	CEP20	protein_coding
MSC_vs_PBMC	ENSSSCG00000016556	293.427	3.98573	0.347187	11.48	1.66196e-30	6.7064e-29	CEP41	protein_coding
MSC_vs_PBMC	ENSSSCG00000032475	229.597	-2.47114	0.319572	-7.73267	1.05312e-14	1.31625e-13	CEP44	protein_coding
MSC_vs_PBMC	ENSSSCG00000008360	776.669	-2.08222	0.162547	-12.81	1.44161e-37	8.96054e-36	CEP68	protein_coding
MSC_vs_PBMC	ENSSSCG00000004249	377.673	-2.81336	0.409118	-6.87667	6.12698e-12	6.00463e-11	CEP85L	protein_coding
MSC_vs_PBMC	ENSSSCG00000005650	2539.59	5.26827	0.400349	13.1592	1.50718e-39	1.08543e-37	CERCAM	protein_coding
MSC_vs_PBMC	ENSSSCG00000038763	1147.9	-2.46536	0.287491	-8.57543	9.8715e-18	1.58031e-16	CERK	protein_coding
MSC_vs_PBMC	ENSSSCG00000013928	66.9776	3.14039	0.708939	4.42971	9.43599e-06	4.2836e-05	CERS1	protein_coding
MSC_vs_PBMC	ENSSSCG00000013595	645.983	-2.07508	0.71537	-2.90071	0.00372323	0.0105603	CERS4	protein_coding
MSC_vs_PBMC	ENSSSCG00000039985	480.711	9.79998	2.61769	3.74376	0.00018129	0.000669098	CES1	protein_coding
MSC_vs_PBMC	ENSSSCG00000024476	38.7484	-2.7597	0.637924	-4.32606	1.51798e-05	6.67881e-05	CES3	protein_coding
MSC_vs_PBMC	ENSSSCG00000034721	16.9151	4.48112	1.65941	2.70042	0.00692516	0.0183578	CES5A	protein_coding
MSC_vs_PBMC	ENSSSCG00000001826	175.814	5.03752	0.866288	5.81506	6.06127e-09	4.27552e-08	CFAP100	protein_coding
MSC_vs_PBMC	ENSSSCG00000007778	79.3957	-2.15085	0.474756	-4.53042	5.88665e-06	2.75549e-05	CFAP119	protein_coding
MSC_vs_PBMC	ENSSSCG00000006555	8.1335	-4.12279	0.838663	-4.9159	8.83742e-07	4.6815e-06	CFAP141	protein_coding
MSC_vs_PBMC	ENSSSCG00000014980	147.193	8.66465	1.56939	5.52102	3.37046e-08	2.15962e-07	CFAP300	protein_coding
MSC_vs_PBMC	ENSSSCG00000034398	609.653	2.53667	0.36527	6.94463	3.79457e-12	3.80234e-11	CFAP418	protein_coding
MSC_vs_PBMC	ENSSSCG00000010609	6.89777	4.2977	1.70491	2.52078	0.0117095	0.0293541	CFAP43	protein_coding
MSC_vs_PBMC	ENSSSCG00000006394	6.53872	-4.59645	1.17391	-3.91552	9.02113e-05	0.000351418	CFAP45	protein_coding
MSC_vs_PBMC	ENSSSCG00000017994	52.3501	4.50617	0.928413	4.85363	1.21224e-06	6.29959e-06	CFAP52	protein_coding
MSC_vs_PBMC	ENSSSCG00000033574	40.1533	-10.2713	1.44326	-7.11674	1.10507e-12	1.15751e-11	CFAP54	protein_coding
MSC_vs_PBMC	ENSSSCG00000038858	9.91693	5.67853	1.70506	3.33041	0.000867191	0.00279768	CFAP61	protein_coding
MSC_vs_PBMC	ENSSSCG00000061504	183.725	7.04657	1.70446	4.1342	3.56198e-05	0.000148544	CFAP69	protein_coding
MSC_vs_PBMC	ENSSSCG00000010298	67.9952	2.21499	0.437389	5.06413	4.10271e-07	2.27877e-06	CFAP70	protein_coding
MSC_vs_PBMC	ENSSSCG00000017098	46.4137	2.79438	1.04438	2.67565	0.00745852	0.0196366	CFAP90	protein_coding
MSC_vs_PBMC	ENSSSCG00000011892	13.6511	-2.10638	0.697252	-3.02098	0.00251956	0.0074263	CFAP91	protein_coding
MSC_vs_PBMC	ENSSSCG00000035668	5.32429	4.32046	1.65613	2.60876	0.00908702	0.02341	CFAP95	protein_coding
MSC_vs_PBMC	ENSSSCG00000013418	522.84	-7.16404	1.74147	-4.11378	3.89231e-05	0.000161078	CFD	protein_coding
MSC_vs_PBMC	ENSSSCG00000001959	3872.1	4.94715	0.534569	9.25446	2.15317e-20	4.33395e-19	CFL2	protein_coding
MSC_vs_PBMC	ENSSSCG00000012278	201.611	-6.67155	0.470765	-14.1717	1.37087e-45	1.36668e-43	CFP	protein_coding
MSC_vs_PBMC	ENSSSCG00000021383	79.2554	-3.61714	0.704591	-5.13367	2.84148e-07	1.61422e-06	CGAS	protein_coding
MSC_vs_PBMC	ENSSSCG00000035038	491.9	5.68819	1.08263	5.25404	1.48796e-07	8.82778e-07	CGNL1	protein_coding
MSC_vs_PBMC	ENSSSCG00000038521	1679.95	5.37621	0.629765	8.53685	1.37931e-17	2.19156e-16	CHAC1	protein_coding
MSC_vs_PBMC	ENSSSCG00000000067	6.25597	-4.31974	1.76783	-2.44352	0.0145446	0.0355394	CHADL	protein_coding
MSC_vs_PBMC	ENSSSCG00000002266	3087.95	-3.74155	0.25973	-14.4055	4.7789e-47	5.04104e-45	CHD2	protein_coding
MSC_vs_PBMC	ENSSSCG00000003366	284.864	3.67516	1.00288	3.66459	0.000247733	0.000890033	CHD5	protein_coding
MSC_vs_PBMC	ENSSSCG00000006231	1148.87	-3.18839	0.546173	-5.83769	5.29307e-09	3.76603e-08	CHD7	protein_coding
MSC_vs_PBMC	ENSSSCG00000013860	1273.59	-2.19401	0.166713	-13.1604	1.48304e-39	1.07153e-37	CHERP	protein_coding
MSC_vs_PBMC	ENSSSCG00000039779	23.1057	3.14916	1.12261	2.80521	0.00502835	0.0137972	CHGB	protein_coding
MSC_vs_PBMC	ENSSSCG00000006796	21.0711	-5.77865	1.74204	-3.31718	0.00090932	0.00291952	CHI3L2	protein_coding
MSC_vs_PBMC	ENSSSCG00000025980	168.712	4.6326	0.88793	5.2173	1.81552e-07	1.06126e-06	CHMP4C	protein_coding
MSC_vs_PBMC	ENSSSCG00000022345	953.315	7.70444	0.984174	7.82833	4.94395e-15	6.32537e-14	CHN1	protein_coding
MSC_vs_PBMC	ENSSSCG00000021610	2012.05	4.23764	0.537235	7.88788	3.07369e-15	4.00921e-14	CHPF	protein_coding
MSC_vs_PBMC	ENSSSCG00000025270	1164.92	6.53173	0.883261	7.39502	1.41392e-13	1.60109e-12	CHRD	protein_coding
MSC_vs_PBMC	ENSSSCG00000012576	15309.3	8.29253	0.795768	10.4208	1.99295e-25	5.69909e-24	CHRDL1	protein_coding
MSC_vs_PBMC	ENSSSCG00000013261	11.4412	-8.18748	1.53158	-5.34577	9.00328e-08	5.48219e-07	CHRM4	protein_coding
MSC_vs_PBMC	ENSSSCG00000001752	337.293	6.20954	1.23091	5.04468	4.54289e-07	2.50628e-06	CHRNA3	protein_coding
MSC_vs_PBMC	ENSSSCG00000008175	1607.05	2.65065	0.256005	10.3539	4.01818e-25	1.1213e-23	CHST10	protein_coding
MSC_vs_PBMC	ENSSSCG00000004771	422.431	2.46568	0.388168	6.35211	2.12382e-10	1.76964e-09	CHST14	protein_coding
MSC_vs_PBMC	ENSSSCG00000023662	1550.9	3.07864	0.327525	9.39971	5.47131e-21	1.14952e-19	CHST3	protein_coding
MSC_vs_PBMC	ENSSSCG00000012265	79.7426	-2.55529	0.900397	-2.83796	0.00454034	0.0125927	CHST7	protein_coding
MSC_vs_PBMC	ENSSSCG00000035069	1599.95	7.28167	0.80488	9.0469	1.47085e-19	2.78837e-18	CHSY3	protein_coding
MSC_vs_PBMC	ENSSSCG00000001762	383.468	4.86699	0.371767	13.0915	3.68318e-39	2.57236e-37	CIB2	protein_coding
MSC_vs_PBMC	ENSSSCG00000001989	15.6669	-5.88059	1.15143	-5.10722	3.26932e-07	1.84077e-06	CIDEB	protein_coding
MSC_vs_PBMC	ENSSSCG00000007901	510.331	-9.61007	0.83291	-11.5379	8.49278e-31	3.4767e-29	CIITA	protein_coding
MSC_vs_PBMC	ENSSSCG00000040581	262.237	-4.72337	1.0299	-4.58626	4.51264e-06	2.15477e-05	CISH	protein_coding
MSC_vs_PBMC	ENSSSCG00000012409	37.6318	5.25889	1.5543	3.38344	0.000715837	0.00235208	CITED1	protein_coding
MSC_vs_PBMC	ENSSSCG00000000171	3999.78	4.70056	0.294579	15.9569	2.5511e-57	4.9507e-55	CKAP4	protein_coding
MSC_vs_PBMC	ENSSSCG00000040264	710.414	-2.616	0.211816	-12.3504	4.84991e-35	2.55268e-33	CLASRP	protein_coding
MSC_vs_PBMC	ENSSSCG00000056050	6.08586	-3.99601	1.26736	-3.15302	0.0016159	0.00494039	CLCN1	protein_coding
MSC_vs_PBMC	ENSSSCG00000021581	201.863	2.17021	0.370463	5.85812	4.68135e-09	3.35238e-08	CLCN2	protein_coding
MSC_vs_PBMC	ENSSSCG00000040904	769.691	7.69478	1.87097	4.11273	3.91006e-05	0.00016176	CLDN1	protein_coding
MSC_vs_PBMC	ENSSSCG00000011747	260.125	3.97436	1.34842	2.94743	0.00320432	0.00923375	CLDN11	protein_coding
MSC_vs_PBMC	ENSSSCG00000023743	78.8819	5.48133	1.22439	4.47677	7.57806e-06	3.48435e-05	CLDN6	protein_coding
MSC_vs_PBMC	ENSSSCG00000017934	26.7937	5.25857	1.49024	3.52867	0.000417646	0.0014342	CLDN7	protein_coding
MSC_vs_PBMC	ENSSSCG00000003230	16.8857	-8.18669	1.91568	-4.27352	1.92408e-05	8.33573e-05	CLDND2	protein_coding
MSC_vs_PBMC	ENSSSCG00000036814	1385.69	7.87976	0.597691	13.1837	1.0894e-39	8.00423e-38	CLEC11A	protein_coding
MSC_vs_PBMC	ENSSSCG00000023760	602.987	8.66089	1.22624	7.06296	1.62998e-12	1.68308e-11	CLEC14A	protein_coding
MSC_vs_PBMC	ENSSSCG00000013777	54.238	-11.7129	1.40274	-8.35003	6.82447e-17	1.02114e-15	CLEC17A	protein_coding
MSC_vs_PBMC	ENSSSCG00000038147	15.7693	-7.32701	2.50582	-2.92399	0.00345572	0.00987759	CLEC2L	protein_coding
MSC_vs_PBMC	ENSSSCG00000023258	59.2621	2.9233	0.808038	3.61778	0.000297146	0.00105005	CLEC4F	protein_coding
MSC_vs_PBMC	ENSSSCG00000026360	11.651	-5.27353	1.52887	-3.4493	0.000562038	0.0018815	CLGN	protein_coding
MSC_vs_PBMC	ENSSSCG00000008402	109.475	2.50731	0.459232	5.45978	4.76717e-08	3.00201e-07	CLHC1	protein_coding
MSC_vs_PBMC	ENSSSCG00000038994	16295.5	4.67366	0.278801	16.7635	4.5163e-63	1.29004e-60	CLIC4	protein_coding
MSC_vs_PBMC	ENSSSCG00000037416	23.1935	-2.90642	0.819213	-3.54782	0.000388426	0.0013422	CLIC5	protein_coding
MSC_vs_PBMC	ENSSSCG00000002921	1665.85	3.79818	0.283858	13.3806	7.85363e-41	6.05015e-39	CLIP3	protein_coding
MSC_vs_PBMC	ENSSSCG00000008535	1750.8	2.6725	0.363818	7.34571	2.04665e-13	2.28302e-12	CLIP4	protein_coding
MSC_vs_PBMC	ENSSSCG00000016095	3743.08	-3.71138	0.282943	-13.1171	2.62973e-39	1.8622e-37	CLK1	protein_coding
MSC_vs_PBMC	ENSSSCG00000001904	1440.48	-2.41905	0.170848	-14.159	1.6421e-45	1.61804e-43	CLK3	protein_coding
MSC_vs_PBMC	ENSSSCG00000014028	1334.29	-2.42135	0.249122	-9.71953	2.48923e-22	5.69588e-21	CLK4	protein_coding
MSC_vs_PBMC	ENSSSCG00000022961	9663.26	6.70409	0.441847	15.1729	5.34827e-52	7.76935e-50	CLMP	protein_coding
MSC_vs_PBMC	ENSSSCG00000036603	794.397	-2.55214	0.303115	-8.41971	3.7741e-17	5.74866e-16	CLN3	protein_coding
MSC_vs_PBMC	ENSSSCG00000000672	42.3612	5.1279	1.86575	2.74845	0.00598784	0.0161117	CLSTN3	protein_coding
MSC_vs_PBMC	ENSSSCG00000009668	112457	6.47475	0.83834	7.7233	1.13356e-14	1.41193e-13	CLU	protein_coding
MSC_vs_PBMC	ENSSSCG00000006230	9.42574	4.12966	1.68415	2.45208	0.0142032	0.0347822	CLVS1	protein_coding
MSC_vs_PBMC	ENSSSCG00000001099	387.474	-4.09121	1.28635	-3.18048	0.00147031	0.00453949	CMAH	protein_coding
MSC_vs_PBMC	ENSSSCG00000016129	695.066	7.75085	1.18222	6.55615	5.52141e-11	4.90788e-10	CMKLR2	protein_coding
MSC_vs_PBMC	ENSSSCG00000032632	826.128	3.96796	0.607318	6.53358	6.42156e-11	5.66246e-10	CMTM4	protein_coding
MSC_vs_PBMC	ENSSSCG00000011234	236.369	-3.29601	0.446713	-7.37835	1.60259e-13	1.8091e-12	CMTM7	protein_coding
MSC_vs_PBMC	ENSSSCG00000033156	375.507	2.79164	0.387994	7.19504	6.24417e-13	6.68574e-12	CMTR2	protein_coding
MSC_vs_PBMC	ENSSSCG00000026098	65.0892	-5.25647	1.07517	-4.88895	1.01377e-06	5.33144e-06	CMYA5	protein_coding
MSC_vs_PBMC	ENSSSCG00000004869	9.6936	-3.84053	1.02831	-3.73481	0.000187856	0.000691024	CNDP1	protein_coding
MSC_vs_PBMC	ENSSSCG00000038160	5.64473	-3.59927	1.25693	-2.86354	0.00418932	0.0117263	CNGA1	protein_coding
MSC_vs_PBMC	ENSSSCG00000027256	3449.9	2.30978	0.317988	7.26373	3.76555e-13	4.09269e-12	CNIH1	protein_coding
MSC_vs_PBMC	ENSSSCG00000028387	5.05164	-7.20522	1.93449	-3.7246	0.000195625	0.000717422	CNKSR1	protein_coding
MSC_vs_PBMC	ENSSSCG00000004071	491.182	3.93663	0.552401	7.1264	1.03028e-12	1.08364e-11	CNKSR3	protein_coding
MSC_vs_PBMC	ENSSSCG00000013614	2057.63	5.14433	1.43079	3.59546	0.000323823	0.00113689	CNN1	protein_coding
MSC_vs_PBMC	ENSSSCG00000006887	4492.82	7.01592	0.278244	25.215	2.7434e-140	1.74357e-136	CNN3	protein_coding
MSC_vs_PBMC	ENSSSCG00000010536	426.848	4.1067	0.629078	6.52812	6.65996e-11	5.86252e-10	CNNM1	protein_coding
MSC_vs_PBMC	ENSSSCG00000010593	147.877	2.36516	0.903671	2.61729	0.00886322	0.0229241	CNNM2	protein_coding
MSC_vs_PBMC	ENSSSCG00000008989	960.409	-3.0256	0.238682	-12.6763	8.00174e-37	4.69793e-35	CNOT6L	protein_coding
MSC_vs_PBMC	ENSSSCG00000016193	1202.38	-2.64548	0.142074	-18.6204	2.19518e-77	1.18736e-74	CNOT9	protein_coding
MSC_vs_PBMC	ENSSSCG00000004309	18.1926	3.69449	1.15998	3.18496	0.00144774	0.00447418	CNR1	protein_coding
MSC_vs_PBMC	ENSSSCG00000027849	57.6168	-11.7933	1.31331	-8.97981	2.71239e-19	5.00394e-18	CNR2	protein_coding
MSC_vs_PBMC	ENSSSCG00000008349	239.397	3.82964	0.461345	8.30104	1.03204e-16	1.53162e-15	CNRIP1	protein_coding
MSC_vs_PBMC	ENSSSCG00000059180	76.3649	-3.04913	0.354352	-8.6048	7.64487e-18	1.24412e-16	CNTF	protein_coding
MSC_vs_PBMC	ENSSSCG00000005178	256.916	2.61651	0.468289	5.58738	2.3052e-08	1.50727e-07	CNTLN	protein_coding
MSC_vs_PBMC	ENSSSCG00000000789	42.9625	6.32518	1.75302	3.60816	0.000308381	0.00108779	CNTN1	protein_coding
MSC_vs_PBMC	ENSSSCG00000011522	562.389	6.7201	0.631078	10.6486	1.7701e-26	5.48107e-25	CNTN3	protein_coding
MSC_vs_PBMC	ENSSSCG00000017393	454.029	2.44523	0.403613	6.05835	1.37522e-09	1.04798e-08	CNTNAP1	protein_coding
MSC_vs_PBMC	ENSSSCG00000006857	89770.7	4.11748	1.15779	3.55633	0.000376071	0.00130234	COL11A1	protein_coding
MSC_vs_PBMC	ENSSSCG00000004484	131671	6.14575	0.803865	7.64525	2.08535e-14	2.53897e-13	COL12A1	protein_coding
MSC_vs_PBMC	ENSSSCG00000005997	54201.5	6.28988	0.791963	7.94213	1.98731e-15	2.62996e-14	COL14A1	protein_coding
MSC_vs_PBMC	ENSSSCG00000005380	29025.5	8.39831	0.851937	9.85789	6.33662e-23	1.5027e-21	COL15A1	protein_coding
MSC_vs_PBMC	ENSSSCG00000003603	16995.3	5.92337	0.513598	11.5331	8.9868e-31	3.66126e-29	COL16A1	protein_coding
MSC_vs_PBMC	ENSSSCG00000010607	114.13	8.61152	1.5235	5.65245	1.58177e-08	1.05377e-07	COL17A1	protein_coding
MSC_vs_PBMC	ENSSSCG00000038089	7750.29	7.83385	0.938382	8.34826	6.9277e-17	1.03537e-15	COL18A1	protein_coding
MSC_vs_PBMC	ENSSSCG00000044472	41.1172	-10.2249	3.25214	-3.14404	0.00166633	0.00508417	COL19A1	protein_coding
MSC_vs_PBMC	ENSSSCG00000036135	578506	7.25242	0.618843	11.7193	1.01472e-31	4.37967e-30	COL1A1	protein_coding
MSC_vs_PBMC	ENSSSCG00000015326	659537	6.81292	0.558085	12.2077	2.82871e-34	1.41837e-32	COL1A2	protein_coding
MSC_vs_PBMC	ENSSSCG00000001500	435.452	4.23847	1.61797	2.61962	0.00880286	0.0227842	COL21A1	protein_coding
MSC_vs_PBMC	ENSSSCG00000005938	36.207	-11.1194	1.78292	-6.23664	4.47079e-10	3.59786e-09	COL22A1	protein_coding
MSC_vs_PBMC	ENSSSCG00000014029	367.895	5.0897	1.2625	4.03146	5.54316e-05	0.000223644	COL23A1	protein_coding
MSC_vs_PBMC	ENSSSCG00000031738	315.845	2.79974	1.04178	2.68745	0.00720005	0.0190092	COL24A1	protein_coding
MSC_vs_PBMC	ENSSSCG00000058972	10.9842	5.21877	1.83627	2.84204	0.00448257	0.0124457	COL26A1	protein_coding
MSC_vs_PBMC	ENSSSCG00000005487	725.962	4.73345	0.695381	6.80699	9.96646e-12	9.53226e-11	COL27A1	protein_coding
MSC_vs_PBMC	ENSSSCG00000025523	673.806	-6.21699	2.49533	-2.49145	0.0127223	0.0315815	COL2A1	protein_coding
MSC_vs_PBMC	ENSSSCG00000016034	548437	6.88048	0.652227	10.5492	5.12206e-26	1.54281e-24	COL3A1	protein_coding
MSC_vs_PBMC	ENSSSCG00000044700	31698.1	5.50993	0.971647	5.67071	1.42206e-08	9.52866e-08	COL4A1	protein_coding
MSC_vs_PBMC	ENSSSCG00000009545	16310.1	5.20286	0.845756	6.15173	7.66428e-10	6.01919e-09	COL4A2	protein_coding
MSC_vs_PBMC	ENSSSCG00000012572	1473.7	7.35389	0.849815	8.65352	4.9935e-18	8.24317e-17	COL4A5	protein_coding
MSC_vs_PBMC	ENSSSCG00000012571	289.394	8.51333	1.63541	5.20563	1.93337e-07	1.12497e-06	COL4A6	protein_coding
MSC_vs_PBMC	ENSSSCG00000005751	59293.3	7.38084	0.562599	13.1192	2.5568e-39	1.8207e-37	COL5A1	protein_coding
MSC_vs_PBMC	ENSSSCG00000016035	137597	6.6565	0.447078	14.8889	3.89015e-50	5.02007e-48	COL5A2	protein_coding
MSC_vs_PBMC	ENSSSCG00000013667	2163.03	5.28903	1.29758	4.07608	4.58007e-05	0.000187525	COL5A3	protein_coding
MSC_vs_PBMC	ENSSSCG00000022506	59928	7.63929	0.514886	14.8369	8.46216e-50	1.07562e-47	COL6A1	protein_coding
MSC_vs_PBMC	ENSSSCG00000028022	58984.7	7.39281	0.572271	12.9184	3.546e-38	2.31145e-36	COL6A2	protein_coding
MSC_vs_PBMC	ENSSSCG00000027331	97198.2	5.92659	0.722338	8.20473	2.31111e-16	3.30816e-15	COL6A3	protein_coding
MSC_vs_PBMC	ENSSSCG00000011973	34605.9	6.98871	0.700091	9.98258	1.81682e-23	4.48856e-22	COL8A1	protein_coding
MSC_vs_PBMC	ENSSSCG00000033641	4086.57	7.26278	1.38991	5.22537	1.73804e-07	1.01902e-06	COL8A2	protein_coding
MSC_vs_PBMC	ENSSSCG00000040397	3688.48	7.11948	0.813267	8.75417	2.05613e-18	3.51519e-17	COLEC12	protein_coding
MSC_vs_PBMC	ENSSSCG00000017526	3454	6.57482	0.549418	11.9669	5.29828e-33	2.4579e-31	COPZ2	protein_coding
MSC_vs_PBMC	ENSSSCG00000016076	811.607	-2.73919	0.359769	-7.61374	2.66281e-14	3.20521e-13	COQ10B	protein_coding
MSC_vs_PBMC	ENSSSCG00000010861	380.726	-3.11634	0.566226	-5.5037	3.71909e-08	2.37316e-07	COQ8A	protein_coding
MSC_vs_PBMC	ENSSSCG00000008813	124.359	3.55618	1.16203	3.06032	0.00221101	0.0065903	CORIN	protein_coding
MSC_vs_PBMC	ENSSSCG00000038055	1847.36	-11.2165	0.86622	-12.9488	2.38601e-38	1.57143e-36	CORO1A	protein_coding
MSC_vs_PBMC	ENSSSCG00000004962	1378.89	4.03321	0.584247	6.90326	5.08234e-12	5.02178e-11	CORO2B	protein_coding
MSC_vs_PBMC	ENSSSCG00000007944	725.605	-5.13355	0.481216	-10.6679	1.43872e-26	4.49878e-25	CORO7	protein_coding
MSC_vs_PBMC	ENSSSCG00000038384	556.194	5.62479	1.06317	5.29057	1.21934e-07	7.29879e-07	COX4I2	protein_coding
MSC_vs_PBMC	ENSSSCG00000037792	265.408	2.24586	0.434189	5.17254	2.30939e-07	1.32917e-06	COX7A1	protein_coding
MSC_vs_PBMC	ENSSSCG00000016557	31.2616	2.70739	0.794463	3.40783	0.000654828	0.0021642	CPA1	protein_coding
MSC_vs_PBMC	ENSSSCG00000009413	12.8302	-9.62578	3.96695	-2.4265	0.0152454	0.0370667	CPB2	protein_coding
MSC_vs_PBMC	ENSSSCG00000008854	1582.5	7.82224	1.05704	7.40015	1.36031e-13	1.54452e-12	CPE	protein_coding
MSC_vs_PBMC	ENSSSCG00000016618	233.714	3.1476	1.13008	2.78528	0.00534818	0.0145432	CPED1	protein_coding
MSC_vs_PBMC	ENSSSCG00000016843	911.296	4.24297	0.343684	12.3455	5.14935e-35	2.69911e-33	CPLANE1	protein_coding
MSC_vs_PBMC	ENSSSCG00000003473	112.591	2.67652	0.398786	6.71166	1.92426e-11	1.78665e-10	CPLANE2	protein_coding
MSC_vs_PBMC	ENSSSCG00000037527	5.56088	-3.14647	1.27238	-2.47291	0.0134018	0.0330553	CPLX1	protein_coding
MSC_vs_PBMC	ENSSSCG00000023630	864.189	-4.06052	1.5221	-2.66771	0.00763705	0.0200546	CPM	protein_coding
MSC_vs_PBMC	ENSSSCG00000006135	2944.6	2.09358	0.246729	8.48535	2.15077e-17	3.36473e-16	CPNE3	protein_coding
MSC_vs_PBMC	ENSSSCG00000000778	63.6671	5.67761	1.74821	3.24768	0.0011635	0.00366162	CPNE8	protein_coding
MSC_vs_PBMC	ENSSSCG00000054876	100.495	-5.75341	0.524346	-10.9725	5.18014e-28	1.80892e-26	CPNE9	protein_coding
MSC_vs_PBMC	ENSSSCG00000006087	971.672	3.84795	0.42592	9.03442	1.64871e-19	3.10701e-18	CPQ	protein_coding
MSC_vs_PBMC	ENSSSCG00000012880	3268.74	2.01117	0.57489	3.49836	0.00046813	0.0015925	CPT1A	protein_coding
MSC_vs_PBMC	ENSSSCG00000022364	175.394	-4.51018	0.513119	-8.78973	1.49921e-18	2.59979e-17	CPT1B	protein_coding
MSC_vs_PBMC	ENSSSCG00000007170	808.603	3.35089	1.37082	2.44445	0.0145074	0.0354622	CPXM1	protein_coding
MSC_vs_PBMC	ENSSSCG00000032151	1130.76	5.28886	1.09646	4.82358	1.41004e-06	7.25042e-06	CPZ	protein_coding
MSC_vs_PBMC	ENSSSCG00000006472	690.66	6.99915	1.20851	5.79154	6.97448e-09	4.86701e-08	CRABP2	protein_coding
MSC_vs_PBMC	ENSSSCG00000008903	325.052	4.61179	0.511076	9.02369	1.81862e-19	3.41455e-18	CRACD	protein_coding
MSC_vs_PBMC	ENSSSCG00000000732	53.2757	-5.83699	0.728448	-8.01291	1.12028e-15	1.50368e-14	CRACR2A	protein_coding
MSC_vs_PBMC	ENSSSCG00000023933	38.2061	4.47592	0.944336	4.73975	2.1398e-06	1.0683e-05	CRACR2B	protein_coding
MSC_vs_PBMC	ENSSSCG00000034395	687.095	-2.05868	0.190218	-10.8228	2.68542e-27	8.91236e-26	CREB1	protein_coding
MSC_vs_PBMC	ENSSSCG00000013263	6058.03	4.61265	0.484185	9.52663	1.6247e-21	3.54228e-20	CREB3L1	protein_coding
MSC_vs_PBMC	ENSSSCG00000016520	3904.12	3.61763	0.525216	6.8879	5.6621e-12	5.57267e-11	CREB3L2	protein_coding
MSC_vs_PBMC	ENSSSCG00000007951	2441.32	-3.08524	0.290119	-10.6344	2.06183e-26	6.36114e-25	CREBBP	protein_coding
MSC_vs_PBMC	ENSSSCG00000016986	488.569	-3.13318	0.491797	-6.37087	1.87958e-10	1.57387e-09	CREBRF	protein_coding
MSC_vs_PBMC	ENSSSCG00000006215	3.64064	4.46323	1.83328	2.43456	0.0149097	0.0363467	CRH	protein_coding
MSC_vs_PBMC	ENSSSCG00000014093	22.8615	-10.4657	3.41654	-3.06326	0.00218942	0.00653281	CRHBP	protein_coding
MSC_vs_PBMC	ENSSSCG00000008504	6526.47	4.82039	0.75265	6.40456	1.50799e-10	1.27489e-09	CRIM1	protein_coding
MSC_vs_PBMC	ENSSSCG00000038713	3179.69	6.94124	0.512441	13.5454	8.42971e-42	6.9578e-40	CRIP2	protein_coding
MSC_vs_PBMC	ENSSSCG00000001672	12.4689	-7.01542	1.15368	-6.08092	1.19496e-09	9.18053e-09	CRIP3	protein_coding
MSC_vs_PBMC	ENSSSCG00000002669	2885.67	5.007	0.786915	6.36283	1.98074e-10	1.65476e-09	CRISPLD2	protein_coding
MSC_vs_PBMC	ENSSSCG00000038989	4174.48	2.21422	0.251556	8.80209	1.34287e-18	2.34307e-17	CRK	protein_coding
MSC_vs_PBMC	ENSSSCG00000013909	3053.52	7.21045	0.683528	10.5489	5.14086e-26	1.54664e-24	CRLF1	protein_coding
MSC_vs_PBMC	ENSSSCG00000017743	888.178	-3.33766	0.270296	-12.3481	4.98488e-35	2.6183e-33	CRLF3	protein_coding
MSC_vs_PBMC	ENSSSCG00000022896	49.8471	7.01262	1.57394	4.45545	8.37159e-06	3.82224e-05	CRMP1	protein_coding
MSC_vs_PBMC	ENSSSCG00000036261	27.4236	5.79242	1.70851	3.39033	0.000698078	0.00229788	CROCC2	protein_coding
MSC_vs_PBMC	ENSSSCG00000015391	1246.53	2.41614	0.270682	8.92611	4.41241e-19	8.03527e-18	CROT	protein_coding
MSC_vs_PBMC	ENSSSCG00000010530	47.4191	7.04689	1.63881	4.30001	1.70792e-05	7.46411e-05	CRTAC1	protein_coding
MSC_vs_PBMC	ENSSSCG00000051838	4870.7	4.2298	0.216054	19.5775	2.40382e-85	2.10724e-82	CRTAP	protein_coding
MSC_vs_PBMC	ENSSSCG00000006567	1006.35	-2.68178	0.224122	-11.9657	5.37619e-33	2.4895e-31	CRTC2	protein_coding
MSC_vs_PBMC	ENSSSCG00000013270	1146.87	-4.89076	0.290572	-16.8315	1.43434e-63	4.23996e-61	CRY2	protein_coding
MSC_vs_PBMC	ENSSSCG00000036724	6588.65	6.70454	0.753445	8.89851	5.65998e-19	1.02193e-17	CRYAB	protein_coding
MSC_vs_PBMC	ENSSSCG00000033539	64.5874	-9.52907	1.20242	-7.92491	2.28311e-15	3.00732e-14	CRYBG2	protein_coding
MSC_vs_PBMC	ENSSSCG00000000062	208.861	8.52054	1.17963	7.22307	5.08286e-13	5.4776e-12	CSDC2	protein_coding
MSC_vs_PBMC	ENSSSCG00000014441	807.124	-10.549	0.927964	-11.3679	6.04347e-30	2.37461e-28	CSF1R	protein_coding
MSC_vs_PBMC	ENSSSCG00000000136	566.996	-15.1001	4.81431	-3.1365	0.00170977	0.00520423	CSF2RB	protein_coding
MSC_vs_PBMC	ENSSSCG00000025795	266.793	-14.0129	1.29557	-10.8161	2.8892e-27	9.53886e-26	CSF3R	protein_coding
MSC_vs_PBMC	ENSSSCG00000001900	2010.39	-2.86949	0.259958	-11.0383	2.49685e-28	8.85284e-27	CSK	protein_coding
MSC_vs_PBMC	ENSSSCG00000027847	104.164	-2.65714	0.347776	-7.64037	2.16598e-14	2.63211e-13	CSKMT	protein_coding
MSC_vs_PBMC	ENSSSCG00000001873	6644.78	6.36433	0.80422	7.91367	2.49912e-15	3.28131e-14	CSPG4	protein_coding
MSC_vs_PBMC	ENSSSCG00000039224	139.662	-2.52799	0.494053	-5.11683	3.10713e-07	1.75376e-06	CSPG5	protein_coding
MSC_vs_PBMC	ENSSSCG00000011264	2545.53	-6.24923	0.500661	-12.482	9.36487e-36	5.0762e-34	CSRNP1	protein_coding
MSC_vs_PBMC	ENSSSCG00000037029	969.165	-2.30139	0.233545	-9.85416	6.57627e-23	1.55808e-21	CSRNP2	protein_coding
MSC_vs_PBMC	ENSSSCG00000000951	439.499	6.98713	1.17551	5.94389	2.78329e-09	2.04974e-08	CSRP2	protein_coding
MSC_vs_PBMC	ENSSSCG00000012960	8.3161	-2.14934	0.86663	-2.48011	0.0131342	0.0324708	CST6	protein_coding
MSC_vs_PBMC	ENSSSCG00000007131	118.613	-11.8815	1.38223	-8.59595	8.25782e-18	1.33374e-16	CST7	protein_coding
MSC_vs_PBMC	ENSSSCG00000013246	168.536	10.0457	1.47035	6.83218	8.36364e-12	8.08136e-11	CSTPP1	protein_coding
MSC_vs_PBMC	ENSSSCG00000010739	1198.88	3.12304	0.263289	11.8617	1.87232e-32	8.43938e-31	CTBP2	protein_coding
MSC_vs_PBMC	ENSSSCG00000026818	127.869	-2.10922	0.467163	-4.51495	6.33312e-06	2.9509e-05	CTC1	protein_coding
MSC_vs_PBMC	ENSSSCG00000028740	342.392	5.97414	0.566771	10.5407	5.61033e-26	1.67598e-24	CTDSPL	protein_coding
MSC_vs_PBMC	ENSSSCG00000003789	574.639	5.47183	0.725035	7.54699	4.45419e-14	5.24234e-13	CTH	protein_coding
MSC_vs_PBMC	ENSSSCG00000006051	1344.76	11.2498	1.60693	7.00078	2.54541e-12	2.58838e-11	CTHRC1	protein_coding
MSC_vs_PBMC	ENSSSCG00000014339	9403.39	2.83107	0.216775	13.0599	5.57896e-39	3.84358e-37	CTNNA1	protein_coding
MSC_vs_PBMC	ENSSSCG00000008250	115.43	8.35902	1.81832	4.59712	4.28366e-06	2.05161e-05	CTNNA2	protein_coding
MSC_vs_PBMC	ENSSSCG00000011274	29344	2.50069	0.437368	5.71759	1.08046e-08	7.35209e-08	CTNNB1	protein_coding
MSC_vs_PBMC	ENSSSCG00000013174	4459.15	3.57776	0.328062	10.9057	1.08207e-27	3.69736e-26	CTNND1	protein_coding
MSC_vs_PBMC	ENSSSCG00000016780	28.0739	3.66352	1.34111	2.73172	0.00630056	0.0168638	CTNND2	protein_coding
MSC_vs_PBMC	ENSSSCG00000013406	1267.38	-2.92825	0.204025	-14.3524	1.02877e-46	1.08072e-44	CTR9	protein_coding
MSC_vs_PBMC	ENSSSCG00000054068	3.8067	-6.6993	1.97483	-3.39234	0.000692974	0.00228226	CTRC	protein_coding
MSC_vs_PBMC	ENSSSCG00000023849	62.1037	-3.81779	0.572434	-6.6694	2.56854e-11	2.35391e-10	CTRL	protein_coding
MSC_vs_PBMC	ENSSSCG00000040793	41609.3	2.6421	0.891897	2.96233	0.00305316	0.00884228	CTSD	protein_coding
MSC_vs_PBMC	ENSSSCG00000010948	1657.15	3.92694	1.06572	3.68479	0.000228891	0.000828303	CTSL	protein_coding
MSC_vs_PBMC	ENSSSCG00000006648	958.194	-6.06649	0.751404	-8.07354	6.82913e-16	9.35904e-15	CTSS	protein_coding
MSC_vs_PBMC	ENSSSCG00000011171	6250.91	6.20233	0.476428	13.0184	9.61592e-39	6.48424e-37	CTSV	protein_coding
MSC_vs_PBMC	ENSSSCG00000012970	1786.78	-16.7563	1.31801	-12.7133	4.98682e-37	3.00414e-35	CTSW	protein_coding
MSC_vs_PBMC	ENSSSCG00000007522	2591.61	-2.08033	0.373721	-5.56653	2.59867e-08	1.6909e-07	CTSZ	protein_coding
MSC_vs_PBMC	ENSSSCG00000031769	7831.96	7.90343	0.355098	22.257	9.64937e-110	2.04422e-106	CTTN	protein_coding
MSC_vs_PBMC	ENSSSCG00000016625	253.251	4.52518	0.822154	5.50406	3.71145e-08	2.36948e-07	CTTNBP2	protein_coding
MSC_vs_PBMC	ENSSSCG00000006781	577.747	3.79242	0.28973	13.0895	3.78089e-39	2.63336e-37	CTTNBP2NL	protein_coding
MSC_vs_PBMC	ENSSSCG00000036220	44.2534	6.01738	1.3156	4.57387	4.78805e-06	2.2756e-05	CTXN1	protein_coding
MSC_vs_PBMC	ENSSSCG00000011030	274.833	2.42314	0.838061	2.89136	0.00383579	0.0108385	CUBN	protein_coding
MSC_vs_PBMC	ENSSSCG00000017624	1333.29	4.3079	0.616098	6.99223	2.70541e-12	2.74669e-11	CUEDC1	protein_coding
MSC_vs_PBMC	ENSSSCG00000009831	249.244	-5.03843	1.4991	-3.36096	0.000776718	0.00253149	CUX2	protein_coding
MSC_vs_PBMC	ENSSSCG00000021478	851.327	-2.06018	0.167193	-12.3222	6.88223e-35	3.57061e-33	CWC25	protein_coding
MSC_vs_PBMC	ENSSSCG00000032702	12.264	4.11792	1.68031	2.45069	0.0142581	0.0349098	CXADR	protein_coding
MSC_vs_PBMC	ENSSSCG00000034973	126.241	6.33471	1.96745	3.21976	0.00128297	0.00400488	CXCL12	protein_coding
MSC_vs_PBMC	ENSSSCG00000039416	1287.99	-11.3701	1.32347	-8.59108	8.61541e-18	1.38709e-16	CXCR4	protein_coding
MSC_vs_PBMC	ENSSSCG00000015098	48.9301	-11.5547	1.35914	-8.50146	1.87226e-17	2.9417e-16	CXCR5	protein_coding
MSC_vs_PBMC	ENSSSCG00000004517	1087.41	-2.63624	0.21075	-12.5088	6.68123e-36	3.65269e-34	CXXC1	protein_coding
MSC_vs_PBMC	ENSSSCG00000017297	1026.86	5.13481	0.884619	5.80455	6.45401e-09	4.53493e-08	CYB561	protein_coding
MSC_vs_PBMC	ENSSSCG00000013086	615.717	-2.45335	0.238949	-10.2673	9.89601e-25	2.6792e-23	CYB561A3	protein_coding
MSC_vs_PBMC	ENSSSCG00000010929	2034.33	2.35556	0.239646	9.82932	8.41812e-23	1.97422e-21	CYB5R1	protein_coding
MSC_vs_PBMC	ENSSSCG00000000038	5585.32	2.40754	0.522603	4.60683	4.08851e-06	1.96332e-05	CYB5R3	protein_coding
MSC_vs_PBMC	ENSSSCG00000022994	193.169	-2.60326	0.315202	-8.25904	1.46848e-16	2.14057e-15	CYB5R4	protein_coding
MSC_vs_PBMC	ENSSSCG00000025049	12380.2	2.21353	0.490085	4.51661	6.28369e-06	2.92947e-05	CYBRD1	protein_coding
MSC_vs_PBMC	ENSSSCG00000017054	2169.62	-3.72588	0.896297	-4.15697	3.22498e-05	0.000135513	CYFIP2	protein_coding
MSC_vs_PBMC	ENSSSCG00000040286	1748.67	-2.5507	0.361084	-7.06401	1.61764e-12	1.67101e-11	CYLD	protein_coding
MSC_vs_PBMC	ENSSSCG00000001906	5.20811	-4.98467	2.00071	-2.49145	0.0127222	0.0315815	CYP1A1	protein_coding
MSC_vs_PBMC	ENSSSCG00000033844	21607	2.48293	0.557697	4.45211	8.50314e-06	3.87952e-05	CYP1B1	protein_coding
MSC_vs_PBMC	ENSSSCG00000055761	1144.98	2.86183	0.262593	10.8983	1.1738e-27	3.9947e-26	CYP20A1	protein_coding
MSC_vs_PBMC	ENSSSCG00000008311	902.834	5.19014	1.29479	4.00848	6.11103e-05	0.000245039	CYP26B1	protein_coding
MSC_vs_PBMC	ENSSSCG00000028637	64.406	-3.04097	0.413624	-7.35201	1.95241e-13	2.1846e-12	CYP27B1	protein_coding
MSC_vs_PBMC	ENSSSCG00000002993	153.723	5.94654	0.697586	8.52446	1.53531e-17	2.4303e-16	CYP2A19	protein_coding
MSC_vs_PBMC	ENSSSCG00000013389	483.287	3.33665	0.31254	10.6759	1.31951e-26	4.15154e-25	CYP2R1	protein_coding
MSC_vs_PBMC	ENSSSCG00000032803	48.766	-5.14215	1.56633	-3.28292	0.00102736	0.00326593	CYP2S1	protein_coding
MSC_vs_PBMC	ENSSSCG00000001718	562.811	3.0309	0.295156	10.2688	9.74107e-25	2.64288e-23	CYP39A1	protein_coding
MSC_vs_PBMC	ENSSSCG00000002510	10.6438	4.54864	1.56728	2.90225	0.0037049	0.0105138	CYP46A1	protein_coding
MSC_vs_PBMC	ENSSSCG00000015311	6654.01	3.27923	0.477989	6.86046	6.86385e-12	6.68043e-11	CYP51A1	protein_coding
MSC_vs_PBMC	ENSSSCG00000022092	53.7267	4.43439	1.21532	3.64875	0.000263516	0.000941492	CYP7B1	protein_coding
MSC_vs_PBMC	ENSSSCG00000008617	562.884	-4.18842	1.1196	-3.74099	0.000183298	0.000675726	CYRIA	protein_coding
MSC_vs_PBMC	ENSSSCG00000039203	12.2054	-6.3456	1.12239	-5.65367	1.57058e-08	1.04713e-07	CYSLTR1	protein_coding
MSC_vs_PBMC	ENSSSCG00000009399	39.7726	-8.3287	1.59815	-5.21145	1.87366e-07	1.09248e-06	CYSLTR2	protein_coding
MSC_vs_PBMC	ENSSSCG00000018094	66177.4	-2.51209	0.49082	-5.11815	3.08546e-07	1.74308e-06	CYTB	protein_coding
MSC_vs_PBMC	ENSSSCG00000017167	2069.53	-3.99552	0.294913	-13.5481	8.1267e-42	6.72954e-40	CYTH1	protein_coding
MSC_vs_PBMC	ENSSSCG00000001595	6697.75	6.97704	0.53742	12.9825	1.53857e-38	1.0266e-36	DAAM2	protein_coding
MSC_vs_PBMC	ENSSSCG00000003833	327.71	8.79323	1.50325	5.84947	4.93131e-09	3.52145e-08	DAB1	protein_coding
MSC_vs_PBMC	ENSSSCG00000016857	5431.19	6.106	0.56768	10.7561	5.5489e-27	1.8062e-25	DAB2	protein_coding
MSC_vs_PBMC	ENSSSCG00000005524	424.541	4.70354	0.583025	8.06748	7.17639e-16	9.81378e-15	DAB2IP	protein_coding
MSC_vs_PBMC	ENSSSCG00000034357	9187.39	3.65547	0.398945	9.16284	5.05511e-20	9.90069e-19	DAG1	protein_coding
MSC_vs_PBMC	ENSSSCG00000027288	425.138	-2.432	0.286934	-8.47582	2.33425e-17	3.62721e-16	DAGLB	protein_coding
MSC_vs_PBMC	ENSSSCG00000010949	73.232	-6.22626	1.10864	-5.61612	1.95298e-08	1.28524e-07	DAPK1	protein_coding
MSC_vs_PBMC	ENSSSCG00000032170	2794.79	2.1225	0.520551	4.07741	4.55403e-05	0.000186519	DAPK3	protein_coding
MSC_vs_PBMC	ENSSSCG00000039327	154.157	-2.84664	0.430311	-6.6153	3.7079e-11	3.35334e-10	DAPP1	protein_coding
MSC_vs_PBMC	ENSSSCG00000040706	3080.42	6.04203	0.475918	12.6955	6.25898e-37	3.73511e-35	DBN1	protein_coding
MSC_vs_PBMC	ENSSSCG00000002637	23.8861	4.72175	1.18868	3.97226	7.1193e-05	0.000282151	DBNDD1	protein_coding
MSC_vs_PBMC	ENSSSCG00000031098	574.336	-2.70795	0.237844	-11.3854	4.94584e-30	1.95238e-28	DBR1	protein_coding
MSC_vs_PBMC	ENSSSCG00000013763	721.693	-2.17071	0.224696	-9.66064	4.43101e-22	1.0004e-20	DCAF15	protein_coding
MSC_vs_PBMC	ENSSSCG00000040393	89.1947	3.82862	0.845651	4.52743	5.9706e-06	2.7917e-05	DCAF16	protein_coding
MSC_vs_PBMC	ENSSSCG00000004254	928.261	3.31074	0.43563	7.5999	2.96355e-14	3.55542e-13	DCBLD1	protein_coding
MSC_vs_PBMC	ENSSSCG00000011977	3907.64	5.83398	0.67869	8.59596	8.25747e-18	1.33374e-16	DCBLD2	protein_coding
MSC_vs_PBMC	ENSSSCG00000013326	62.8857	7.89343	1.5027	5.25283	1.49777e-07	8.8839e-07	DCDC1	protein_coding
MSC_vs_PBMC	ENSSSCG00000029189	1900.4	8.403	0.653037	12.8676	6.85264e-38	4.39918e-36	DCHS1	protein_coding
MSC_vs_PBMC	ENSSSCG00000026886	302.241	9.49448	1.74949	5.42701	5.73063e-08	3.56981e-07	DCHS2	protein_coding
MSC_vs_PBMC	ENSSSCG00000033919	831.454	5.9331	1.04444	5.68065	1.34182e-08	9.01233e-08	DCLK1	protein_coding
MSC_vs_PBMC	ENSSSCG00000006761	1022.68	2.44661	0.432847	5.65236	1.5826e-08	1.05378e-07	DCLRE1B	protein_coding
MSC_vs_PBMC	ENSSSCG00000011049	487.666	-2.06037	0.306625	-6.71951	1.8234e-11	1.69673e-10	DCLRE1C	protein_coding
MSC_vs_PBMC	ENSSSCG00000000915	23884.7	7.27372	0.823156	8.83638	9.88717e-19	1.73826e-17	DCN	protein_coding
MSC_vs_PBMC	ENSSSCG00000009490	31.9323	-4.29992	1.07385	-4.00421	6.22259e-05	0.00024908	DCT	protein_coding
MSC_vs_PBMC	ENSSSCG00000012585	100.114	5.77032	1.16532	4.95169	7.35703e-07	3.93748e-06	DCX	protein_coding
MSC_vs_PBMC	ENSSSCG00000039873	778.515	2.01781	0.470451	4.28909	1.79403e-05	7.81895e-05	DCXR	protein_coding
MSC_vs_PBMC	ENSSSCG00000040735	4987.57	7.14022	0.640381	11.1499	7.1651e-29	2.64755e-27	DDAH1	protein_coding
MSC_vs_PBMC	ENSSSCG00000038514	801.643	4.58267	0.485636	9.43643	3.85693e-21	8.19139e-20	DDAH2	protein_coding
MSC_vs_PBMC	ENSSSCG00000022009	16.4707	-8.95972	1.8362	-4.87948	1.06365e-06	5.57874e-06	DDC	protein_coding
MSC_vs_PBMC	ENSSSCG00000050998	2195.69	-2.57048	0.479232	-5.36375	8.1514e-08	4.98735e-07	DDIT3	protein_coding
MSC_vs_PBMC	ENSSSCG00000000184	4.58848	-5.90088	1.52956	-3.85788	0.000114374	0.000437959	DDN	protein_coding
MSC_vs_PBMC	ENSSSCG00000004401	17.1959	6.48903	2.28216	2.84337	0.00446395	0.0124052	DDO	protein_coding
MSC_vs_PBMC	ENSSSCG00000001382	663.687	2.62234	0.588279	4.45764	8.28668e-06	3.7862e-05	DDR1	protein_coding
MSC_vs_PBMC	ENSSSCG00000006338	3357.82	6.17309	0.584922	10.5537	4.8842e-26	1.47466e-24	DDR2	protein_coding
MSC_vs_PBMC	ENSSSCG00000000745	520.345	-3.8412	0.37578	-10.2219	1.58141e-24	4.22742e-23	DDX11	protein_coding
MSC_vs_PBMC	ENSSSCG00000006783	802.216	-2.04575	0.124412	-16.4433	9.3641e-61	2.2042e-58	DDX20	protein_coding
MSC_vs_PBMC	ENSSSCG00000013776	1305.58	-2.6353	0.363153	-7.25671	3.96624e-13	4.29978e-12	DDX39A	protein_coding
MSC_vs_PBMC	ENSSSCG00000001400	7273.59	-2.24964	0.202067	-11.1331	8.65235e-29	3.17402e-27	DDX39B	protein_coding
MSC_vs_PBMC	ENSSSCG00000012252	15820	-2.50816	0.239199	-10.4856	1.00564e-25	2.94532e-24	DDX3X	protein_coding
MSC_vs_PBMC	ENSSSCG00000032092	25558.6	-2.17118	0.203435	-10.6726	1.36724e-26	4.29641e-25	DDX5	protein_coding
MSC_vs_PBMC	ENSSSCG00000028735	1056.52	-2.35645	0.162783	-14.476	1.71918e-47	1.89199e-45	DDX51	protein_coding
MSC_vs_PBMC	ENSSSCG00000030182	150.982	-2.79122	0.453912	-6.14924	7.78537e-10	6.11241e-09	DEDD2	protein_coding
MSC_vs_PBMC	ENSSSCG00000001538	907.012	-2.67576	0.218624	-12.2391	1.92162e-34	9.73137e-33	DEF6	protein_coding
MSC_vs_PBMC	ENSSSCG00000016491	126.007	-5.71488	1.20154	-4.75629	1.97187e-06	9.91473e-06	DENND11	protein_coding
MSC_vs_PBMC	ENSSSCG00000010900	339.3	-2.5485	0.264767	-9.62545	6.24327e-22	1.39715e-20	DENND1B	protein_coding
MSC_vs_PBMC	ENSSSCG00000013546	711.505	-10.6651	0.49047	-21.7446	7.76339e-105	1.23351e-101	DENND1C	protein_coding
MSC_vs_PBMC	ENSSSCG00000016497	32.7627	4.9348	1.83451	2.68999	0.00714551	0.0188789	DENND2A	protein_coding
MSC_vs_PBMC	ENSSSCG00000014568	2011.21	4.06072	0.316348	12.8362	1.02749e-37	6.49773e-36	DENND2B	protein_coding
MSC_vs_PBMC	ENSSSCG00000025704	170.616	-9.69865	1.28434	-7.55149	4.30296e-14	5.07845e-13	DENND2D	protein_coding
MSC_vs_PBMC	ENSSSCG00000030831	947.403	-5.03309	0.477646	-10.5373	5.81526e-26	1.73312e-24	DENND3	protein_coding
MSC_vs_PBMC	ENSSSCG00000006568	1575.03	-2.4312	0.228285	-10.6499	1.74622e-26	5.41371e-25	DENND4B	protein_coding
MSC_vs_PBMC	ENSSSCG00000022636	157.49	-2.7331	0.551271	-4.95782	7.12876e-07	3.82417e-06	DENND5B	protein_coding
MSC_vs_PBMC	ENSSSCG00000057381	41.9732	-2.82445	1.06354	-2.65572	0.00791401	0.0207049	DEPDC1B	protein_coding
MSC_vs_PBMC	ENSSSCG00000022256	52.0277	5.38243	2.12644	2.5312	0.0113674	0.0285922	DEPP1	protein_coding
MSC_vs_PBMC	ENSSSCG00000039626	69.2843	-6.66915	0.994318	-6.70726	1.98318e-11	1.83867e-10	DERL3	protein_coding
MSC_vs_PBMC	ENSSSCG00000010876	3188.81	2.36837	0.351252	6.74265	1.55528e-11	1.45736e-10	DESI2	protein_coding
MSC_vs_PBMC	ENSSSCG00000062538	99.4665	2.20033	0.448043	4.91097	9.06268e-07	4.79682e-06	DEXI	protein_coding
MSC_vs_PBMC	ENSSSCG00000034102	36.9653	-5.34448	1.85763	-2.87705	0.00401411	0.0112946	DGAT2	protein_coding
MSC_vs_PBMC	ENSSSCG00000000370	1093.89	-2.02035	0.415737	-4.85967	1.17579e-06	6.12519e-06	DGKA	protein_coding
MSC_vs_PBMC	ENSSSCG00000009432	1607.31	-2.15167	0.33712	-6.38251	1.74211e-10	1.46358e-09	DGKD	protein_coding
MSC_vs_PBMC	ENSSSCG00000017615	537.242	-2.42884	0.252824	-9.60685	7.48002e-22	1.66512e-20	DGKE	protein_coding
MSC_vs_PBMC	ENSSSCG00000022550	45.1282	-7.18323	1.73794	-4.13318	3.57776e-05	0.000149129	DGKG	protein_coding
MSC_vs_PBMC	ENSSSCG00000009431	170.256	3.26441	0.435991	7.48735	7.02804e-14	8.14714e-13	DGKH	protein_coding
MSC_vs_PBMC	ENSSSCG00000013259	3143.08	-3.20524	0.360526	-8.89045	6.08633e-19	1.09347e-17	DGKZ	protein_coding
MSC_vs_PBMC	ENSSSCG00000021181	770.235	2.15533	0.480315	4.48732	7.21253e-06	3.33013e-05	DHCR7	protein_coding
MSC_vs_PBMC	ENSSSCG00000003144	581.575	3.6617	0.334633	10.9424	7.22227e-28	2.50484e-26	DHDH	protein_coding
MSC_vs_PBMC	ENSSSCG00000000188	5.38819	-5.41276	1.63459	-3.31138	0.000928358	0.00297538	DHH	protein_coding
MSC_vs_PBMC	ENSSSCG00000015930	81.2042	-6.89594	1.73849	-3.96662	7.28977e-05	0.000288179	DHRS9	protein_coding
MSC_vs_PBMC	ENSSSCG00000002748	1615.8	-2.942	0.186869	-15.7437	7.58844e-56	1.36818e-53	DHX38	protein_coding
MSC_vs_PBMC	ENSSSCG00000017378	2230.91	-2.33365	0.133187	-17.5217	9.78878e-69	3.60653e-66	DHX8	protein_coding
MSC_vs_PBMC	ENSSSCG00000014387	3086.6	-2.63662	0.315492	-8.35718	6.42357e-17	9.62854e-16	DIAPH1	protein_coding
MSC_vs_PBMC	ENSSSCG00000031990	510.882	2.43424	0.240187	10.1348	3.87239e-24	1.00761e-22	DIMT1	protein_coding
MSC_vs_PBMC	ENSSSCG00000040638	348.114	4.27743	1.24448	3.43711	0.000587956	0.00196104	DIO2	protein_coding
MSC_vs_PBMC	ENSSSCG00000011163	2214.07	3.45805	0.291835	11.8493	2.16875e-32	9.72381e-31	DIP2C	protein_coding
MSC_vs_PBMC	ENSSSCG00000005837	266.919	2.45318	0.496799	4.93797	7.89403e-07	4.20313e-06	DIPK1B	protein_coding
MSC_vs_PBMC	ENSSSCG00000010170	53.9222	-3.1481	0.442306	-7.11748	1.0992e-12	1.15185e-11	DISC1	protein_coding
MSC_vs_PBMC	ENSSSCG00000012823	1726.53	-2.00061	0.394023	-5.07738	3.82675e-07	2.13342e-06	DKC1	protein_coding
MSC_vs_PBMC	ENSSSCG00000032094	448.447	7.47692	1.32761	5.63185	1.78286e-08	1.18092e-07	DKK2	protein_coding
MSC_vs_PBMC	ENSSSCG00000013401	7336.55	8.63062	0.96991	8.89837	5.66743e-19	1.02255e-17	DKK3	protein_coding
MSC_vs_PBMC	ENSSSCG00000006970	3047.25	7.0297	0.481989	14.5848	3.5099e-48	3.98342e-46	DLC1	protein_coding
MSC_vs_PBMC	ENSSSCG00000014904	144.675	7.36495	1.72013	4.28162	1.85539e-05	8.06012e-05	DLG2	protein_coding
MSC_vs_PBMC	ENSSSCG00000012375	37.7087	-2.90905	0.968351	-3.00413	0.00266341	0.00780868	DLG3	protein_coding
MSC_vs_PBMC	ENSSSCG00000026268	2196.3	5.25336	0.286682	18.3247	5.26016e-75	2.52309e-72	DLG5	protein_coding
MSC_vs_PBMC	ENSSSCG00000003690	83.01	3.7145	1.22491	3.03247	0.00242557	0.00717678	DLGAP1	protein_coding
MSC_vs_PBMC	ENSSSCG00000027726	175.197	3.05521	0.795015	3.84295	0.000121564	0.000462841	DLL1	protein_coding
MSC_vs_PBMC	ENSSSCG00000015953	22.7776	3.1753	0.924675	3.43397	0.000594812	0.00198156	DLX1	protein_coding
MSC_vs_PBMC	ENSSSCG00000017589	103.253	5.37896	1.76626	3.0454	0.00232368	0.00689698	DLX3	protein_coding
MSC_vs_PBMC	ENSSSCG00000034653	172.444	9.08457	1.7012	5.3401	9.28936e-08	5.64827e-07	DLX4	protein_coding
MSC_vs_PBMC	ENSSSCG00000038838	53.621	7.47457	2.11065	3.54135	0.000398083	0.00137333	DLX5	protein_coding
MSC_vs_PBMC	ENSSSCG00000009220	102.082	-2.45676	0.831243	-2.95553	0.00312136	0.00902025	DMP1	protein_coding
MSC_vs_PBMC	ENSSSCG00000038969	2151.1	6.51206	0.831205	7.83448	4.70784e-15	6.02936e-14	DMPK	protein_coding
MSC_vs_PBMC	ENSSSCG00000038738	365.738	3.61225	0.278703	12.9609	2.03817e-38	1.35286e-36	DMWD	protein_coding
MSC_vs_PBMC	ENSSSCG00000032517	451.593	3.10349	0.357739	8.6753	4.12454e-18	6.86218e-17	DMXL2	protein_coding
MSC_vs_PBMC	ENSSSCG00000005952	19.5022	6.47265	1.76739	3.66226	0.000250001	0.000897165	DNAAF11	protein_coding
MSC_vs_PBMC	ENSSSCG00000042884	197.447	3.40504	0.591482	5.75679	8.57263e-09	5.92855e-08	DNAAF3	protein_coding
MSC_vs_PBMC	ENSSSCG00000004608	49.9787	2.67253	0.485248	5.50754	3.63876e-08	2.3254e-07	DNAAF4	protein_coding
MSC_vs_PBMC	ENSSSCG00000015379	19.4868	-5.02574	0.767277	-6.5501	5.75004e-11	5.10574e-10	DNAH11	protein_coding
MSC_vs_PBMC	ENSSSCG00000046747	36.7633	2.42243	1.03497	2.34059	0.0192531	0.0456292	DNAH3	protein_coding
MSC_vs_PBMC	ENSSSCG00000045529	77.4802	4.27156	1.20145	3.55535	0.000377481	0.00130669	DNAH6	protein_coding
MSC_vs_PBMC	ENSSSCG00000037646	351.523	-2.07956	0.384138	-5.41357	6.17815e-08	3.83637e-07	DNAJA4	protein_coding
MSC_vs_PBMC	ENSSSCG00000005297	262.212	2.95567	0.52045	5.67907	1.35431e-08	9.09386e-08	DNAJB5	protein_coding
MSC_vs_PBMC	ENSSSCG00000035600	61.4418	5.51713	1.63827	3.36766	0.000758082	0.00247807	DNAJC12	protein_coding
MSC_vs_PBMC	ENSSSCG00000003464	947.001	2.18328	0.187991	11.6137	3.50924e-31	1.4601e-29	DNAJC16	protein_coding
MSC_vs_PBMC	ENSSSCG00000028192	178.981	2.06299	0.327217	6.30467	2.88807e-10	2.37454e-09	DNAJC28	protein_coding
MSC_vs_PBMC	ENSSSCG00000003807	293.645	8.77143	1.56984	5.58748	2.30388e-08	1.5068e-07	DNAJC6	protein_coding
MSC_vs_PBMC	ENSSSCG00000058884	5.1574	-4.33268	1.33886	-3.23609	0.0012118	0.0038014	DNALI1	protein_coding
MSC_vs_PBMC	ENSSSCG00000013731	483.746	-2.22153	0.31964	-6.9501	3.65029e-12	3.66354e-11	DNASE2	protein_coding
MSC_vs_PBMC	ENSSSCG00000005641	1874.93	3.66294	1.00465	3.646	0.000266357	0.000950362	DNM1	protein_coding
MSC_vs_PBMC	ENSSSCG00000038958	160.274	2.74842	0.782941	3.51038	0.000447463	0.00152649	DNM3	protein_coding
MSC_vs_PBMC	ENSSSCG00000029413	485.761	-2.99605	0.280798	-10.6698	1.4099e-26	4.41954e-25	DNMT3A	protein_coding
MSC_vs_PBMC	ENSSSCG00000028741	19.3942	-6.88168	1.39151	-4.94549	7.59532e-07	4.05307e-06	DNMT3L	protein_coding
MSC_vs_PBMC	ENSSSCG00000035045	3078.23	3.15664	0.485918	6.49624	8.23511e-11	7.15736e-10	DOCK1	protein_coding
MSC_vs_PBMC	ENSSSCG00000016237	1110.55	-7.52997	0.720525	-10.4507	1.45505e-25	4.20345e-24	DOCK10	protein_coding
MSC_vs_PBMC	ENSSSCG00000012634	969.955	-5.40593	0.749429	-7.2134	5.45713e-13	5.86602e-12	DOCK11	protein_coding
MSC_vs_PBMC	ENSSSCG00000017008	1037.42	-11.2729	1.83607	-6.13966	8.26988e-10	6.46684e-09	DOCK2	protein_coding
MSC_vs_PBMC	ENSSSCG00000011416	17.4099	-4.91227	0.972305	-5.05219	4.36762e-07	2.41588e-06	DOCK3	protein_coding
MSC_vs_PBMC	ENSSSCG00000003818	2756.64	2.93139	0.239759	12.2264	2.24729e-34	1.13354e-32	DOCK7	protein_coding
MSC_vs_PBMC	ENSSSCG00000009612	195.567	-5.53247	0.519383	-10.652	1.70656e-26	5.31017e-25	DOK2	protein_coding
MSC_vs_PBMC	ENSSSCG00000063429	23.6038	-5.27122	0.921325	-5.72134	1.05686e-08	7.20889e-08	DOK3	protein_coding
MSC_vs_PBMC	ENSSSCG00000007488	155.373	4.52711	0.843674	5.36595	8.05244e-08	4.93394e-07	DOK5	protein_coding
MSC_vs_PBMC	ENSSSCG00000005666	547.932	2.04932	0.233439	8.7788	1.65221e-18	2.85538e-17	DOLK	protein_coding
MSC_vs_PBMC	ENSSSCG00000013457	1027.45	-2.01872	0.281107	-7.18132	6.90435e-13	7.36252e-12	DOT1L	protein_coding
MSC_vs_PBMC	ENSSSCG00000010565	833.555	2.35816	0.30521	7.72635	1.10676e-14	1.3799e-13	DPCD	protein_coding
MSC_vs_PBMC	ENSSSCG00000002333	75.3499	-4.31973	0.621532	-6.95014	3.6492e-12	3.66354e-11	DPF3	protein_coding
MSC_vs_PBMC	ENSSSCG00000035254	423.646	2.07194	0.244252	8.4828	2.19843e-17	3.42875e-16	DPH6	protein_coding
MSC_vs_PBMC	ENSSSCG00000035937	900.495	8.32711	1.03203	8.06864	7.1088e-16	9.73182e-15	DPT	protein_coding
MSC_vs_PBMC	ENSSSCG00000006040	6.47301	-5.88172	1.56298	-3.76314	0.000167794	0.000623271	DPYS	protein_coding
MSC_vs_PBMC	ENSSSCG00000036549	11047.8	8.09044	0.538172	15.0332	4.44989e-51	6.1817e-49	DPYSL3	protein_coding
MSC_vs_PBMC	ENSSSCG00000022614	2.9806	-4.11225	1.56845	-2.62186	0.00874508	0.0226531	DQX1	protein_coding
MSC_vs_PBMC	ENSSSCG00000011911	6.01101	4.21458	1.73672	2.42674	0.0152351	0.0370452	DRD3	protein_coding
MSC_vs_PBMC	ENSSSCG00000012492	23.1687	7.14339	1.77348	4.02789	5.62805e-05	0.000226925	DRP2	protein_coding
MSC_vs_PBMC	ENSSSCG00000024800	244.101	4.2313	1.14169	3.70619	0.000210401	0.000767405	DSC2	protein_coding
MSC_vs_PBMC	ENSSSCG00000057415	701.126	9.34486	1.54582	6.04523	1.49201e-09	1.13393e-08	DSC3	protein_coding
MSC_vs_PBMC	ENSSSCG00000015082	54.1289	5.9265	1.9679	3.01159	0.00259886	0.00763531	DSCAML1	protein_coding
MSC_vs_PBMC	ENSSSCG00000047247	37.393	-2.87587	0.731488	-3.93153	8.44052e-05	0.000330319	DSCC1	protein_coding
MSC_vs_PBMC	ENSSSCG00000004441	6000.34	3.11309	0.341448	9.11732	7.70023e-20	1.48863e-18	DSE	protein_coding
MSC_vs_PBMC	ENSSSCG00000035941	3578.97	7.65916	0.461993	16.5785	9.9669e-62	2.55938e-59	DSEL	protein_coding
MSC_vs_PBMC	ENSSSCG00000001499	15291.8	5.97332	0.49209	12.1387	6.58786e-34	3.23314e-32	DST	protein_coding
MSC_vs_PBMC	ENSSSCG00000007085	11512.2	4.33831	0.4886	8.87907	6.7422e-19	1.20704e-17	DSTN	protein_coding
MSC_vs_PBMC	ENSSSCG00000028047	31.3643	-4.43291	0.861469	-5.14576	2.66439e-07	1.52041e-06	DTNA	protein_coding
MSC_vs_PBMC	ENSSSCG00000004647	1072.62	2.98717	0.310354	9.62504	6.2685e-22	1.40156e-20	DTWD1	protein_coding
MSC_vs_PBMC	ENSSSCG00000009873	42.8182	-6.20288	0.955407	-6.4924	8.44804e-11	7.3299e-10	DTX1	protein_coding
MSC_vs_PBMC	ENSSSCG00000000449	853.178	-3.19497	0.438909	-7.27936	3.35407e-13	3.66898e-12	DTX3	protein_coding
MSC_vs_PBMC	ENSSSCG00000004675	6.73701	-4.03356	1.36176	-2.96202	0.0030563	0.00885015	DUOX1	protein_coding
MSC_vs_PBMC	ENSSSCG00000004678	5.08156	-6.33591	2.23824	-2.83076	0.00464381	0.0128418	DUOX2	protein_coding
MSC_vs_PBMC	ENSSSCG00000040968	1051.41	-2.35954	0.30328	-7.78006	7.24904e-15	9.1593e-14	DUS3L	protein_coding
MSC_vs_PBMC	ENSSSCG00000016991	6481.12	-2.06702	0.518594	-3.98581	6.72501e-05	0.0002678	DUSP1	protein_coding
MSC_vs_PBMC	ENSSSCG00000010831	129.873	-3.71018	0.953554	-3.8909	9.98738e-05	0.000386041	DUSP10	protein_coding
MSC_vs_PBMC	ENSSSCG00000056065	84.7713	3.41569	0.713962	4.78413	1.71725e-06	8.73296e-06	DUSP15	protein_coding
MSC_vs_PBMC	ENSSSCG00000032097	343.931	-4.18331	0.501573	-8.34038	7.40491e-17	1.10539e-15	DUSP16	protein_coding
MSC_vs_PBMC	ENSSSCG00000033833	166.278	3.23648	0.367623	8.80379	1.32271e-18	2.30948e-17	DUSP18	protein_coding
MSC_vs_PBMC	ENSSSCG00000016020	145.444	3.02929	0.443824	6.82544	8.76592e-12	8.44911e-11	DUSP19	protein_coding
MSC_vs_PBMC	ENSSSCG00000035971	674.662	-8.46051	1.15188	-7.34493	2.05862e-13	2.29335e-12	DUSP2	protein_coding
MSC_vs_PBMC	ENSSSCG00000010339	11.3519	5.31856	1.70873	3.11258	0.00185462	0.00560954	DYDC2	protein_coding
MSC_vs_PBMC	ENSSSCG00000015335	84.4206	-4.21607	0.691799	-6.09435	1.09883e-09	8.48038e-09	DYNC1I1	protein_coding
MSC_vs_PBMC	ENSSSCG00000015948	4825.33	2.18296	0.162525	13.4315	3.95413e-41	3.11213e-39	DYNC1I2	protein_coding
MSC_vs_PBMC	ENSSSCG00000033937	742.702	3.19246	0.326001	9.7928	1.20903e-22	2.81723e-21	DYNC2H1	protein_coding
MSC_vs_PBMC	ENSSSCG00000038383	491.321	3.14739	0.259486	12.1293	7.38337e-34	3.61657e-32	DYNC2LI1	protein_coding
MSC_vs_PBMC	ENSSSCG00000030480	1550.37	-2.09908	0.180457	-11.632	2.83297e-31	1.19041e-29	DYRK1A	protein_coding
MSC_vs_PBMC	ENSSSCG00000015649	313.419	-3.50511	0.585253	-5.98904	2.11078e-09	1.56764e-08	DYRK3	protein_coding
MSC_vs_PBMC	ENSSSCG00000000721	4.56098	-3.67687	1.23555	-2.97588	0.00292148	0.00849865	DYRK4	protein_coding
MSC_vs_PBMC	ENSSSCG00000007094	815.052	4.11471	0.411297	10.0042	1.4602e-23	3.6322e-22	DZANK1	protein_coding
MSC_vs_PBMC	ENSSSCG00000009501	3014.6	6.91433	0.323077	21.4015	1.29395e-101	1.64474e-98	DZIP1	protein_coding
MSC_vs_PBMC	ENSSSCG00000027467	1456.82	6.29984	0.645221	9.76385	1.60924e-22	3.71573e-21	DZIP1L	protein_coding
MSC_vs_PBMC	ENSSSCG00000032710	79.951	-4.51208	0.843479	-5.34937	8.82601e-08	5.3794e-07	E2F2	protein_coding
MSC_vs_PBMC	ENSSSCG00000006145	89.856	8.76853	1.54769	5.66556	1.46548e-08	9.80667e-08	E2F5	protein_coding
MSC_vs_PBMC	ENSSSCG00000011880	63.7891	-6.53657	0.641241	-10.1936	2.11712e-24	5.58893e-23	EAF2	protein_coding
MSC_vs_PBMC	ENSSSCG00000009655	65.7169	6.76849	1.72568	3.92222	8.77357e-05	0.000342298	EBF2	protein_coding
MSC_vs_PBMC	ENSSSCG00000010757	390.925	6.61906	0.816241	8.1092	5.09556e-16	7.05937e-15	EBF3	protein_coding
MSC_vs_PBMC	ENSSSCG00000007171	48.9671	2.66474	0.80741	3.30036	0.000965621	0.00308315	EBF4	protein_coding
MSC_vs_PBMC	ENSSSCG00000013498	11.5747	-3.86997	0.827709	-4.67552	2.93209e-06	1.43871e-05	EBI3	protein_coding
MSC_vs_PBMC	ENSSSCG00000032768	1830.54	2.81523	0.544115	5.17396	2.29179e-07	1.31934e-06	EBP	protein_coding
MSC_vs_PBMC	ENSSSCG00000009393	321.325	4.4925	0.39643	11.3324	9.06957e-30	3.53088e-28	EBPL	protein_coding
MSC_vs_PBMC	ENSSSCG00000052048	247.857	3.54627	0.929421	3.81557	0.000135868	0.000513154	ECE2	protein_coding
MSC_vs_PBMC	ENSSSCG00000016285	179.547	6.53852	2.20719	2.96238	0.00305272	0.008842	ECEL1	protein_coding
MSC_vs_PBMC	ENSSSCG00000003854	337.796	6.34566	0.999461	6.34908	2.16604e-10	1.80305e-09	ECHDC2	protein_coding
MSC_vs_PBMC	ENSSSCG00000001000	1300.27	2.0857	0.347803	5.99677	2.01277e-09	1.50011e-08	ECI2	protein_coding
MSC_vs_PBMC	ENSSSCG00000028549	7089.1	4.39496	0.984196	4.46554	7.98682e-06	3.65708e-05	ECM2	protein_coding
MSC_vs_PBMC	ENSSSCG00000008134	4.17682	-7.94619	3.2649	-2.43382	0.0149404	0.0364156	EDAR	protein_coding
MSC_vs_PBMC	ENSSSCG00000026780	12473.5	8.18992	0.591981	13.8348	1.5722e-43	1.37823e-41	EDIL3	protein_coding
MSC_vs_PBMC	ENSSSCG00000035598	67.4078	-3.96739	1.01401	-3.91257	9.13186e-05	0.000355241	EDN1	protein_coding
MSC_vs_PBMC	ENSSSCG00000009031	1526.92	3.6516	1.25605	2.90721	0.00364672	0.0103734	EDNRA	protein_coding
MSC_vs_PBMC	ENSSSCG00000044340	4469.3	2.31165	0.347762	6.64721	2.98701e-11	2.72171e-10	EEA1	protein_coding
MSC_vs_PBMC	ENSSSCG00000040401	415.877	5.66209	1.67489	3.38058	0.000723341	0.00237414	EEF1A2	protein_coding
MSC_vs_PBMC	ENSSSCG00000005631	1853.36	-3.45091	0.726749	-4.74842	2.05015e-06	1.02778e-05	EEIG1	protein_coding
MSC_vs_PBMC	ENSSSCG00000054021	120.092	3.56186	0.43014	8.2807	1.22454e-16	1.7984e-15	EFCAB10	protein_coding
MSC_vs_PBMC	ENSSSCG00000011587	3.89803	-3.18478	1.19231	-2.6711	0.00756038	0.0198759	EFCAB12	protein_coding
MSC_vs_PBMC	ENSSSCG00000017304	4.24089	-6.95451	2.723	-2.55399	0.0106497	0.02699	EFCAB3	protein_coding
MSC_vs_PBMC	ENSSSCG00000008397	2868.84	4.07022	1.18943	3.42201	0.000621603	0.00206513	EFEMP1	protein_coding
MSC_vs_PBMC	ENSSSCG00000012971	4862.81	7.00036	0.401204	17.4484	3.54161e-68	1.26809e-65	EFEMP2	protein_coding
MSC_vs_PBMC	ENSSSCG00000002620	173.082	3.29437	0.431831	7.62884	2.36873e-14	2.86479e-13	EFHC1	protein_coding
MSC_vs_PBMC	ENSSSCG00000036831	76.4411	4.07728	0.798211	5.10803	3.25542e-07	1.8338e-06	EFNA4	protein_coding
MSC_vs_PBMC	ENSSSCG00000032728	1940.27	3.77092	0.627418	6.01023	1.85265e-09	1.38687e-08	EFNB1	protein_coding
MSC_vs_PBMC	ENSSSCG00000017948	17.4062	-2.2163	0.550738	-4.02423	5.71612e-05	0.000230111	EFNB3	protein_coding
MSC_vs_PBMC	ENSSSCG00000002026	225.724	8.50139	1.6458	5.16552	2.39777e-07	1.37691e-06	EFS	protein_coding
MSC_vs_PBMC	ENSSSCG00000016848	378.031	9.31992	1.6563	5.62696	1.83414e-08	1.21268e-07	EGFLAM	protein_coding
MSC_vs_PBMC	ENSSSCG00000022126	2185.12	6.75311	0.475588	14.1995	9.22789e-46	9.27239e-44	EGFR	protein_coding
MSC_vs_PBMC	ENSSSCG00000023371	8292.51	7.56172	0.359828	21.0148	4.79927e-98	5.54577e-95	EHD2	protein_coding
MSC_vs_PBMC	ENSSSCG00000035987	2181.98	2.75448	0.984756	2.79712	0.0051561	0.0140869	EHD3	protein_coding
MSC_vs_PBMC	ENSSSCG00000013300	8.56865	-8.69886	1.90395	-4.56885	4.90406e-06	2.32465e-05	EHF	protein_coding
MSC_vs_PBMC	ENSSSCG00000040296	773.125	3.47512	0.292719	11.8719	1.65729e-32	7.49674e-31	EHHADH	protein_coding
MSC_vs_PBMC	ENSSSCG00000024773	42.0271	4.53573	1.17984	3.84435	0.000120871	0.000460589	EID2	protein_coding
MSC_vs_PBMC	ENSSSCG00000008208	2109.74	-2.00749	0.354587	-5.66149	1.50066e-08	1.00288e-07	EIF2AK3	protein_coding
MSC_vs_PBMC	ENSSSCG00000059551	579.54	2.68938	0.544634	4.93795	7.89471e-07	4.20313e-06	EIF4EBP3	protein_coding
MSC_vs_PBMC	ENSSSCG00000040946	375.104	2.73884	0.354703	7.72151	1.14959e-14	1.42909e-13	EIF5A2	protein_coding
MSC_vs_PBMC	ENSSSCG00000006836	5.02187	-6.16532	1.62468	-3.79479	0.000147767	0.000554633	ELAPOR1	protein_coding
MSC_vs_PBMC	ENSSSCG00000009440	2078.53	-2.61481	0.306681	-8.52613	1.51321e-17	2.39831e-16	ELF1	protein_coding
MSC_vs_PBMC	ENSSSCG00000012656	1275.3	-3.52255	0.371258	-9.48814	2.35186e-21	5.07547e-20	ELF4	protein_coding
MSC_vs_PBMC	ENSSSCG00000030485	3.41765	5.20374	2.09725	2.48122	0.0130932	0.0323905	ELFN1	protein_coding
MSC_vs_PBMC	ENSSSCG00000025182	683.671	-2.60447	0.331016	-7.86812	3.60006e-15	4.66943e-14	ELK4	protein_coding
MSC_vs_PBMC	ENSSSCG00000058042	823.601	-2.70074	0.593994	-4.54674	5.44834e-06	2.56306e-05	ELMO1	protein_coding
MSC_vs_PBMC	ENSSSCG00000023306	2940.18	-2.36603	0.272609	-8.67921	3.9853e-18	6.64734e-17	ELMO2	protein_coding
MSC_vs_PBMC	ENSSSCG00000015002	6.70019	4.71278	1.61565	2.91695	0.00353468	0.0100812	ELMOD1	protein_coding
MSC_vs_PBMC	ENSSSCG00000025858	11028.8	6.46845	1.43425	4.50999	6.4831e-06	3.01575e-05	ELN	protein_coding
MSC_vs_PBMC	ENSSSCG00000036236	1757.07	2.40087	0.494189	4.85821	1.18452e-06	6.16642e-06	ELOVL6	protein_coding
MSC_vs_PBMC	ENSSSCG00000008557	3693.29	3.82508	0.586719	6.51944	7.05717e-11	6.17582e-10	EMILIN1	protein_coding
MSC_vs_PBMC	ENSSSCG00000003694	3783.42	-2.02804	0.694206	-2.92138	0.0034849	0.00995427	EMILIN2	protein_coding
MSC_vs_PBMC	ENSSSCG00000027667	2438.36	7.32252	0.435911	16.7982	2.51491e-63	7.34873e-61	EML1	protein_coding
MSC_vs_PBMC	ENSSSCG00000036723	23295	2.9152	0.259162	11.2486	2.35388e-29	8.94475e-28	EMP1	protein_coding
MSC_vs_PBMC	ENSSSCG00000037065	94.7633	2.66652	0.732664	3.63949	0.000273182	0.000972119	EMP2	protein_coding
MSC_vs_PBMC	ENSSSCG00000032558	56.1632	7.65509	1.57465	4.86144	1.16533e-06	6.07445e-06	EMX2	protein_coding
MSC_vs_PBMC	ENSSSCG00000015715	202.182	7.70219	1.60058	4.81213	1.49329e-06	7.65713e-06	EN1	protein_coding
MSC_vs_PBMC	ENSSSCG00000038646	12784.8	5.76643	0.548757	10.5082	7.92151e-26	2.34163e-24	ENAH	protein_coding
MSC_vs_PBMC	ENSSSCG00000014072	1460.13	4.16848	1.05172	3.9635	7.38588e-05	0.000291785	ENC1	protein_coding
MSC_vs_PBMC	ENSSSCG00000027428	341.312	2.78953	0.839457	3.32302	0.000890481	0.00286446	ENHO	protein_coding
MSC_vs_PBMC	ENSSSCG00000022343	74028.3	2.20605	0.504924	4.36908	1.24769e-05	5.55593e-05	ENO1	protein_coding
MSC_vs_PBMC	ENSSSCG00000021818	540.251	10.5013	1.64613	6.37937	1.77822e-10	1.49243e-09	ENOX1	protein_coding
MSC_vs_PBMC	ENSSSCG00000009132	175.639	5.4514	1.14534	4.75962	1.93959e-06	9.76594e-06	ENPEP	protein_coding
MSC_vs_PBMC	ENSSSCG00000004193	1895.56	7.73751	0.575714	13.4398	3.532e-41	2.80595e-39	ENPP1	protein_coding
MSC_vs_PBMC	ENSSSCG00000025788	209.748	-3.093	0.848453	-3.64546	0.000266918	0.000952098	ENPP4	protein_coding
MSC_vs_PBMC	ENSSSCG00000001715	120.759	5.40118	1.5001	3.60055	0.000317546	0.00111732	ENPP5	protein_coding
MSC_vs_PBMC	ENSSSCG00000015781	94.0718	5.62852	1.676	3.35831	0.000784204	0.00255328	ENPP6	protein_coding
MSC_vs_PBMC	ENSSSCG00000000091	117.52	-2.46892	0.643167	-3.8387	0.000123689	0.00047044	ENSSSCG00000000091	protein_coding
MSC_vs_PBMC	ENSSSCG00000000148	243.13	-6.42178	1.31101	-4.89835	9.66445e-07	5.10047e-06	ENSSSCG00000000148	protein_coding
MSC_vs_PBMC	ENSSSCG00000000288	13608.3	-2.07493	0.313666	-6.61509	3.71314e-11	3.35568e-10	ENSSSCG00000000288	protein_coding
MSC_vs_PBMC	ENSSSCG00000000563	205.901	-11.7733	1.10043	-10.6988	1.03085e-26	3.27579e-25	ENSSSCG00000000563	protein_coding
MSC_vs_PBMC	ENSSSCG00000000636	5.36052	-4.97039	1.04336	-4.76385	1.89933e-06	9.58414e-06	ENSSSCG00000000636	protein_coding
MSC_vs_PBMC	ENSSSCG00000000657	454.492	-10.3334	1.33722	-7.72755	1.09633e-14	1.36823e-13	ENSSSCG00000000657	protein_coding
MSC_vs_PBMC	ENSSSCG00000000703	193.957	-3.99062	0.73856	-5.40324	6.54469e-08	4.04717e-07	ENSSSCG00000000703	protein_coding
MSC_vs_PBMC	ENSSSCG00000001229	6951.79	-4.36297	0.555153	-7.85903	3.87128e-15	5.01099e-14	ENSSSCG00000001229	protein_coding
MSC_vs_PBMC	ENSSSCG00000001232	4.22348	-6.67399	1.61285	-4.138	3.50341e-05	0.000146342	ENSSSCG00000001232	protein_coding
MSC_vs_PBMC	ENSSSCG00000001341	4412.63	-2.57735	0.693319	-3.71741	0.000201278	0.000736668	ENSSSCG00000001341	protein_coding
MSC_vs_PBMC	ENSSSCG00000001395	33.8144	-3.6106	0.823987	-4.38187	1.17664e-05	5.26538e-05	ENSSSCG00000001395	protein_coding
MSC_vs_PBMC	ENSSSCG00000001396	1543.62	-3.29125	0.234321	-14.0459	8.16558e-45	7.71693e-43	ENSSSCG00000001396	protein_coding
MSC_vs_PBMC	ENSSSCG00000001398	738.355	-2.76178	0.477372	-5.78538	7.23475e-09	5.04172e-08	ENSSSCG00000001398	protein_coding
MSC_vs_PBMC	ENSSSCG00000001407	10.9987	-9.40824	3.98356	-2.36177	0.0181881	0.0434239	ENSSSCG00000001407	protein_coding
MSC_vs_PBMC	ENSSSCG00000001456	5390.72	-18.3495	6.42485	-2.85602	0.00428994	0.0119819	ENSSSCG00000001456	protein_coding
MSC_vs_PBMC	ENSSSCG00000001616	192.098	-13.5394	1.36221	-9.93931	2.80771e-23	6.81734e-22	ENSSSCG00000001616	protein_coding
MSC_vs_PBMC	ENSSSCG00000001734	57.064	3.89765	0.711612	5.47721	4.32075e-08	2.73375e-07	ENSSSCG00000001734	protein_coding
MSC_vs_PBMC	ENSSSCG00000001917	2676.2	4.06955	0.405444	10.0373	1.04537e-23	2.63644e-22	ENSSSCG00000001917	protein_coding
MSC_vs_PBMC	ENSSSCG00000001931	229.319	5.04233	0.866874	5.81668	6.00269e-09	4.24361e-08	ENSSSCG00000001931	protein_coding
MSC_vs_PBMC	ENSSSCG00000001934	3881.38	3.21463	0.264647	12.1469	5.96062e-34	2.93096e-32	ENSSSCG00000001934	protein_coding
MSC_vs_PBMC	ENSSSCG00000002020	516.68	-2.56948	0.196464	-13.0786	4.36503e-39	3.03191e-37	ENSSSCG00000002020	protein_coding
MSC_vs_PBMC	ENSSSCG00000002259	3220.77	-3.284	0.329445	-9.96828	2.09824e-23	5.17376e-22	ENSSSCG00000002259	protein_coding
MSC_vs_PBMC	ENSSSCG00000002260	101.572	-3.60711	0.704993	-5.11652	3.11226e-07	1.75627e-06	ENSSSCG00000002260	protein_coding
MSC_vs_PBMC	ENSSSCG00000002274	162.016	-4.82275	0.818036	-5.89553	3.73487e-09	2.70893e-08	ENSSSCG00000002274	pseudogene
MSC_vs_PBMC	ENSSSCG00000002349	48.1794	2.02956	0.701337	2.89384	0.00380562	0.0107676	ENSSSCG00000002349	protein_coding
MSC_vs_PBMC	ENSSSCG00000002653	63.3591	8.25489	1.73632	4.75425	1.99189e-06	1.00055e-05	ENSSSCG00000002653	protein_coding
MSC_vs_PBMC	ENSSSCG00000002700	7.18943	-2.87192	0.768212	-3.73845	0.000185157	0.000681789	ENSSSCG00000002700	protein_coding
MSC_vs_PBMC	ENSSSCG00000002709	297.603	3.588	0.72774	4.93033	8.20902e-07	4.36224e-06	ENSSSCG00000002709	protein_coding
MSC_vs_PBMC	ENSSSCG00000002825	1535.38	9.46482	2.53784	3.72948	0.000191879	0.000704293	ENSSSCG00000002825	protein_coding
MSC_vs_PBMC	ENSSSCG00000002850	2.08951	-3.42028	1.35393	-2.52618	0.0115309	0.0289605	ENSSSCG00000002850	protein_coding
MSC_vs_PBMC	ENSSSCG00000002877	433.268	2.42211	0.325439	7.44261	9.87145e-14	1.13604e-12	ENSSSCG00000002877	protein_coding
MSC_vs_PBMC	ENSSSCG00000002891	26.324	-10.672	4.43597	-2.40578	0.0161379	0.0390462	ENSSSCG00000002891	protein_coding
MSC_vs_PBMC	ENSSSCG00000002918	106.529	-5.76247	0.470576	-12.2456	1.77457e-34	9.00459e-33	ENSSSCG00000002918	protein_coding
MSC_vs_PBMC	ENSSSCG00000003080	39.2255	6.07325	1.91375	3.17348	0.00150623	0.00463746	ENSSSCG00000003080	protein_coding
MSC_vs_PBMC	ENSSSCG00000003090	493.605	3.83424	0.315061	12.1698	4.49927e-34	2.234e-32	ENSSSCG00000003090	protein_coding
MSC_vs_PBMC	ENSSSCG00000003240	33.3861	4.14243	0.879765	4.70856	2.49474e-06	1.23725e-05	ENSSSCG00000003240	protein_coding
MSC_vs_PBMC	ENSSSCG00000003278	141.43	-10.355	3.46919	-2.98485	0.00283713	0.00827188	ENSSSCG00000003278	protein_coding
MSC_vs_PBMC	ENSSSCG00000003282	52.8115	-11.6765	3.93127	-2.97015	0.00297658	0.00864214	ENSSSCG00000003282	protein_coding
MSC_vs_PBMC	ENSSSCG00000003302	11.7816	-3.461	0.79982	-4.32723	1.50999e-05	6.64592e-05	ENSSSCG00000003302	protein_coding
MSC_vs_PBMC	ENSSSCG00000003521	104.708	8.1358	2.16275	3.76179	0.000168703	0.000626099	ENSSSCG00000003521	protein_coding
MSC_vs_PBMC	ENSSSCG00000003622	19.2808	6.07837	1.86198	3.26446	0.00109674	0.00346738	ENSSSCG00000003622	protein_coding
MSC_vs_PBMC	ENSSSCG00000003825	26.4994	-3.7491	1.14654	-3.26991	0.00107582	0.00340465	ENSSSCG00000003825	protein_coding
MSC_vs_PBMC	ENSSSCG00000003826	2.42089	-5.46317	1.80884	-3.02027	0.0025255	0.00744128	ENSSSCG00000003826	pseudogene
MSC_vs_PBMC	ENSSSCG00000003989	203.18	2.02124	0.472984	4.27338	1.92528e-05	8.33947e-05	ENSSSCG00000003989	protein_coding
MSC_vs_PBMC	ENSSSCG00000004081	300.808	-4.61065	0.659381	-6.99239	2.70244e-12	2.74476e-11	ENSSSCG00000004081	protein_coding
MSC_vs_PBMC	ENSSSCG00000004082	3749.6	-2.43858	0.596772	-4.08629	4.38334e-05	0.000180167	ENSSSCG00000004082	protein_coding
MSC_vs_PBMC	ENSSSCG00000004150	73.9364	8.1873	1.68853	4.84878	1.24224e-06	6.44624e-06	ENSSSCG00000004150	protein_coding
MSC_vs_PBMC	ENSSSCG00000004180	23.5956	-3.83996	1.65225	-2.32408	0.0201213	0.0474865	ENSSSCG00000004180	protein_coding
MSC_vs_PBMC	ENSSSCG00000004415	35.0704	-3.87436	0.574736	-6.74111	1.57178e-11	1.47228e-10	ENSSSCG00000004415	protein_coding
MSC_vs_PBMC	ENSSSCG00000004520	257.824	2.99169	1.08021	2.76956	0.00561326	0.0151938	ENSSSCG00000004520	protein_coding
MSC_vs_PBMC	ENSSSCG00000004572	86.9505	-5.45653	1.40691	-3.87837	0.00010516	0.000405364	ENSSSCG00000004572	protein_coding
MSC_vs_PBMC	ENSSSCG00000004656	560.736	2.83806	0.266974	10.6305	2.14999e-26	6.61707e-25	ENSSSCG00000004656	protein_coding
MSC_vs_PBMC	ENSSSCG00000004687	5659.71	-3.12258	0.424793	-7.35084	1.96969e-13	2.20104e-12	ENSSSCG00000004687	protein_coding
MSC_vs_PBMC	ENSSSCG00000004814	1808.77	2.09701	0.264228	7.93635	2.08221e-15	2.75124e-14	ENSSSCG00000004814	protein_coding
MSC_vs_PBMC	ENSSSCG00000004839	23.0791	5.75425	1.66643	3.45303	0.000554327	0.00185716	ENSSSCG00000004839	protein_coding
MSC_vs_PBMC	ENSSSCG00000005311	72.2498	-7.75656	2.2173	-3.49821	0.000468395	0.00159298	ENSSSCG00000005311	protein_coding
MSC_vs_PBMC	ENSSSCG00000005453	9493.99	2.42762	0.366927	6.61609	3.68817e-11	3.33787e-10	ENSSSCG00000005453	protein_coding
MSC_vs_PBMC	ENSSSCG00000005457	2917.11	7.07154	0.84204	8.3981	4.53743e-17	6.87019e-16	ENSSSCG00000005457	protein_coding
MSC_vs_PBMC	ENSSSCG00000005480	85.796	-8.6572	1.28643	-6.72963	1.7009e-11	1.5868e-10	ENSSSCG00000005480	protein_coding
MSC_vs_PBMC	ENSSSCG00000005901	484.252	3.34803	0.466122	7.18274	6.83274e-13	7.29534e-12	ENSSSCG00000005901	protein_coding
MSC_vs_PBMC	ENSSSCG00000005916	339.952	-4.25263	0.490614	-8.66798	4.39864e-18	7.2991e-17	ENSSSCG00000005916	protein_coding
MSC_vs_PBMC	ENSSSCG00000005922	3.90945	-6.74052	2.31809	-2.90779	0.00363994	0.0103553	ENSSSCG00000005922	protein_coding
MSC_vs_PBMC	ENSSSCG00000005959	1412.95	-2.42565	0.275962	-8.78979	1.49835e-18	2.59979e-17	ENSSSCG00000005959	protein_coding
MSC_vs_PBMC	ENSSSCG00000006350	113.492	-12.7795	1.33932	-9.54183	1.4034e-21	3.07297e-20	ENSSSCG00000006350	protein_coding
MSC_vs_PBMC	ENSSSCG00000006418	291.671	-8.49979	1.33108	-6.38562	1.70703e-10	1.43553e-09	ENSSSCG00000006418	protein_coding
MSC_vs_PBMC	ENSSSCG00000006581	1693.98	6.96496	0.35754	19.4802	1.61513e-84	1.32451e-81	ENSSSCG00000006581	protein_coding
MSC_vs_PBMC	ENSSSCG00000006588	201.523	-5.01301	1.29246	-3.87866	0.000105034	0.000405001	ENSSSCG00000006588	protein_coding
MSC_vs_PBMC	ENSSSCG00000006725	2565.67	6.45875	0.687143	9.39942	5.48642e-21	1.15174e-19	ENSSSCG00000006725	protein_coding
MSC_vs_PBMC	ENSSSCG00000006842	44.0251	7.83691	1.57448	4.97747	6.44223e-07	3.47274e-06	ENSSSCG00000006842	protein_coding
MSC_vs_PBMC	ENSSSCG00000007005	108.215	3.68616	0.656075	5.61851	1.92609e-08	1.26984e-07	ENSSSCG00000007005	protein_coding
MSC_vs_PBMC	ENSSSCG00000007023	707.301	-2.67071	0.355739	-7.5075	6.0269e-14	7.01537e-13	ENSSSCG00000007023	protein_coding
MSC_vs_PBMC	ENSSSCG00000007082	3.16483	-4.33343	1.4974	-2.89398	0.00380396	0.0107641	ENSSSCG00000007082	protein_coding
MSC_vs_PBMC	ENSSSCG00000007135	1582.54	2.77587	0.575992	4.81929	1.44071e-06	7.39615e-06	ENSSSCG00000007135	protein_coding
MSC_vs_PBMC	ENSSSCG00000007314	4678.66	7.65126	0.593848	12.8842	5.52453e-38	3.56458e-36	ENSSSCG00000007314	protein_coding
MSC_vs_PBMC	ENSSSCG00000007336	168.079	7.31887	0.960251	7.62183	2.501e-14	3.02044e-13	ENSSSCG00000007336	protein_coding
MSC_vs_PBMC	ENSSSCG00000007369	260.247	8.59303	1.66706	5.15461	2.54157e-07	1.45522e-06	ENSSSCG00000007369	protein_coding
MSC_vs_PBMC	ENSSSCG00000007421	59.6212	4.35786	0.709141	6.14526	7.98332e-10	6.2543e-09	ENSSSCG00000007421	protein_coding
MSC_vs_PBMC	ENSSSCG00000007481	163.194	2.61445	0.3763	6.94778	3.71073e-12	3.7198e-11	ENSSSCG00000007481	protein_coding
MSC_vs_PBMC	ENSSSCG00000007512	417.21	-2.147	0.256534	-8.36926	5.79825e-17	8.71692e-16	ENSSSCG00000007512	protein_coding
MSC_vs_PBMC	ENSSSCG00000007527	16.9593	-7.6943	1.69205	-4.54732	5.43322e-06	2.55642e-05	ENSSSCG00000007527	protein_coding
MSC_vs_PBMC	ENSSSCG00000007642	27.9756	3.74336	1.54182	2.42788	0.0151873	0.036943	ENSSSCG00000007642	protein_coding
MSC_vs_PBMC	ENSSSCG00000007665	11.6371	-7.49207	1.6303	-4.5955	4.31707e-06	2.06566e-05	ENSSSCG00000007665	protein_coding
MSC_vs_PBMC	ENSSSCG00000007678	37.9509	4.28322	1.49521	2.86462	0.00417506	0.0116957	ENSSSCG00000007678	protein_coding
MSC_vs_PBMC	ENSSSCG00000007705	1001.66	-2.62347	0.227407	-11.5365	8.63829e-31	3.52492e-29	ENSSSCG00000007705	protein_coding
MSC_vs_PBMC	ENSSSCG00000007719	3410.95	2.51166	0.405946	6.18717	6.1252e-10	4.85396e-09	ENSSSCG00000007719	protein_coding
MSC_vs_PBMC	ENSSSCG00000007932	224.504	-2.46533	0.370716	-6.65018	2.92727e-11	2.67014e-10	ENSSSCG00000007932	protein_coding
MSC_vs_PBMC	ENSSSCG00000007940	98.7957	-2.15456	0.403147	-5.34435	9.07421e-08	5.52273e-07	ENSSSCG00000007940	protein_coding
MSC_vs_PBMC	ENSSSCG00000007963	354.43	-2.50911	0.227789	-11.0151	3.23301e-28	1.13836e-26	ENSSSCG00000007963	protein_coding
MSC_vs_PBMC	ENSSSCG00000008147	5745.39	4.91935	0.59639	8.24855	1.60326e-16	2.33037e-15	ENSSSCG00000008147	protein_coding
MSC_vs_PBMC	ENSSSCG00000008193	104.152	-12.6547	1.34132	-9.43452	3.92788e-21	8.32814e-20	ENSSSCG00000008193	protein_coding
MSC_vs_PBMC	ENSSSCG00000008240	496.858	2.61227	0.564091	4.63094	3.6401e-06	1.76096e-05	ENSSSCG00000008240	protein_coding
MSC_vs_PBMC	ENSSSCG00000008241	387.828	4.87987	0.539905	9.03838	1.59011e-19	3.00102e-18	ENSSSCG00000008241	protein_coding
MSC_vs_PBMC	ENSSSCG00000008284	39.6189	6.16605	2.38564	2.58465	0.00974791	0.0249483	ENSSSCG00000008284	protein_coding
MSC_vs_PBMC	ENSSSCG00000008488	284.99	2.06683	0.457775	4.51495	6.33313e-06	2.9509e-05	ENSSSCG00000008488	protein_coding
MSC_vs_PBMC	ENSSSCG00000008555	498.175	4.97134	0.583015	8.52695	1.50251e-17	2.38283e-16	ENSSSCG00000008555	protein_coding
MSC_vs_PBMC	ENSSSCG00000008677	345.378	-2.69461	0.743418	-3.62462	0.000289382	0.00102546	ENSSSCG00000008677	protein_coding
MSC_vs_PBMC	ENSSSCG00000008702	2.73557	5.55771	2.1721	2.55868	0.010507	0.0266789	ENSSSCG00000008702	pseudogene
MSC_vs_PBMC	ENSSSCG00000008832	45.4433	2.3978	0.954343	2.51251	0.0119874	0.029965	ENSSSCG00000008832	protein_coding
MSC_vs_PBMC	ENSSSCG00000008849	28.297	2.72974	0.837744	3.25844	0.00112026	0.00353691	ENSSSCG00000008849	protein_coding
MSC_vs_PBMC	ENSSSCG00000008850	4.92509	4.64504	1.76557	2.6309	0.00851598	0.0221137	ENSSSCG00000008850	protein_coding
MSC_vs_PBMC	ENSSSCG00000008899	190.452	4.01699	0.509354	7.88644	3.10921e-15	4.05345e-14	ENSSSCG00000008899	protein_coding
MSC_vs_PBMC	ENSSSCG00000008984	21.1416	7.47027	1.73438	4.30718	1.65349e-05	7.24616e-05	ENSSSCG00000008984	protein_coding
MSC_vs_PBMC	ENSSSCG00000009125	1422.97	2.14837	0.526281	4.08217	4.46173e-05	0.000183182	ENSSSCG00000009125	protein_coding
MSC_vs_PBMC	ENSSSCG00000009157	546.427	-3.08694	0.526186	-5.86664	4.44716e-09	3.19547e-08	ENSSSCG00000009157	protein_coding
MSC_vs_PBMC	ENSSSCG00000009221	37.9047	-2.705	0.776872	-3.48191	0.000497844	0.00168345	ENSSSCG00000009221	protein_coding
MSC_vs_PBMC	ENSSSCG00000009239	22.2064	-3.99141	0.724859	-5.50646	3.66114e-08	2.33853e-07	ENSSSCG00000009239	protein_coding
MSC_vs_PBMC	ENSSSCG00000009240	540.179	-6.51403	2.10091	-3.10057	0.00193146	0.00582256	ENSSSCG00000009240	protein_coding
MSC_vs_PBMC	ENSSSCG00000009281	340.626	5.24451	0.71767	7.3077	2.71762e-13	2.99728e-12	ENSSSCG00000009281	protein_coding
MSC_vs_PBMC	ENSSSCG00000009422	2207.52	2.42424	0.577423	4.19837	2.68837e-05	0.000114001	ENSSSCG00000009422	protein_coding
MSC_vs_PBMC	ENSSSCG00000009648	4.28591	4.40962	1.81297	2.43227	0.0150046	0.0365508	ENSSSCG00000009648	protein_coding
MSC_vs_PBMC	ENSSSCG00000009672	2223.2	6.84612	1.46382	4.67688	2.91276e-06	1.43005e-05	ENSSSCG00000009672	protein_coding
MSC_vs_PBMC	ENSSSCG00000009911	57.4371	-4.909	0.477837	-10.2734	9.28814e-25	2.52538e-23	ENSSSCG00000009911	protein_coding
MSC_vs_PBMC	ENSSSCG00000010056	189.69	-4.64433	0.952014	-4.87843	1.06936e-06	5.60405e-06	ENSSSCG00000010056	protein_coding
MSC_vs_PBMC	ENSSSCG00000010165	8.95416	4.81089	1.88536	2.55171	0.0107197	0.0271512	ENSSSCG00000010165	protein_coding
MSC_vs_PBMC	ENSSSCG00000010212	210.107	6.27859	1.01408	6.19139	5.96348e-10	4.73613e-09	ENSSSCG00000010212	protein_coding
MSC_vs_PBMC	ENSSSCG00000010280	290.069	-5.82963	0.810338	-7.19408	6.28853e-13	6.72558e-12	ENSSSCG00000010280	protein_coding
MSC_vs_PBMC	ENSSSCG00000010359	4.75712	4.9854	2.09088	2.38435	0.0171092	0.0411338	ENSSSCG00000010359	protein_coding
MSC_vs_PBMC	ENSSSCG00000010370	8357.05	7.86697	0.760847	10.3398	4.65738e-25	1.29258e-23	ENSSSCG00000010370	protein_coding
MSC_vs_PBMC	ENSSSCG00000010489	56.6022	-2.07933	0.39874	-5.21475	1.84063e-07	1.07495e-06	ENSSSCG00000010489	protein_coding
MSC_vs_PBMC	ENSSSCG00000010559	42.2272	2.79395	0.62457	4.4734	7.69855e-06	3.53399e-05	ENSSSCG00000010559	protein_coding
MSC_vs_PBMC	ENSSSCG00000010610	18.4769	3.27931	0.822435	3.98731	6.68256e-05	0.000266276	ENSSSCG00000010610	protein_coding
MSC_vs_PBMC	ENSSSCG00000010770	34.6658	7.8293	1.73624	4.50936	6.50249e-06	3.02316e-05	ENSSSCG00000010770	protein_coding
MSC_vs_PBMC	ENSSSCG00000010893	5524	6.17004	1.02437	6.02324	1.70962e-09	1.28738e-08	ENSSSCG00000010893	protein_coding
MSC_vs_PBMC	ENSSSCG00000010943	3806.03	4.83053	0.405882	11.9013	1.16495e-32	5.30741e-31	ENSSSCG00000010943	protein_coding
MSC_vs_PBMC	ENSSSCG00000011106	1574.14	-5.49899	0.264653	-20.7781	6.82681e-96	7.2313e-93	ENSSSCG00000011106	protein_coding
MSC_vs_PBMC	ENSSSCG00000011121	469.938	-5.49185	1.02349	-5.36583	8.05784e-08	4.93606e-07	ENSSSCG00000011121	protein_coding
MSC_vs_PBMC	ENSSSCG00000011294	638.285	5.1651	0.923498	5.59298	2.23209e-08	1.46361e-07	ENSSSCG00000011294	protein_coding
MSC_vs_PBMC	ENSSSCG00000011324	8.89078	-4.19428	1.25919	-3.33094	0.000865529	0.00279374	ENSSSCG00000011324	protein_coding
MSC_vs_PBMC	ENSSSCG00000011355	10403.3	4.86963	1.40521	3.46541	0.000529432	0.0017815	ENSSSCG00000011355	protein_coding
MSC_vs_PBMC	ENSSSCG00000011489	56.4697	8.62033	1.7469	4.93465	8.02947e-07	4.2713e-06	ENSSSCG00000011489	protein_coding
MSC_vs_PBMC	ENSSSCG00000011559	434.165	2.74813	0.55201	4.97842	6.4106e-07	3.45789e-06	ENSSSCG00000011559	pseudogene
MSC_vs_PBMC	ENSSSCG00000011569	750.88	-2.37226	0.146602	-16.1816	6.79802e-59	1.42826e-56	ENSSSCG00000011569	protein_coding
MSC_vs_PBMC	ENSSSCG00000011673	104.11	2.42819	0.465713	5.21392	1.84891e-07	1.07904e-06	ENSSSCG00000011673	processed_pseudogene
MSC_vs_PBMC	ENSSSCG00000011729	458.091	5.77719	1.00892	5.72611	1.02762e-08	7.02832e-08	ENSSSCG00000011729	protein_coding
MSC_vs_PBMC	ENSSSCG00000011851	2.70941	-7.24534	2.42209	-2.99135	0.00277745	0.00811403	ENSSSCG00000011851	protein_coding
MSC_vs_PBMC	ENSSSCG00000012074	4786.35	5.53311	0.645528	8.57145	1.02189e-17	1.63489e-16	ENSSSCG00000012074	protein_coding
MSC_vs_PBMC	ENSSSCG00000012103	7.64182	6.09158	1.81661	3.35327	0.000798625	0.00259492	ENSSSCG00000012103	protein_coding
MSC_vs_PBMC	ENSSSCG00000012125	286.053	-3.36516	0.349214	-9.63639	5.61286e-22	1.2594e-20	ENSSSCG00000012125	protein_coding
MSC_vs_PBMC	ENSSSCG00000012126	3228.69	3.28503	0.851877	3.85623	0.000115151	0.000440558	ENSSSCG00000012126	protein_coding
MSC_vs_PBMC	ENSSSCG00000012235	150.255	-2.11638	0.286859	-7.37776	1.60978e-13	1.81641e-12	ENSSSCG00000012235	protein_coding
MSC_vs_PBMC	ENSSSCG00000012241	811.836	-2.42379	0.470886	-5.1473	2.64268e-07	1.50937e-06	ENSSSCG00000012241	protein_coding
MSC_vs_PBMC	ENSSSCG00000012257	4717.29	3.57878	0.403856	8.86153	7.89241e-19	1.40308e-17	ENSSSCG00000012257	protein_coding
MSC_vs_PBMC	ENSSSCG00000012319	5.28122	4.5574	1.63825	2.78187	0.00540473	0.0146825	ENSSSCG00000012319	protein_coding
MSC_vs_PBMC	ENSSSCG00000012520	863.024	2.3901	0.281894	8.47871	2.27702e-17	3.54263e-16	ENSSSCG00000012520	protein_coding
MSC_vs_PBMC	ENSSSCG00000012523	1239	3.63721	0.267151	13.6148	3.27049e-42	2.73357e-40	ENSSSCG00000012523	protein_coding
MSC_vs_PBMC	ENSSSCG00000012541	25.8132	-3.21175	0.474619	-6.767	1.31478e-11	1.24439e-10	ENSSSCG00000012541	protein_coding
MSC_vs_PBMC	ENSSSCG00000012746	1673.81	2.34094	0.263406	8.88719	6.26754e-19	1.12365e-17	ENSSSCG00000012746	protein_coding
MSC_vs_PBMC	ENSSSCG00000012832	6893.85	6.45695	0.500393	12.9038	4.2861e-38	2.78673e-36	ENSSSCG00000012832	pseudogene
MSC_vs_PBMC	ENSSSCG00000012950	112.961	3.03981	0.514283	5.91078	3.40502e-09	2.48243e-08	ENSSSCG00000012950	protein_coding
MSC_vs_PBMC	ENSSSCG00000013042	125.352	-9.28845	2.41453	-3.8469	0.000119623	0.000456411	ENSSSCG00000013042	protein_coding
MSC_vs_PBMC	ENSSSCG00000013100	11.6351	-9.48287	2.99929	-3.1617	0.00156851	0.00480939	ENSSSCG00000013100	protein_coding
MSC_vs_PBMC	ENSSSCG00000013281	1138.12	2.21767	0.232198	9.55075	1.28757e-21	2.82177e-20	ENSSSCG00000013281	protein_coding
MSC_vs_PBMC	ENSSSCG00000013380	1835.6	3.01317	0.532776	5.6556	1.55302e-08	1.03597e-07	ENSSSCG00000013380	protein_coding
MSC_vs_PBMC	ENSSSCG00000013387	2.86315	-3.7761	1.45226	-2.60015	0.00931828	0.0239427	ENSSSCG00000013387	protein_coding
MSC_vs_PBMC	ENSSSCG00000013471	58.5436	-2.02319	0.410595	-4.92745	8.33081e-07	4.42326e-06	ENSSSCG00000013471	protein_coding
MSC_vs_PBMC	ENSSSCG00000013556	29.2715	-10.821	3.34202	-3.23786	0.00120431	0.00378022	ENSSSCG00000013556	protein_coding
MSC_vs_PBMC	ENSSSCG00000013842	3.99818	-3.99123	1.44401	-2.76399	0.0057099	0.0154275	ENSSSCG00000013842	protein_coding
MSC_vs_PBMC	ENSSSCG00000013880	1712.11	5.25212	1.78624	2.94032	0.0032787	0.00942283	ENSSSCG00000013880	protein_coding
MSC_vs_PBMC	ENSSSCG00000014242	337.725	2.03533	0.522688	3.89397	9.86164e-05	0.000381645	ENSSSCG00000014242	protein_coding
MSC_vs_PBMC	ENSSSCG00000014284	12.2604	4.61702	1.80961	2.55139	0.0107295	0.0271706	ENSSSCG00000014284	protein_coding
MSC_vs_PBMC	ENSSSCG00000014296	7625.32	2.60165	0.188005	13.8382	1.49859e-43	1.32743e-41	ENSSSCG00000014296	protein_coding
MSC_vs_PBMC	ENSSSCG00000014314	69.2091	4.93007	1.61176	3.0588	0.00222222	0.00662135	ENSSSCG00000014314	protein_coding
MSC_vs_PBMC	ENSSSCG00000014379	35.6893	6.63988	1.59254	4.16937	3.05437e-05	0.000128642	ENSSSCG00000014379	protein_coding
MSC_vs_PBMC	ENSSSCG00000014618	51.4993	-9.14044	1.11473	-8.19968	2.4103e-16	3.43853e-15	ENSSSCG00000014618	protein_coding
MSC_vs_PBMC	ENSSSCG00000014799	20.0228	-2.3066	0.474239	-4.86379	1.15157e-06	6.00517e-06	ENSSSCG00000014799	protein_coding
MSC_vs_PBMC	ENSSSCG00000014822	1410.12	4.40395	0.388889	11.3244	9.93094e-30	3.85442e-28	ENSSSCG00000014822	protein_coding
MSC_vs_PBMC	ENSSSCG00000015316	23.0627	-2.81149	0.571757	-4.91729	8.77491e-07	4.65032e-06	ENSSSCG00000015316	protein_coding
MSC_vs_PBMC	ENSSSCG00000015401	16.8415	6.0797	1.73489	3.50437	0.000457694	0.00155963	ENSSSCG00000015401	protein_coding
MSC_vs_PBMC	ENSSSCG00000015565	1332.89	2.43349	0.553018	4.40038	1.08059e-05	4.87244e-05	ENSSSCG00000015565	protein_coding
MSC_vs_PBMC	ENSSSCG00000015662	13.658	-6.82241	1.47396	-4.62862	3.68116e-06	1.77981e-05	ENSSSCG00000015662	protein_coding
MSC_vs_PBMC	ENSSSCG00000015664	568.743	-2.44449	0.670679	-3.6448	0.0002676	0.000954262	ENSSSCG00000015664	protein_coding
MSC_vs_PBMC	ENSSSCG00000015691	5.34038	-3.14856	1.05269	-2.99096	0.00278098	0.00812154	ENSSSCG00000015691	protein_coding
MSC_vs_PBMC	ENSSSCG00000015802	387.06	3.84798	0.861265	4.46783	7.90185e-06	3.62208e-05	ENSSSCG00000015802	protein_coding
MSC_vs_PBMC	ENSSSCG00000015810	94.0576	-3.94458	1.42938	-2.75964	0.00578646	0.0156194	ENSSSCG00000015810	protein_coding
MSC_vs_PBMC	ENSSSCG00000015823	322.126	-4.34139	0.50448	-8.60567	7.58752e-18	1.23595e-16	ENSSSCG00000015823	protein_coding
MSC_vs_PBMC	ENSSSCG00000015841	28.6126	6.62744	1.65287	4.00965	6.08087e-05	0.000243868	ENSSSCG00000015841	protein_coding
MSC_vs_PBMC	ENSSSCG00000015876	11.1935	5.2136	1.72881	3.01571	0.0025638	0.00754188	ENSSSCG00000015876	protein_coding
MSC_vs_PBMC	ENSSSCG00000016026	33.5634	-3.69753	0.55275	-6.68933	2.242e-11	2.06733e-10	ENSSSCG00000016026	lncRNA
MSC_vs_PBMC	ENSSSCG00000016075	15989.1	-2.23587	0.225514	-9.91453	3.59934e-23	8.69794e-22	ENSSSCG00000016075	protein_coding
MSC_vs_PBMC	ENSSSCG00000016119	482.005	2.49279	0.623474	3.99823	6.38175e-05	0.000255129	ENSSSCG00000016119	protein_coding
MSC_vs_PBMC	ENSSSCG00000016184	10.8232	-9.37925	3.10212	-3.0235	0.00249871	0.00737088	ENSSSCG00000016184	protein_coding
MSC_vs_PBMC	ENSSSCG00000016263	815.631	-4.54894	0.920978	-4.93925	7.84216e-07	4.1769e-06	ENSSSCG00000016263	protein_coding
MSC_vs_PBMC	ENSSSCG00000016414	15.4995	3.39915	1.17868	2.88386	0.00392839	0.0110718	ENSSSCG00000016414	protein_coding
MSC_vs_PBMC	ENSSSCG00000016426	332.174	-2.14153	0.53113	-4.03203	5.52963e-05	0.000223169	ENSSSCG00000016426	protein_coding
MSC_vs_PBMC	ENSSSCG00000016451	54.8964	-3.8131	0.456562	-8.35177	6.72482e-17	1.00738e-15	ENSSSCG00000016451	protein_coding
MSC_vs_PBMC	ENSSSCG00000016475	410.376	-14.6343	1.37069	-10.6765	1.3106e-26	4.12862e-25	ENSSSCG00000016475	protein_coding
MSC_vs_PBMC	ENSSSCG00000016704	34.3619	6.08896	1.50967	4.0333	5.49997e-05	0.000222043	ENSSSCG00000016704	protein_coding
MSC_vs_PBMC	ENSSSCG00000016733	8.24152	-3.72568	1.42601	-2.61266	0.00898413	0.023192	ENSSSCG00000016733	protein_coding
MSC_vs_PBMC	ENSSSCG00000017146	1406.54	-2.44839	0.891187	-2.74733	0.00600819	0.0161596	ENSSSCG00000017146	protein_coding
MSC_vs_PBMC	ENSSSCG00000017164	41472.4	3.46392	0.453266	7.64213	2.13661e-14	2.59889e-13	ENSSSCG00000017164	protein_coding
MSC_vs_PBMC	ENSSSCG00000017192	16.8169	-5.60547	1.13057	-4.95811	7.11805e-07	3.82004e-06	ENSSSCG00000017192	protein_coding
MSC_vs_PBMC	ENSSSCG00000017202	12589.7	-2.56706	0.273734	-9.37793	6.72781e-21	1.40307e-19	ENSSSCG00000017202	protein_coding
MSC_vs_PBMC	ENSSSCG00000017331	2.7199	-5.77439	1.74505	-3.30901	0.000936255	0.00299847	ENSSSCG00000017331	protein_coding
MSC_vs_PBMC	ENSSSCG00000017446	111.78	4.84071	0.831481	5.8218	5.82175e-09	4.12258e-08	ENSSSCG00000017446	protein_coding
MSC_vs_PBMC	ENSSSCG00000017577	55.1787	2.88364	1.06172	2.716	0.00660757	0.017604	ENSSSCG00000017577	protein_coding
MSC_vs_PBMC	ENSSSCG00000017754	612.543	-7.20389	1.1787	-6.11171	9.85721e-10	7.64227e-09	ENSSSCG00000017754	protein_coding
MSC_vs_PBMC	ENSSSCG00000017942	9.23907	-3.38736	0.775907	-4.36568	1.26726e-05	5.63715e-05	ENSSSCG00000017942	protein_coding
MSC_vs_PBMC	ENSSSCG00000018018	25.3532	-2.62388	0.552787	-4.74665	2.06815e-06	1.03599e-05	ENSSSCG00000018018	protein_coding
MSC_vs_PBMC	ENSSSCG00000018026	235.81	7.06943	1.06062	6.66537	2.64004e-11	2.41595e-10	ENSSSCG00000018026	protein_coding
MSC_vs_PBMC	ENSSSCG00000018034	244.664	2.60243	0.418084	6.22467	4.82569e-10	3.86755e-09	ENSSSCG00000018034	protein_coding
MSC_vs_PBMC	ENSSSCG00000018050	122.692	-11.0224	1.33055	-8.28411	1.18994e-16	1.75062e-15	ENSSSCG00000018050	protein_coding
MSC_vs_PBMC	ENSSSCG00000018061	1664.27	-3.36796	0.32664	-10.3109	6.28854e-25	1.72457e-23	ENSSSCG00000018061	Mt_rRNA
MSC_vs_PBMC	ENSSSCG00000018063	77049.2	-2.53661	0.364842	-6.95263	3.5853e-12	3.60117e-11	ENSSSCG00000018063	Mt_rRNA
MSC_vs_PBMC	ENSSSCG00000018067	24.1886	-3.08259	0.660921	-4.66409	3.09987e-06	1.5139e-05	ENSSSCG00000018067	Mt_tRNA
MSC_vs_PBMC	ENSSSCG00000018068	9.24948	-4.82664	0.966113	-4.99594	5.85503e-07	3.17302e-06	ENSSSCG00000018068	Mt_tRNA
MSC_vs_PBMC	ENSSSCG00000018077	4.95168	-3.57196	0.973506	-3.66917	0.000243338	0.000875478	ENSSSCG00000018077	Mt_tRNA
MSC_vs_PBMC	ENSSSCG00000018096	21.644	-5.06756	0.856641	-5.91561	3.30641e-09	2.414e-08	ENSSSCG00000018096	Mt_tRNA
MSC_vs_PBMC	ENSSSCG00000018229	75.9526	-3.51817	0.520279	-6.76209	1.36019e-11	1.28497e-10	ENSSSCG00000018229	snoRNA
MSC_vs_PBMC	ENSSSCG00000018303	17.8247	-4.89956	0.646687	-7.5764	3.55269e-14	4.22458e-13	ENSSSCG00000018303	snoRNA
MSC_vs_PBMC	ENSSSCG00000018402	8.54378	-2.10965	0.639417	-3.29934	0.000969137	0.00309243	ENSSSCG00000018402	snoRNA
MSC_vs_PBMC	ENSSSCG00000018620	64.161	-2.37325	0.409621	-5.79378	6.88211e-09	4.81048e-08	ENSSSCG00000018620	snoRNA
MSC_vs_PBMC	ENSSSCG00000018649	12.2178	-2.78621	0.475485	-5.85972	4.63652e-09	3.32121e-08	ENSSSCG00000018649	snoRNA
MSC_vs_PBMC	ENSSSCG00000018746	41.5489	-3.12822	0.38186	-8.19204	2.56838e-16	3.65175e-15	ENSSSCG00000018746	snoRNA
MSC_vs_PBMC	ENSSSCG00000018864	12.4808	-5.40913	0.954988	-5.66408	1.47819e-08	9.88647e-08	ENSSSCG00000018864	snoRNA
MSC_vs_PBMC	ENSSSCG00000018942	30.0449	-2.79348	0.67215	-4.15604	3.23807e-05	0.000136041	ENSSSCG00000018942	snoRNA
MSC_vs_PBMC	ENSSSCG00000018972	133.938	-3.28894	0.50895	-6.4622	1.0319e-10	8.85945e-10	ENSSSCG00000018972	snoRNA
MSC_vs_PBMC	ENSSSCG00000019069	30.5867	-2.81942	0.497902	-5.66259	1.49102e-08	9.96709e-08	ENSSSCG00000019069	snoRNA
MSC_vs_PBMC	ENSSSCG00000019083	3.38705	5.22566	2.05011	2.54897	0.0108043	0.0273409	ENSSSCG00000019083	miRNA
MSC_vs_PBMC	ENSSSCG00000019358	21.3438	-5.44991	0.719883	-7.57055	3.71649e-14	4.41499e-13	ENSSSCG00000019358	snoRNA
MSC_vs_PBMC	ENSSSCG00000019396	3.30358	-3.81174	1.62493	-2.34579	0.018987	0.0450564	ENSSSCG00000019396	snoRNA
MSC_vs_PBMC	ENSSSCG00000019418	10.0436	-2.96825	0.605421	-4.90279	9.44858e-07	4.99172e-06	ENSSSCG00000019418	snoRNA
MSC_vs_PBMC	ENSSSCG00000019644	76.3912	-3.35334	0.517386	-6.48132	9.09247e-11	7.85419e-10	ENSSSCG00000019644	snoRNA
MSC_vs_PBMC	ENSSSCG00000019775	7.79374	-2.42133	0.642993	-3.76571	0.000166078	0.000617617	ENSSSCG00000019775	snoRNA
MSC_vs_PBMC	ENSSSCG00000019918	23.6768	-2.58946	0.499406	-5.18509	2.1591e-07	1.24803e-06	ENSSSCG00000019918	snoRNA
MSC_vs_PBMC	ENSSSCG00000019939	8.30454	-7.14472	2.00778	-3.55852	0.000372947	0.00129235	ENSSSCG00000019939	snoRNA
MSC_vs_PBMC	ENSSSCG00000020152	65.2001	-4.2827	0.50801	-8.43033	3.44679e-17	5.26589e-16	ENSSSCG00000020152	snoRNA
MSC_vs_PBMC	ENSSSCG00000020505	8.3946	-4.39527	0.931237	-4.71982	2.36057e-06	1.173e-05	ENSSSCG00000020505	scaRNA
MSC_vs_PBMC	ENSSSCG00000020791	3.42713	-3.78753	1.38396	-2.73674	0.00620506	0.0166328	ENSSSCG00000020791	snoRNA
MSC_vs_PBMC	ENSSSCG00000020837	18.3819	-2.62653	0.813369	-3.2292	0.00124136	0.00388883	ENSSSCG00000020837	protein_coding
MSC_vs_PBMC	ENSSSCG00000020838	11.7274	5.69866	1.59459	3.57373	0.000351927	0.00122608	ENSSSCG00000020838	protein_coding
MSC_vs_PBMC	ENSSSCG00000020870	513.51	-2.04553	0.263733	-7.75606	8.76095e-15	1.10149e-13	ENSSSCG00000020870	protein_coding
MSC_vs_PBMC	ENSSSCG00000020872	409.088	4.70683	0.879099	5.35415	8.59594e-08	5.2442e-07	ENSSSCG00000020872	protein_coding
MSC_vs_PBMC	ENSSSCG00000020988	144.193	2.81087	1.18089	2.38029	0.0172988	0.04155	ENSSSCG00000020988	protein_coding
MSC_vs_PBMC	ENSSSCG00000021155	24.0952	-2.26393	0.727661	-3.11124	0.00186303	0.0056339	ENSSSCG00000021155	protein_coding
MSC_vs_PBMC	ENSSSCG00000021414	34.9388	5.09618	1.15328	4.41888	9.92156e-06	4.4912e-05	ENSSSCG00000021414	protein_coding
MSC_vs_PBMC	ENSSSCG00000021448	2.2761	-3.5257	1.48143	-2.37994	0.0173156	0.0415751	ENSSSCG00000021448	protein_coding
MSC_vs_PBMC	ENSSSCG00000021675	9.05147	-5.95283	1.31956	-4.5112	6.44605e-06	2.99911e-05	ENSSSCG00000021675	protein_coding
MSC_vs_PBMC	ENSSSCG00000021815	28.3721	-5.3726	0.808235	-6.64732	2.9847e-11	2.72059e-10	ENSSSCG00000021815	lncRNA
MSC_vs_PBMC	ENSSSCG00000021941	63.5727	-2.15988	0.720088	-2.99947	0.00270453	0.00791739	ENSSSCG00000021941	protein_coding
MSC_vs_PBMC	ENSSSCG00000022236	2095	-3.07694	0.586452	-5.24671	1.54838e-07	9.16055e-07	ENSSSCG00000022236	protein_coding
MSC_vs_PBMC	ENSSSCG00000022258	27.0925	-7.79338	1.78549	-4.36485	1.27211e-05	5.65772e-05	ENSSSCG00000022258	protein_coding
MSC_vs_PBMC	ENSSSCG00000022295	959.786	2.19822	0.53528	4.10667	4.01408e-05	0.000165713	ENSSSCG00000022295	protein_coding
MSC_vs_PBMC	ENSSSCG00000022331	135.528	5.35182	0.90854	5.89057	3.84863e-09	2.78508e-08	ENSSSCG00000022331	protein_coding
MSC_vs_PBMC	ENSSSCG00000022773	333.532	-2.51066	0.289296	-8.67853	4.00915e-18	6.67894e-17	ENSSSCG00000022773	protein_coding
MSC_vs_PBMC	ENSSSCG00000022794	3140.96	7.93369	0.545245	14.5507	5.78282e-48	6.50491e-46	ENSSSCG00000022794	protein_coding
MSC_vs_PBMC	ENSSSCG00000022925	4550.86	-2.91263	1.05021	-2.77337	0.00554783	0.0150391	ENSSSCG00000022925	protein_coding
MSC_vs_PBMC	ENSSSCG00000023584	54.2845	-11.7153	2.77203	-4.22625	2.37619e-05	0.000101594	ENSSSCG00000023584	protein_coding
MSC_vs_PBMC	ENSSSCG00000023596	99.3736	2.518	0.599657	4.19907	2.68014e-05	0.000113671	ENSSSCG00000023596	protein_coding
MSC_vs_PBMC	ENSSSCG00000023790	3.79722	-7.75674	2.1804	-3.55748	0.000374428	0.00129718	ENSSSCG00000023790	protein_coding
MSC_vs_PBMC	ENSSSCG00000023791	83.521	-4.11398	0.825771	-4.98198	6.29368e-07	3.39699e-06	ENSSSCG00000023791	protein_coding
MSC_vs_PBMC	ENSSSCG00000023870	62.6127	-3.61971	0.542739	-6.66934	2.56962e-11	2.35405e-10	ENSSSCG00000023870	snoRNA
MSC_vs_PBMC	ENSSSCG00000024000	22.7417	5.29104	1.57043	3.36916	0.000753977	0.00246624	ENSSSCG00000024000	protein_coding
MSC_vs_PBMC	ENSSSCG00000024021	598.459	3.41032	0.272255	12.5262	5.36729e-36	2.94703e-34	ENSSSCG00000024021	protein_coding
MSC_vs_PBMC	ENSSSCG00000024084	33.541	-4.23091	0.559022	-7.56841	3.77826e-14	4.48418e-13	ENSSSCG00000024084	snoRNA
MSC_vs_PBMC	ENSSSCG00000024161	24.5073	-4.61594	0.834121	-5.5339	3.13188e-08	2.01526e-07	ENSSSCG00000024161	protein_coding
MSC_vs_PBMC	ENSSSCG00000024495	144.014	-12.1498	1.48006	-8.20898	2.2307e-16	3.20028e-15	ENSSSCG00000024495	pseudogene
MSC_vs_PBMC	ENSSSCG00000024568	15.7693	-9.92945	3.66732	-2.70755	0.00677828	0.018006	ENSSSCG00000024568	protein_coding
MSC_vs_PBMC	ENSSSCG00000024860	47.3242	-6.44892	1.52903	-4.21767	2.4684e-05	0.000105341	ENSSSCG00000024860	protein_coding
MSC_vs_PBMC	ENSSSCG00000024917	920.416	5.7049	1.02726	5.55351	2.79992e-08	1.81349e-07	ENSSSCG00000024917	pseudogene
MSC_vs_PBMC	ENSSSCG00000025414	2.63131	-5.07157	1.88609	-2.68893	0.00716812	0.0189367	ENSSSCG00000025414	protein_coding
MSC_vs_PBMC	ENSSSCG00000025485	23.5185	-10.4874	1.63271	-6.42334	1.33318e-10	1.132e-09	ENSSSCG00000025485	protein_coding
MSC_vs_PBMC	ENSSSCG00000025499	1839.15	-2.83878	0.603553	-4.70345	2.55805e-06	1.26642e-05	ENSSSCG00000025499	protein_coding
MSC_vs_PBMC	ENSSSCG00000025644	53.3227	-10.7229	1.42441	-7.52797	5.15364e-14	6.0376e-13	ENSSSCG00000025644	protein_coding
MSC_vs_PBMC	ENSSSCG00000026140	309.934	-3.14017	0.686487	-4.57426	4.77899e-06	2.27214e-05	ENSSSCG00000026140	protein_coding
MSC_vs_PBMC	ENSSSCG00000026210	249.264	-13.9145	1.4134	-9.84467	7.22752e-23	1.70286e-21	ENSSSCG00000026210	protein_coding
MSC_vs_PBMC	ENSSSCG00000026248	332.222	2.96925	0.386266	7.68705	1.50564e-14	1.86079e-13	ENSSSCG00000026248	protein_coding
MSC_vs_PBMC	ENSSSCG00000026302	788.037	-2.74316	0.885303	-3.09856	0.00194464	0.00585882	ENSSSCG00000026302	protein_coding
MSC_vs_PBMC	ENSSSCG00000026564	73.7855	8.72653	1.55952	5.59565	2.19796e-08	1.44198e-07	ENSSSCG00000026564	protein_coding
MSC_vs_PBMC	ENSSSCG00000026653	243.452	-13.8802	1.29104	-10.7512	5.8494e-27	1.90158e-25	ENSSSCG00000026653	protein_coding
MSC_vs_PBMC	ENSSSCG00000026689	294.06	-3.05158	0.805403	-3.78889	0.000151324	0.000567148	ENSSSCG00000026689	protein_coding
MSC_vs_PBMC	ENSSSCG00000026719	685.858	2.04842	0.283567	7.22375	5.05726e-13	5.45232e-12	ENSSSCG00000026719	protein_coding
MSC_vs_PBMC	ENSSSCG00000026816	16.649	7.292	1.77902	4.09889	4.15139e-05	0.000171215	ENSSSCG00000026816	protein_coding
MSC_vs_PBMC	ENSSSCG00000027013	694.195	6.8347	0.855017	7.99364	1.31007e-15	1.74827e-14	ENSSSCG00000027013	protein_coding
MSC_vs_PBMC	ENSSSCG00000027118	15.2551	-2.49836	0.653702	-3.82186	0.000132448	0.000500983	ENSSSCG00000027118	protein_coding
MSC_vs_PBMC	ENSSSCG00000027124	6023.31	5.87742	0.72392	8.11888	4.70504e-16	6.53972e-15	ENSSSCG00000027124	protein_coding
MSC_vs_PBMC	ENSSSCG00000027196	330.273	-14.3181	3.21306	-4.4562	8.34238e-06	3.80959e-05	ENSSSCG00000027196	protein_coding
MSC_vs_PBMC	ENSSSCG00000027232	86.8821	-6.85782	1.34914	-5.0831	3.71332e-07	2.07518e-06	ENSSSCG00000027232	protein_coding
MSC_vs_PBMC	ENSSSCG00000027249	16.2178	-3.90498	0.641924	-6.08324	1.17779e-09	9.05408e-09	ENSSSCG00000027249	processed_pseudogene
MSC_vs_PBMC	ENSSSCG00000027348	2918.77	-2.09751	0.321528	-6.52357	6.86548e-11	6.02257e-10	ENSSSCG00000027348	protein_coding
MSC_vs_PBMC	ENSSSCG00000027476	94.1829	-2.50953	0.428986	-5.8499	4.91861e-09	3.51337e-08	ENSSSCG00000027476	snoRNA
MSC_vs_PBMC	ENSSSCG00000027515	15.9217	-4.04694	0.80749	-5.01175	5.39371e-07	2.94184e-06	ENSSSCG00000027515	protein_coding
MSC_vs_PBMC	ENSSSCG00000027557	539.579	-2.15271	0.393641	-5.46871	4.53328e-08	2.85968e-07	ENSSSCG00000027557	protein_coding
MSC_vs_PBMC	ENSSSCG00000027665	35.4583	-10.1365	1.91354	-5.29725	1.17561e-07	7.05535e-07	ENSSSCG00000027665	protein_coding
MSC_vs_PBMC	ENSSSCG00000027755	2.55059	-7.12595	2.6051	-2.73538	0.00623086	0.0166966	ENSSSCG00000027755	snoRNA
MSC_vs_PBMC	ENSSSCG00000027852	70.1383	5.74269	1.26317	4.54625	5.46095e-06	2.56756e-05	ENSSSCG00000027852	protein_coding
MSC_vs_PBMC	ENSSSCG00000027988	294.282	-2.17853	0.255676	-8.52067	1.5863e-17	2.50789e-16	ENSSSCG00000027988	lncRNA
MSC_vs_PBMC	ENSSSCG00000028004	1266.36	2.31619	0.534284	4.33513	1.45675e-05	6.4183e-05	ENSSSCG00000028004	protein_coding
MSC_vs_PBMC	ENSSSCG00000028062	12.8433	-3.31357	0.872288	-3.79871	0.000145454	0.000546703	ENSSSCG00000028062	protein_coding
MSC_vs_PBMC	ENSSSCG00000028085	25.2475	-3.08999	0.903854	-3.41868	0.000629256	0.0020881	ENSSSCG00000028085	protein_coding
MSC_vs_PBMC	ENSSSCG00000028461	939.572	-2.21542	0.520586	-4.25564	2.08455e-05	8.99108e-05	ENSSSCG00000028461	protein_coding
MSC_vs_PBMC	ENSSSCG00000028527	2561.11	4.36177	0.324272	13.451	3.03918e-41	2.42201e-39	ENSSSCG00000028527	protein_coding
MSC_vs_PBMC	ENSSSCG00000028635	712.486	3.54058	0.264213	13.4005	6.00707e-41	4.6417e-39	ENSSSCG00000028635	protein_coding
MSC_vs_PBMC	ENSSSCG00000028674	41.5576	-11.315	1.44125	-7.85087	4.13176e-15	5.33457e-14	ENSSSCG00000028674	protein_coding
MSC_vs_PBMC	ENSSSCG00000028695	114.611	-2.7041	0.892374	-3.03024	0.00244361	0.00722258	ENSSSCG00000028695	protein_coding
MSC_vs_PBMC	ENSSSCG00000028786	357.453	2.40337	0.273584	8.78474	1.56724e-18	2.71406e-17	ENSSSCG00000028786	protein_coding
MSC_vs_PBMC	ENSSSCG00000028944	45.3971	-11.447	3.98171	-2.8749	0.0040415	0.0113604	ENSSSCG00000028944	protein_coding
MSC_vs_PBMC	ENSSSCG00000029160	939.335	2.93151	0.591284	4.95787	7.12715e-07	3.82411e-06	ENSSSCG00000029160	protein_coding
MSC_vs_PBMC	ENSSSCG00000029257	33.2495	-2.74881	0.559037	-4.91705	8.78583e-07	4.65514e-06	ENSSSCG00000029257	protein_coding
MSC_vs_PBMC	ENSSSCG00000029291	2.54452	-3.76389	1.50952	-2.49344	0.0126511	0.0314232	ENSSSCG00000029291	protein_coding
MSC_vs_PBMC	ENSSSCG00000029414	917.591	-15.7946	3.91414	-4.03528	5.4537e-05	0.000220245	ENSSSCG00000029414	protein_coding
MSC_vs_PBMC	ENSSSCG00000029596	175.243	-13.4067	2.30861	-5.80725	6.35057e-09	4.46843e-08	ENSSSCG00000029596	protein_coding
MSC_vs_PBMC	ENSSSCG00000029696	196.406	3.52288	0.481536	7.31593	2.55609e-13	2.82526e-12	ENSSSCG00000029696	protein_coding
MSC_vs_PBMC	ENSSSCG00000029705	5.94391	-2.99678	1.28099	-2.33943	0.0193134	0.0457497	ENSSSCG00000029705	protein_coding
MSC_vs_PBMC	ENSSSCG00000029719	15.4864	-2.16141	0.557556	-3.87658	0.000105936	0.000408169	ENSSSCG00000029719	snoRNA
MSC_vs_PBMC	ENSSSCG00000029752	673.177	-4.88095	1.22935	-3.97035	7.17677e-05	0.000284187	ENSSSCG00000029752	protein_coding
MSC_vs_PBMC	ENSSSCG00000029761	137.015	6.28111	0.915283	6.86248	6.76759e-12	6.59179e-11	ENSSSCG00000029761	protein_coding
MSC_vs_PBMC	ENSSSCG00000029771	72.1758	7.44958	2.31879	3.2127	0.00131491	0.00409754	ENSSSCG00000029771	protein_coding
MSC_vs_PBMC	ENSSSCG00000029803	655.112	-2.37276	0.239901	-9.89059	4.57346e-23	1.09582e-21	ENSSSCG00000029803	protein_coding
MSC_vs_PBMC	ENSSSCG00000030088	135.881	-13.0399	3.48035	-3.74672	0.00017916	0.0006622	ENSSSCG00000030088	protein_coding
MSC_vs_PBMC	ENSSSCG00000030260	3789.82	5.92344	0.522046	11.3466	7.71125e-30	3.0113e-28	ENSSSCG00000030260	protein_coding
MSC_vs_PBMC	ENSSSCG00000030269	74.3676	-7.52671	2.39404	-3.14393	0.00166695	0.00508546	ENSSSCG00000030269	protein_coding
MSC_vs_PBMC	ENSSSCG00000030438	3.03786	-4.72897	1.4154	-3.34108	0.000834533	0.00270261	ENSSSCG00000030438	lncRNA
MSC_vs_PBMC	ENSSSCG00000030801	50.0293	-6.11697	1.49828	-4.08265	4.45245e-05	0.00018283	ENSSSCG00000030801	protein_coding
MSC_vs_PBMC	ENSSSCG00000030882	12.8378	-3.11455	0.757936	-4.10925	3.96946e-05	0.000164004	ENSSSCG00000030882	protein_coding
MSC_vs_PBMC	ENSSSCG00000031166	17.0285	-9.07157	1.95074	-4.65033	3.31399e-06	1.61056e-05	ENSSSCG00000031166	protein_coding
MSC_vs_PBMC	ENSSSCG00000031193	6.36324	5.45782	1.81709	3.0036	0.00266802	0.0078204	ENSSSCG00000031193	protein_coding
MSC_vs_PBMC	ENSSSCG00000031259	5.86523	-5.92829	1.31542	-4.50678	6.58193e-06	3.05674e-05	ENSSSCG00000031259	snoRNA
MSC_vs_PBMC	ENSSSCG00000031305	4.27136	6.31346	1.72169	3.66701	0.000245399	0.000882394	ENSSSCG00000031305	protein_coding
MSC_vs_PBMC	ENSSSCG00000031384	68.2782	3.14072	0.838456	3.74584	0.000179792	0.000664244	ENSSSCG00000031384	pseudogene
MSC_vs_PBMC	ENSSSCG00000031398	28.2401	-7.30651	0.809604	-9.0248	1.80031e-19	3.38266e-18	ENSSSCG00000031398	protein_coding
MSC_vs_PBMC	ENSSSCG00000031476	48.8152	-11.562	2.80957	-4.11521	3.86824e-05	0.000160108	ENSSSCG00000031476	protein_coding
MSC_vs_PBMC	ENSSSCG00000031533	84.4277	2.42944	0.770612	3.15262	0.00161814	0.00494665	ENSSSCG00000031533	protein_coding
MSC_vs_PBMC	ENSSSCG00000031581	1.73173	-6.1965	1.72251	-3.59738	0.000321444	0.00112963	ENSSSCG00000031581	protein_coding
MSC_vs_PBMC	ENSSSCG00000031657	1026.31	-3.54829	0.613338	-5.78522	7.24195e-09	5.04397e-08	ENSSSCG00000031657	pseudogene
MSC_vs_PBMC	ENSSSCG00000031692	38.0168	5.36206	1.81548	2.95352	0.00314175	0.00907298	ENSSSCG00000031692	protein_coding
MSC_vs_PBMC	ENSSSCG00000031706	7053.43	2.96183	0.832325	3.5585	0.000372982	0.00129235	ENSSSCG00000031706	protein_coding
MSC_vs_PBMC	ENSSSCG00000031776	270.764	-2.00848	0.344279	-5.83387	5.41549e-09	3.84883e-08	ENSSSCG00000031776	protein_coding
MSC_vs_PBMC	ENSSSCG00000031818	86.2047	-2.32046	0.541343	-4.28648	1.81524e-05	7.89781e-05	ENSSSCG00000031818	protein_coding
MSC_vs_PBMC	ENSSSCG00000031849	36.8493	7.08817	1.51439	4.68054	2.86119e-06	1.40772e-05	ENSSSCG00000031849	protein_coding
MSC_vs_PBMC	ENSSSCG00000031855	16.1486	-5.7207	1.56605	-3.65296	0.000259239	0.00092796	ENSSSCG00000031855	protein_coding
MSC_vs_PBMC	ENSSSCG00000031897	176.168	-13.4146	1.33998	-10.011	1.36366e-23	3.4054e-22	ENSSSCG00000031897	protein_coding
MSC_vs_PBMC	ENSSSCG00000031916	52.7979	-10.7084	1.4544	-7.36275	1.80166e-13	2.02305e-12	ENSSSCG00000031916	protein_coding
MSC_vs_PBMC	ENSSSCG00000031925	45.2754	-2.26454	0.801167	-2.82655	0.00470531	0.0130006	ENSSSCG00000031925	protein_coding
MSC_vs_PBMC	ENSSSCG00000032016	118.222	-2.22309	0.431932	-5.14684	2.64911e-07	1.51271e-06	ENSSSCG00000032016	protein_coding
MSC_vs_PBMC	ENSSSCG00000032047	10.6751	-2.75986	0.601735	-4.5865	4.50739e-06	2.15268e-05	ENSSSCG00000032047	protein_coding
MSC_vs_PBMC	ENSSSCG00000032082	30.9116	-3.99723	1.05671	-3.78273	0.000155119	0.00058026	ENSSSCG00000032082	protein_coding
MSC_vs_PBMC	ENSSSCG00000032098	9.37123	5.81117	1.89997	3.05856	0.00222406	0.00662526	ENSSSCG00000032098	protein_coding
MSC_vs_PBMC	ENSSSCG00000032146	2200.16	2.36898	0.435365	5.44137	5.28733e-08	3.30663e-07	ENSSSCG00000032146	protein_coding
MSC_vs_PBMC	ENSSSCG00000032297	368.472	-3.80352	0.518939	-7.32942	2.31152e-13	2.56385e-12	ENSSSCG00000032297	protein_coding
MSC_vs_PBMC	ENSSSCG00000032311	871.884	2.132	0.223678	9.53156	1.54933e-21	3.38085e-20	ENSSSCG00000032311	protein_coding
MSC_vs_PBMC	ENSSSCG00000032330	13388.6	3.19788	0.467883	6.83478	8.21304e-12	7.94188e-11	ENSSSCG00000032330	protein_coding
MSC_vs_PBMC	ENSSSCG00000032337	15.8099	-2.2941	0.675095	-3.39819	0.000678321	0.00223835	ENSSSCG00000032337	protein_coding
MSC_vs_PBMC	ENSSSCG00000032383	194.966	10.7559	1.66921	6.4437	1.16597e-10	9.94926e-10	ENSSSCG00000032383	protein_coding
MSC_vs_PBMC	ENSSSCG00000032392	50.1949	9.16015	1.73017	5.29436	1.19433e-07	7.16262e-07	ENSSSCG00000032392	protein_coding
MSC_vs_PBMC	ENSSSCG00000032413	190.239	-2.73193	0.270696	-10.0922	5.97925e-24	1.5323e-22	ENSSSCG00000032413	protein_coding
MSC_vs_PBMC	ENSSSCG00000032501	161.973	2.57496	0.568457	4.52974	5.90565e-06	2.76387e-05	ENSSSCG00000032501	protein_coding
MSC_vs_PBMC	ENSSSCG00000032522	130.29	8.61824	1.65997	5.19179	2.08276e-07	1.20611e-06	ENSSSCG00000032522	protein_coding
MSC_vs_PBMC	ENSSSCG00000032549	1823.27	4.08384	0.32537	12.5514	3.90564e-36	2.15846e-34	ENSSSCG00000032549	lncRNA
MSC_vs_PBMC	ENSSSCG00000032606	6.23787	3.22759	1.16034	2.78158	0.00540949	0.0146939	ENSSSCG00000032606	protein_coding
MSC_vs_PBMC	ENSSSCG00000032676	5.74417	-7.40345	1.78039	-4.15834	3.20573e-05	0.000134727	ENSSSCG00000032676	protein_coding
MSC_vs_PBMC	ENSSSCG00000032855	1.47553	-4.57827	1.87012	-2.44811	0.0143609	0.0351378	ENSSSCG00000032855	protein_coding
MSC_vs_PBMC	ENSSSCG00000033009	113.38	-8.00955	1.34714	-5.94561	2.75424e-09	2.02951e-08	ENSSSCG00000033009	protein_coding
MSC_vs_PBMC	ENSSSCG00000033089	320.113	-4.45996	0.795955	-5.60328	2.10328e-08	1.38164e-07	ENSSSCG00000033089	protein_coding
MSC_vs_PBMC	ENSSSCG00000033114	11.6407	-9.48611	4.06963	-2.33095	0.019756	0.0467111	ENSSSCG00000033114	protein_coding
MSC_vs_PBMC	ENSSSCG00000033179	88.9319	-12.4278	2.40168	-5.17464	2.28352e-07	1.31517e-06	ENSSSCG00000033179	protein_coding
MSC_vs_PBMC	ENSSSCG00000033181	1.48416	-5.05031	1.9689	-2.56504	0.0103163	0.0262577	ENSSSCG00000033181	protein_coding
MSC_vs_PBMC	ENSSSCG00000033183	29.7233	-10.8402	2.43492	-4.45195	8.5092e-06	3.88159e-05	ENSSSCG00000033183	protein_coding
MSC_vs_PBMC	ENSSSCG00000033204	7.96314	6.12434	2.24239	2.73116	0.00631109	0.0168867	ENSSSCG00000033204	protein_coding
MSC_vs_PBMC	ENSSSCG00000033217	35.3343	3.67871	0.933025	3.94278	8.05425e-05	0.000316273	ENSSSCG00000033217	lncRNA
MSC_vs_PBMC	ENSSSCG00000033363	1.95932	-5.94603	2.14584	-2.77096	0.00558909	0.0151397	ENSSSCG00000033363	protein_coding
MSC_vs_PBMC	ENSSSCG00000033451	7.46275	-4.40788	1.1329	-3.8908	9.99148e-05	0.000386141	ENSSSCG00000033451	protein_coding
MSC_vs_PBMC	ENSSSCG00000033452	38.0424	4.89101	1.0035	4.87395	1.09386e-06	5.72538e-06	ENSSSCG00000033452	protein_coding
MSC_vs_PBMC	ENSSSCG00000033457	119.552	-12.8346	4.45092	-2.88358	0.00393177	0.0110764	ENSSSCG00000033457	protein_coding
MSC_vs_PBMC	ENSSSCG00000033465	97.8394	-2.24328	0.743281	-3.01808	0.00254381	0.00748654	ENSSSCG00000033465	pseudogene
MSC_vs_PBMC	ENSSSCG00000033537	423.911	7.86523	1.14272	6.88289	5.86516e-12	5.76091e-11	ENSSSCG00000033537	lncRNA
MSC_vs_PBMC	ENSSSCG00000033580	12.8314	-2.83782	0.996819	-2.84687	0.00441511	0.0122842	ENSSSCG00000033580	pseudogene
MSC_vs_PBMC	ENSSSCG00000033606	7.92447	-4.43562	1.16834	-3.79653	0.000146738	0.000551096	ENSSSCG00000033606	protein_coding
MSC_vs_PBMC	ENSSSCG00000033623	335.113	-10.8828	0.866226	-12.5635	3.35308e-36	1.86118e-34	ENSSSCG00000033623	protein_coding
MSC_vs_PBMC	ENSSSCG00000033721	878.465	-7.23042	1.26113	-5.73327	9.85101e-09	6.75566e-08	ENSSSCG00000033721	protein_coding
MSC_vs_PBMC	ENSSSCG00000033750	47.0904	2.78846	1.18536	2.35241	0.018652	0.0443856	ENSSSCG00000033750	protein_coding
MSC_vs_PBMC	ENSSSCG00000033766	133.461	2.60757	0.395388	6.59496	4.25369e-11	3.82787e-10	ENSSSCG00000033766	protein_coding
MSC_vs_PBMC	ENSSSCG00000033787	216.999	-5.84952	0.661806	-8.83872	9.68199e-19	1.70336e-17	ENSSSCG00000033787	protein_coding
MSC_vs_PBMC	ENSSSCG00000033816	86.4708	-2.23763	0.744133	-3.00704	0.00263809	0.00774251	ENSSSCG00000033816	protein_coding
MSC_vs_PBMC	ENSSSCG00000033819	7.666	-2.47373	0.974733	-2.53786	0.0111534	0.0281151	ENSSSCG00000033819	protein_coding
MSC_vs_PBMC	ENSSSCG00000033858	6.77476	-3.72216	1.15676	-3.21776	0.00129198	0.00403101	ENSSSCG00000033858	protein_coding
MSC_vs_PBMC	ENSSSCG00000033909	1507.1	-14.6655	2.05184	-7.1475	8.83706e-13	9.33731e-12	ENSSSCG00000033909	protein_coding
MSC_vs_PBMC	ENSSSCG00000033918	163.701	-7.13537	1.62669	-4.38644	1.1522e-05	5.16509e-05	ENSSSCG00000033918	protein_coding
MSC_vs_PBMC	ENSSSCG00000033952	39.1466	-7.77742	1.47297	-5.28008	1.29127e-07	7.71304e-07	ENSSSCG00000033952	protein_coding
MSC_vs_PBMC	ENSSSCG00000034087	4.05548	-3.80225	1.36701	-2.78144	0.00541183	0.0146987	ENSSSCG00000034087	lncRNA
MSC_vs_PBMC	ENSSSCG00000034220	34.1443	8.22784	2.9901	2.75169	0.00592886	0.0159665	ENSSSCG00000034220	protein_coding
MSC_vs_PBMC	ENSSSCG00000034223	6.41167	-3.00029	0.985449	-3.0446	0.00232994	0.00691312	ENSSSCG00000034223	lncRNA
MSC_vs_PBMC	ENSSSCG00000034284	50.1184	-11.5989	1.67517	-6.92402	4.38999e-12	4.36629e-11	ENSSSCG00000034284	protein_coding
MSC_vs_PBMC	ENSSSCG00000034473	22.7485	-2.11475	0.468999	-4.50908	6.51108e-06	3.02603e-05	ENSSSCG00000034473	snoRNA
MSC_vs_PBMC	ENSSSCG00000034567	63.6565	2.75806	0.600155	4.59558	4.31551e-06	2.0653e-05	ENSSSCG00000034567	lncRNA
MSC_vs_PBMC	ENSSSCG00000034610	20.7348	4.57702	1.3659	3.35093	0.000805413	0.0026153	ENSSSCG00000034610	protein_coding
MSC_vs_PBMC	ENSSSCG00000034636	5.72045	-3.43974	0.936499	-3.67297	0.000239743	0.000864136	ENSSSCG00000034636	snoRNA
MSC_vs_PBMC	ENSSSCG00000034743	41.9094	3.14588	0.685233	4.59097	4.41195e-06	2.10947e-05	ENSSSCG00000034743	protein_coding
MSC_vs_PBMC	ENSSSCG00000034914	210.581	-12.7091	2.11215	-6.01711	1.77559e-09	1.33272e-08	ENSSSCG00000034914	protein_coding
MSC_vs_PBMC	ENSSSCG00000034990	65.7477	-2.6779	0.712124	-3.76043	0.000169619	0.00062922	ENSSSCG00000034990	lncRNA
MSC_vs_PBMC	ENSSSCG00000035053	2.16911	-6.6319	2.14725	-3.08856	0.00201128	0.00604383	ENSSSCG00000035053	protein_coding
MSC_vs_PBMC	ENSSSCG00000035171	29.5782	-10.833	2.48829	-4.35361	1.33912e-05	5.92776e-05	ENSSSCG00000035171	protein_coding
MSC_vs_PBMC	ENSSSCG00000035208	1.4054	-6.11167	2.08487	-2.93144	0.00337398	0.00966677	ENSSSCG00000035208	protein_coding
MSC_vs_PBMC	ENSSSCG00000035223	516.762	7.07463	1.28662	5.49863	3.82755e-08	2.4393e-07	ENSSSCG00000035223	protein_coding
MSC_vs_PBMC	ENSSSCG00000035224	81.6979	-6.46974	1.65318	-3.91352	9.09601e-05	0.000353901	ENSSSCG00000035224	protein_coding
MSC_vs_PBMC	ENSSSCG00000035275	3.76334	-4.40218	1.82351	-2.41412	0.0157731	0.0382362	ENSSSCG00000035275	protein_coding
MSC_vs_PBMC	ENSSSCG00000035290	19.0767	-3.35303	0.711214	-4.71452	2.42281e-06	1.20251e-05	ENSSSCG00000035290	protein_coding
MSC_vs_PBMC	ENSSSCG00000035296	19.5262	-10.2384	3.53248	-2.89835	0.00375131	0.0106316	ENSSSCG00000035296	protein_coding
MSC_vs_PBMC	ENSSSCG00000035307	3.70477	-5.49275	1.54976	-3.54427	0.000393699	0.00135913	ENSSSCG00000035307	protein_coding
MSC_vs_PBMC	ENSSSCG00000035331	142.769	4.53001	0.817635	5.54038	3.01815e-08	1.94641e-07	ENSSSCG00000035331	lncRNA
MSC_vs_PBMC	ENSSSCG00000035371	1005.48	2.92067	0.39682	7.36018	1.83656e-13	2.0586e-12	ENSSSCG00000035371	protein_coding
MSC_vs_PBMC	ENSSSCG00000035447	3.97659	-3.37136	1.2596	-2.67653	0.00743893	0.0195931	ENSSSCG00000035447	protein_coding
MSC_vs_PBMC	ENSSSCG00000035507	29.6985	-7.93684	1.30278	-6.09224	1.11343e-09	8.58003e-09	ENSSSCG00000035507	lncRNA
MSC_vs_PBMC	ENSSSCG00000035534	20.163	4.99779	1.72959	2.88958	0.00385758	0.010894	ENSSSCG00000035534	protein_coding
MSC_vs_PBMC	ENSSSCG00000035557	4.58972	4.36351	1.8559	2.35116	0.0187149	0.044502	ENSSSCG00000035557	protein_coding
MSC_vs_PBMC	ENSSSCG00000035574	39.0201	-2.65697	0.575493	-4.61686	3.89599e-06	1.87618e-05	ENSSSCG00000035574	protein_coding
MSC_vs_PBMC	ENSSSCG00000035585	499.23	4.4442	0.501722	8.85789	8.15443e-19	1.44663e-17	ENSSSCG00000035585	protein_coding
MSC_vs_PBMC	ENSSSCG00000035649	10.2558	-3.91508	1.36713	-2.86372	0.00418697	0.0117226	ENSSSCG00000035649	protein_coding
MSC_vs_PBMC	ENSSSCG00000035650	2197.54	-2.25582	0.406256	-5.5527	2.81297e-08	1.82102e-07	ENSSSCG00000035650	protein_coding
MSC_vs_PBMC	ENSSSCG00000035669	699.319	9.14066	1.22302	7.47383	7.78934e-14	9.00503e-13	ENSSSCG00000035669	protein_coding
MSC_vs_PBMC	ENSSSCG00000035706	2.45922	-6.92049	2.39331	-2.8916	0.00383286	0.0108314	ENSSSCG00000035706	protein_coding
MSC_vs_PBMC	ENSSSCG00000035742	167.58	-2.11609	0.421647	-5.01863	5.20422e-07	2.84581e-06	ENSSSCG00000035742	miRNA
MSC_vs_PBMC	ENSSSCG00000035762	1757.91	2.36214	0.386101	6.11793	9.47973e-10	7.36533e-09	ENSSSCG00000035762	protein_coding
MSC_vs_PBMC	ENSSSCG00000035836	350.722	9.79304	1.51387	6.46889	9.87233e-11	8.49896e-10	ENSSSCG00000035836	protein_coding
MSC_vs_PBMC	ENSSSCG00000035856	955.023	-2.00681	0.23343	-8.59703	8.18052e-18	1.32378e-16	ENSSSCG00000035856	protein_coding
MSC_vs_PBMC	ENSSSCG00000035960	20.796	-2.42916	1.04147	-2.33243	0.0196783	0.0465419	ENSSSCG00000035960	protein_coding
MSC_vs_PBMC	ENSSSCG00000035992	2201.95	-2.2337	0.265675	-8.40765	4.18296e-17	6.34862e-16	ENSSSCG00000035992	protein_coding
MSC_vs_PBMC	ENSSSCG00000035996	23.4273	-4.6546	1.3087	-3.55665	0.000375616	0.00130094	ENSSSCG00000035996	lncRNA
MSC_vs_PBMC	ENSSSCG00000036044	29.6904	-2.88976	0.582231	-4.96324	6.93252e-07	3.72518e-06	ENSSSCG00000036044	protein_coding
MSC_vs_PBMC	ENSSSCG00000036052	52.7102	6.26723	1.39208	4.50206	6.72976e-06	3.11912e-05	ENSSSCG00000036052	protein_coding
MSC_vs_PBMC	ENSSSCG00000036096	70.6205	-2.97462	1.04614	-2.84342	0.00446327	0.0124047	ENSSSCG00000036096	lncRNA
MSC_vs_PBMC	ENSSSCG00000036122	25.9878	4.97066	1.62772	3.05375	0.00225999	0.0067205	ENSSSCG00000036122	protein_coding
MSC_vs_PBMC	ENSSSCG00000036153	5.76832	4.74153	1.87167	2.53331	0.011299	0.0284541	ENSSSCG00000036153	protein_coding
MSC_vs_PBMC	ENSSSCG00000036224	1666.56	-16.6549	3.59883	-4.62786	3.69468e-06	1.78567e-05	ENSSSCG00000036224	protein_coding
MSC_vs_PBMC	ENSSSCG00000036274	1934.32	7.82889	1.2609	6.20898	5.33284e-10	4.25389e-09	ENSSSCG00000036274	protein_coding
MSC_vs_PBMC	ENSSSCG00000036342	24.9584	-4.46456	0.929797	-4.80165	1.5736e-06	8.04425e-06	ENSSSCG00000036342	protein_coding
MSC_vs_PBMC	ENSSSCG00000036348	127.538	8.56619	1.54997	5.5267	3.26313e-08	2.09275e-07	ENSSSCG00000036348	pseudogene
MSC_vs_PBMC	ENSSSCG00000036465	11.1474	-8.23652	2.16148	-3.81059	0.000138636	0.000522832	ENSSSCG00000036465	protein_coding
MSC_vs_PBMC	ENSSSCG00000036516	112.296	8.89092	1.53324	5.79877	6.68047e-09	4.68111e-08	ENSSSCG00000036516	protein_coding
MSC_vs_PBMC	ENSSSCG00000036524	27.5009	-6.67573	0.964459	-6.92173	4.4616e-12	4.43404e-11	ENSSSCG00000036524	lncRNA
MSC_vs_PBMC	ENSSSCG00000036608	33.7386	-2.12866	0.605837	-3.51359	0.00044209	0.00151039	ENSSSCG00000036608	protein_coding
MSC_vs_PBMC	ENSSSCG00000036618	1672.57	-16.6612	2.92105	-5.70384	1.17138e-08	7.922e-08	ENSSSCG00000036618	protein_coding
MSC_vs_PBMC	ENSSSCG00000036622	35.0578	-9.01389	2.76585	-3.259	0.00111806	0.00353085	ENSSSCG00000036622	protein_coding
MSC_vs_PBMC	ENSSSCG00000036721	1.37294	-5.3747	2.11385	-2.5426	0.011003	0.0277864	ENSSSCG00000036721	pseudogene
MSC_vs_PBMC	ENSSSCG00000036820	624.775	5.91645	0.736519	8.03299	9.5122e-16	1.28491e-14	ENSSSCG00000036820	protein_coding
MSC_vs_PBMC	ENSSSCG00000036884	35.4788	-4.97464	1.24317	-4.00159	6.29183e-05	0.000251653	ENSSSCG00000036884	lncRNA
MSC_vs_PBMC	ENSSSCG00000036892	595.674	-15.1718	6.42487	-2.36142	0.0182053	0.0434609	ENSSSCG00000036892	protein_coding
MSC_vs_PBMC	ENSSSCG00000037142	1827.48	-3.63073	0.780121	-4.65406	3.25455e-06	1.58379e-05	ENSSSCG00000037142	protein_coding
MSC_vs_PBMC	ENSSSCG00000037358	36469.1	5.17298	1.38224	3.74246	0.00018223	0.000672081	ENSSSCG00000037358	protein_coding
MSC_vs_PBMC	ENSSSCG00000037364	148.515	-13.1675	1.29855	-10.1402	3.6645e-24	9.54498e-23	ENSSSCG00000037364	protein_coding
MSC_vs_PBMC	ENSSSCG00000037376	3146.95	4.97556	0.848749	5.86223	4.567e-09	3.2751e-08	ENSSSCG00000037376	protein_coding
MSC_vs_PBMC	ENSSSCG00000037391	89.3786	2.5041	0.442701	5.65642	1.54559e-08	1.03155e-07	ENSSSCG00000037391	protein_coding
MSC_vs_PBMC	ENSSSCG00000037413	127.607	-2.00112	0.557693	-3.58821	0.000332952	0.00116685	ENSSSCG00000037413	protein_coding
MSC_vs_PBMC	ENSSSCG00000037426	49.3351	-11.5782	3.97644	-2.9117	0.00359464	0.0102356	ENSSSCG00000037426	protein_coding
MSC_vs_PBMC	ENSSSCG00000037437	2.13711	-5.22747	1.97296	-2.64956	0.00805969	0.0210579	ENSSSCG00000037437	protein_coding
MSC_vs_PBMC	ENSSSCG00000037466	66.8165	-8.77733	0.888138	-9.88284	4.94117e-23	1.17948e-21	ENSSSCG00000037466	protein_coding
MSC_vs_PBMC	ENSSSCG00000037473	44.9003	-3.42552	0.525207	-6.52222	6.92737e-11	6.07267e-10	ENSSSCG00000037473	protein_coding
MSC_vs_PBMC	ENSSSCG00000037541	42.1951	-11.3283	1.30851	-8.65739	4.82697e-18	7.98382e-17	ENSSSCG00000037541	protein_coding
MSC_vs_PBMC	ENSSSCG00000037542	3.85686	-3.96408	1.17645	-3.36953	0.000752952	0.0024632	ENSSSCG00000037542	protein_coding
MSC_vs_PBMC	ENSSSCG00000037565	57.9124	-7.19966	1.64726	-4.37069	1.23856e-05	5.51914e-05	ENSSSCG00000037565	protein_coding
MSC_vs_PBMC	ENSSSCG00000037735	23.3915	-7.30938	1.96573	-3.7184	0.000200489	0.000734095	ENSSSCG00000037735	protein_coding
MSC_vs_PBMC	ENSSSCG00000037963	352.917	2.23989	0.227026	9.86624	5.83101e-23	1.38538e-21	ENSSSCG00000037963	protein_coding
MSC_vs_PBMC	ENSSSCG00000038009	183.276	2.63732	0.351577	7.50141	6.31344e-14	7.3349e-13	ENSSSCG00000038009	protein_coding
MSC_vs_PBMC	ENSSSCG00000038043	4.78772	5.97398	2.39574	2.49358	0.0126461	0.0314137	ENSSSCG00000038043	protein_coding
MSC_vs_PBMC	ENSSSCG00000038067	19.8132	-4.47927	1.45901	-3.07007	0.00214011	0.00639619	ENSSSCG00000038067	protein_coding
MSC_vs_PBMC	ENSSSCG00000038141	140.876	-2.54749	0.42281	-6.02513	1.68973e-09	1.27467e-08	ENSSSCG00000038141	protein_coding
MSC_vs_PBMC	ENSSSCG00000038144	5873.65	5.70261	0.507692	11.2324	2.82577e-29	1.06267e-27	ENSSSCG00000038144	protein_coding
MSC_vs_PBMC	ENSSSCG00000038150	49.793	2.13962	0.643504	3.32495	0.000884345	0.00284688	ENSSSCG00000038150	lncRNA
MSC_vs_PBMC	ENSSSCG00000038226	5.90156	-2.40917	0.811897	-2.96733	0.00300397	0.00871073	ENSSSCG00000038226	protein_coding
MSC_vs_PBMC	ENSSSCG00000038434	26.3459	-6.71239	1.50848	-4.44976	8.59667e-06	3.91938e-05	ENSSSCG00000038434	protein_coding
MSC_vs_PBMC	ENSSSCG00000038594	4056.51	2.35969	0.395685	5.96356	2.46795e-09	1.82437e-08	ENSSSCG00000038594	protein_coding
MSC_vs_PBMC	ENSSSCG00000038609	38.1555	-2.72294	0.656537	-4.14743	3.36226e-05	0.000140909	ENSSSCG00000038609	snoRNA
MSC_vs_PBMC	ENSSSCG00000038616	5973.8	7.92781	1.48849	5.32608	1.00356e-07	6.08165e-07	ENSSSCG00000038616	protein_coding
MSC_vs_PBMC	ENSSSCG00000038679	47.2041	-3.9349	0.604435	-6.51005	7.51264e-11	6.5496e-10	ENSSSCG00000038679	protein_coding
MSC_vs_PBMC	ENSSSCG00000038756	11.5951	4.41624	1.7805	2.48033	0.013126	0.0324569	ENSSSCG00000038756	protein_coding
MSC_vs_PBMC	ENSSSCG00000038757	557.492	2.71804	0.321833	8.44551	3.02722e-17	4.65616e-16	ENSSSCG00000038757	protein_coding
MSC_vs_PBMC	ENSSSCG00000038825	34.9382	-11.0804	4.21196	-2.6307	0.00852089	0.0221219	ENSSSCG00000038825	protein_coding
MSC_vs_PBMC	ENSSSCG00000038924	40.8859	4.81742	1.45044	3.32135	0.000895819	0.00287944	ENSSSCG00000038924	lncRNA
MSC_vs_PBMC	ENSSSCG00000039009	1285.37	5.58842	0.850881	6.56781	5.10614e-11	4.55468e-10	ENSSSCG00000039009	protein_coding
MSC_vs_PBMC	ENSSSCG00000039023	2.04308	-5.56645	1.91171	-2.91177	0.00359387	0.0102345	ENSSSCG00000039023	protein_coding
MSC_vs_PBMC	ENSSSCG00000039073	4.67837	-2.78246	1.1066	-2.51443	0.0119224	0.0298319	ENSSSCG00000039073	protein_coding
MSC_vs_PBMC	ENSSSCG00000039102	36.999	-11.1589	2.26379	-4.9293	8.25262e-07	4.38358e-06	ENSSSCG00000039102	protein_coding
MSC_vs_PBMC	ENSSSCG00000039179	2.37131	-3.0386	1.2	-2.53216	0.0113363	0.0285339	ENSSSCG00000039179	lncRNA
MSC_vs_PBMC	ENSSSCG00000039214	742.293	-15.4887	6.42487	-2.41075	0.0159197	0.0385734	ENSSSCG00000039214	protein_coding
MSC_vs_PBMC	ENSSSCG00000039222	5986.93	2.72572	0.486873	5.59843	2.16306e-08	1.41981e-07	ENSSSCG00000039222	protein_coding
MSC_vs_PBMC	ENSSSCG00000039255	51.7886	-2.9376	0.562644	-5.22106	1.77899e-07	1.04158e-06	ENSSSCG00000039255	snoRNA
MSC_vs_PBMC	ENSSSCG00000039656	1060.95	-2.57654	0.254902	-10.108	5.09191e-24	1.31019e-22	ENSSSCG00000039656	protein_coding
MSC_vs_PBMC	ENSSSCG00000039658	799.464	-3.37527	0.596057	-5.66267	1.49037e-08	9.96533e-08	ENSSSCG00000039658	protein_coding
MSC_vs_PBMC	ENSSSCG00000039661	7.73734	-2.63888	0.949827	-2.77827	0.00546491	0.014827	ENSSSCG00000039661	protein_coding
MSC_vs_PBMC	ENSSSCG00000039704	36.1867	-3.37653	0.972648	-3.47149	0.000517582	0.00174532	ENSSSCG00000039704	lncRNA
MSC_vs_PBMC	ENSSSCG00000039706	118.691	-12.8395	2.84392	-4.51473	6.33975e-06	2.95344e-05	ENSSSCG00000039706	protein_coding
MSC_vs_PBMC	ENSSSCG00000039758	105.266	-8.74832	2.13977	-4.08844	4.34288e-05	0.000178706	ENSSSCG00000039758	protein_coding
MSC_vs_PBMC	ENSSSCG00000039807	3.17762	-7.11248	2.24382	-3.16982	0.00152536	0.00469123	ENSSSCG00000039807	protein_coding
MSC_vs_PBMC	ENSSSCG00000039860	45.099	6.80168	1.55398	4.37694	1.2036e-05	5.37747e-05	ENSSSCG00000039860	protein_coding
MSC_vs_PBMC	ENSSSCG00000039883	5.02347	-2.63366	0.938937	-2.80494	0.00503259	0.0138073	ENSSSCG00000039883	lncRNA
MSC_vs_PBMC	ENSSSCG00000039990	159.661	4.48898	0.945281	4.74883	2.04595e-06	1.02588e-05	ENSSSCG00000039990	lncRNA
MSC_vs_PBMC	ENSSSCG00000040016	232.904	-13.8171	1.29189	-10.6952	1.07148e-26	3.40064e-25	ENSSSCG00000040016	protein_coding
MSC_vs_PBMC	ENSSSCG00000040067	48.5312	3.35578	0.652162	5.14563	2.66629e-07	1.52115e-06	ENSSSCG00000040067	protein_coding
MSC_vs_PBMC	ENSSSCG00000040100	333.129	-3.89747	0.24877	-15.667	2.54312e-55	4.48967e-53	ENSSSCG00000040100	protein_coding
MSC_vs_PBMC	ENSSSCG00000040110	3.71022	-6.67052	1.98196	-3.36562	0.000763716	0.00249392	ENSSSCG00000040110	protein_coding
MSC_vs_PBMC	ENSSSCG00000040134	29.8422	-4.80367	0.917049	-5.23818	1.62166e-07	9.55852e-07	ENSSSCG00000040134	protein_coding
MSC_vs_PBMC	ENSSSCG00000040146	6.71452	-5.24082	1.94968	-2.68805	0.00718712	0.018983	ENSSSCG00000040146	protein_coding
MSC_vs_PBMC	ENSSSCG00000040155	4.01541	-4.32351	1.65077	-2.61908	0.00881668	0.0228176	ENSSSCG00000040155	lncRNA
MSC_vs_PBMC	ENSSSCG00000040158	59.6946	-3.19813	0.762768	-4.19279	2.75546e-05	0.00011671	ENSSSCG00000040158	snoRNA
MSC_vs_PBMC	ENSSSCG00000040203	329.273	2.26452	0.423668	5.34503	9.04e-08	5.50323e-07	ENSSSCG00000040203	protein_coding
MSC_vs_PBMC	ENSSSCG00000040236	28.2957	3.0808	0.930313	3.31157	0.000927739	0.00297377	ENSSSCG00000040236	protein_coding
MSC_vs_PBMC	ENSSSCG00000040337	3007.17	6.89863	0.492233	14.015	1.26242e-44	1.1844e-42	ENSSSCG00000040337	protein_coding
MSC_vs_PBMC	ENSSSCG00000040377	103.114	-12.6329	1.44123	-8.7654	1.86121e-18	3.20119e-17	ENSSSCG00000040377	protein_coding
MSC_vs_PBMC	ENSSSCG00000040413	8.35016	-5.254	1.47269	-3.56761	0.00036025	0.00125113	ENSSSCG00000040413	lncRNA
MSC_vs_PBMC	ENSSSCG00000040446	33.5389	2.14575	0.679411	3.15825	0.00158719	0.00486197	ENSSSCG00000040446	protein_coding
MSC_vs_PBMC	ENSSSCG00000040582	24.469	3.33859	0.966562	3.45409	0.000552144	0.00185057	ENSSSCG00000040582	lncRNA
MSC_vs_PBMC	ENSSSCG00000040616	11.2834	-2.23272	0.64965	-3.4368	0.000588633	0.00196304	ENSSSCG00000040616	snoRNA
MSC_vs_PBMC	ENSSSCG00000040752	42.0872	-11.3465	3.11347	-3.64434	0.000268081	0.000955707	ENSSSCG00000040752	protein_coding
MSC_vs_PBMC	ENSSSCG00000040820	355.038	9.82806	1.90386	5.16217	2.44106e-07	1.39988e-06	ENSSSCG00000040820	protein_coding
MSC_vs_PBMC	ENSSSCG00000040835	1700.66	3.18642	0.608527	5.23629	1.63835e-07	9.64244e-07	ENSSSCG00000040835	pseudogene
MSC_vs_PBMC	ENSSSCG00000040895	56.8325	-2.26571	0.414157	-5.47065	4.48383e-08	2.8313e-07	ENSSSCG00000040895	protein_coding
MSC_vs_PBMC	ENSSSCG00000040903	31.5827	-7.36722	1.1236	-6.55678	5.4981e-11	4.88887e-10	ENSSSCG00000040903	protein_coding
MSC_vs_PBMC	ENSSSCG00000041050	8.25087	-3.7468	0.757124	-4.94873	7.46986e-07	3.99367e-06	ENSSSCG00000041050	lncRNA
MSC_vs_PBMC	ENSSSCG00000041080	12.9917	-4.59742	0.755604	-6.08443	1.16907e-09	8.98974e-09	ENSSSCG00000041080	protein_coding
MSC_vs_PBMC	ENSSSCG00000041111	32.5522	-2.51251	0.68404	-3.67304	0.000239679	0.000864028	ENSSSCG00000041111	lncRNA
MSC_vs_PBMC	ENSSSCG00000041136	7.66456	-5.44015	1.73311	-3.13895	0.00169557	0.00516595	ENSSSCG00000041136	protein_coding
MSC_vs_PBMC	ENSSSCG00000041154	1.73338	-5.47274	2.0273	-2.69952	0.0069439	0.0184017	ENSSSCG00000041154	lncRNA
MSC_vs_PBMC	ENSSSCG00000041166	6.23892	-7.35702	1.87834	-3.91677	8.97441e-05	0.000349705	ENSSSCG00000041166	lncRNA
MSC_vs_PBMC	ENSSSCG00000041180	353.989	3.60818	0.37654	9.58246	9.47626e-22	2.10031e-20	ENSSSCG00000041180	lncRNA
MSC_vs_PBMC	ENSSSCG00000041181	25.0198	-2.71083	0.595311	-4.55364	5.27259e-06	2.48544e-05	ENSSSCG00000041181	protein_coding
MSC_vs_PBMC	ENSSSCG00000041189	25.1978	5.84147	1.74929	3.33934	0.00083977	0.00271819	ENSSSCG00000041189	lncRNA
MSC_vs_PBMC	ENSSSCG00000041254	7.84948	-3.86935	0.911002	-4.24735	2.16311e-05	9.31098e-05	ENSSSCG00000041254	protein_coding
MSC_vs_PBMC	ENSSSCG00000041267	6.33582	-5.60923	1.30427	-4.30068	1.70272e-05	7.44393e-05	ENSSSCG00000041267	lncRNA
MSC_vs_PBMC	ENSSSCG00000041277	14.0998	4.99989	1.64483	3.03977	0.00236762	0.00701757	ENSSSCG00000041277	lncRNA
MSC_vs_PBMC	ENSSSCG00000041313	6.77736	-2.98216	1.20228	-2.48043	0.0131222	0.0324507	ENSSSCG00000041313	protein_coding
MSC_vs_PBMC	ENSSSCG00000041317	9.15562	-2.01837	0.768684	-2.62574	0.00864601	0.0224193	ENSSSCG00000041317	lncRNA
MSC_vs_PBMC	ENSSSCG00000041329	2.34183	3.9948	1.64244	2.43224	0.0150059	0.0365508	ENSSSCG00000041329	lncRNA
MSC_vs_PBMC	ENSSSCG00000041339	8.73596	-2.68522	0.893027	-3.00687	0.00263949	0.00774572	ENSSSCG00000041339	protein_coding
MSC_vs_PBMC	ENSSSCG00000041348	45.5063	-2.21269	0.52522	-4.21289	2.52127e-05	0.000107399	ENSSSCG00000041348	lncRNA
MSC_vs_PBMC	ENSSSCG00000041350	16.3793	-2.98735	0.652189	-4.58049	4.63886e-06	2.2109e-05	ENSSSCG00000041350	lncRNA
MSC_vs_PBMC	ENSSSCG00000041356	12.6735	-3.59764	0.886464	-4.05842	4.94067e-05	0.000201156	ENSSSCG00000041356	protein_coding
MSC_vs_PBMC	ENSSSCG00000041364	61.3177	-5.52695	0.851936	-6.48752	8.72616e-11	7.55831e-10	ENSSSCG00000041364	protein_coding
MSC_vs_PBMC	ENSSSCG00000041384	1.56236	-5.03817	2.13217	-2.36293	0.0181311	0.0433122	ENSSSCG00000041384	lncRNA
MSC_vs_PBMC	ENSSSCG00000041404	9.65452	-2.60604	0.820647	-3.17559	0.00149533	0.00460892	ENSSSCG00000041404	protein_coding
MSC_vs_PBMC	ENSSSCG00000041471	7.11612	-2.69112	0.844378	-3.1871	0.00143707	0.00444333	ENSSSCG00000041471	lncRNA
MSC_vs_PBMC	ENSSSCG00000041487	2976.62	6.36895	0.846083	7.52757	5.16927e-14	6.05033e-13	ENSSSCG00000041487	lncRNA
MSC_vs_PBMC	ENSSSCG00000041494	33.2996	-4.49554	0.585848	-7.67356	1.67283e-14	2.05841e-13	ENSSSCG00000041494	protein_coding
MSC_vs_PBMC	ENSSSCG00000041498	6.09182	-3.32145	1.02531	-3.23946	0.00119756	0.00376136	ENSSSCG00000041498	lncRNA
MSC_vs_PBMC	ENSSSCG00000041522	32.5126	-7.29847	0.965535	-7.55899	4.06198e-14	4.80967e-13	ENSSSCG00000041522	protein_coding
MSC_vs_PBMC	ENSSSCG00000041524	20.5225	6.16436	1.66842	3.69472	0.000220132	0.000800373	ENSSSCG00000041524	lncRNA
MSC_vs_PBMC	ENSSSCG00000041535	2.99005	-4.09412	1.50818	-2.71461	0.00663547	0.017671	ENSSSCG00000041535	protein_coding
MSC_vs_PBMC	ENSSSCG00000041566	149.575	7.71618	1.60026	4.82183	1.42248e-06	7.307e-06	ENSSSCG00000041566	lncRNA
MSC_vs_PBMC	ENSSSCG00000041583	54.5767	-11.7073	1.55062	-7.55008	4.35002e-14	5.12923e-13	ENSSSCG00000041583	protein_coding
MSC_vs_PBMC	ENSSSCG00000041624	21.6922	2.14162	0.810497	2.64235	0.00823324	0.0214452	ENSSSCG00000041624	lncRNA
MSC_vs_PBMC	ENSSSCG00000041649	3.26217	-4.65143	1.60725	-2.89404	0.00380323	0.0107632	ENSSSCG00000041649	protein_coding
MSC_vs_PBMC	ENSSSCG00000041656	9.91799	-2.80786	0.879882	-3.19118	0.00141693	0.0043864	ENSSSCG00000041656	protein_coding
MSC_vs_PBMC	ENSSSCG00000041665	2.14288	-6.62301	2.04721	-3.23513	0.00121587	0.00381274	ENSSSCG00000041665	lncRNA
MSC_vs_PBMC	ENSSSCG00000041701	24.8671	-2.93047	0.609262	-4.80987	1.51026e-06	7.73445e-06	ENSSSCG00000041701	lncRNA
MSC_vs_PBMC	ENSSSCG00000041719	7.48441	-2.30351	0.842436	-2.73434	0.00625052	0.016744	ENSSSCG00000041719	protein_coding
MSC_vs_PBMC	ENSSSCG00000041765	4.69866	-4.71801	1.43279	-3.29287	0.000991697	0.00316005	ENSSSCG00000041765	lncRNA
MSC_vs_PBMC	ENSSSCG00000041783	1.90309	-4.46121	1.80341	-2.47376	0.0133698	0.0329924	ENSSSCG00000041783	protein_coding
MSC_vs_PBMC	ENSSSCG00000041793	64.2613	-3.88133	0.517158	-7.50512	6.13743e-14	7.1375e-13	ENSSSCG00000041793	lncRNA
MSC_vs_PBMC	ENSSSCG00000041874	11.0813	5.46884	1.8521	2.95278	0.00314926	0.00909366	ENSSSCG00000041874	lncRNA
MSC_vs_PBMC	ENSSSCG00000041959	89.6335	-2.62158	0.743163	-3.5276	0.000419351	0.00143947	ENSSSCG00000041959	lncRNA
MSC_vs_PBMC	ENSSSCG00000041970	8.77001	-3.36768	0.985815	-3.41614	0.00063516	0.00210537	ENSSSCG00000041970	lncRNA
MSC_vs_PBMC	ENSSSCG00000041978	10.4737	-5.01901	1.46302	-3.43059	0.000602262	0.00200428	ENSSSCG00000041978	protein_coding
MSC_vs_PBMC	ENSSSCG00000041983	50.3862	-6.1224	0.640112	-9.56457	1.12673e-21	2.48427e-20	ENSSSCG00000041983	lncRNA
MSC_vs_PBMC	ENSSSCG00000042021	3.37634	-3.40667	1.43079	-2.38097	0.0172671	0.0414782	ENSSSCG00000042021	lncRNA
MSC_vs_PBMC	ENSSSCG00000042082	3.66683	-4.13424	1.30545	-3.16691	0.00154067	0.00473431	ENSSSCG00000042082	lncRNA
MSC_vs_PBMC	ENSSSCG00000042095	8.45472	-4.88031	1.3056	-3.73797	0.00018551	0.000682989	ENSSSCG00000042095	lncRNA
MSC_vs_PBMC	ENSSSCG00000042107	214.892	-5.80403	1.79814	-3.2278	0.00124747	0.00390413	ENSSSCG00000042107	lncRNA
MSC_vs_PBMC	ENSSSCG00000042110	3.04375	-7.19388	2.23539	-3.21818	0.00129009	0.0040256	ENSSSCG00000042110	protein_coding
MSC_vs_PBMC	ENSSSCG00000042143	2.8261	-4.59157	1.7335	-2.64873	0.00807949	0.0211031	ENSSSCG00000042143	lncRNA
MSC_vs_PBMC	ENSSSCG00000042189	12.1826	3.18811	1.15181	2.76791	0.00564171	0.0152611	ENSSSCG00000042189	lncRNA
MSC_vs_PBMC	ENSSSCG00000042191	26.4423	-10.6764	3.28097	-3.25403	0.0011378	0.0035874	ENSSSCG00000042191	protein_coding
MSC_vs_PBMC	ENSSSCG00000042230	2.4707	-3.4222	1.35462	-2.52632	0.0115265	0.0289525	ENSSSCG00000042230	lncRNA
MSC_vs_PBMC	ENSSSCG00000042233	90.3665	-3.13083	0.95153	-3.29031	0.00100078	0.00318739	ENSSSCG00000042233	lncRNA
MSC_vs_PBMC	ENSSSCG00000042281	245.848	-4.16196	0.646691	-6.43578	1.22843e-10	1.04585e-09	ENSSSCG00000042281	lncRNA
MSC_vs_PBMC	ENSSSCG00000042299	8.5783	-2.97339	0.70332	-4.22764	2.36151e-05	0.000101017	ENSSSCG00000042299	protein_coding
MSC_vs_PBMC	ENSSSCG00000042305	6.63557	-2.48837	0.860382	-2.89217	0.00382585	0.0108164	ENSSSCG00000042305	lncRNA
MSC_vs_PBMC	ENSSSCG00000042319	12.2921	-2.61481	0.622071	-4.20339	2.62945e-05	0.000111633	ENSSSCG00000042319	lncRNA
MSC_vs_PBMC	ENSSSCG00000042325	10.1464	6.34237	1.64685	3.85122	0.00011753	0.000449032	ENSSSCG00000042325	lncRNA
MSC_vs_PBMC	ENSSSCG00000042386	1188.36	2.15466	0.343411	6.27429	3.51225e-10	2.85906e-09	ENSSSCG00000042386	lncRNA
MSC_vs_PBMC	ENSSSCG00000042398	14.8842	-9.78191	2.20423	-4.43778	9.08906e-06	4.13127e-05	ENSSSCG00000042398	lncRNA
MSC_vs_PBMC	ENSSSCG00000042401	41.936	4.39135	1.74645	2.51444	0.0119221	0.0298319	ENSSSCG00000042401	lncRNA
MSC_vs_PBMC	ENSSSCG00000042402	9.70158	-3.11717	0.82162	-3.79393	0.00014828	0.000556231	ENSSSCG00000042402	lncRNA
MSC_vs_PBMC	ENSSSCG00000042425	12.0859	-2.79355	0.932301	-2.99641	0.00273183	0.00798809	ENSSSCG00000042425	lncRNA
MSC_vs_PBMC	ENSSSCG00000042471	19.8	-2.30547	0.905625	-2.54573	0.0109051	0.0275685	ENSSSCG00000042471	lncRNA
MSC_vs_PBMC	ENSSSCG00000042474	41.0843	-3.65554	0.497908	-7.34179	2.10748e-13	2.34675e-12	ENSSSCG00000042474	protein_coding
MSC_vs_PBMC	ENSSSCG00000042479	12.4597	5.72293	1.94263	2.94598	0.00321936	0.0092729	ENSSSCG00000042479	lncRNA
MSC_vs_PBMC	ENSSSCG00000042498	4.19885	-3.92086	1.57397	-2.49106	0.0127362	0.0316099	ENSSSCG00000042498	protein_coding
MSC_vs_PBMC	ENSSSCG00000042534	4.50302	-3.27158	1.02451	-3.1933	0.00140656	0.0043575	ENSSSCG00000042534	lncRNA
MSC_vs_PBMC	ENSSSCG00000042592	14.362	2.87053	1.19609	2.39992	0.0163988	0.0396284	ENSSSCG00000042592	lncRNA
MSC_vs_PBMC	ENSSSCG00000042626	6.46633	5.33765	1.98149	2.69375	0.00706523	0.0186901	ENSSSCG00000042626	protein_coding
MSC_vs_PBMC	ENSSSCG00000042640	347.803	-2.18803	0.57453	-3.80838	0.000139882	0.000526984	ENSSSCG00000042640	protein_coding
MSC_vs_PBMC	ENSSSCG00000042641	7.07275	4.19249	1.62127	2.58593	0.00971161	0.0248679	ENSSSCG00000042641	lncRNA
MSC_vs_PBMC	ENSSSCG00000042692	3.89909	-7.54136	1.80955	-4.16752	3.07925e-05	0.000129625	ENSSSCG00000042692	lncRNA
MSC_vs_PBMC	ENSSSCG00000042711	59.4024	-8.64116	0.915845	-9.43517	3.90344e-21	8.28323e-20	ENSSSCG00000042711	lncRNA
MSC_vs_PBMC	ENSSSCG00000042730	8.80639	-3.29044	0.89102	-3.69289	0.000221724	0.000805583	ENSSSCG00000042730	protein_coding
MSC_vs_PBMC	ENSSSCG00000042738	5.91843	-7.20343	1.82277	-3.95191	7.75291e-05	0.000305242	ENSSSCG00000042738	lncRNA
MSC_vs_PBMC	ENSSSCG00000042739	2.08375	-6.84173	2.56246	-2.66999	0.00758541	0.0199376	ENSSSCG00000042739	protein_coding
MSC_vs_PBMC	ENSSSCG00000042766	1.98383	-4.08045	1.5805	-2.58175	0.00983004	0.0251357	ENSSSCG00000042766	protein_coding
MSC_vs_PBMC	ENSSSCG00000042769	23.3563	2.43266	0.830523	2.92907	0.00339973	0.00973397	ENSSSCG00000042769	lncRNA
MSC_vs_PBMC	ENSSSCG00000042787	186.262	6.7211	0.9765	6.88284	5.86697e-12	5.76091e-11	ENSSSCG00000042787	lncRNA
MSC_vs_PBMC	ENSSSCG00000042788	30.5936	-4.14396	1.22459	-3.38397	0.000714461	0.00234816	ENSSSCG00000042788	lncRNA
MSC_vs_PBMC	ENSSSCG00000042798	164.934	-4.07861	0.669853	-6.08881	1.13752e-09	8.75509e-09	ENSSSCG00000042798	lncRNA
MSC_vs_PBMC	ENSSSCG00000042802	4.91131	-8.09701	2.3246	-3.48318	0.000495502	0.00167576	ENSSSCG00000042802	protein_coding
MSC_vs_PBMC	ENSSSCG00000042807	16.2543	-3.19023	1.15696	-2.75742	0.00582602	0.0157162	ENSSSCG00000042807	protein_coding
MSC_vs_PBMC	ENSSSCG00000042842	10.459	-3.44063	1.21509	-2.8316	0.00463164	0.0128138	ENSSSCG00000042842	lncRNA
MSC_vs_PBMC	ENSSSCG00000042855	2.55236	-5.39401	1.68134	-3.20817	0.00133583	0.00415915	ENSSSCG00000042855	snoRNA
MSC_vs_PBMC	ENSSSCG00000042873	97.0036	4.46449	0.936773	4.76582	1.88087e-06	9.49663e-06	ENSSSCG00000042873	lncRNA
MSC_vs_PBMC	ENSSSCG00000042889	21.4937	-3.87428	0.63848	-6.06797	1.29534e-09	9.90676e-09	ENSSSCG00000042889	lncRNA
MSC_vs_PBMC	ENSSSCG00000042897	16.7002	-3.91224	0.648714	-6.03076	1.63192e-09	1.23304e-08	ENSSSCG00000042897	protein_coding
MSC_vs_PBMC	ENSSSCG00000042951	8.74407	-5.24603	1.21515	-4.3172	1.58021e-05	6.94538e-05	ENSSSCG00000042951	lncRNA
MSC_vs_PBMC	ENSSSCG00000043011	22.1926	4.19452	1.13009	3.71168	0.000205888	0.000752673	ENSSSCG00000043011	lncRNA
MSC_vs_PBMC	ENSSSCG00000043019	8.75401	-4.01347	0.817678	-4.90837	9.18357e-07	4.85878e-06	ENSSSCG00000043019	protein_coding
MSC_vs_PBMC	ENSSSCG00000043070	20.4774	-4.40206	1.09856	-4.00713	6.14611e-05	0.000246213	ENSSSCG00000043070	lncRNA
MSC_vs_PBMC	ENSSSCG00000043076	16.1479	-5.64512	1.11945	-5.04276	4.58875e-07	2.52994e-06	ENSSSCG00000043076	protein_coding
MSC_vs_PBMC	ENSSSCG00000043118	37.1191	2.43245	0.846742	2.87271	0.00406961	0.0114293	ENSSSCG00000043118	lncRNA
MSC_vs_PBMC	ENSSSCG00000043121	16.4802	5.79197	1.76664	3.27852	0.00104351	0.00331353	ENSSSCG00000043121	lncRNA
MSC_vs_PBMC	ENSSSCG00000043123	12.8197	4.65364	1.77561	2.62087	0.00877048	0.0227143	ENSSSCG00000043123	lncRNA
MSC_vs_PBMC	ENSSSCG00000043129	2.72008	-3.29939	1.21018	-2.72637	0.0064036	0.0171036	ENSSSCG00000043129	lncRNA
MSC_vs_PBMC	ENSSSCG00000043175	620.511	-3.15803	0.450063	-7.01687	2.26894e-12	2.31186e-11	ENSSSCG00000043175	lncRNA
MSC_vs_PBMC	ENSSSCG00000043277	4.23336	4.93743	2.01918	2.44526	0.0144748	0.0353893	ENSSSCG00000043277	lncRNA
MSC_vs_PBMC	ENSSSCG00000043284	209.87	-2.04792	0.588233	-3.48147	0.00049867	0.00168557	ENSSSCG00000043284	lncRNA
MSC_vs_PBMC	ENSSSCG00000043288	6.99632	-5.52674	1.32428	-4.17339	3.00101e-05	0.000126499	ENSSSCG00000043288	protein_coding
MSC_vs_PBMC	ENSSSCG00000043291	4.21264	-4.86995	1.49469	-3.25816	0.00112136	0.00353973	ENSSSCG00000043291	lncRNA
MSC_vs_PBMC	ENSSSCG00000043306	7.40991	-6.32143	1.63867	-3.85767	0.000114475	0.000438279	ENSSSCG00000043306	processed_pseudogene
MSC_vs_PBMC	ENSSSCG00000043390	9.85207	-2.50979	0.891817	-2.81425	0.00488912	0.0134529	ENSSSCG00000043390	protein_coding
MSC_vs_PBMC	ENSSSCG00000043391	8.11564	-8.87206	1.88524	-4.70607	2.52533e-06	1.25168e-05	ENSSSCG00000043391	lncRNA
MSC_vs_PBMC	ENSSSCG00000043400	2.98341	-7.31964	2.26443	-3.23245	0.00122734	0.00384632	ENSSSCG00000043400	protein_coding
MSC_vs_PBMC	ENSSSCG00000043413	13.6035	-2.77779	0.720115	-3.85743	0.000114587	0.000438642	ENSSSCG00000043413	protein_coding
MSC_vs_PBMC	ENSSSCG00000043418	27.7946	-2.29185	0.624588	-3.66938	0.000243135	0.000874872	ENSSSCG00000043418	lncRNA
MSC_vs_PBMC	ENSSSCG00000043449	15.2772	-4.38385	0.72856	-6.01715	1.77513e-09	1.33272e-08	ENSSSCG00000043449	protein_coding
MSC_vs_PBMC	ENSSSCG00000043455	5.37034	4.79465	1.76153	2.72186	0.00649148	0.0173147	ENSSSCG00000043455	lncRNA
MSC_vs_PBMC	ENSSSCG00000043490	8.07755	-4.0454	0.741635	-5.4547	4.90552e-08	3.08378e-07	ENSSSCG00000043490	protein_coding
MSC_vs_PBMC	ENSSSCG00000043518	8.62197	5.51176	1.71373	3.21625	0.0012988	0.00405079	ENSSSCG00000043518	lncRNA
MSC_vs_PBMC	ENSSSCG00000043551	10.6379	-2.4413	0.902574	-2.70482	0.00683406	0.0181371	ENSSSCG00000043551	protein_coding
MSC_vs_PBMC	ENSSSCG00000043557	1.78013	-6.42466	2.19625	-2.92529	0.00344136	0.00983773	ENSSSCG00000043557	protein_coding
MSC_vs_PBMC	ENSSSCG00000043562	295.038	-2.19015	0.247616	-8.84494	9.15765e-19	1.61558e-17	ENSSSCG00000043562	protein_coding
MSC_vs_PBMC	ENSSSCG00000043563	4.60382	-2.77162	1.17931	-2.3502	0.0187633	0.0445879	ENSSSCG00000043563	lncRNA
MSC_vs_PBMC	ENSSSCG00000043582	19.38	4.24901	1.746	2.43356	0.014951	0.0364344	ENSSSCG00000043582	lncRNA
MSC_vs_PBMC	ENSSSCG00000043622	2.73857	-2.93516	1.08439	-2.70674	0.00679484	0.0180406	ENSSSCG00000043622	protein_coding
MSC_vs_PBMC	ENSSSCG00000043666	15.5021	-2.36274	0.941904	-2.50848	0.0121253	0.030259	ENSSSCG00000043666	lncRNA
MSC_vs_PBMC	ENSSSCG00000043685	2.64739	-3.20814	1.16929	-2.74366	0.00607587	0.0163209	ENSSSCG00000043685	lncRNA
MSC_vs_PBMC	ENSSSCG00000043700	8.31386	-7.98151	1.86578	-4.27785	1.88706e-05	8.18929e-05	ENSSSCG00000043700	lncRNA
MSC_vs_PBMC	ENSSSCG00000043723	6.97799	-2.40684	0.892381	-2.6971	0.00699461	0.0185187	ENSSSCG00000043723	lncRNA
MSC_vs_PBMC	ENSSSCG00000043728	6.18447	4.46269	1.69729	2.62931	0.00855594	0.022201	ENSSSCG00000043728	lncRNA
MSC_vs_PBMC	ENSSSCG00000043763	19.995	-4.19281	0.736953	-5.68939	1.27492e-08	8.59252e-08	ENSSSCG00000043763	lncRNA
MSC_vs_PBMC	ENSSSCG00000043778	13.8886	3.83604	1.5358	2.49775	0.0124985	0.0310775	ENSSSCG00000043778	protein_coding
MSC_vs_PBMC	ENSSSCG00000043791	15.9139	5.47665	1.71748	3.18877	0.00142878	0.00441879	ENSSSCG00000043791	lncRNA
MSC_vs_PBMC	ENSSSCG00000043814	1.66734	-4.13039	1.53066	-2.69844	0.00696662	0.0184523	ENSSSCG00000043814	lncRNA
MSC_vs_PBMC	ENSSSCG00000043867	48.9556	-2.20174	0.551212	-3.99435	6.48709e-05	0.000259015	ENSSSCG00000043867	lncRNA
MSC_vs_PBMC	ENSSSCG00000043870	3.8152	-2.99601	1.10623	-2.70831	0.0067627	0.0179702	ENSSSCG00000043870	lncRNA
MSC_vs_PBMC	ENSSSCG00000043909	5.1619	-8.21749	1.93226	-4.25278	2.1113e-05	9.10183e-05	ENSSSCG00000043909	protein_coding
MSC_vs_PBMC	ENSSSCG00000044001	6.66864	-4.84137	0.986769	-4.90628	9.28182e-07	4.90975e-06	ENSSSCG00000044001	lncRNA
MSC_vs_PBMC	ENSSSCG00000044013	61.1843	-2.24288	0.491627	-4.56215	5.0632e-06	2.39473e-05	ENSSSCG00000044013	protein_coding
MSC_vs_PBMC	ENSSSCG00000044023	42.1551	22.1467	5.86476	3.77623	0.000159222	0.000594122	ENSSSCG00000044023	lncRNA
MSC_vs_PBMC	ENSSSCG00000044116	3.05257	-7.31249	2.90458	-2.51757	0.0118167	0.0295964	ENSSSCG00000044116	lncRNA
MSC_vs_PBMC	ENSSSCG00000044139	7.03806	-3.86415	1.55578	-2.48374	0.0130009	0.0321852	ENSSSCG00000044139	lncRNA
MSC_vs_PBMC	ENSSSCG00000044150	115.773	-12.8089	3.48037	-3.68031	0.000232946	0.000841665	ENSSSCG00000044150	protein_coding
MSC_vs_PBMC	ENSSSCG00000044160	12.9335	6.04072	1.58766	3.8048	0.00014192	0.000534187	ENSSSCG00000044160	lncRNA
MSC_vs_PBMC	ENSSSCG00000044206	15.2306	-9.87146	2.92882	-3.37045	0.000750451	0.0024566	ENSSSCG00000044206	lncRNA
MSC_vs_PBMC	ENSSSCG00000044226	194.312	4.02037	1.06308	3.7818	0.0001557	0.000582176	ENSSSCG00000044226	lncRNA
MSC_vs_PBMC	ENSSSCG00000044231	8.96895	-2.34012	0.92199	-2.53812	0.0111449	0.0281022	ENSSSCG00000044231	lncRNA
MSC_vs_PBMC	ENSSSCG00000044252	16.0792	-9.94252	1.82326	-5.45315	4.94856e-08	3.10914e-07	ENSSSCG00000044252	lncRNA
MSC_vs_PBMC	ENSSSCG00000044256	112.048	2.44838	0.444848	5.50386	3.71563e-08	2.37155e-07	ENSSSCG00000044256	lncRNA
MSC_vs_PBMC	ENSSSCG00000044331	332.278	2.65011	0.256305	10.3396	4.66289e-25	1.29269e-23	ENSSSCG00000044331	protein_coding
MSC_vs_PBMC	ENSSSCG00000044335	13.4443	6.06674	1.8707	3.24303	0.00118266	0.00371731	ENSSSCG00000044335	lncRNA
MSC_vs_PBMC	ENSSSCG00000044382	7.4549	-2.03835	0.794793	-2.56463	0.0103285	0.0262861	ENSSSCG00000044382	lncRNA
MSC_vs_PBMC	ENSSSCG00000044383	12.5262	-2.47098	0.781051	-3.16366	0.00155797	0.004781	ENSSSCG00000044383	lncRNA
MSC_vs_PBMC	ENSSSCG00000044449	240.804	3.21768	0.632915	5.0839	3.69763e-07	2.06732e-06	ENSSSCG00000044449	protein_coding
MSC_vs_PBMC	ENSSSCG00000044461	4.82201	4.00367	1.70471	2.34859	0.0188444	0.0447596	ENSSSCG00000044461	lncRNA
MSC_vs_PBMC	ENSSSCG00000044483	78.4571	4.04073	0.761751	5.30453	1.12961e-07	6.79853e-07	ENSSSCG00000044483	lncRNA
MSC_vs_PBMC	ENSSSCG00000044518	11.1067	-2.91351	0.917372	-3.17593	0.00149355	0.00460508	ENSSSCG00000044518	lncRNA
MSC_vs_PBMC	ENSSSCG00000044542	10.6428	-6.7295	1.3079	-5.14525	2.67158e-07	1.52348e-06	ENSSSCG00000044542	protein_coding
MSC_vs_PBMC	ENSSSCG00000044582	5.07945	-2.81786	0.938045	-3.00397	0.00266484	0.00781197	ENSSSCG00000044582	lncRNA
MSC_vs_PBMC	ENSSSCG00000044588	2.5166	-3.07463	1.2083	-2.5446	0.0109404	0.0276522	ENSSSCG00000044588	lncRNA
MSC_vs_PBMC	ENSSSCG00000044623	14.2115	-4.92465	0.876864	-5.61621	1.95194e-08	1.28489e-07	ENSSSCG00000044623	protein_coding
MSC_vs_PBMC	ENSSSCG00000044658	6.36541	-8.55539	1.74724	-4.89652	9.75492e-07	5.14394e-06	ENSSSCG00000044658	processed_pseudogene
MSC_vs_PBMC	ENSSSCG00000044663	5.17978	-2.16294	0.837244	-2.58341	0.00978294	0.0250253	ENSSSCG00000044663	lncRNA
MSC_vs_PBMC	ENSSSCG00000044736	138.185	-9.59855	1.29242	-7.42682	1.11239e-13	1.27326e-12	ENSSSCG00000044736	lncRNA
MSC_vs_PBMC	ENSSSCG00000044927	3.25867	4.76822	1.78475	2.67165	0.00754799	0.0198474	ENSSSCG00000044927	lncRNA
MSC_vs_PBMC	ENSSSCG00000044930	46.5303	-11.4861	1.38428	-8.29751	1.0632e-16	1.57602e-15	ENSSSCG00000044930	lncRNA
MSC_vs_PBMC	ENSSSCG00000044938	30.0742	-8.048	1.37457	-5.85491	4.77263e-09	3.41485e-08	ENSSSCG00000044938	lncRNA
MSC_vs_PBMC	ENSSSCG00000044967	1.56547	-6.01216	1.98451	-3.02955	0.00244921	0.00723745	ENSSSCG00000044967	protein_coding
MSC_vs_PBMC	ENSSSCG00000045021	16.9952	5.50503	1.63417	3.36871	0.000755221	0.00246967	ENSSSCG00000045021	lncRNA
MSC_vs_PBMC	ENSSSCG00000045040	14.9335	-9.81739	1.96107	-5.00614	5.55323e-07	3.02235e-06	ENSSSCG00000045040	protein_coding
MSC_vs_PBMC	ENSSSCG00000045084	40.7194	-2.63509	0.554483	-4.75233	2.01088e-06	1.00973e-05	ENSSSCG00000045084	protein_coding
MSC_vs_PBMC	ENSSSCG00000045093	20.8697	2.03798	0.691164	2.94862	0.00319193	0.00920224	ENSSSCG00000045093	lncRNA
MSC_vs_PBMC	ENSSSCG00000045109	7.44301	-6.78387	1.7283	-3.92517	8.66688e-05	0.00033824	ENSSSCG00000045109	lncRNA
MSC_vs_PBMC	ENSSSCG00000045128	13.7847	3.99352	1.60444	2.48905	0.0128086	0.0317709	ENSSSCG00000045128	lncRNA
MSC_vs_PBMC	ENSSSCG00000045157	10.0235	-5.95362	1.22984	-4.84095	1.29218e-06	6.68767e-06	ENSSSCG00000045157	protein_coding
MSC_vs_PBMC	ENSSSCG00000045184	13.6144	5.47842	1.55449	3.52426	0.000424673	0.00145696	ENSSSCG00000045184	lncRNA
MSC_vs_PBMC	ENSSSCG00000045200	954.855	-2.1397	0.241308	-8.86709	7.50823e-19	1.33759e-17	ENSSSCG00000045200	lncRNA
MSC_vs_PBMC	ENSSSCG00000045223	91.9718	2.91994	0.495594	5.89181	3.81991e-09	2.76666e-08	ENSSSCG00000045223	lncRNA
MSC_vs_PBMC	ENSSSCG00000045263	37.9391	-5.84312	0.596972	-9.78793	1.26868e-22	2.94812e-21	ENSSSCG00000045263	protein_coding
MSC_vs_PBMC	ENSSSCG00000045286	47.8423	3.32182	0.635	5.23122	1.68394e-07	9.89351e-07	ENSSSCG00000045286	lncRNA
MSC_vs_PBMC	ENSSSCG00000045290	31.4595	-3.15057	1.06132	-2.96852	0.00299236	0.008683	ENSSSCG00000045290	protein_coding
MSC_vs_PBMC	ENSSSCG00000045328	10.1964	4.45042	1.59049	2.79814	0.00513974	0.0140497	ENSSSCG00000045328	lncRNA
MSC_vs_PBMC	ENSSSCG00000045333	5.52837	4.51138	1.75753	2.56689	0.0102615	0.0261339	ENSSSCG00000045333	lncRNA
MSC_vs_PBMC	ENSSSCG00000045343	13.754	-9.70674	1.47892	-6.5634	5.25961e-11	4.685e-10	ENSSSCG00000045343	lncRNA
MSC_vs_PBMC	ENSSSCG00000045353	6.81284	-5.34554	1.45075	-3.68468	0.000228987	0.000828421	ENSSSCG00000045353	lncRNA
MSC_vs_PBMC	ENSSSCG00000045362	15.7584	2.41825	0.987253	2.44947	0.0143065	0.0350182	ENSSSCG00000045362	lncRNA
MSC_vs_PBMC	ENSSSCG00000045406	3.86669	4.58827	1.91412	2.39706	0.016527	0.0399079	ENSSSCG00000045406	protein_coding
MSC_vs_PBMC	ENSSSCG00000045414	58.2428	-4.59771	0.434143	-10.5903	3.30468e-26	1.00975e-24	ENSSSCG00000045414	lncRNA
MSC_vs_PBMC	ENSSSCG00000045434	14.5764	6.30092	1.80321	3.49429	0.000475332	0.00161463	ENSSSCG00000045434	protein_coding
MSC_vs_PBMC	ENSSSCG00000045438	19.0635	-2.73232	0.662918	-4.12166	3.76148e-05	0.000156127	ENSSSCG00000045438	lncRNA
MSC_vs_PBMC	ENSSSCG00000045459	10.668	-5.45159	0.910209	-5.98939	2.10635e-09	1.56526e-08	ENSSSCG00000045459	protein_coding
MSC_vs_PBMC	ENSSSCG00000045471	65.5988	-4.66449	0.825968	-5.64731	1.62979e-08	1.08434e-07	ENSSSCG00000045471	lncRNA
MSC_vs_PBMC	ENSSSCG00000045498	6.40235	-3.56364	0.973002	-3.66252	0.000249747	0.000896382	ENSSSCG00000045498	lncRNA
MSC_vs_PBMC	ENSSSCG00000045536	16.8405	-3.55069	0.654225	-5.42732	5.72068e-08	3.56449e-07	ENSSSCG00000045536	lncRNA
MSC_vs_PBMC	ENSSSCG00000045595	4.06179	-7.61211	2.08494	-3.651	0.000261222	0.000934402	ENSSSCG00000045595	lncRNA
MSC_vs_PBMC	ENSSSCG00000045681	4.28135	-7.56823	1.89411	-3.99567	6.45121e-05	0.000257744	ENSSSCG00000045681	lncRNA
MSC_vs_PBMC	ENSSSCG00000045701	51.2725	7.13147	1.47474	4.83573	1.32656e-06	6.85582e-06	ENSSSCG00000045701	protein_coding
MSC_vs_PBMC	ENSSSCG00000045711	5.36893	-2.80915	1.10682	-2.53804	0.0111475	0.0281058	ENSSSCG00000045711	protein_coding
MSC_vs_PBMC	ENSSSCG00000045824	3.1875	4.51129	1.90831	2.36403	0.0180775	0.0432046	ENSSSCG00000045824	lncRNA
MSC_vs_PBMC	ENSSSCG00000045879	2.8906	4.1989	1.65898	2.53101	0.0113735	0.0286048	ENSSSCG00000045879	lncRNA
MSC_vs_PBMC	ENSSSCG00000045902	7.70232	-4.44931	1.00832	-4.41258	1.02144e-05	4.61638e-05	ENSSSCG00000045902	protein_coding
MSC_vs_PBMC	ENSSSCG00000045959	6.78163	-3.66671	0.782681	-4.68481	2.80223e-06	1.38112e-05	ENSSSCG00000045959	protein_coding
MSC_vs_PBMC	ENSSSCG00000046044	62.2832	-7.58228	0.869854	-8.71673	2.86345e-18	4.83364e-17	ENSSSCG00000046044	lncRNA
MSC_vs_PBMC	ENSSSCG00000046062	208.348	6.37987	0.719997	8.86097	7.93181e-19	1.4091e-17	ENSSSCG00000046062	protein_coding
MSC_vs_PBMC	ENSSSCG00000046071	89.5198	4.8183	1.10708	4.35225	1.34745e-05	5.96047e-05	ENSSSCG00000046071	protein_coding
MSC_vs_PBMC	ENSSSCG00000046155	59.0419	4.19831	1.45783	2.87983	0.00397893	0.0112006	ENSSSCG00000046155	lncRNA
MSC_vs_PBMC	ENSSSCG00000046199	15.7884	-2.34391	1.01336	-2.31301	0.0207218	0.0487408	ENSSSCG00000046199	lncRNA
MSC_vs_PBMC	ENSSSCG00000046234	78.576	7.18518	1.48731	4.831	1.35848e-06	7.00655e-06	ENSSSCG00000046234	protein_coding
MSC_vs_PBMC	ENSSSCG00000046276	8.94952	-3.17496	0.718423	-4.41935	9.9e-06	4.48464e-05	ENSSSCG00000046276	lncRNA
MSC_vs_PBMC	ENSSSCG00000046277	11.9976	-3.26193	0.567151	-5.75143	8.84929e-09	6.10659e-08	ENSSSCG00000046277	lncRNA
MSC_vs_PBMC	ENSSSCG00000046291	1.43668	-5.16194	2.16539	-2.38383	0.0171334	0.0411882	ENSSSCG00000046291	protein_coding
MSC_vs_PBMC	ENSSSCG00000046312	3.08176	4.48382	1.91143	2.34579	0.0189866	0.0450564	ENSSSCG00000046312	lncRNA
MSC_vs_PBMC	ENSSSCG00000046318	109.999	9.24279	1.52802	6.04887	1.45864e-09	1.10989e-08	ENSSSCG00000046318	lncRNA
MSC_vs_PBMC	ENSSSCG00000046327	7.89029	-2.42105	0.776325	-3.1186	0.00181712	0.00550659	ENSSSCG00000046327	lncRNA
MSC_vs_PBMC	ENSSSCG00000046461	1442.24	-2.48252	0.397957	-6.23816	4.42744e-10	3.56524e-09	ENSSSCG00000046461	lncRNA
MSC_vs_PBMC	ENSSSCG00000046465	3.19862	-3.89226	1.53179	-2.54099	0.011054	0.0278977	ENSSSCG00000046465	protein_coding
MSC_vs_PBMC	ENSSSCG00000046498	66.2655	7.69158	1.6814	4.57452	4.7731e-06	2.27019e-05	ENSSSCG00000046498	lncRNA
MSC_vs_PBMC	ENSSSCG00000046512	54.0815	-4.04356	0.687584	-5.88082	4.08247e-09	2.94675e-08	ENSSSCG00000046512	lncRNA
MSC_vs_PBMC	ENSSSCG00000046518	46.0929	-29.9471	6.42507	-4.66097	3.14715e-06	1.53476e-05	ENSSSCG00000046518	IG_V_gene
MSC_vs_PBMC	ENSSSCG00000046546	17.1001	-5.44553	0.799872	-6.80801	9.89613e-12	9.47212e-11	ENSSSCG00000046546	lncRNA
MSC_vs_PBMC	ENSSSCG00000046579	125.508	2.09488	0.522679	4.00796	6.12444e-05	0.00024546	ENSSSCG00000046579	protein_coding
MSC_vs_PBMC	ENSSSCG00000046588	870.631	-3.93468	0.250578	-15.7024	1.45561e-55	2.60596e-53	ENSSSCG00000046588	protein_coding
MSC_vs_PBMC	ENSSSCG00000046607	16.0394	-2.35863	0.956399	-2.46616	0.0136572	0.0335967	ENSSSCG00000046607	lncRNA
MSC_vs_PBMC	ENSSSCG00000046622	210.624	5.07667	0.524471	9.67961	3.68115e-22	8.35554e-21	ENSSSCG00000046622	lncRNA
MSC_vs_PBMC	ENSSSCG00000046655	18.7838	2.94629	1.05688	2.78772	0.00530803	0.0144492	ENSSSCG00000046655	lncRNA
MSC_vs_PBMC	ENSSSCG00000046740	7.8793	-3.40398	0.737619	-4.61482	3.93427e-06	1.89355e-05	ENSSSCG00000046740	protein_coding
MSC_vs_PBMC	ENSSSCG00000046803	40.0325	3.02714	0.644919	4.69382	2.68149e-06	1.32392e-05	ENSSSCG00000046803	lncRNA
MSC_vs_PBMC	ENSSSCG00000046815	8.03213	-8.93288	2.67761	-3.33614	0.000849508	0.00274691	ENSSSCG00000046815	lncRNA
MSC_vs_PBMC	ENSSSCG00000046945	8.34758	5.39531	1.73029	3.11815	0.00181988	0.00551364	ENSSSCG00000046945	lncRNA
MSC_vs_PBMC	ENSSSCG00000046967	3.54461	-4.52742	1.38256	-3.27467	0.00105787	0.00335283	ENSSSCG00000046967	protein_coding
MSC_vs_PBMC	ENSSSCG00000046995	6.85654	-3.92832	0.991563	-3.96175	7.44035e-05	0.000293755	ENSSSCG00000046995	lncRNA
MSC_vs_PBMC	ENSSSCG00000046996	4.13545	-3.60171	1.43091	-2.51708	0.0118331	0.0296288	ENSSSCG00000046996	lncRNA
MSC_vs_PBMC	ENSSSCG00000046998	16.1395	-3.53218	0.767687	-4.60107	4.2033e-06	2.01426e-05	ENSSSCG00000046998	protein_coding
MSC_vs_PBMC	ENSSSCG00000047016	5.34167	-4.16383	1.13152	-3.67986	0.000233366	0.000843061	ENSSSCG00000047016	lncRNA
MSC_vs_PBMC	ENSSSCG00000047029	26.7394	2.68101	0.978218	2.74071	0.00613069	0.0164542	ENSSSCG00000047029	lncRNA
MSC_vs_PBMC	ENSSSCG00000047041	2.09281	-4.64355	2.00195	-2.31951	0.0203672	0.0479999	ENSSSCG00000047041	lncRNA
MSC_vs_PBMC	ENSSSCG00000047129	13.7884	-3.08343	0.683818	-4.50914	6.50921e-06	3.02573e-05	ENSSSCG00000047129	lncRNA
MSC_vs_PBMC	ENSSSCG00000047133	60.5195	7.0682	1.57727	4.48128	7.41982e-06	3.41777e-05	ENSSSCG00000047133	lncRNA
MSC_vs_PBMC	ENSSSCG00000047173	4.43259	-4.77294	1.58809	-3.00545	0.00265188	0.00777849	ENSSSCG00000047173	protein_coding
MSC_vs_PBMC	ENSSSCG00000047186	165.534	8.99018	1.63603	5.49513	3.90432e-08	2.48387e-07	ENSSSCG00000047186	lncRNA
MSC_vs_PBMC	ENSSSCG00000047189	4.65611	-7.16604	3.03139	-2.36395	0.0180814	0.0432078	ENSSSCG00000047189	protein_coding
MSC_vs_PBMC	ENSSSCG00000047204	6.85034	-5.63493	1.24739	-4.51739	6.26065e-06	2.92031e-05	ENSSSCG00000047204	lncRNA
MSC_vs_PBMC	ENSSSCG00000047248	12.6487	5.7825	1.65563	3.49262	0.000478306	0.00162321	ENSSSCG00000047248	protein_coding
MSC_vs_PBMC	ENSSSCG00000047268	3.68063	-7.55048	2.70694	-2.7893	0.00528216	0.0143926	ENSSSCG00000047268	protein_coding
MSC_vs_PBMC	ENSSSCG00000047270	188.564	6.02227	0.785917	7.66273	1.82016e-14	2.22999e-13	ENSSSCG00000047270	lncRNA
MSC_vs_PBMC	ENSSSCG00000047288	14.4961	-2.1982	0.917804	-2.39507	0.0166173	0.0401029	ENSSSCG00000047288	protein_coding
MSC_vs_PBMC	ENSSSCG00000047310	4.7759	-2.84844	0.967089	-2.94537	0.00322566	0.00928894	ENSSSCG00000047310	lncRNA
MSC_vs_PBMC	ENSSSCG00000047341	15.0449	2.25015	0.901512	2.49598	0.0125611	0.0312179	ENSSSCG00000047341	protein_coding
MSC_vs_PBMC	ENSSSCG00000047367	6.77339	4.50413	1.79434	2.51018	0.012067	0.0301343	ENSSSCG00000047367	lncRNA
MSC_vs_PBMC	ENSSSCG00000047368	18.91	4.09378	1.60692	2.54759	0.0108469	0.0274378	ENSSSCG00000047368	protein_coding
MSC_vs_PBMC	ENSSSCG00000047415	38.9955	3.02079	0.617571	4.8914	1.0012e-06	5.26969e-06	ENSSSCG00000047415	protein_coding
MSC_vs_PBMC	ENSSSCG00000047477	2.95219	-3.55082	1.29615	-2.73951	0.00615312	0.0165092	ENSSSCG00000047477	protein_coding
MSC_vs_PBMC	ENSSSCG00000047502	2.90005	-5.83646	2.1991	-2.65403	0.00795379	0.0208047	ENSSSCG00000047502	protein_coding
MSC_vs_PBMC	ENSSSCG00000047511	129.936	-8.15366	0.881187	-9.25305	2.18186e-20	4.38476e-19	ENSSSCG00000047511	protein_coding
MSC_vs_PBMC	ENSSSCG00000047521	8.53647	-2.18412	0.917633	-2.38017	0.0173046	0.0415566	ENSSSCG00000047521	lncRNA
MSC_vs_PBMC	ENSSSCG00000047540	12.0438	-4.53301	0.906457	-5.0008	5.70932e-07	3.10067e-06	ENSSSCG00000047540	lncRNA
MSC_vs_PBMC	ENSSSCG00000047552	1.17592	-4.30412	1.8691	-2.30278	0.0212911	0.0499366	ENSSSCG00000047552	protein_coding
MSC_vs_PBMC	ENSSSCG00000047631	3.62848	-5.26648	1.90403	-2.76597	0.00567532	0.0153438	ENSSSCG00000047631	protein_coding
MSC_vs_PBMC	ENSSSCG00000047643	11.4506	-7.58848	1.47409	-5.14791	2.63403e-07	1.50477e-06	ENSSSCG00000047643	protein_coding
MSC_vs_PBMC	ENSSSCG00000047656	4.25386	-5.8459	1.53047	-3.81967	0.000133629	0.000505146	ENSSSCG00000047656	pseudogene
MSC_vs_PBMC	ENSSSCG00000047676	30.8044	7.14563	1.75527	4.07095	4.68213e-05	0.000191304	ENSSSCG00000047676	lncRNA
MSC_vs_PBMC	ENSSSCG00000047701	18.3142	-4.32122	0.635673	-6.79787	1.06176e-11	1.01321e-10	ENSSSCG00000047701	protein_coding
MSC_vs_PBMC	ENSSSCG00000047705	27.3465	5.62131	1.77031	3.17532	0.00149669	0.00461142	ENSSSCG00000047705	lncRNA
MSC_vs_PBMC	ENSSSCG00000047713	14.515	-7.88242	2.39034	-3.29762	0.000975096	0.00311106	ENSSSCG00000047713	protein_coding
MSC_vs_PBMC	ENSSSCG00000047748	6.12727	-6.38686	1.36677	-4.67297	2.96876e-06	1.45614e-05	ENSSSCG00000047748	lncRNA
MSC_vs_PBMC	ENSSSCG00000047749	45.6322	-2.5721	0.539068	-4.77138	1.82969e-06	9.26529e-06	ENSSSCG00000047749	protein_coding
MSC_vs_PBMC	ENSSSCG00000047793	8.24157	-7.98581	2.47139	-3.2313	0.00123231	0.00386142	ENSSSCG00000047793	lncRNA
MSC_vs_PBMC	ENSSSCG00000047798	18.4172	-4.56559	0.80517	-5.67034	1.42515e-08	9.54431e-08	ENSSSCG00000047798	lncRNA
MSC_vs_PBMC	ENSSSCG00000047832	112.909	-2.00814	0.317956	-6.31578	2.68794e-10	2.21572e-09	ENSSSCG00000047832	protein_coding
MSC_vs_PBMC	ENSSSCG00000047850	24.6288	-3.24249	0.656802	-4.9368	7.94168e-07	4.22636e-06	ENSSSCG00000047850	protein_coding
MSC_vs_PBMC	ENSSSCG00000047882	5.08004	-3.18309	0.895239	-3.55558	0.000377145	0.0013057	ENSSSCG00000047882	lncRNA
MSC_vs_PBMC	ENSSSCG00000047895	4.86189	-7.12348	1.51415	-4.70462	2.54341e-06	1.25942e-05	ENSSSCG00000047895	protein_coding
MSC_vs_PBMC	ENSSSCG00000047927	9.45363	5.51663	1.63839	3.36711	0.0007596	0.00248239	ENSSSCG00000047927	protein_coding
MSC_vs_PBMC	ENSSSCG00000047946	3.20338	-7.51434	2.97787	-2.52339	0.0116229	0.0291541	ENSSSCG00000047946	lncRNA
MSC_vs_PBMC	ENSSSCG00000047947	22.0173	6.54735	1.57215	4.16459	3.11916e-05	0.000131262	ENSSSCG00000047947	lncRNA
MSC_vs_PBMC	ENSSSCG00000047981	19.6985	-3.29458	0.539804	-6.10329	1.03905e-09	8.04104e-09	ENSSSCG00000047981	lncRNA
MSC_vs_PBMC	ENSSSCG00000047982	90.5996	-3.61029	0.413125	-8.73899	2.35211e-18	3.98636e-17	ENSSSCG00000047982	lncRNA
MSC_vs_PBMC	ENSSSCG00000047986	16.6934	5.37985	1.57323	3.41962	0.000627092	0.00208146	ENSSSCG00000047986	lncRNA
MSC_vs_PBMC	ENSSSCG00000047991	3.41015	-5.25454	1.73805	-3.02324	0.00250087	0.00737638	ENSSSCG00000047991	protein_coding
MSC_vs_PBMC	ENSSSCG00000048001	17.059	-3.60387	0.768534	-4.68929	2.7416e-06	1.35203e-05	ENSSSCG00000048001	lncRNA
MSC_vs_PBMC	ENSSSCG00000048017	550.117	5.70872	0.75973	7.51414	5.72845e-14	6.67715e-13	ENSSSCG00000048017	lncRNA
MSC_vs_PBMC	ENSSSCG00000048033	10.648	5.10706	2.07089	2.46613	0.0136583	0.0335967	ENSSSCG00000048033	lncRNA
MSC_vs_PBMC	ENSSSCG00000048073	6.86889	-4.86767	0.968682	-5.02504	5.03315e-07	2.75641e-06	ENSSSCG00000048073	protein_coding
MSC_vs_PBMC	ENSSSCG00000048108	4.66626	4.1659	1.76921	2.35466	0.0185394	0.0441715	ENSSSCG00000048108	lncRNA
MSC_vs_PBMC	ENSSSCG00000048122	3.15415	-5.28079	1.58086	-3.34045	0.000836426	0.0027084	ENSSSCG00000048122	lncRNA
MSC_vs_PBMC	ENSSSCG00000048182	10.8416	-9.33269	1.93961	-4.81163	1.49703e-06	7.67442e-06	ENSSSCG00000048182	lncRNA
MSC_vs_PBMC	ENSSSCG00000048195	2.78333	-5.41195	1.54681	-3.49877	0.000467413	0.00159028	ENSSSCG00000048195	protein_coding
MSC_vs_PBMC	ENSSSCG00000048202	4.14971	-6.72783	1.6095	-4.18007	2.91421e-05	0.000123167	ENSSSCG00000048202	lncRNA
MSC_vs_PBMC	ENSSSCG00000048215	19.6914	5.89587	1.52185	3.87415	0.000106999	0.000411953	ENSSSCG00000048215	lncRNA
MSC_vs_PBMC	ENSSSCG00000048218	1.78884	-4.88623	2.0725	-2.35765	0.018391	0.0438581	ENSSSCG00000048218	lncRNA
MSC_vs_PBMC	ENSSSCG00000048223	5.27192	-3.85452	1.40719	-2.73916	0.0061597	0.0165199	ENSSSCG00000048223	lncRNA
MSC_vs_PBMC	ENSSSCG00000048254	13.7378	-3.27426	0.79537	-4.11665	3.8442e-05	0.000159165	ENSSSCG00000048254	lncRNA
MSC_vs_PBMC	ENSSSCG00000048257	2.62923	-7.20705	2.46292	-2.92622	0.00343105	0.00981481	ENSSSCG00000048257	lncRNA
MSC_vs_PBMC	ENSSSCG00000048260	33.8763	-2.57574	0.561193	-4.58975	4.43767e-06	2.12097e-05	ENSSSCG00000048260	protein_coding
MSC_vs_PBMC	ENSSSCG00000048333	18.7696	-5.05325	0.780642	-6.4732	9.59475e-11	8.2712e-10	ENSSSCG00000048333	protein_coding
MSC_vs_PBMC	ENSSSCG00000048394	32.8747	5.89319	1.68413	3.49925	0.000466576	0.00158764	ENSSSCG00000048394	lncRNA
MSC_vs_PBMC	ENSSSCG00000048405	17.6914	-2.72448	1.0962	-2.48538	0.0129414	0.032066	ENSSSCG00000048405	lncRNA
MSC_vs_PBMC	ENSSSCG00000048434	4.5232	-3.33021	0.94907	-3.50892	0.000449929	0.00153429	ENSSSCG00000048434	lncRNA
MSC_vs_PBMC	ENSSSCG00000048452	1.74994	-4.83013	1.86781	-2.58598	0.00971019	0.0248668	ENSSSCG00000048452	lncRNA
MSC_vs_PBMC	ENSSSCG00000048500	144.303	3.06323	0.721337	4.2466	2.17035e-05	9.3374e-05	ENSSSCG00000048500	lncRNA
MSC_vs_PBMC	ENSSSCG00000048545	8.66017	-6.922	1.34073	-5.16287	2.43186e-07	1.39523e-06	ENSSSCG00000048545	protein_coding
MSC_vs_PBMC	ENSSSCG00000048572	15.1848	-2.81371	0.576979	-4.87662	1.07917e-06	5.65079e-06	ENSSSCG00000048572	lncRNA
MSC_vs_PBMC	ENSSSCG00000048602	27.9196	-2.33521	0.522606	-4.46839	7.88092e-06	3.6138e-05	ENSSSCG00000048602	protein_coding
MSC_vs_PBMC	ENSSSCG00000048604	2.38947	-3.87511	1.48324	-2.6126	0.00898572	0.0231937	ENSSSCG00000048604	lncRNA
MSC_vs_PBMC	ENSSSCG00000048614	3.07454	-6.85886	1.82261	-3.76319	0.000167756	0.000623271	ENSSSCG00000048614	lncRNA
MSC_vs_PBMC	ENSSSCG00000048626	5.37763	-2.80567	1.0864	-2.58253	0.00980791	0.0250861	ENSSSCG00000048626	lncRNA
MSC_vs_PBMC	ENSSSCG00000048633	33.1288	-9.12102	1.33777	-6.8181	9.22532e-12	8.86677e-11	ENSSSCG00000048633	lncRNA
MSC_vs_PBMC	ENSSSCG00000048636	6.86359	5.57645	1.55591	3.58403	0.000338329	0.00118357	ENSSSCG00000048636	lncRNA
MSC_vs_PBMC	ENSSSCG00000048676	11.6806	-9.49359	3.93447	-2.41292	0.0158251	0.038355	ENSSSCG00000048676	lncRNA
MSC_vs_PBMC	ENSSSCG00000048702	15.1639	-2.04885	0.753546	-2.71894	0.00654911	0.0174593	ENSSSCG00000048702	lncRNA
MSC_vs_PBMC	ENSSSCG00000048776	8.90105	-5.26473	1.33283	-3.95003	7.81428e-05	0.000307562	ENSSSCG00000048776	lncRNA
MSC_vs_PBMC	ENSSSCG00000048792	21.0255	-2.29495	0.875956	-2.61994	0.00879448	0.0227671	ENSSSCG00000048792	lncRNA
MSC_vs_PBMC	ENSSSCG00000048801	2.54396	-6.74529	2.25499	-2.99128	0.00277812	0.00811505	ENSSSCG00000048801	protein_coding
MSC_vs_PBMC	ENSSSCG00000048833	9.92203	-2.31332	0.750528	-3.08226	0.00205437	0.00616311	ENSSSCG00000048833	lncRNA
MSC_vs_PBMC	ENSSSCG00000048848	15.9097	-9.82767	2.63336	-3.73198	0.000189977	0.000698005	ENSSSCG00000048848	lncRNA
MSC_vs_PBMC	ENSSSCG00000048896	68.9544	-10.2193	1.35932	-7.51799	5.56239e-14	6.48954e-13	ENSSSCG00000048896	lncRNA
MSC_vs_PBMC	ENSSSCG00000048917	156.168	6.73752	1.09505	6.1527	7.61734e-10	5.98418e-09	ENSSSCG00000048917	lncRNA
MSC_vs_PBMC	ENSSSCG00000048918	169.35	-9.02502	2.24539	-4.01936	5.83575e-05	0.000234593	ENSSSCG00000048918	protein_coding
MSC_vs_PBMC	ENSSSCG00000049017	12.8601	5.74947	2.2774	2.52458	0.0115837	0.0290701	ENSSSCG00000049017	lncRNA
MSC_vs_PBMC	ENSSSCG00000049018	17.9406	-8.20112	1.98059	-4.14076	3.46162e-05	0.000144739	ENSSSCG00000049018	lncRNA
MSC_vs_PBMC	ENSSSCG00000049032	3.21086	-3.21932	1.29039	-2.49483	0.0126016	0.0313125	ENSSSCG00000049032	lncRNA
MSC_vs_PBMC	ENSSSCG00000049098	174.962	-2.37667	0.524917	-4.52771	5.96252e-06	2.78895e-05	ENSSSCG00000049098	lncRNA
MSC_vs_PBMC	ENSSSCG00000049158	255.265	-2.51451	0.733276	-3.42915	0.000605482	0.00201447	ENSSSCG00000049158	protein_coding
MSC_vs_PBMC	ENSSSCG00000049181	12.7353	-5.51359	0.869646	-6.34004	2.29705e-10	1.90835e-09	ENSSSCG00000049181	protein_coding
MSC_vs_PBMC	ENSSSCG00000049192	81.5386	3.18868	0.556794	5.72686	1.02308e-08	6.99909e-08	ENSSSCG00000049192	lncRNA
MSC_vs_PBMC	ENSSSCG00000049217	12.2625	-9.51618	1.8858	-5.04624	4.50595e-07	2.48698e-06	ENSSSCG00000049217	lncRNA
MSC_vs_PBMC	ENSSSCG00000049233	131.769	-3.76762	0.696469	-5.4096	6.31661e-08	3.91756e-07	ENSSSCG00000049233	protein_coding
MSC_vs_PBMC	ENSSSCG00000049234	10.6845	-6.34887	1.46836	-4.32378	1.5338e-05	6.74682e-05	ENSSSCG00000049234	lncRNA
MSC_vs_PBMC	ENSSSCG00000049239	121.267	4.01618	0.61488	6.53165	6.50486e-11	5.72996e-10	ENSSSCG00000049239	protein_coding
MSC_vs_PBMC	ENSSSCG00000049289	11.9124	-3.36695	0.73798	-4.56238	5.05768e-06	2.39301e-05	ENSSSCG00000049289	lncRNA
MSC_vs_PBMC	ENSSSCG00000049339	61.9992	-5.798	0.630864	-9.19057	3.90763e-20	7.73071e-19	ENSSSCG00000049339	lncRNA
MSC_vs_PBMC	ENSSSCG00000049361	19.3504	-3.05486	0.744629	-4.10253	4.08653e-05	0.000168649	ENSSSCG00000049361	protein_coding
MSC_vs_PBMC	ENSSSCG00000049381	1.52003	-6.36589	2.55654	-2.49004	0.0127729	0.0316918	ENSSSCG00000049381	lncRNA
[truncated: 4,287 more rows]
