# Supplementary material for: Deciphering transcriptome patterns in porcine mesenchymal stem cells promoting phenotypic maintenance and differentiation by key driver genes
Source: Front Cell Dev Biol. 2024 Nov 6;12:1478757. doi: 10.3389/fcell.2024.1478757 (PMC11576426; doi:10.3389/fcell.2024.1478757)
Supplement: Supplementary file 3 [file Table3.xlsx]

## Sheet: Sheet1
Supplementary Table S3 Significantly enriched terms for the DEGs of BM-MSC vs PBMC analysis. The list of significant terms identified using EnrichR package (enrichment p-value < 0.05) is grouped based on database. The number of genes overlapping with the enriched term, the enrichment p-value and adjusted p-value (modified Fisher Exact), odds ratio, combined score and list of genes are displayed.
Data base	Term	Overlap	P.value	Adjusted.P.value	Odds.Ratio	Combined.Score	Genes
GO_Biological_Process_2023	Extracellular Matrix Organization (GO:0030198)	98/176	9.31558e-12	4.7053e-08	2.82137	71.6609	APP;COL16A1;HPSE2;COL12A1;LOXL3;LOXL4;DMP1;LOXL1;LOXL2;IBSP;CREB3L1;CYP1B1;SLC39A8;HMCN1;POSTN;COL27A1;COL23A1;SERPINF2;P3H4;NPNT;CCDC80;COL4A2;LOX;COL4A1;COL4A6;COL8A2;COL4A5;COL8A1;COL17A1;DPT;NID1;NID2;ADAMTS16;ADAMTS15;FLRT2;ADAMTS17;SERPINH1;GPM6B;CRTAP;TGFB2;TGFB1;COL24A1;COL1A1;BMP1;COL1A2;COL5A1;COL5A3;COL5A2;MANSC4;NF1;COL18A1;ECM2;COL14A1;ELN;CTSV;LAMC1;CTSS;ADAMTS4;ADAMTS5;ADAMTS2;ADAM…
GO_Biological_Process_2023	Collagen Fibril Organization (GO:0030199)	34/42	3.3597e-11	8.48493e-08	9.49295	228.938	COL18A1;COL14A1;COL11A1;COL12A1;LOXL3;DPT;LOXL4;LOXL1;LOXL2;ADAMTS2;ADAMTS3;SERPINH1;CYP1B1;CRTAP;TGFB2;COL27A1;LUM;SERPINF2;P3H4;COL1A1;GREM1;COL3A1;BMP1;COL1A2;COL2A1;COL5A1;LOX;COL5A3;COL5A2;PXDN;NF1;TLL2;TLL1;DDR2
GO_Biological_Process_2023	Enzyme-Linked Receptor Protein Signaling Pathway (GO:0007167)	71/124	1.26028e-09	2.12188e-06	3.00045	61.485	DDR1;RET;PTPRU;FLT3;GUCA1B;CD3E;PTPRF;PTPRG;NPPC;BDKRB2;BLNK;SH2D6;JAK2;JAK3;PDGFRB;PDGFRA;SYK;INSRR;LIFR;NGF;GFRA2;MTSS1;FGR;CNKSR1;HCK;ZAP70;DOK2;DOK3;CD8A;DOK5;LCK;TYRO3;RAPGEF1;ROR1;LCP2;ROR2;MET;ANGPTL1;EPHA2;DDR2;SHC4;CSF1R;SHC3;LRP1;NPR2;MST1R;PTN;RASGRP4;EGFR;NTF4;EFS;ERBB2;NTF3;FYN;MPZL1;LYN;YES1;BDNF;RYK;NTRK3;MERTK;AHI1;CD4;AXL;CD7;CASS4;TEK;FGFR2;BCAR1;FRK;FGFR1
GO_Biological_Process_2023	Transmembrane Receptor Protein Tyrosine Kinase Signaling Pathway (GO:0007169)	136/284	1.68657e-09	2.12971e-06	2.06583	41.7309	EPHB6;IRS1;IRS2;PLAT;FGF1;FGF2;IGF1R;FGF7;UBASH3B;FGF9;NAMPT;SH2D6;EPHB4;EPHB3;PDGFRB;EPHA4;PDGFRA;EPHA7;HGF;PGF;TIAM1;DOK2;DOK3;COL4A2;CD8A;DOK5;TYRO3;COL4A6;PRKD2;PHIP;ROR1;PRKD1;ROR2;EPHA1;NGEF;EPHA2;SHC4;GRB7;CSF1R;CHRNA3;SHC3;ARHGEF28;PDGFB;PIK3R2;MST1R;PIK3R1;ADRB2;FOXO4;KALRN;EFNA4;RASGRP4;SOCS2;EFNB1;EFNB3;FLRT2;FLRT3;PDGFD;PDGFC;LYN;YES1;BDNF;CAV2;RARRES2;EIF2AK3;IGF1;NFATC4;SETX;AHI1;FG…
GO_Biological_Process_2023	Extracellular Structure Organization (GO:0043062)	62/109	1.94982e-08	1.9697e-05	2.95155	52.3988	APP;COL16A1;ECM2;HPSE2;COL14A1;DMP1;ADAMTS4;ADAMTS5;ADAMTS2;ADAMTS3;IBSP;ADAMTS1;SLC39A8;ADAMTS8;ADAMTS7;POSTN;MMP1;MMP2;COL23A1;MMP3;TEX14;NPNT;ADAMTS20;MMP11;MMP14;CCDC80;MMP13;COL4A2;MMP16;COL4A1;MMP15;MMP23B;PXDN;COL4A6;COL8A2;COL4A5;COL8A1;MMP19;MATN4;COL17A1;COL15A1;COL11A1;NDNF;COL19A1;THSD4;ADAMTS16;ADAMTS15;SPOCK2;ADAMTS17;COL24A1;COL22A1;COL1A1;SMOC2;COL3A1;COL1A2;COL5A1;COL5A3;SMOC1;CO…
GO_Biological_Process_2023	External Encapsulating Structure Organization (GO:0045229)	62/110	3.12013e-08	2.62663e-05	2.88985	49.9448	APP;COL16A1;ECM2;HPSE2;COL14A1;DMP1;ADAMTS4;ADAMTS5;ADAMTS2;ADAMTS3;IBSP;ADAMTS1;SLC39A8;ADAMTS8;TGM3;ADAMTS7;POSTN;MMP1;MMP2;COL23A1;MMP3;NPNT;ADAMTS20;MMP11;MMP14;CCDC80;MMP13;COL4A2;MMP16;COL4A1;MMP15;MMP23B;PXDN;COL4A6;COL8A2;COL4A5;COL8A1;MMP19;MATN4;COL17A1;COL15A1;COL11A1;NDNF;COL19A1;THSD4;ADAMTS16;ADAMTS15;SPOCK2;ADAMTS17;COL24A1;COL22A1;COL1A1;SMOC2;COL3A1;COL1A2;COL5A1;COL5A3;SMOC1;COL…
GO_Biological_Process_2023	Positive Regulation Of Phosphatidylinositol 3-Kinase Signaling (GO:0014068)	41/69	1.00368e-06	0.000724226	3.26964	45.1598	DDR1;NCF1;FLT3;PDGFB;SEMA3E;CBL;FGF2;TNF;IGF1R;CCL5;PDGFD;PDGFC;SOX9;JAK2;NKX3-1;PDGFRB;PDGFRA;TGFB2;SEMA4D;UNC5B;HGF;NTRK3;F2R;IL18;FN1;OSM;IGF1;SIRT1;DCN;FGR;KIT;HCLS1;F2RL1;ROR1;PTPN6;ROR2;TEK;PIK3AP1;HCST;DDR2;FGFR1
GO_Biological_Process_2023	Embryonic Digestive Tract Development (GO:0048566)	16/19	2.51604e-06	0.00158857	11.8824	153.198	PDGFRA;TGFB2;FOXF1;RARRES2;TCF21;SOX11;PCSK5;TNF;GLI3;GLI2;SALL1;SIX2;RBPMS2;RARB;FGFR2;STRA6
GO_Biological_Process_2023	Cell-Matrix Adhesion (GO:0007160)	56/109	7.38778e-06	0.00382294	2.36078	27.8942	DDR1;ITGB1;ECM2;ITGAM;ITGB5;ITGA2B;ITGB2;TESK2;ITGAE;PTPRK;ITGAL;PKD1;SGCE;TNN;ITGB8;EMILIN1;ITGAV;ITGB7;FGB;CD96;ITGA4;ITGA3;EMP2;NPNT;RHOD;TIAM1;CTTN;ITGAD;PEAK1;CDH11;ITGA8;ADAM9;ITGA7;COL17A1;MSLNL;THY1;NID2;THSD1;FBLN5;THBS3;WHAMM;VCAM1;FN1;L1CAM;FERMT1;COL3A1;PARVG;ITGA10;ITGA11;TRIP6;ITGBL1;HOXD3;HPSE;SIGLEC1;FERMT2;FERMT3
GO_Biological_Process_2023	Regulation Of MAP Kinase Activity (GO:0043405)	58/114	7.56867e-06	0.00382294	2.31435	27.2897	TENM1;FLT3;DUSP19;FGF1;FGF2;TNF;PIK3CG;ROBO1;RGS2;UCHL1;HYAL2;PDGFRB;EDN1;EDN3;KSR1;CD300A;DUSP1;PRKCD;LAX1;LIME1;IL1B;KIT;ADAM9;TRIB1;TLR4;RGS14;PDGFB;TGFA;MST1R;NOD2;RASGRP1;THBS1;PIK3R6;EGFR;PIK3R5;PDGFD;PDGFC;ERBB2;NTF3;INPP5K;S100A12;LYN;PTPN1;TGFB1;IL34;NTRK3;SPRY4;DAB2IP;SORL1;AGT;BMP2;EPGN;NF1;NEK10;SPRY3;SPRY1;EZH2;FGFR1
GO_Biological_Process_2023	Substrate Adhesion-Dependent Cell Spreading (GO:0034446)	24/36	1.14334e-05	0.00506359	4.45875	50.736	LAMA5;ITGA4;FN1;LAMB1;PARVA;LAMC1;PIK3R1;SRCIN1;PARVG;PEAK1;MICALL2;ITGA8;TYRO3;LPXN;ITGAV;ITGB7;RADIL;SRGAP3;TEK;EPHA1;BVES;FERMT2;EPHB3;FERMT3
GO_Biological_Process_2023	Embryonic Skeletal System Development (GO:0048706)	23/34	1.20792e-05	0.00506359	4.66101	52.7814	OSR2;PDGFRA;SLC2A10;NOG;WNT5A;SIX1;SOX11;WNT9A;SULF1;PCSK5;SULF2;COL1A1;KIAA1217;HOXA9;HOXB9;HOXA3;HOXB4;HOXC4;HOXD4;HOXD3;HOXC9;DSCAML1;HOXD9
GO_Biological_Process_2023	Positive Regulation Of MAP Kinase Activity (GO:0043406)	48/91	1.30324e-05	0.00506359	2.49268	28.0379	TENM1;FLT3;DUSP19;PDGFB;TGFA;FZD10;MST1R;NOD2;TNFRSF11A;FGF1;FGF2;TNF;RASGRP1;THBS1;PIK3CG;EGFR;PIK3R6;ROBO1;PIK3R5;PDGFD;ERBB2;NTF3;PDGFC;S100A12;CCL19;SASH1;MAP3K5;PDGFRB;MAP4K2;PTPN1;EDN1;TGFB1;EDN3;IL34;NTRK3;WNT5A;DAB2IP;EPGN;TAOK3;IL1B;KIT;TLR9;NEK10;ADAM9;TLR6;TLR4;EZH2;FGFR1
GO_Biological_Process_2023	Embryonic Organ Development (GO:0048568)	42/77	1.5235e-05	0.00549656	2.67859	29.7106	COL18A1;KMT2A;PDGFB;GATA3;PKD2;PCSK5;PKD1;TNF;GLI3;GLI2;RNF112;SALL1;THPO;HEY2;TEAD1;TEAD2;STRA6;TEAD4;STIL;TGFB2;COL27A1;TGFB1;RARRES2;WNT7B;TFEB;FLT3LG;IFT122;TBX4;PBX1;TBX2;KITLG;COL2A1;GDNF;TAL1;KIT;RARB;HOXD4;HOXB7;ZFPM1;NES;FGFR2;BMPR1A
GO_Biological_Process_2023	Circulatory System Development (GO:0072359)	64/132	1.96584e-05	0.00661964	2.10332	22.7937	ACVRL1;CDKN1A;TCF21;LDB3;PKD2;PCSK5;PKD1;GLI2;AKAP13;GJA1;SALL1;HEY2;SH3PXD2B;PLCE1;SOX9;BVES;KDM6A;KDM6B;CXADR;FBXW7;SLC2A10;SLC2A12;DNAAF4;FOXL1;HSPG2;PKP2;PHIP;ZFPM2;ZFPM1;POPDC2;FOXC2;POPDC3;FOXC1;RAMP2;NOTCH1;NXN;NOTCH4;PDGFB;CACNA1C;CRIP1;HDAC9;PDLIM1;ADAP2;FLRT3;TNNI3;PDLIM5;PDLIM4;STRA6;TGFB2;TGFB1;FOXF1;NTRK3;FN1;MICAL2;TBX5;POU6F1;BMP2;COL3A1;NF1;BCOR;TEK;DZIP1;FGF12;FBN1
GO_Biological_Process_2023	Regulation Of Osteoblast Differentiation (GO:0045667)	45/85	2.12599e-05	0.00668549	2.51148	27.0203	YAP1;IFITM1;DDX5;NOTCH1;CITED1;TNFAIP6;CHRD;LRP5;TWIST2;TWIST1;LRP3;HDAC9;TNN;CCN4;SOX9;IL6R;TP63;TRPM4;WNT4;GDF10;WWTR1;ZHX3;SEMA4D;HGF;WNT7B;NOG;CRIM1;SUCO;SOX11;IGF1;TMEM64;NPNT;SMAD6;GREM1;IL6;SMOC1;TMEM119;SNAI2;PRKD1;BMPR1B;FERMT2;FGFR2;DDR2;LTF;BMPR1A
GO_Biological_Process_2023	Regulation Of Phosphatidylinositol 3-Kinase Signaling (GO:0014066)	47/90	2.25012e-05	0.00668549	2.44036	26.1166	DDR1;NCF1;FLT3;PDGFB;TWIST1;NLRC3;SEMA3E;CBL;FGF2;TNF;EGFR;IGF1R;CCL5;PDGFD;PDGFC;SOX9;JAK2;NKX3-1;PDGFRB;PDGFRA;TGFB2;SEMA4D;UNC5B;HGF;NTRK3;F2R;IL18;DAB2IP;FN1;OSM;IGF1;PTPN13;LIME1;SIRT1;DCN;FGR;KIT;HCLS1;F2RL1;ROR1;PTPN6;ROR2;TEK;PIK3AP1;HCST;DDR2;FGFR1
GO_Biological_Process_2023	Kidney Development (GO:0001822)	39/71	2.44927e-05	0.00687292	2.71971	28.8755	KANK2;FOXC1;CITED1;ARL3;GREB1L;PCSK9;SIX1;TCF21;LRP4;PRKX;GATA3;PCSK5;PKD1;GLI2;SALL1;HYAL2;SIX2;HAS2;STRA6;WNT4;TFAP2A;OSR2;TGFB2;MME;ZBTB16;PROX1;GDF6;SULF1;PAX2;AGT;SULF2;PYGO1;IFT88;VANGL2;GDNF;AGTR1;ITGA8;NF1;FGF10
GO_Biological_Process_2023	Inflammatory Response (GO:0006954)	103/236	2.75631e-05	0.00698188	1.7335	18.2001	NRROS;TRAF3IP2;LOXL3;LY75;TNF;CRHBP;CCRL2;ADORA1;LGALS9;PTGDR;CD96;SLC11A1;F2R;WNT5A;CYBB;HSPG2;LTB4R2;AGTR1;CARD18;S100A9;S100A8;PTGFR;CSF1R;DHX8;C5AR2;ALOX15;C5AR1;GATA3;AGER;FUT7;SCUBE1;IRAK2;HRH4;TAC4;GGT5;AFAP1L2;TGFB1;VCAM1;LYZ;NFKB1;NFATC4;BMP2;IL6;VNN1;REL;NOX4;NOX1;CXCL6;CIITA;TNFAIP6;ITGB2;PIK3CD;ITGAL;LTB4R;PIK3CG;IKBKB;ADGRE5;HYAL1;BDKRB2;BLNK;CCR5;CCR2;PTGIR;PLA2G4B;IL18;TLR1;TMIGD3;…
GO_Biological_Process_2023	B Cell Receptor Signaling Pathway (GO:0050853)	28/46	2.77727e-05	0.00698188	3.46865	36.3912	IGHM;ITK;PIK3CD;CD79B;IGHG3;CD79A;IGKC;CD19;BLNK;PLCG2;CD38;NCKAP1L;SH2B2;VAV3;SYK;PRKCB;RFTN1;NFATC2;BMX;LIME1;LAT2;PTPRC;TEC;LCK;BCL2;BTK;MNDA;BCAR1
GO_Biological_Process_2023	Regulation Of T Cell Activation (GO:0050863)	35/62	2.90278e-05	0.00698188	2.89193	30.2128	ILDR2;PTPN22;THY1;SIRPB1;PYCARD;IL4I1;LGALS3;HLA-DMA;HLA-DMB;FCHO1;GPNMB;SIT1;CCL5;TBX21;CCL2;TNFAIP8L2;HLA-DOA;TIGIT;B2M;HLA-DOB;JAK3;PAG1;CCR2;TNFSF18;LAPTM5;TNFRSF1B;CYRIB;LAX1;CCDC88B;CD2;CD4;LCK;HLA-DRA;TNFSF8;HLA-DQB2
GO_Biological_Process_2023	Positive Regulation Of Cytokine Production (GO:0001819)	133/320	3.87752e-05	0.00862157	1.59356	16.187	FCN1;APP;TRAF3IP3;CD80;SERPINE1;RORA;TNF;PYCARD;PNP;CYP1B1;IL12A;LGALS9;IL6R;CCBE1;GBP5;IL1R1;SLC11A1;SERPINF2;F2R;WNT5A;FOXP1;TYROBP;IL23A;DDIT3;CD226;PRKD2;PLA2R1;ZFPM1;CARD11;CSF1R;TXK;EBI3;TWIST1;GATA3;LY9;PRKCZ;AGER;RASGRP1;INAVA;PLCG2;HMOX1;SLAMF6;SLAMF1;CD276;AFAP1L2;TGFB1;EIF2AK3;CYRIB;POU2F2;CCDC88B;IL6;PTPRC;CD28;CNTN1;HPSE;CD200;NOX1;ITK;DDX3X;CGAS;PIK3CD;PTPN22;PIK3CG;PQBP1;C1QTNF4;IF…
GO_Biological_Process_2023	Positive Regulation Of Type II Interferon Production (GO:0032729)	33/58	3.92588e-05	0.00862157	2.94429	29.8708	TXK;EBI3;PTPN22;RASGRP1;PYCARD;IFNL1;PDE4B;IL12A;SLAMF6;LGALS9;JAK2;IL12RB1;CCR2;CD276;IL12RB2;SLAMF1;IL1R1;PDE4D;SLC11A1;IL18;CYRIB;CD2;IL23A;IL1B;TLR9;TLR8;F2RL1;CD226;TLR7;TLR4;ZFPM1;TLR3;IL18R1
GO_Biological_Process_2023	Regulation Of Neuron Projection Development (GO:0010975)	79/174	4.50438e-05	0.00947984	1.85928	18.6074	DDR1;RET;PTPRS;TENM3;PRAG1;AVIL;GFI1;KNDC1;TSKU;ARHGAP44;CDH2;TNN;DPYSL3;NCS1;ACP4;EP300;KIF1A;SCARF1;SCN1B;EPHB3;LZTS3;NDEL1;ZNF365;EPHA4;MYLIP;PRKCI;MAGI2;WNT5A;RTN4RL2;ATP1B2;SRCIN1;ZDHHC15;FRMD7;RTN4RL1;RAPGEF1;ROR1;PRKD1;ROR2;S100A9;SHANK3;DBN1;DDR2;BRSK1;KANK1;SEMA3A;MYCBP2;PLPPR5;LPAR1;SEZ6;PLA2G3;CRMP1;NDNF;PTN;ADCY6;RELN;CHN1;GPC2;PTK2B;SPOCK1;CTNNA2;LRRC4C;PAK3;PDLIM5;MARK2;MARK1;FZD1;L…
GO_Biological_Process_2023	Positive Regulation Of Smooth Muscle Cell Proliferation (GO:0048661)	28/47	4.84037e-05	0.00977947	3.28585	32.648	PDGFB;AIF1;FGF2;THBS1;TNF;GJA1;FGF9;CCL5;RBPMS2;CCN4;HMOX1;IL6R;MEF2D;PDGFRB;EDN1;JUN;TGFB1;IGFBP5;MMP2;SERPINF2;IL18;HTR1B;IGF1;FOXP1;IL6;CDH13;NOX1;BMPR1A
GO_Biological_Process_2023	Peptidyl-Tyrosine Modification (GO:0018212)	31/54	5.28851e-05	0.010274	3.00582	29.5994	CSF1R;FLT3;PDGFB;EGFR;EFEMP1;RELN;ERBB2;PTK2B;FYN;JAK2;JAK3;PDGFRB;LYN;EPHA4;PDGFRA;SYK;DYRK1A;CLK4;FGR;CLK1;HCK;ZAP70;LCK;ABI3;BTK;PTPN6;TEK;EPHA1;FGFR2;DDR2;FGFR1
GO_Biological_Process_2023	Skeletal System Development (GO:0001501)	69/149	6.22304e-05	0.0109674	1.92738	18.666	COL18A1;HHIP;CHD7;PTH1R;HOXA13;PCSK5;PKD1;HOXA11;GLI2;ADAMTS4;AKAP13;GJA1;HYAL1;HYAL2;CREB3L2;SH3PXD2B;PLS3;ITGB8;SOX9;SOX6;PITX1;NKX3-2;TGM2;TEAD4;VKORC1;COL27A1;WNT5A;NOG;EN1;PAX1;KIAA1217;MMP14;COL2A1;EVC;MMP16;CDH11;PTGER4;LAMA5;DLX5;SHOX2;CHRD;PRELP;COL19A1;PTHLH;PAPSS1;EXTL1;ANKH;ARSL;TCOF1;BPNT2;GDF10;GDF11;TGFB2;ZBTB16;EIF2AK3;IGF1;SULF1;TBX4;TBX3;SULF2;COL1A1;BMP2;BMP1;COL1A2;TLL1;HOXD3;…
GO_Biological_Process_2023	Embryonic Skeletal System Morphogenesis (GO:0048704)	20/30	6.23814e-05	0.0109674	4.45651	43.1491	TFAP2A;OSR2;PDGFRA;IRX5;NOG;SIX1;TWIST1;SOX11;HOXA9;COL2A1;HOXB9;HOXA3;HOXB4;HOXC4;HOXD4;HOXD3;HOXC9;DSCAML1;HOXD9;FGFR2
GO_Biological_Process_2023	Skeletal System Morphogenesis (GO:0048705)	26/43	6.29689e-05	0.0109674	3.4095	32.9796	LAMA5;HHIP;LRP5;SIX1;CYP26B1;HOXA9;HOXA3;HOXC4;HOXC9;TFAP2A;OSR2;PDGFRA;ATG9B;SOX11;TBX4;SFRP4;HOXB9;MMP13;HOXB4;HOXD4;HOXD3;DSCAML1;HOXD9;FGFR2;FGFR1;LTF
GO_Biological_Process_2023	Negative Regulation Of Cellular Response To Growth Factor Stimulus (GO:0090288)	38/71	6.65676e-05	0.0112078	2.56907	24.7075	DLX1;NOTCH1;TNFAIP6;CHRD;LRP2;CHRDL1;FGF2;THBS1;FSTL3;HHEX;BMPER;CREB3L1;GPC1;RBPMS2;EMILIN1;SLIT2;PTPN1;SKOR1;CADM4;NIBAN2;NOG;SPRY4;CRIM1;DAB2IP;CASK;SHISA2;SMAD6;SULF1;SORL1;AGT;EPN2;APLN;SULF2;GREM1;SPART;SPRY3;SPRY1;NBL1
GO_Biological_Process_2023	Regulation Of Chemokine Production (GO:0032642)	25/41	7.14631e-05	0.0116439	3.48295	33.2494	APP;CSF1R;AGER;AIF1;TNF;PYCARD;FFAR3;HMOX1;LGALS9;IL6R;CD74;IL33;WNT5A;IL18;FOXP1;SIGIRR;IL6;TLR9;F2RL1;SNAI2;TLR7;LCP1;TLR4;TLR3;TLR2
GO_Biological_Process_2023	Hemopoiesis (GO:0030097)	50/101	7.82231e-05	0.012347	2.18868	20.6961	TNFRSF13B;FLT3;RTKN2;LYL1;MECOM;MYB;PGM3;WNT5A;TET2;FLT3LG;RUNX3;TGFBR3;SFRP1;SFRP2;LCK;TAL1;KAT6A;KIT;ZFPM1;L3MBTL1;CSF1R;CEBPA;KMT2A;FUT10;NOTCH4;PDGFB;PLD4;PRKX;DLL1;RASGRP4;ZFP36L2;FSTL3;RRAS;THPO;LYN;TGFB2;TGFB1;ZBTB16;TMEM190;HIPK1;KLF3;KITLG;MEIS1;SNRK;PTPRC;TEK;CDK13;IL7R;EVI2B;FGFR2
GO_Biological_Process_2023	Positive Regulation Of Lymphocyte Proliferation (GO:0050671)	39/74	8.39828e-05	0.0128545	2.48605	23.3313	SASH3;CD80;IRS2;TNFRSF13C;CD1D;CD3E;TNFSF13B;FCGR3A;PNP;HLA-DMB;CCL5;CD38;IL12A;NCKAP1L;CCL19;AMH;JAK2;CD276;VAV3;CD74;VCAM1;IL15;CD70;FCRL3;IL18;NFATC2;PDCD1LG2;CCDC88B;IL6;CD40LG;PTPRC;CD6;IL23A;IL1B;TLR9;BCL2;CD28;ZNF335;FGF10
GO_Biological_Process_2023	Regulation Of Interleukin-6 Production (GO:0032675)	55/114	8.65758e-05	0.0128616	2.08158	19.4721	APP;CD84;EOLA1;ARRB1;PTPN22;TNF;PYCARD;C1QTNF4;IFIH1;C1QTNF3;HYAL2;ZC3H12A;LGALS9;IL6R;SYK;F2R;WNT5A;TLR1;CD200R1;TYROBP;ELF4;EHHADH;IL1B;TLR9;TLR8;TLR7;LCP1;TLR6;TLR4;TLR3;TMEM106A;TLR2;C5AR2;TWIST1;NLRC3;NOD2;AGER;AIF1;INAVA;PLCG2;NCKAP1L;SLAMF1;CD74;IL33;NMB;NOS2;FOXJ1;POU2F2;MAPK13;IL6;SYT11;F2RL1;PTPN6;IL17D;CD200
GO_Biological_Process_2023	T Cell Differentiation (GO:0030217)	27/46	9.4397e-05	0.0136228	3.16799	29.3609	LMBR1L;SPI1;CHD7;TCF7;PIK3CD;PIK3R2;PTPN22;GATA3;PIK3R1;GLI3;ZFP36L2;LFNG;JAG2;FCER1G;TGFB1;USP44;SOX13;RHOH;FOXP3;ZAP70;CD4;PTPRC;CD8A;LCK;KIT;CD28;PTPN2
GO_Biological_Process_2023	Negative Regulation Of Fibroblast Growth Factor Receptor Signaling Pathway (GO:0040037)	11/13	0.000102141	0.014331	12.2447	112.519	CREB3L1;GPC1;SPRY4;SPRY3;SPRY1;GATA3;SHISA2;SULF1;FGF2;THBS1;SULF2
GO_Biological_Process_2023	Embryonic Organ Morphogenesis (GO:0048562)	26/44	0.000108606	0.0148262	3.21985	29.3901	MESP1;RYR2;SIX1;TCF21;HOXA9;EFEMP1;SIX2;HOXA3;RBPMS2;HOXC4;ALX1;HOXC9;OSR2;PDGFRA;FOXF1;SOX11;ALDH1A3;HOXB9;MFAP2;HOXB4;HOXD4;HOXD3;DSCAML1;HOXD9;FGFR2;FBN1
GO_Biological_Process_2023	Lung Development (GO:0030324)	21/33	0.00011296	0.0150147	3.89951	35.4407	CEBPA;ERRFI1;CCDC39;FOXF1;ITGA3;WNT7B;LOXL3;TCF21;FOXJ1;SOX11;PROX1;PKD1;GLI2;FGF7;FGF9;PDPN;RCAN3;FGFR2;STRA6;CCDC40;FGF10
GO_Biological_Process_2023	Positive Regulation Of MAPK Cascade (GO:0043410)	127/310	0.000121882	0.0157403	1.55386	14.0041	APP;FGF1;FGF2;TNF;IGF1R;PYCARD;BMPER;PLCE1;CCN2;LGALS9;PDGFRB;PDGFRA;FBXW7;SERPINF2;F2R;NPNT;MID1;DOK2;GAREM1;DOK3;DOK5;ADAM9;PRKD2;ROR1;ROR2;JCAD;CSF1R;NOTCH1;ALOX15;C5AR1;LPAR1;PDGFB;TGFA;MST1R;ADRB2;PRKCZ;AGER;RASGRP1;PIK3R6;INAVA;PIK3R5;THPO;PDGFD;PDGFC;PLCG2;S100A12;IGFBP6;SLAMF1;TGFB2;TGFB1;CAV2;IGF1;BMP2;IL6;PTPRC;FGF19;PRXL2C;FERMT2;FGFR2;EZH2;GSDME;FGF10;FGFR1;DDR1;RET;TENM1;FLT3;DUSP19;…
GO_Biological_Process_2023	Branching Morphogenesis Of An Epithelial Tube (GO:0048754)	25/42	0.000124651	0.0157403	3.27783	29.4677	CITED1;NOTCH4;LRP5;SIX1;TCF21;NRARP;SEMA3E;HOXD11;PKD2;FGF2;PKD1;GLI2;HOXA11;SALL1;SLIT2;NKX3-1;NPNT;PAX2;SFRP2;GDNF;COL4A1;CTNNB1;MET;EPHA2;FGF10
GO_Biological_Process_2023	Regulation Of Epithelial To Mesenchymal Transition (GO:0010717)	42/83	0.00015272	0.0187693	2.2856	20.0833	FOXA1;PHLDB1;FOXC1;TNXB;TGFB1I1;LEF1;TWIST1;LDLRAD4;GATA3;LOXL2;SPRED3;SPRED1;PDPN;DAG1;GCNT2;ALX1;MARK1;EPHA4;WWTR1;TGFB2;TGFB1;TGFB3;DAB2IP;AXIN2;IL17RD;TBX5;AGT;VASN;GREM1;COL1A1;TIAM1;SFRP1;BMP2;DAB2;IL6;SFRP2;IL1B;CTNNB1;SPRY1;PHLDB2;FERMT2;EZH2
GO_Biological_Process_2023	Positive Regulation Of Epithelial To Mesenchymal Transition (GO:0010718)	27/47	0.000156488	0.0187693	3.00937	26.3697	FOXC1;NOTCH1;TNXB;TGFB1I1;LEF1;TWIST1;LOXL2;PDPN;GCNT2;ALX1;TCF7L2;WWTR1;TGFB2;TGFB1;TGFB3;EMP2;AXIN2;AGT;COL1A1;TIAM1;BMP2;DAB2;IL6;IL1B;CTNNB1;FERMT2;EZH2
GO_Biological_Process_2023	Negative Regulation Of Signal Transduction (GO:0009968)	111/267	0.000159786	0.0187693	1.59212	13.9178	PID1;IRS1;HHIP;FGF2;TNF;TSKU;CRHBP;RGS2;UBASH3B;CREB3L1;ENPP1;IL12A;CHAC1;PIP4K2C;TNS2;ACVR1;SEMA6A;TLE1;IGFBP5;PRKCB;FBXW7;PRKCD;SHISA2;KCTD6;DKK3;SIGIRR;MOSMO;SFRP4;SFRP1;SFRP2;SFRP5;TYRO3;TRIB1;TRABD2B;GRB7;TWIST1;GATA3;PRKCZ;GLIS2;SOCS1;INPP5D;TSPAN6;INPP5K;SLAMF1;LYN;CADM4;NIBAN2;BDNF;PTCH2;IFT122;NR4A2;PTPRE;BMP2;PTPRC;BCL2;SNAI2;EZH2;LGMN;CITED1;ARRB1;NRARP;GLI3;CYP26B1;HHEX;EMILIN1;NKX3-1…
GO_Biological_Process_2023	Regulation Of Cell Migration (GO:0030334)	170/434	0.000167085	0.0191806	1.44342	12.5535	IFITM1;SERPINE2;PLXND1;SERPINE1;TNC;ARID4A;LDLRAD4;FGF1;CLDN1;FGF2;MYLK;ACTG1;AMOT;IGF1R;DOCK10;FGF7;FGF9;CDH1;TNN;DPYSL3;DAG1;CYP1B1;CPNE3;PLXNC1;SEMA6B;ACVR1;PDGFRB;EPHA4;PDGFRA;IGFBP5;WNT5B;LIMCH1;SEMA6D;APLP2;HGF;F2R;MAGI2;TPM1;SRCIN1;TIAM1;SFRP1;SFRP2;SMO;DAAM2;MYADM;ADAM9;ROR2;EPHA1;CBLL1;EPHA2;CSF1R;GRB7;CEMIP;CD151;NOTCH1;PDGFB;CHRD;TWIST2;TWIST1;THY1;ADGRG3;PDGFD;PDGFC;PLXNA2;PLXNA1;SRGA…
GO_Biological_Process_2023	Regulation Of Anatomical Structure Morphogenesis (GO:0022603)	59/127	0.000183597	0.0206078	1.93742	16.6672	PHLDB1;PID1;SPARC;PLXND1;KNDC1;ETS1;FGF2;PIK3CG;ARHGAP44;LFNG;BMPER;CDH2;ADGRA2;DAG1;KIF1A;EPHB3;LZTS3;SH3D19;EPHA4;EMP2;SRCIN1;ZDHHC15;SFRP1;HECW2;PHIP;TNIK;MAPT;PHLDB2;SHANK3;EPHA2;BRSK1;CHRNA3;SP100;SDC2;FITM2;DLL1;STRIP1;GPNMB;CHN1;ERBB2;HMOX1;LRRC4C;PAK3;PDLIM5;MARK2;TGFB1;SEMA4D;CDX1;CYRIB;WTIP;WARS1;IL6;GDNF;ABI3;NF1;CTNNB1;FERMT2;FGFR2;CDK5R1
GO_Biological_Process_2023	Regulation Of Angiogenesis (GO:0045765)	88/205	0.000203968	0.0223965	1.68143	14.288	ITGB1;SPARC;BTG1;PLXND1;HSPB6;SERPINE1;PDE3B;PTPRM;PIK3CD;FASLG;ISM1;FGF1;ETS1;FGF2;PIK3CG;AQP1;AMOT;HHEX;SPRED1;BMPER;ADGRA2;HYAL1;ADAMTS1;CCN6;ZC3H12A;STAB1;CYP1B1;EMILIN2;ITGB8;EMILIN1;HOXA5;CCR2;SEMA6A;PTGIS;PRKCB;SERPINF1;WNT5A;GAB1;EMP2;HSPG2;SIRT1;PGF;DCN;SFRP1;SFRP2;COL4A2;STIM1;IL1B;ADGRB1;RHOJ;PRKD2;PRKD1;EPHA1;EPHA2;FOXC1;RAMP2;SP100;TWIST1;SEMA3E;FOXO4;THBS2;THBS1;PIK3R6;RRAS;GPNMB;AL…
GO_Biological_Process_2023	Regulation Of T Cell Receptor Signaling Pathway (GO:0050856)	21/34	0.000209184	0.0224806	3.59929	30.4943	PRNP;CD300A;PVRIG;TRAT1;SH2D1A;LAPTM5;PTPN22;THY1;SLA2;DGKZ;LGALS3;TESPA1;LCK;CD226;PRKD2;UBASH3A;KCNN4;GBP1;CARD11;NECTIN2;PTPN2
GO_Biological_Process_2023	Positive Regulation Of Cell Migration (GO:0030335)	112/272	0.000234491	0.0246721	1.5661	13.0896	FGF1;CLDN1;MYLK;IGF1R;SYDE1;CCN4;CPNE3;SOX9;ACVR1;PDGFRB;SEMA6B;EPHA4;PDGFRA;SEMA6A;WNT5B;HGF;SEMA6D;F2R;SHTN1;TIAM1;SMO;DAAM2;MYADM;ADAM9;ROR2;EPHA1;CBLL1;EPHA2;GRB7;CSF1R;CEMIP;CD151;NOTCH1;PDGFB;TWIST2;TWIST1;RTN4;PDGFD;PDGFC;PLCG2;NCKAP1L;PLCG1;TNFSF18;CARMIL1;CARMIL2;TGFB2;TGFB1;CAV1;FN1;IGF1;COL1A1;FERMT1;BMP2;DAB2;CXCL12;PTPRC;AGO2;TRIP6;CASS4;CNTN1;SNAI2;FERMT2;FERMT3;FGF10;RET;ITGB1;PIK3…
GO_Biological_Process_2023	Peptidyl-Tyrosine Phosphorylation (GO:0018108)	35/67	0.000239345	0.0246721	2.43918	20.3369	DDR1;CSF1R;FLT3;PDGFB;EGFR;IGF1R;EFEMP1;RELN;ERBB2;PTK2B;FYN;JAK2;JAK3;PDGFRB;LYN;EPHA4;PDGFRA;SYK;IL15;DYRK1A;CLK4;FGR;CLK1;HCK;ZAP70;ABI2;LCK;ABI3;BTK;PTPN6;TEK;EPHA1;FGFR2;DDR2;FGFR1
GO_Biological_Process_2023	Regulation Of Cell Adhesion (GO:0030155)	65/144	0.000249382	0.0251926	1.83757	15.2454	ACVRL1;RET;RIPOR2;ADAMDEC1;PLXND1;PDE3B;TNC;MIA3;LAMC1;TNF;PIK3CG;SPN;TMEM102;IBSP;TNN;HYAL1;RAC2;IL12A;ITGAV;PLXNC1;EPHB3;TGM2;EPHA4;EPHA7;DUSP1;TESC;TNFRSF18;TPM1;IL18;RHOD;RASA1;MYADM;PKP2;CDH13;PKP4;PRKD2;CBLL1;EPHA2;TNXB;CHRD;CXCR4;PRKX;NID1;DLL1;ADGRG1;NUAK1;FUT7;CCL5;ERBB2;PLXNA2;LPXN;PLXNA1;PTK2B;PLXNA4;CYTH1;LYN;TNFSF18;ANGPT1;SEMA4D;LAMB2;LAMB1;CXCL12;PLXNB2;P4HB;SIPA1
GO_Biological_Process_2023	Positive Regulation Of Lipid Kinase Activity (GO:0090218)	19/30	0.000262944	0.0260418	3.84791	31.7205	PDGFRB;PDGFRA;TGFB1;FLT3;IRS1;PDGFB;NOD2;FGF2;DGKZ;FGR;CD19;EEF1A2;KIT;PTK2B;TNFAIP8L3;CCL19;MAPT;PRKD1;TEK
GO_Biological_Process_2023	Cell Migration Involved In Heart Development (GO:0060973)	7/7	0.00027634	0.0267511	96558	791184	PDGFRB;NOTCH1;FLRT3;SNAI2;PITX2;TBX5;FOLR1
GO_Biological_Process_2023	Cell-Cell Junction Maintenance (GO:0045217)	10/12	0.000280699	0.0267511	11.1298	91.0217	TJP1;CSF1R;KIRREL1;PARD6A;F2R;MYADM;F2RL1;FERMT2;INAVA;MTSS1
GO_Biological_Process_2023	Regulation Of Peptidyl-Tyrosine Phosphorylation (GO:0050730)	44/90	0.000292568	0.0273514	2.13409	17.3647	APP;CD80;ITGB2;PDGFB;PRKCZ;SAMSN1;EGFR;FGF7;RELN;NTF3;PLCG2;PTK2B;FYN;AMH;JAK2;IL6R;ACVR1;IL11;ANGPT4;CD74;PRNP;EPHA7;CADM4;TGFB1;ANGPT1;SEMA4D;IL15;HGF;PRKCD;OSM;IGF1;AGT;SFRP1;IL6;SFRP2;IL5;PTPRC;BANK1;IL23A;PECAM1;HCLS1;CSPG4;PTPN6;FGF10
GO_Biological_Process_2023	Integrin-Mediated Signaling Pathway (GO:0007229)	42/85	0.000297827	0.0273514	2.17898	17.6911	ITGB1;LAMA5;COL16A1;ITGAM;ITGB5;TXK;ITGA2B;ITGB2;ITGAE;PTN;THY1;ITGAL;PRAM1;ADAMTS1;ITGB8;PTK2B;ITGAV;ITGB7;DST;ITGA4;SYK;ITGA3;FN1;FGR;HCK;COL3A1;DAB2;CD40LG;TEC;ITGAD;ITGA10;ITGA11;ITGA8;ADAM9;ITGA7;ITGBL1;PRKD1;PLPP3;DOCK1;BCAR1;FERMT2;FERMT3
GO_Biological_Process_2023	Renal System Development (GO:0072001)	31/58	0.000314601	0.027878	2.55977	20.6425	FOXC1;ARL3;GREB1L;PCSK9;SIX1;TCF21;LRP4;GATA3;PCSK5;PKD1;GLI2;SALL1;HYAL2;SIX2;HAS2;STRA6;WNT4;TFAP2A;TGFB2;MME;FOXF1;PROX1;SULF1;PAX2;AGT;TBX18;SULF2;PYGO1;IFT88;AGTR1;ITGA8
GO_Biological_Process_2023	Response To Organic Cyclic Compound (GO:0014070)	31/58	0.000314601	0.027878	2.55977	20.6425	FOXA1;GLDC;AQP3;CLU;TNF;SOCS2;CYP27B1;KYNU;CCL5;ADORA1;SPP1;CYP1B1;CCL2;PMAIP1;DRD3;NKX3-1;STAT5B;TGFB1;IGFBP5;TIPARP;IL18;ESR1;SFRP1;CREB1;ADORA2A;STING1;IL1B;CYP1A1;CTNNB1;TLR3;ADA
GO_Biological_Process_2023	Positive Regulation Of Cell Adhesion (GO:0045785)	43/88	0.000345878	0.0291463	2.13174	16.9888	RET;FOXC2;ECM2;MEGF10;ALOX15;CHRD;PDGFB;NDNF;LAMC1;NID1;TNF;FBLN2;FSTL3;TMEM102;ADGRG1;FUT7;IBSP;HYAL1;CCL5;ERBB2;IL12A;ITGAV;NCKAP1L;JAK2;TGM2;TNFSF18;EPHA4;TGFB2;SYK;LAMB2;RNASE10;TNFRSF18;TPM1;LAMB1;NPNT;RHOD;CCDC80;SFRP2;CXCL12;ADAM9;PRKD2;P4HB;PLPP3
GO_Biological_Process_2023	Regulation Of Endothelial Cell Migration (GO:0010594)	43/88	0.000345878	0.0291463	2.13174	16.9888	ACVRL1;FOXC2;SP100;SPARC;PIK3CD;PTPRM;GATA3;PTN;FGF1;ETS1;FGF2;THBS1;PIK3CG;BMPER;RRAS;SH3BP1;ZC3H12A;PTK2B;SLIT2;SASH1;ANGPT4;EDN1;ANGPT1;WNT5A;DAB2IP;EMP2;PROX1;NR2F2;DCN;AGT;FOXP1;SMOC2;DNAJA4;ADGRB1;RHOJ;NF1;PRKD2;PRKD1;TEK;PLPP3;RIN2;BCAR1;EPHA2
GO_Biological_Process_2023	Negative Regulation Of Antigen Receptor-Mediated Signaling Pathway (GO:0050858)	16/24	0.000346224	0.0291463	4.45428	35.4936	PRNP;CD300A;PVRIG;FCRL3;SH2D1A;LAPTM5;PTPN22;THY1;SLA2;DGKZ;LGALS3;LPXN;UBASH3A;GBP1;CD22;PTPN2
GO_Biological_Process_2023	Negative Regulation Of Canonical Wnt Signaling Pathway (GO:0090090)	53/114	0.000371861	0.0307913	1.93921	15.3139	LMBR1L;MESP1;PTPRU;CTNND1;TMEM131L;GLI3;TMEM88;TNN;SOX9;LZTS2;ANKRD6;TLE4;TLE3;TLE1;IGFBP4;IGFBP2;WNT5A;NOG;SOX13;KREMEN1;AXIN2;TMEM170B;DKK2;DKK3;GREM1;SFRP4;SFRP1;SFRP2;DDIT3;SFRP5;RBMS3;AMER2;LRP4;PRICKLE1;STK4;NKD1;STK3;NKD2;IGFBP6;WWTR1;TCF7L2;CAV1;TPBG;FZD6;DAB2IP;TMEM64;BICC1;TBX18;CYLD;BMP2;DAB2;CCDC88C;SNAI2
GO_Biological_Process_2023	Peripheral Nervous System Development (GO:0007422)	14/20	0.000384161	0.0311366	5.19574	40.8616	GSTM3;GFRA3;ALDH3A2;NFASC;ADGRB2;GDNF;ARTN;GPC1;SCN8A;ADGRG6;NF1;PMP22;SOX8;SERPINI1
GO_Biological_Process_2023	Branching Involved In Ureteric Bud Morphogenesis (GO:0001658)	13/18	0.00038836	0.0311366	5.78902	45.4645	FOXD1;CITED1;SIX1;TCF21;FGF1;HOXD11;NPNT;PKD2;FGF2;PAX2;HOXA11;SALL1;GDNF
GO_Biological_Process_2023	Positive Regulation Of Intracellular Signal Transduction (GO:1902533)	199/525	0.000403997	0.0318842	1.36861	10.6945	APP;TRAF3IP2;IFI35;GJA1;LGALS1;TFG;PLCE1;LGALS9;SOX9;WLS;PRKCB;UNC5B;SOX11;IL23A;DDIT3;PRKD2;PRKD1;PDGFB;LPAR1;GATA3;MST1R;TXN;PIK3R5;PDGFD;TSPAN6;PDGFC;MIER1;PLCG2;HMOX1;S100A12;HEXIM1;LYN;FN1;IGF1;TRIP6;REL;CD27;CORO7;FERMT2;GSDME;RET;DDR1;HIP1;SECTM1;C1QTNF4;IKBKB;AKAP13;TNFAIP8L3;JAK2;IKBKE;MAP4K1;IL11;GPR37;FCRL3;IL18;SIRT1;GPRC5B;IL1B;KIT;PELI1;TLR9;HCLS1;TLR7;TLR6;HCST;TLR4;TMEM106A;TLR3;A…
GO_Biological_Process_2023	Wnt Signaling Pathway (GO:0016055)	38/76	0.000420437	0.0326712	2.23022	17.3382	DDX3X;NXN;LEF1;TCF7;LRP5;FZD10;NID1;FRAT1;PORCN;TMEM67;PLCG2;VPS35;GPC4;WLS;WNT4;FZD1;TCF7L2;FZD3;TCF7L1;FZD2;WNT5B;JUP;RYK;FZD7;WNT7B;WNT5A;FZD6;WNT7A;WNT9A;NR4A2;SFRP4;SFRP1;SFRP2;SFRP5;CCDC88C;CPE;CTNNB1;FERMT2
GO_Biological_Process_2023	Heart Development (GO:0007507)	74/171	0.000470057	0.0359736	1.70405	13.0576	ACVRL1;MESP2;MESP1;CDKN1A;CHD7;LDB3;PKD2;PCSK5;PKD1;GLI2;AKAP13;GJA1;SALL1;SGCD;SH3PXD2B;PLCE1;SOX9;BVES;EPHB4;SGCG;KDM6A;KDM6B;MYBPC3;CXADR;DNAAF4;FOXL1;TGFBR3;PKP2;PHIP;ALPK2;ZFPM2;ZFPM1;POPDC2;FOXC2;POPDC3;FOXC1;RAMP2;NOTCH1;PDGFB;CACNA1C;CRIP1;HDAC9;PDLIM1;ADAP2;SCUBE1;FLRT2;FLRT3;GPC3;TNNI3;PDLIM5;MEF2D;PDLIM4;STRA6;TGFB2;TGFB1;FOXF1;NTRK3;FN1;IFT122;MICAL2;TBX5;TBX3;POU6F1;APLN;TBX2;BMP2;CO…
GO_Biological_Process_2023	Sprouting Angiogenesis (GO:0002040)	28/52	0.000516551	0.0386526	2.60036	19.6804	RAMP2;MIA3;NRARP;SEMA3E;FGF2;DLL1;THBS1;LOXL2;ROBO1;ESM1;RNF213;BMPER;ADGRA2;RSPO3;PTK2B;SLIT2;EPHB4;CCBE1;TGFB1;ANGPT1;VEGFC;PARVA;PGF;GREM1;OTULIN;CDH13;TEK;RECK
GO_Biological_Process_2023	Positive Regulation Of Cell Motility (GO:2000147)	92/221	0.000524945	0.0386526	1.59398	12.0381	RET;ITGB1;PIK3CD;LAMC2;FGF1;CLDN1;MYLK;IGF1R;CPNE3;ACVR1;PDGFRB;SEMA6B;EPHA4;PDGFRA;SUN2;EDN1;WNT5B;HGF;SEMA6D;F2R;RHOD;FGR;TIAM1;MMP14;SMO;DAAM2;IL1B;KIT;MYADM;PECAM1;ADAM9;CDH13;ROR2;EPHA1;CBLL1;EPHA2;GRB7;LRRC15;CSF1R;CEMIP;CCL11;CD151;NOTCH1;SEMA3C;SEMA3D;LEF1;SEMA3B;PDGFB;TWIST2;TWIST1;CXCR4;SEMA3E;AIF1;NTN1;THBS1;EGFR;DUOX1;GPNMB;PDGFD;CCL5;SPOCK2;PDGFC;NTF3;PDPN;GCNT2;HAS2;PTK2B;CCL19;DUOX…
GO_Biological_Process_2023	Antigen Receptor-Mediated Signaling Pathway (GO:0050851)	60/134	0.000545856	0.0386526	1.81001	13.5989	DENND1B;IGHM;ITK;PIK3CD;CD3G;PTPN22;SLA2;CD3E;IGHG3;IKBKB;TRBC1;ZC3H12A;NFKBIZ;BLNK;PDE4B;CD38;VAV3;SYK;PRKCB;PDE4D;LAX1;LIME1;LAT2;ZAP70;CD8A;LCK;BTK;PRKD2;LCP2;SKAP1;TXK;GATA3;THY1;MALT1;PRAM1;CD79B;CD79A;FCHO1;IGKC;CD19;INPP5D;PLCG2;NCKAP1L;CSK;FYN;PLCG1;SH2B2;CD276;RFTN1;NFATC2;BMX;PTPRC;TEC;THEMIS2;BCL2;CD28;MNDA;CD247;NFKBID;BCAR1
GO_Biological_Process_2023	Heterotypic Cell-Cell Adhesion (GO:0034113)	18/29	0.000545875	0.0386526	3.6448	27.3838	ITGB1;CXADR;VCAM1;ITGA4;JUP;RNASE10;ITGB2;PARVA;CD2;CD200R1;ITGAD;PKP2;ITGA7;ITGAV;ITGB7;CD200;DSC2;JAM3
GO_Biological_Process_2023	Regulation Of Type II Interferon Production (GO:0032649)	42/87	0.000555655	0.0386526	2.08183	15.6041	TXK;EBI3;PTPN22;RASGRP1;PYCARD;IFNL1;ZC3H12A;PDE4B;IL12A;SLAMF6;LGALS9;JAK2;IL12RB1;CCR2;HAVCR2;CD276;IL12RB2;SLAMF1;PRNP;IL1R1;PDE4D;SLC11A1;IL18;LAPTM5;PDCD1LG2;CYRIB;FOXP3;CD2;IL23A;DDIT3;IL1B;RARA;TLR9;TLR8;XCL1;F2RL1;CD226;TLR7;TLR4;ZFPM1;TLR3;IL18R1
GO_Biological_Process_2023	Negative Regulation Of Leukocyte Migration (GO:0002686)	8/9	0.00055863	0.0386526	17.8032	133.346	CD200R1;CD300A;SLAMF8;HMOX1;EMILIN1;SLIT2;HOXA7;CD200
GO_Biological_Process_2023	Regulation Of Sequestering Of Calcium Ion (GO:0051282)	8/9	0.00055863	0.0386526	17.8032	133.346	DIAPH1;RYR2;UBASH3B;FKBP1B;PTK2B;LIME1;MTLN;TRDN
GO_Biological_Process_2023	Regulation Of ERK1 And ERK2 Cascade (GO:0070372)	100/244	0.000594101	0.0405514	1.55243	11.5322	APP;FGF1;FGF2;TNF;PYCARD;BMPER;CCN2;LGALS9;PDGFRB;EPHA4;PDGFRA;EPHA7;SEMA6A;FBXW7;SERPINF2;F2R;NPNT;GAREM1;PRKD2;ROR1;ROR2;EPHA2;CSF1R;NOTCH1;ALOX15;C5AR1;PDGFB;PRKCZ;AGER;RASGRP1;RRAS;THPO;PDGFD;PDGFC;SLAMF1;LYN;TGFB1;FN1;IGF1;BMP2;PTPRC;FGF19;PRXL2C;FERMT2;FGFR2;FGF10;DDR1;PTPRR;ADRA1D;ARRB1;PTPN22;ARRB2;HTR2A;SPRED3;SPRED1;DUSP10;TIMP3;TNFAIP8L3;EMILIN1;AMH;FGB;SYK;DENND2B;TGFBR3;IL1B;CNKSR3;X…
GO_Biological_Process_2023	Negative Regulation Of Cellular Response To Insulin Stimulus (GO:1900077)	17/27	0.000614007	0.0408072	3.7862	28.0009	GRB7;KANK1;PTPN1;PID1;IRS1;PRKCB;APLP2;PRKCD;PRKCZ;PTPRE;SOCS1;IL1B;ENPP1;INPP5K;PIP4K2C;TNS2;PTPN2
GO_Biological_Process_2023	Respiratory Tube Development (GO:0030323)	17/27	0.000614007	0.0408072	3.7862	28.0009	CEBPA;CCDC39;FOXF1;ITGA3;WNT7B;LOXL3;TCF21;PROX1;PCSK5;GLI2;FGF7;FGF9;PDPN;HECA;FGFR2;STRA6;CCDC40
GO_Biological_Process_2023	Regulation Of B Cell Activation (GO:0050864)	16/25	0.00068496	0.0443556	3.95907	28.8464	FCRL3;LAPTM5;FOXJ1;NOD2;IKZF3;SAMSN1;ZFP36L2;IL4I1;IL6;THEMIS2;BANK1;CD19;SLAMF8;MZB1;TLR9;CD22
GO_Biological_Process_2023	Regulation Of Chondrocyte Differentiation (GO:0032330)	16/25	0.00068496	0.0443556	3.95907	28.8464	ZBTB16;MBOAT2;WNT9A;GDF6;PTHLH;HOXA11;LOXL2;GREM1;EFEMP1;CHADL;SNAI2;SOX9;SOX6;BMPR1B;NKX3-2;ADAMTS7
GO_Biological_Process_2023	Negative Regulation Of Epithelial Cell Proliferation (GO:0050680)	35/70	0.000698359	0.0446508	2.22962	16.2022	SPARC;MAGED1;PTPRM;NLRC3;PTPRK;GATA3;THBS1;ROBO1;CYP27B1;DUSP10;ALOX5;SOX9;B2M;NKX3-1;CDKN2B;TGFB2;TGFB1;FBXW7;CAV2;CAV1;DAB2IP;CASK;NR2F2;SULF1;RUNX3;MTSS1;TGFBR3;SFRP1;SFRP2;NFIB;NF1;SNAI2;EPPK1;NUPR1;FGFR2
GO_Biological_Process_2023	Embryonic Limb Morphogenesis (GO:0030326)	20/34	0.000729793	0.0449534	3.1823	22.985	TFAP2A;OSR2;CREBBP;TGFB2;INTU;NOG;TWIST1;WNT7A;CACNA1C;TBX5;TBX4;GLI3;TBX3;HOXA11;TBX2;CYP26B1;SALL1;MYH3;MAP3K20;CTNNB1
GO_Biological_Process_2023	Positive Regulation Of Neuron Death (GO:1901216)	20/34	0.000729793	0.0449534	3.1823	22.985	TFAP2A;PRNP;EPHA7;TGFB2;ITGAM;ITGB2;WNT5A;PCSK9;CLU;TNF;BACE1;TYROBP;DDIT3;NF1;CTNNB1;FYN;MAPT;NUPR1;MAP3K5;CDK5R1
GO_Biological_Process_2023	Regulation Of Phosphatidylinositol 3-Kinase Activity (GO:0043551)	20/34	0.000729793	0.0449534	3.1823	22.985	PDGFRB;PDGFRA;TGFB1;FLT3;IRS1;PDGFB;DAB2IP;PIK3R2;NOD2;PIK3R1;FGF2;FGR;CD19;WDR91;KIT;PTK2B;TNFAIP8L3;CCL19;PRKD1;TEK
GO_Biological_Process_2023	Negative Regulation Of Lymphocyte Activation (GO:0051250)	15/23	0.000756089	0.0451476	4.17521	30.0087	LAPTM5;FOXJ1;ILDR2;PTPN22;SOX11;LAX1;SAMSN1;IL4I1;LGALS3;GPNMB;TNFAIP8L2;TIGIT;JAK3;MICA;PAG1
GO_Biological_Process_2023	Positive Regulation Of Neuron Apoptotic Process (GO:0043525)	15/23	0.000756089	0.0451476	4.17521	30.0087	TFAP2A;PRNP;EPHA7;TGFB2;ITGAM;FBXW7;PCSK9;TNF;BACE1;TYROBP;DDIT3;NF1;CTNNB1;NUPR1;CDK5R1
GO_Biological_Process_2023	Actin Cytoskeleton Reorganization (GO:0031532)	28/53	0.000773242	0.0451476	2.49616	17.8848	THSD7B;SYDE1;FGF7;EFS;MICALL2;S1PR1;PHACTR1;PLEK2;RICTOR;WHAMM;PDLIM4;FARP2;PTPN1;CXADR;AUTS2;INSRR;PARVA;CDC42BPB;CDC42BPA;CTTN;PARVG;PTK7;KIT;CASS4;TNIK;ASB2;BCAR1;FGF10
GO_Biological_Process_2023	Regulation Of NIK/NF-kappaB Signaling (GO:1901222)	40/83	0.000776723	0.0451476	2.07454	14.8546	APP;DDX3X;SPI1;RTKN2;PTPN22;NLRC3;IFI35;NOD2;TNF;AGER;HDAC9;UACA;EGFR;C1QTNF4;PYCARD;ADGRG3;C1QTNF3;RASSF2;TSPAN6;ZC3H12A;EP300;CCN3;LGALS9;CCL19;SASH1;LAPTM5;LIME1;NFKBIA;PPM1A;CYLD;TCIM;IL23A;IL1B;TRIP6;TLR9;CD27;TLR7;TLR4;TLR3;TLR2
GO_Biological_Process_2023	Axon Guidance (GO:0007411)	65/149	0.000777636	0.0451476	1.72756	12.368	CYFIP2;EPHB6;RET;ROBO3;PLXND1;PTPRM;GLI2;RPS6KA5;OPHN1;KIF5C;TUBB3;DAG1;PLXNC1;ARHGEF40;NEO1;SCN1B;EPHB3;SEMA6B;EPHA4;EPHA7;SEMA6A;UNC5A;UNC5B;SEMA6D;WNT5A;ENAH;SMO;PALLD;FEZ1;DSCAML1;NOTCH3;NOTCH1;SEMA3C;SEMA3D;SEMA3A;MYCBP2;SEMA3B;NEXN;SEMA3E;EFNA4;KALRN;NTN1;EFNB1;EFNB3;RELN;CHN1;PLXNA2;PLXNA1;FYN;NCAM1;SLIT2;PLXNA4;SEMA4A;NIBAN2;SEMA4D;BDNF;RYK;L1CAM;NFASC;CXCL12;GDNF;NFIB;CNTN1;PLXNB2;CDK5R1
GO_Biological_Process_2023	Positive Regulation Of Inflammatory Response (GO:0050729)	48/104	0.00083752	0.0480717	1.91222	13.5482	PTGER4;APP;CEBPA;SERPINE1;MGST2;PLA2G3;IFI35;ETS1;TNF;PLA2G7;PYCARD;LGALS2;LGALS1;CAMK2N1;HYAL2;NFKBIZ;PLCG2;CASP1;CCN4;S100A12;GPSM3;CCR2;IL33;IL15;WNT5A;PDE2A;IL18;OSM;NKG7;OSMR;AGT;MAPK13;NFKBIA;IL6;GPRC5B;IL23A;EHHADH;IL1B;AGTR1;TLR9;TLR7;NUPR1;LCP1;S100A9;TLR4;S100A8;TLR3;TLR2
GO_Biological_Process_2023	Regulation Of B Cell Differentiation (GO:0045577)	13/19	0.000879908	0.0489267	4.82383	33.939	SPI1;SYK;FCRL3;IKZF3;ZFP36L2;IL4I1;MMP14;SFRP1;INPP5D;SLAMF8;TLR9;CD27;NCKAP1L
GO_Biological_Process_2023	Regulation Of Fibroblast Growth Factor Receptor Signaling Pathway (GO:0040036)	13/19	0.000879908	0.0489267	4.82383	33.939	NOG;SPRY4;SHISA2;SULF1;FGF2;THBS1;SULF2;SMOC2;CREB3L1;GPC1;SPRY3;PRKD2;SPRY1
GO_Biological_Process_2023	Positive Regulation Of Fibroblast Apoptotic Process (GO:2000271)	6/6	0.000891161	0.0489267	82764	581250	SFRP1;BTG1;STK17A;STK17B;PRDM11;TP63
GO_Biological_Process_2023	Positive Regulation Of Gliogenesis (GO:0014015)	6/6	0.000891161	0.0489267	82764	581250	IL6;PRKCI;PRKCH;SOX8;LRP2;TNF
GO_Biological_Process_2023	Positive Regulation Of Ras Protein Signal Transduction (GO:0046579)	27/51	0.00091496	0.0489845	2.50708	17.5411	NOTCH1;PRAG1;GPR65;LPAR1;ARRB1;RASGRP1;PIK3CG;RASGRP4;ROBO1;GPR174;AKAP13;ADGRG1;RASGEF1A;MCF2L;P2RY10;AUTS2;GPR35;F2R;GPR55;IGF1;NGF;COL3A1;ARHGEF3;F2RL1;F2RL2;GPR18;FGF10
GO_Biological_Process_2023	Muscle Tissue Morphogenesis (GO:0060415)	12/17	0.000916943	0.0489845	5.34285	37.3704	TGFBR3;MYLK2;BMP2;EFEMP2;NOTCH1;MYL11;HEY2;ANKRD1;TCAP;PROX1;ZFPM1;MYLK
GO_Biological_Process_2023	B Cell Mediated Immunity (GO:0019724)	11/15	0.000921307	0.0489845	6.12147	42.7873	CD74;FCER1G;CD70;CD19;IL2RB;IL21R;CD27;TLR8;CSF2RB;SLA2;IL9R
GO_Biological_Process_2023	Positive Regulation Of Interleukin-6 Production (GO:0032755)	37/76	0.000948494	0.0499046	2.11535	14.7242	APP;TWIST1;NOD2;TNF;AIF1;INAVA;C1QTNF4;IFIH1;PYCARD;HYAL2;PLCG2;LGALS9;IL6R;CD74;IL33;SYK;NOS2;F2R;WNT5A;POU2F2;MAPK13;TLR1;IL6;TYROBP;EHHADH;IL1B;TLR9;TLR8;F2RL1;TLR7;LCP1;TLR6;IL17D;TLR4;TLR3;TMEM106A;TLR2
GO_Biological_Process_2023	Negative Regulation Of Peptidyl-Tyrosine Phosphorylation (GO:0050732)	18/30	0.000970273	0.0505242	3.34082	23.1784	SEMA4D;CD300A;CAV1;PRKCD;OCRL;THY1;PRKCZ;SAMSN1;SRCIN1;SOCS3;SFRP1;SOCS1;PTPRC;SFRP2;HYAL2;NTF3;PTPN6;PTPN2
GO_Biological_Process_2023	Positive Regulation Of Chemotaxis (GO:0050921)	24/44	0.00100024	0.0510323	2.6737	18.4686	PDGFRB;TGFB1;EDN3;NTRK3;RARRES2;PDGFB;PTN;AIF1;FGF2;THBS1;PRSS56;SMOC2;IL6;CNTN1;CDH13;F2RL1;XCL1;PRKD2;CCL19;PRKD1;IL6R;MET;CCR2;LGMN
GO_Biological_Process_2023	Positive Regulation Of Osteoblast Differentiation (GO:0045669)	24/44	0.00100024	0.0510323	2.6737	18.4686	YAP1;WWTR1;IFITM1;ZHX3;HGF;WNT7B;LRP5;SUCO;LRP3;SOX11;IGF1;NPNT;IL6;TMEM119;CCN4;PRKD1;BMPR1B;IL6R;TP63;FERMT2;WNT4;BMPR1A;DDR2;LTF
GO_Biological_Process_2023	Positive Regulation Of Neuron Projection Development (GO:0010976)	43/92	0.00111246	0.0561906	1.95715	13.311	DDR1;RET;TENM3;AVIL;PLPPR5;PLA2G3;NDNF;VLDLR;PTN;CUX2;RELN;TNN;DPYSL3;EP300;GPC2;PTK2B;SCARF1;SCN1B;MARK2;PACSIN1;FZD1;LYN;PRKCI;BDNF;NTRK3;MAGI2;WNT5A;DAB2IP;ATP1B2;ZDHHC15;SETX;TUBB2B;PTK7;RAPGEF1;PLXNB2;ROR1;PRKD1;ROR2;CAMK1;SERPINI1;S100A9;DBN1;DDR2
GO_Biological_Process_2023	Macrophage Activation (GO:0042116)	20/35	0.00120887	0.0604557	2.96993	19.9522	APP;ITGAM;SYK;SLC11A1;C5AR1;ITGB2;IFI35;AIF1;CLU;TNF;FOXP1;TLR1;FCER2;FCGR3A;EHHADH;PLCG2;MAPT;JAK2;TLR4;TMEM106A
GO_Biological_Process_2023	Establishment Or Maintenance Of Apical/Basal Cell Polarity (GO:0035088)	16/26	0.00126938	0.0616502	3.56291	23.7618	PRKCI;MTCL1;PARD6G;FOXJ1;PRKCZ;PARD3B;PARD6B;PARD6A;DLG2;DLG3;DLG5;PARD3;FSCN1;MARK2;LLGL2;PALS1
GO_Biological_Process_2023	Negative Regulation Of Insulin Receptor Signaling Pathway (GO:0046627)	16/26	0.00126938	0.0616502	3.56291	23.7618	GRB7;KANK1;PTPN1;PID1;IRS1;PRKCB;PRKCD;PRKCZ;PTPRE;SOCS1;IL1B;ENPP1;INPP5K;PIP4K2C;TNS2;PTPN2
GO_Biological_Process_2023	Positive Regulation Of Phosphatidylinositol 3-Kinase Activity (GO:0043552)	16/26	0.00126938	0.0616502	3.56291	23.7618	PDGFRB;PDGFRA;TGFB1;FLT3;IRS1;PDGFB;NOD2;FGF2;FGR;CD19;KIT;PTK2B;TNFAIP8L3;CCL19;PRKD1;TEK
GO_Biological_Process_2023	Positive Regulation Of Signal Transduction (GO:0009967)	106/266	0.00132446	0.0633885	1.48074	9.81251	IRS1;CD80;LOXL3;FGF1;RIMS2;SALL1;CCN3;VPS35;TP63;WLS;CCBE1;PRKCI;PRKCB;CD180;ARMC9;DEPDC1B;SFRP1;RAB34;CD226;PRKD2;PHIP;TRIM16;JCAD;CTBP2;DHH;GATA3;PIK3R1;NID1;PRKCZ;ENHO;CYP27B1;DRD3;ATP6V1C2;JAG2;TGFB2;TGFB1;BDNF;CAV2;LY86;IGF1;BMP2;IL6;PTPRC;DLG5;CNTN1;CIBAR1;IL7R;FGFR2;MESP1;TTC23;THRB;CTSV;LAMC1;PKD2;CTSS;ROBO1;ING5;ESM1;HHEX;ADAMTS3;CTSL;RSPO2;RSPO3;ITGAV;RSPO1;JAK2;NKX3-1;PTGIS;EMP2;SIRT1;…
GO_Biological_Process_2023	Negative Regulation Of Cell Adhesion (GO:0007162)	35/72	0.00133027	0.0633885	2.1088	13.9652	ACVRL1;RIPOR2;ADAMDEC1;NOTCH1;PLXND1;PDE3B;SERPINE1;MIA3;SPN;CDH1;GCNT2;PLXNA2;CYP1B1;LPXN;PLXNA1;SPOCK1;PLXNC1;B4GALNT2;PLXNA4;JAM3;EPHA4;SEMA6A;TGFB1;ANGPT1;SEMA4D;DUSP1;FZD7;CORO2B;PTPRC;RASA1;CDH13;PLXNB2;SNAI2;CBLL1;SIPA1
GO_Biological_Process_2023	Positive Regulation Of Response To External Stimulus (GO:0032103)	66/155	0.00152527	0.0720012	1.65525	10.7353	APP;CNTF;SERPINE1;PLAT;IFI35;ETS1;TNF;PYCARD;LGALS2;LGALS1;HYAL2;NFKBIZ;CASP1;CCN4;EMILIN2;EMILIN1;SCARF1;GPSM3;CCR2;PDGFRB;GBP5;TASL;IL15;CD180;SERPINF2;WNT5A;IL18;GPRC5B;IL23A;IL1B;AGTR1;TLR9;TLR8;TLR7;LCP1;S100A9;TLR4;S100A8;TLR3;TLR2;PTGER4;CEBPA;PDGFB;MGST2;CD1D;PTN;PLA2G7;AIF1;THBS1;CAMK2N1;CCL5;S100A12;CCL19;SASH1;IL33;TGFB1;RARRES2;PDE2A;LY86;OSM;NKG7;AGT;USF1;MAPK13;NFKBIA;F2RL1
GO_Biological_Process_2023	Regulation Of Actin Filament Polymerization (GO:0030833)	34/70	0.00157609	0.0729373	2.10526	13.5848	NCKAP1;TENM1;KANK1;CCL11;CRACD;ALOX15;LMOD1;GBA2;PYCARD;PTK2B;NCKAP1L;SLIT2;PAK3;CARMIL1;PRKCD;HIP1R;ARHGAP28;CYRIB;SSH2;SSH1;HCK;CTTN;BIN1;CDC42EP5;DAAM2;RASA1;CDC42EP3;CDC42EP2;MYADM;CDC42EP1;HCLS1;EVL;PFN2;MEGF9
GO_Biological_Process_2023	Regulation Of Glial Cell Proliferation (GO:0060251)	7/8	0.00161097	0.0729373	15.5753	100.163	IL6;PRKCI;NOTCH1;PRKCH;IL1B;SOX11;TNF
GO_Biological_Process_2023	Positive Regulation Of T Cell Proliferation (GO:0042102)	32/65	0.00161647	0.0729373	2.16132	13.8919	CD80;EBI3;TNFRSF13C;CD1D;CD3E;AIF1;PYCARD;PNP;HLA-DMB;CCL5;NCKAP1L;CCL19;JAK2;IL12RB1;CCR2;CD276;VCAM1;SYK;IL15;CD70;IGFBP2;IL18;PDCD1LG2;IGF1;CCDC88B;IL6;CD40LG;PTPRC;CD6;IL23A;IL1B;CD28
GO_Biological_Process_2023	Positive Regulation Of Protein Tyrosine Kinase Activity (GO:0061098)	21/38	0.00163963	0.0729373	2.7516	17.6468	CSF1R;EPHA4;PRNP;PTPN1;DOCK3;NCF1;FBXW7;IL34;PDGFB;TGFA;SRCIN1;AGT;BTC;EPGN;GPRC5B;RELN;DLG3;CASS4;NOX4;UNC119;FCGR1A
GO_Biological_Process_2023	Positive Regulation Of Rho Protein Signal Transduction (GO:0035025)	18/31	0.00164618	0.0729373	3.08361	19.7638	P2RY10;PRAG1;GPR35;GPR65;F2R;GPR55;LPAR1;ARRB1;ROBO1;GPR174;AKAP13;ADGRG1;COL3A1;MCF2L;ARHGEF3;F2RL1;F2RL2;GPR18
GO_Biological_Process_2023	Positive Regulation Of Extrinsic Apoptotic Signaling Pathway (GO:2001238)	18/31	0.00164618	0.0729373	3.08361	19.7638	RET;TNFRSF12A;CAV1;G0S2;THBS1;TNF;PML;DEDD2;PYCARD;CYLD;SFRP1;HYAL2;PMAIP1;LTB;LTBR;TLR6;BID;TLR4
GO_Biological_Process_2023	Positive Regulation Of Leukocyte Migration (GO:0002687)	18/31	0.00164618	0.0729373	3.08361	19.7638	TNFSF18;EDN3;TNFRSF18;MIA3;PTN;THY1;AIF1;TNF;PRSS56;FUT4;LGALS3;IL6;FUT7;F2RL1;XCL1;NCKAP1L;IL6R;JAM3
GO_Biological_Process_2023	Ephrin Receptor Signaling Pathway (GO:0048013)	23/43	0.00179746	0.0784031	2.56188	16.1946	EPHB6;LYN;EPHA4;EPHA7;YES1;ARHGEF28;MMP2;EFNA4;KALRN;EFNB1;TIAM1;EFNB3;RASA1;CHN1;FYN;PAK3;EPHA1;CRK;EPHB4;NGEF;EPHB3;CDK5R1;EPHA2
GO_Biological_Process_2023	Lipopolysaccharide-Mediated Signaling Pathway (GO:0031663)	13/20	0.00180059	0.0784031	4.13441	26.128	LYN;TGFB1;IL18;PTPN22;TNF;HCK;CD6;CCL5;EHHADH;IL1B;PLCG2;CCL2;TLR4
GO_Biological_Process_2023	Regulation Of Small GTPase Mediated Signal Transduction (GO:0051056)	52/118	0.00189508	0.0804132	1.75756	11.0172	ARHGAP9;DOCK3;RASGRF2;ITSN1;ARHGAP5;ARHGAP4;ARHGAP44;SYDE2;PREX1;SYDE1;AKAP13;MCF2L;TAGAP;PLCE1;ITGAV;ARHGEF40;CGNL1;TGM2;VAV3;ARHGEF10;ARHGEF12;ARHGEF17;ARHGEF19;RHOF;GMIP;RHOD;VAV1;ARHGAP45;TIAM1;ARHGEF3;ARHGEF1;TNFRSF25;DOCK2;NGEF;ARHGEF28;ARHGAP15;KALRN;FGD3;GNA13;RELN;SH3BP1;CHN1;SRGAP3;SLIT2;ARHGAP29;ARHGAP28;MYO9B;ARHGAP27;ARHGAP26;CYRIB;ARHGAP23;ARHGAP30
GO_Biological_Process_2023	Positive Regulation Of Phospholipase C Activity (GO:0010863)	20/36	0.00193216	0.0804132	2.78411	17.3982	PDGFRB;ITK;PDGFRA;TXK;C5AR1;GPR55;LPAR1;ADRA1D;HTR2A;FGF2;ESR1;EGFR;RASGRP4;EDNRA;GNA15;KIT;NMUR1;S1PR4;PLCB2;FGFR1
GO_Biological_Process_2023	Positive Regulation Of Chemokine Production (GO:0032722)	27/53	0.00193924	0.0804132	2.31389	14.4513	APP;CSF1R;CD84;DDX3X;TWIST1;TNF;AGER;AIF1;PYCARD;FFAR3;HMOX1;LGALS9;IL6R;CD74;IL33;SYK;WNT5A;IL18;IL6;IL1B;TLR9;F2RL1;TLR7;LCP1;TLR4;TLR3;TLR2
GO_Biological_Process_2023	T-helper Cell Differentiation (GO:0042093)	12/18	0.00197411	0.0804132	4.45205	27.7258	PTGER4;IL6;KMT2A;TMEM98;LEF1;MYB;RORC;STAT4;GATA3;ZFPM1;BATF;FOXP1
GO_Biological_Process_2023	Negative Regulation Of T Cell Receptor Signaling Pathway (GO:0050860)	12/18	0.00197411	0.0804132	4.45205	27.7258	PRNP;LGALS3;PVRIG;SH2D1A;LAPTM5;PTPN22;THY1;UBASH3A;SLA2;DGKZ;GBP1;PTPN2
GO_Biological_Process_2023	Regulation Of Collagen Biosynthetic Process (GO:0032965)	12/18	0.00197411	0.0804132	4.45205	27.7258	CIITA;IL6;TGFB1;TGFB3;CREB3L1;F2R;SERPINF2;SUCO;EMILIN1;VIM;LARP6;WNT4
GO_Biological_Process_2023	Regulation Of Lymphocyte Proliferation (GO:0050670)	12/18	0.00197411	0.0804132	4.45205	27.7258	TNFSF18;LGALS3;MZB1;PTPN22;SOX11;IL12A;TNFSF8;TNFRSF1B;ZNF335;IKZF3;CD22;FGF10
GO_Biological_Process_2023	Ureteric Bud Morphogenesis (GO:0060675)	12/18	0.00197411	0.0804132	4.45205	27.7258	SALL1;CITED1;GDNF;SIX1;TCF21;GATA3;HOXD11;NPNT;PKD2;FGF2;PAX2;HOXA11
GO_Biological_Process_2023	T-helper Cell Lineage Commitment (GO:0002295)	8/10	0.00202707	0.0806198	8.90094	55.1962	SPN;SOCS3;IL6;IRF4;TBX21;SLAMF6;LY9;ZFPM1
GO_Biological_Process_2023	Basement Membrane Organization (GO:0071711)	8/10	0.00202707	0.0806198	8.90094	55.1962	RAMP2;FLRT2;COL4A1;PXDN;HMCN1;NID1;NID2;CTSS
GO_Biological_Process_2023	Positive Regulation Of Nitric-Oxide Synthase Biosynthetic Process (GO:0051770)	8/10	0.00202707	0.0806198	8.90094	55.1962	FCER2;IL33;NAMPT;TLR9;NOD2;JAK2;TLR4;TLR2
GO_Biological_Process_2023	Non-Canonical Wnt Signaling Pathway (GO:0035567)	22/41	0.00212914	0.0840179	2.57924	15.8676	FZD1;FZD3;FZD2;RYK;FZD7;FZD6;WNT5A;PRICKLE2;WNT7A;FZD10;PRICKLE1;CELSR1;CELSR3;SFRP4;TIAM1;SFRP1;SFRP2;VANGL2;TMEM67;SFRP5;CCDC88C;WNT4
GO_Biological_Process_2023	Positive Regulation Of T-helper 1 Type Immune Response (GO:0002827)	9/12	0.00220047	0.0850499	6.67629	40.8528	IL1R1;IL23A;IL1B;SLC11A1;TBX21;IL18;XCL1;IL12RB1;IL18R1
GO_Biological_Process_2023	Spinal Cord Development (GO:0021510)	9/12	0.00220047	0.0850499	6.67629	40.8528	RELN;LOXL3;NF1;SOX11;SOX12;PKD2;DLL1;PKD1;GLI2
GO_Biological_Process_2023	Bone Morphogenesis (GO:0060349)	10/14	0.00221063	0.0850499	5.56407	34.0214	TFAP2A;OSR2;SFRP4;CYP26B1;MMP13;ATG9B;LRP5;BMPR1B;FGFR2;LTF
GO_Biological_Process_2023	Dorsal/Ventral Pattern Formation (GO:0009953)	16/27	0.00222265	0.0850499	3.23877	19.7858	ACVRL1;NOG;CHRD;HOXD11;GLI2;HOXA11;GREM1;SFRP1;BMP1;TLL2;TLL1;BMPR1B;DSCAML1;NBL1;MDFI;BMPR1A
GO_Biological_Process_2023	Positive Regulation Of Interleukin-8 Production (GO:0032757)	30/61	0.00227604	0.0864383	2.15658	13.1235	FCN1;SERPINE1;NOD2;TNF;PYCARD;HYAL2;LGALS9;CD74;AFAP1L2;SYK;NOS2;F2R;TLR1;CD2;IL6;DDIT3;EHHADH;IL1B;TLR9;CNTN1;TLR8;F2RL1;PRKD2;TLR7;TLR5;IL17D;TLR4;TLR3;HSPA1B;TLR2
GO_Biological_Process_2023	Regulation Of Smoothened Signaling Pathway (GO:0008589)	26/51	0.00230391	0.0868437	2.31711	14.0722	TTC23;INTU;DHH;HHIP;TULP3;RORA;GLI3;GLIS2;KCTD21;ZIC1;GPC3;CREBBP;PTCH2;ARMC9;IFT122;KCTD6;MOSMO;SFRP1;EVC;IFT81;RAB34;DLG5;GAS1;PHIP;CIBAR1;FGFR2
GO_Biological_Process_2023	Positive Regulation Of Angiogenesis (GO:0045766)	52/119	0.00236382	0.088442	1.7312	10.4694	ITGB1;BTG1;HSPB6;SERPINE1;PIK3CD;FGF1;ETS1;FGF2;AQP1;BMPER;TNN;HYAL1;ZC3H12A;CYP1B1;EMILIN2;ITGB8;EMILIN1;PTGIS;PRKCB;S100A1;WNT5A;GAB1;EMP2;SIRT1;PGF;SFRP2;STIM1;IL1B;PRKD2;PRKD1;EPHA1;FOXC2;RAMP2;TWIST1;DLL1;THBS1;PIK3R6;RRAS;HMOX1;PLCG1;SASH1;ANGPT4;JUP;VEGFC;HIPK1;TJP1;GARS1;SMOC2;ADM2;AGO2;CNTN1;TEK
GO_Biological_Process_2023	Positive Regulation Of Peptidyl-Tyrosine Phosphorylation (GO:0050731)	56/130	0.00243741	0.0905249	1.68824	10.1579	CNTF;FLT3;CD80;TNF;FGF7;IL12A;AMH;JAK2;IL6R;ACVR1;EPHA4;IL11;IL15;HGF;TNFRSF18;IL18;SRCIN1;GREM1;GPRC5B;IL23A;BANK1;KIT;PECAM1;HCLS1;CSF1R;PDGFB;IFNL1;RELN;CCL5;NTF3;PLCG2;PTK2B;FCGR1A;LYN;TNFSF18;PRNP;ANGPT4;CD74;PTPN1;TGFB1;ANGPT1;SEMA4D;IL34;OSM;IGF1;AGT;IL6;IL5;PTPRC;DLG3;CASS4;NOX4;UNC119;CSPG4;CRLF1;FGF10
GO_Biological_Process_2023	Negative Regulation Of Osteoblast Differentiation (GO:0045668)	18/32	0.00267905	0.098021	2.86315	16.9564	GDF10;NOTCH1;CITED1;TNFAIP6;SEMA4D;NOG;CHRD;LRP5;TWIST2;CRIM1;TWIST1;TMEM64;SMAD6;HDAC9;GREM1;TNN;SOX9;TRPM4
GO_Biological_Process_2023	Respiratory System Development (GO:0060541)	18/32	0.00267905	0.098021	2.86315	16.9564	CEBPA;CCDC39;FOXF1;ITGA3;WNT7B;CHD7;LOXL3;TCF21;PROX1;GLI2;FGF7;SMCHD1;FGF9;BASP1;PDPN;FGFR2;STRA6;CCDC40
GO_Biological_Process_2023	Positive Regulation Of JNK Cascade (GO:0046330)	36/77	0.00269747	0.098021	1.95718	11.5776	APP;NCF1;SEMA3A;DUSP19;NOD2;RASGRP1;PYCARD;RASSF2;PTK2B;CCN2;CCL19;ANKRD6;MAP3K5;SLAMF1;MAP4K2;GADD45B;FZD7;WNT7B;SERPINF2;DAB2IP;WNT7A;TRAF1;GADD45G;EDAR;TRAF4;TAOK3;IL1B;FGF19;TRAF5;TLR9;CD27;F2RL1;TNIK;LTBR;PLCB1;TLR3
GO_Biological_Process_2023	Positive Regulation Of Protein Serine/Threonine Kinase Activity (GO:0071902)	51/117	0.00275481	0.0993895	1.72348	10.1589	TENM1;DDX3X;FLT3;FGF1;PKD2;FGF2;TNF;PKD1;PIK3CG;ROBO1;CCND1;PDGFRB;EDN1;EDN3;WNT5A;PROX1;SIRT1;IL1B;KIT;ADAM9;TLR4;LTF;CSF1R;CEMIP;PDGFB;TGFA;ADRB2;MST1R;NOD2;RASGRP1;THBS1;PIK3R6;EGFR;PIK3R5;PDGFD;PDGFC;ERBB2;NTF3;S100A12;TGFB1;IL34;NTRK3;SH2D1A;DAB2IP;EPGN;TCIM;NEK10;CAMK1;FERMT2;EZH2;FGFR1
GO_Biological_Process_2023	Second-Messenger-Mediated Signaling (GO:0019932)	34/72	0.00285101	0.100099	1.99417	11.686	RYR2;GUCY1B1;DHX8;PTGDR2;CXCR4;NDNF;PPP1R9A;NCALD;FCGR3A;SAMD14;PLCG2;PLCE1;PLCG1;CCR5;TRPM4;EDN1;GUCY1A1;P2RY11;EDN3;NOS2;PLA2G4B;EIF2AK3;LAT2;POMC;RCAN1;DDAH1;DDAH2;RILPL1;RCAN2;RCAN3;AGTR1;BTK;NMUR1;MCTP2
GO_Biological_Process_2023	T-helper 1 Cell Differentiation (GO:0045063)	5/5	0.00287355	0.100099	68970	403627	SPN;TMEM98;TBX21;LEF1;STAT4
GO_Biological_Process_2023	Negative Regulation Of Monocyte Chemotaxis (GO:0090027)	5/5	0.00287355	0.100099	68970	403627	GREM1;DUSP1;SLAMF8;SLIT2;NBL1
GO_Biological_Process_2023	Positive Regulation Of T-helper 1 Cell Cytokine Production (GO:2000556)	5/5	0.00287355	0.100099	68970	403627	IL1R1;IL1B;TBX21;XCL1;IL18R1
GO_Biological_Process_2023	Regulation Of T-helper 1 Cell Cytokine Production (GO:2000554)	5/5	0.00287355	0.100099	68970	403627	IL1R1;IL1B;TBX21;XCL1;IL18R1
GO_Biological_Process_2023	Cell-Cell Signaling By Wnt (GO:0198738)	14/23	0.00295999	0.102403	3.46307	20.164	DDX3X;FZD2;NXN;WNT7B;WNT5A;PKD2;PKD1;PORCN;PLCG2;CPE;VPS35;GPC4;FERMT2;WLS
GO_Biological_Process_2023	Cellular Response To Transforming Growth Factor Beta Stimulus (GO:0071560)	43/96	0.00309052	0.105409	1.80892	10.4545	ACVRL1;ITGB1;DLX1;USP15;NRROS;CITED1;ITGB5;LTBP2;ARRB2;PTPRK;NR3C1;ZFP36L2;HYAL2;ANKRD1;GCNT2;LPXN;SOX9;SOX6;WNT4;GDF10;JUN;TGFB2;TGFB1;GDF15;TGFB3;APLP2;WNT5A;PDE2A;SMAD9;WNT7A;SMAD6;SIRT1;TGFBR3;GARS1;SFRP1;TWSG1;COL3A1;COL1A2;PDE3A;ADAM9;XCL1;FERMT2;BMPR1A
GO_Biological_Process_2023	Cell Junction Organization (GO:0034330)	30/62	0.00311619	0.105409	2.08903	12.0561	NLGN3;APP;CTNND2;LRP4;SEMA3E;CLDN1;ELFN1;OPHN1;MARVELD2;SH3BP1;APBB2;PAK3;PPFIA3;RAB8B;PRKCI;TGFB2;CXADR;TGFB1;TGFB3;WNT7B;L1CAM;SLC8A3;TJP1;VMP1;AJM1;PTK7;MAPT;LIMS2;CBLN1;TJP2
GO_Biological_Process_2023	Positive Regulation Of Apoptotic Signaling Pathway (GO:2001235)	30/62	0.00311619	0.105409	2.08903	12.0561	CTSV;TNF;CTSS;DEDD2;PYCARD;ING5;BCLAF1;CTSL;HYAL2;PMAIP1;BID;BOK;NKX3-1;TNFRSF12A;CAV1;DAB2IP;G0S2;PML;CYLD;TRIM39;LCK;DDIT3;LTB;NUPR1;TLR6;LTBR;S100A9;TLR4;S100A8;GSDME
GO_Biological_Process_2023	Immunoglobulin Mediated Immune Response (GO:0016064)	17/30	0.00315122	0.105409	2.91183	16.772	CD74;FCER1G;CSF2RB;HLA-DMA;HLA-DMB;CD19;IL2RB;IL21R;FCER1A;CD27;HLA-DRA;TLR8;HLA-DOA;HLA-DOB;HLA-DQB2;IL9R;GAPT
GO_Biological_Process_2023	Positive Regulation Of Interleukin-10 Production (GO:0032733)	17/30	0.00315122	0.105409	2.91183	16.772	SYK;NOD2;PRKCZ;INAVA;PYCARD;IL6;CD40LG;IL23A;IRF4;PLCG2;CD28;TLR9;F2RL1;XCL1;LGALS9;TIGIT;TLR4
GO_Biological_Process_2023	Regulation Of Fat Cell Differentiation (GO:0045598)	35/75	0.00318707	0.105907	1.95021	11.2111	CDS1;YAP1;PTPRR;RORC;LRP5;ADIRF;RORA;LRP3;TNF;ZFP36L2;MEDAG;ALOX5;ZC3H12A;ENPP1;ZNF385A;RUNX1T1;TRPM4;WWTR1;TGFB1;RARRES2;ZBTB16;WNT5A;TMEM64;SIRT1;ASXL1;SFRP1;BMP2;IL6;CREB1;SFRP2;BBS12;GNB3;LCP1;WDFY2;FERMT2
GO_Biological_Process_2023	Positive Regulation Of Lymphocyte Activation (GO:0051251)	24/47	0.00325698	0.106825	2.32445	13.312	NOD2;THY1;CYRIB;SIRPB1;PYCARD;CCDC88B;HLA-DMA;IL6;HLA-DMB;TYROBP;FCHO1;IL23A;LCK;TLR9;CCL2;HLA-DRA;IL12A;NCKAP1L;HLA-DOA;ZNF335;HLA-DOB;HLA-DQB2;CCR2;FGF10
GO_Biological_Process_2023	Regulation Of Interleukin-2 Production (GO:0032663)	24/47	0.00325698	0.106825	2.32445	13.312	PRNP;HOMER2;CD80;PDE4D;LAPTM5;HDAC9;FOXP3;MALT1;CD4;PNP;PTPRC;IRF4;TBX21;IL1B;PDE4B;PLCG2;CD28;XCL1;HOMER3;PRKD2;GBP1;CARD11;CCR2;HAVCR2
GO_Biological_Process_2023	Calcium Ion Transmembrane Import Into Cytosol (GO:0097553)	38/83	0.00329925	0.107513	1.88234	10.7558	RYR1;RYR2;SLC24A4;CACNA1B;HTR2A;CACNA1C;NALF2;PKD2;CLU;FGF2;JPH1;NALF1;CACNA1E;CACNA1G;CACNA1I;JPH2;SCN11A;PLCG2;PLCE1;CACNA1S;CCL19;PLCG1;CACNA2D1;F2R;TRPV2;CHERP;SLC8A3;CACNB3;PTPRC;LCK;SCN8A;TRPV4;XCL1;SCN4A;PLCH2;PLCB1;SCN2A;PLCB2
GO_Biological_Process_2023	Negative Regulation Of Cell Differentiation (GO:0045596)	83/207	0.0033911	0.109682	1.49438	8.49794	FOXA1;CITED1;TNFAIP6;RORA;LDLRAD4;TNF;TSKU;SPRED3;PTBP1;HOXA9;SPRED1;EFEMP1;TNN;MYB;BCL7B;ENPP1;SOX8;ITGAV;SOX9;NKX3-2;ADAMTS7;EPHA4;NOG;WNT5A;WNT9A;IL17RD;SIRT1;TENT5C;GREM1;SFRP1;SFRP2;BBS12;PKP2;HOXB8;PPARA;ABCG1;YAP1;NOTCH1;NOTCH4;CTR9;TWIST2;CHRD;LRP5;TWIST1;DTX1;LRP3;GATA3;DLL1;HDAC9;EGFR;ZFP36L2;PTHLH;BICRA;CHADL;PTK2B;TRPM4;RUNX1T1;MARK1;GDF10;WWTR1;TGFB1;ABCA5;SEMA4D;CAV1;ZBTB16;DAB2IP;C…
GO_Biological_Process_2023	Positive Regulation Of Cell Projection Organization (GO:0031346)	51/118	0.00340923	0.109682	1.69763	9.64469	DDR1;RET;TENM3;PLXND1;AVIL;ROBO1;TNN;DPYSL3;EP300;PLXNC1;SCARF1;SCN1B;PRKCI;FBXW8;MAGI2;WNT5A;ATP1B2;TIAM1;RAPGEF1;ROR1;PRKD1;ROR2;OBSL1;S100A9;DDR2;PLPPR5;PLA2G3;NDNF;PTN;CUX2;RELN;PLXNA2;MAP6;PLXNA1;GPC2;PTK2B;SLIT2;MARK2;PLXNA4;FZD1;LYN;CARMIL1;CARMIL2;BDNF;NTRK3;DAB2IP;SETX;PTK7;PLXNB2;SERPINI1;CAMK1
GO_Biological_Process_2023	Negative Regulation Of Wnt Signaling Pathway (GO:0030178)	59/140	0.0034683	0.110876	1.62494	9.20379	LMBR1L;PTPRU;CITED1;CTNND1;TMEM131L;TSKU;GLI3;TMEM88;SOX9;LZTS2;ANKRD6;TLE4;TLE3;TLE1;IGFBP4;IGFBP2;WNT5A;NOG;SOX13;KREMEN1;SHISA2;AXIN2;TMEM170B;DKK2;DKK3;GREM1;SFRP4;SFRP1;SFRP2;DDIT3;SFRP5;TRABD2B;MDFI;RBMS3;AMER2;LRP1;NXN;LRP4;PRICKLE1;STK4;NKD1;STK3;NKD2;RNF213;WIF1;IGFBP6;WWTR1;TCF7L2;CAV1;TPBG;FZD6;DAB2IP;TMEM64;BICC1;CYLD;BMP2;DAB2;CCDC88C;SNAI2
GO_Biological_Process_2023	Positive Regulation Of ERK1 And ERK2 Cascade (GO:0070374)	73/179	0.00349452	0.111011	1.53704	8.69434	DDR1;APP;ADRA1D;ARRB1;PTPN22;ARRB2;HTR2A;FGF1;FGF2;TNF;PYCARD;BMPER;TNFAIP8L3;CCN2;LGALS9;AMH;PDGFRB;FGB;PDGFRA;FBXW7;DENND2B;F2R;SERPINF2;NPNT;GAREM1;XCL1;PRKD2;ROR1;ROR2;DDR2;CSF1R;NOTCH1;CCL11;ALOX15;C5AR1;PDGFB;TNFRSF11A;NOD2;AGER;PRKCZ;RASGRP1;EGFR;THPO;GPNMB;PDGFD;CCL5;PDGFC;CCL4;GCNT2;CCL2;PTK2B;CCL19;CCL18;SLAMF1;CCL15;CD74;TGFB1;CCL22;ANGPT1;NTRK3;GPR55;IGF1;BMP2;CD4;PTPRC;FGF19;PRXL2C;A…
GO_Biological_Process_2023	Negative Regulation Of Angiogenesis (GO:0016525)	39/86	0.0036109	0.113991	1.8497	10.4023	FOXC1;SPARC;PDE3B;SERPINE1;PTPRM;FASLG;SEMA3E;FOXO4;ISM1;THBS2;TNF;THBS1;AMOT;HHEX;SPRED1;CREB3L1;ALOX5;CCN6;STAB1;E2F2;EMILIN1;HOXA5;CCR2;ANGPT4;TGFB2;SEMA6A;NIBAN2;SERPINF1;DAB2IP;SULF1;HSPG2;DCN;KLF2;PML;EPN2;COL4A2;ADGRB1;CTNNB1;TEK
GO_Biological_Process_2023	Neuron Projection Morphogenesis (GO:0048812)	61/146	0.00378968	0.118892	1.60101	8.92641	APP;NCKAP1;CNTNAP1;CTNND2;DOCK7;DOCK10;TNN;EPHB3;ZNF365;EPHA4;SPACDR;APLP2;ANK3;NGF;PAX2;SHTN1;ISL2;IMPACT;CTTN;MAP1B;PARD3;ADGRB1;MAP1A;TNIK;SGK1;NBL1;DSCAML1;SHANK3;SHANK1;BRSK1;SDC2;PLPPR4;LRP4;LRP2;NTF4;PARD6B;SLITRK2;FLRT3;EPB41L3;NTF3;SLITRK6;TRIM46;MAP6;NCKAP1L;SRGAP3;CTNNA2;PAK3;PACSIN1;NTNG1;FARP1;ANKRD27;BDNF;RYK;DAB2IP;WNT7A;S100B;DCLK1;TAOK3;CTNNB1;ZNF335;FGFR2
GO_Biological_Process_2023	Negative Regulation Of Leukocyte Cell-Cell Adhesion (GO:1903038)	12/19	0.0038499	0.1193	3.81577	21.2146	IL4I1;GPNMB;LAPTM5;ILDR2;MIA3;PTPN22;TNFAIP8L2;PPARA;TIGIT;LAX1;JAK3;PAG1
GO_Biological_Process_2023	Regulation Of Smooth Muscle Cell Migration (GO:0014910)	12/19	0.0038499	0.1193	3.81577	21.2146	PDGFRB;IGFBP5;LRP1;CCL5;SERPINE1;PDGFB;CCN4;IGF1;SLIT2;TRIB1;SORL1;BMPR1A
GO_Biological_Process_2023	Regulation Of Interleukin-8 Production (GO:0032677)	37/81	0.00388664	0.119704	1.87429	10.4027	FCN1;C5AR2;SERPINE1;ARRB1;PTPN22;NOD2;TNF;PYCARD;HYAL2;LGALS9;CD74;AFAP1L2;SYK;NOS2;ANXA4;F2R;SSC5D;TLR1;CD2;IL6;PTPRC;DDIT3;EHHADH;IL1B;TLR9;CNTN1;TLR8;F2RL1;PRKD2;TLR7;TLR6;TLR5;IL17D;TLR4;TLR3;HSPA1B;TLR2
GO_Biological_Process_2023	Cell-Cell Junction Organization (GO:0045216)	32/68	0.00399329	0.122243	1.98078	10.9401	CSF1R;CTNND2;CTNND1;CLDN1;CDH8;GJC1;PARD6B;PARD6A;CDH2;MARVELD2;CDH1;CSK;KIRREL1;PRKCI;TGFB2;CXADR;TGFB1;TGFB3;F2R;TJP1;TRPV4;CDH11;FSCN1;MYADM;PKP2;CDH13;F2RL1;PKP4;DCHS1;TLN2;LIMS2;TJP2
GO_Biological_Process_2023	Actin Filament Bundle Assembly (GO:0051017)	18/33	0.00419967	0.126265	2.67207	14.6236	SHROOM2;PAWR;SHROOM1;AIF1;RHOD;ADD2;LIMD2;AIF1L;LIMA1;MYO1B;ESPNL;CALD1;MICAL1;DPYSL3;FSCN1;PLS3;FSCN2;LCP1
GO_Biological_Process_2023	Actin Filament Bundle Organization (GO:0061572)	18/33	0.00419967	0.126265	2.67207	14.6236	SHROOM2;PAWR;SHROOM1;AIF1;RHOD;ADD2;LIMD2;AIF1L;LIMA1;MYO1B;ESPNL;CALD1;MICAL1;DPYSL3;FSCN1;PLS3;FSCN2;LCP1
GO_Biological_Process_2023	Regulation Of Cell Adhesion Mediated By Integrin (GO:0033628)	18/33	0.00419967	0.126265	2.67207	14.6236	RET;LYN;FOXC2;TGFB2;SYK;TESC;PDE3B;SERPINE1;PIK3CG;SFRP2;CYP1B1;ADAM9;SNAI2;NCKAP1L;ADA;JAM3;EPHA2;FERMT3
GO_Biological_Process_2023	Embryonic Digit Morphogenesis (GO:0042733)	11/17	0.00432703	0.126334	4.08039	22.209	OSR2;SALL1;INTU;NOG;MAP3K20;TWIST1;WNT7A;MSX1;GLI3;TBX3;TBX2
GO_Biological_Process_2023	Extracellular Matrix Assembly (GO:0085029)	11/17	0.00432703	0.126334	4.08039	22.209	MFAP4;RAMP2;EFEMP2;TGFB1;TNXB;ELN;PXDN;HAS2;EMILIN1;FBLN5;GPM6B
GO_Biological_Process_2023	Hippo Signaling (GO:0035329)	11/17	0.00432703	0.126334	4.08039	22.209	TEAD4;YAP1;WWTR1;AMOTL2;DCHS1;AMOTL1;FAT4;STK4;TEAD1;TEAD2;STK3
GO_Biological_Process_2023	Positive Regulation Of Glial Cell Differentiation (GO:0045687)	11/17	0.00432703	0.126334	4.08039	22.209	BMP2;NOTCH1;TGFB1;SERPINE2;TENM4;PTPRZ1;IL34;CXCR4;PTN;TNFRSF1B;ZNF365
GO_Biological_Process_2023	Regulation Of Leukocyte Chemotaxis (GO:0002688)	11/17	0.00432703	0.126334	4.08039	22.209	LYN;IL6;EDN3;MTUS1;F2RL1;PTK2B;XCL1;PTN;SLIT2;PRSS56;IL6R
GO_Biological_Process_2023	Lens Fiber Cell Development (GO:0070307)	6/7	0.00458011	0.128523	13.3481	71.8931	BFSP1;WNT5B;WNT7B;WNT7A;PROX1;EPHA2
GO_Biological_Process_2023	Positive Regulation Of Epithelial Tube Formation (GO:1905278)	6/7	0.00458011	0.128523	13.3481	71.8931	GDNF;SIX4;PIK3CD;SIX1;GATA3;FGF2
GO_Biological_Process_2023	Positive Regulation Of Oligodendrocyte Differentiation (GO:0048714)	6/7	0.00458011	0.128523	13.3481	71.8931	PTPRZ1;TENM4;IL34;PTN;TNFRSF1B;ZNF365
GO_Biological_Process_2023	Proximal/Distal Pattern Formation (GO:0009954)	6/7	0.00458011	0.128523	13.3481	71.8931	HOXA9;HOXB9;HOXC9;DLL1;HOXD9;GLI2
GO_Biological_Process_2023	Regulation Of Lymphocyte Apoptotic Process (GO:0070228)	6/7	0.00458011	0.128523	13.3481	71.8931	LYN;LGALS3;BTK;CD3G;PRKD2;JAK3
GO_Biological_Process_2023	Release Of Sequestered Calcium Ion Into Cytosol By Endoplasmic Reticulum (GO:1903514)	6/7	0.00458011	0.128523	13.3481	71.8931	RYR1;RYR2;FASLG;CCR5;RYR3;TRDN
GO_Biological_Process_2023	Response To Hydroperoxide (GO:0033194)	6/7	0.00458011	0.128523	13.3481	71.8931	RNF112;DAPK1;GPX3;PRKCD;XRCC1;PRKD1
GO_Biological_Process_2023	Response To Amyloid-Beta (GO:1904645)	22/43	0.0046153	0.128795	2.33326	12.5491	APP;EPHA4;PRNP;VCAM1;LRP1;ITGA4;CACNA2D1;MMP2;MMP3;CACNA1B;ATP1A3;ADRB2;IGF1;AGER;IGF1R;CACNB1;GJA1;MMP13;FYN;TLR6;TLR4;LGMN
GO_Biological_Process_2023	Cardiac Muscle Tissue Morphogenesis (GO:0055008)	17/31	0.00497877	0.13742	2.70364	14.3363	MYBPC3;MYLK2;NOTCH1;TGFB1;NOG;TPM1;PROX1;TGFBR3;BMP2;MYL3;ANKRD1;S1PR1;PKP2;TCAP;TNNI3;ZFPM1;FGFR2
GO_Biological_Process_2023	Endodermal Cell Differentiation (GO:0035987)	17/31	0.00497877	0.13742	2.70364	14.3363	ITGB5;ITGA4;COL11A1;MMP2;COL12A1;CTR9;ITGB2;LAMA3;FN1;LAMB1;MMP14;COL4A2;MMP15;COL6A1;COL8A1;ITGA7;ITGAV
GO_Biological_Process_2023	Fc-gamma Receptor Signaling Pathway (GO:0038094)	14/24	0.0050891	0.138946	3.11654	16.4574	LYN;VAV3;FCER1G;YES1;SYK;PRKCD;VAV1;FGR;HCK;FCGR3A;LCK;FYN;CD247;MYO1G
GO_Biological_Process_2023	Response To Purine-Containing Compound (GO:0014074)	14/24	0.0050891	0.138946	3.11654	16.4574	RYR1;RYR2;CITED1;CLU;DUOX1;NT5E;CREB1;ADORA2A;VGF;ADORA1;ENPP1;TLR7;ADA;DUOX2
GO_Biological_Process_2023	Negative Regulation Of Cartilage Development (GO:0061037)	9/13	0.00518078	0.139936	5.00686	26.3501	GREM1;EFEMP1;CHADL;SNAI2;WNT9A;SOX9;PTHLH;NKX3-2;ADAMTS7
GO_Biological_Process_2023	Regulation Of Nitric-Oxide Synthase Biosynthetic Process (GO:0051769)	9/13	0.00518078	0.139936	5.00686	26.3501	IL33;FCER2;EDN1;NAMPT;TLR9;NOD2;JAK2;TLR4;TLR2
GO_Biological_Process_2023	Apical Protein Localization (GO:0045176)	7/9	0.00529417	0.139983	7.78706	40.8132	VANGL2;ATP8B1;SHROOM2;MAL;SHROOM3;CELSR1;JAM3
GO_Biological_Process_2023	Lung Epithelium Development (GO:0060428)	7/9	0.00529417	0.139983	7.78706	40.8132	ERRFI1;WNT7B;RCAN3;FOXJ1;PKD1;FGF10;STRA6
GO_Biological_Process_2023	Negative Regulation Of Leukocyte Chemotaxis (GO:0002689)	8/11	0.00540422	0.139983	5.93353	30.9764	GREM1;DUSP1;SLAMF8;PADI2;CCN3;RIN3;SLIT2;NBL1
GO_Biological_Process_2023	Positive Regulation Of Branching Involved In Ureteric Bud Morphogenesis (GO:0090190)	8/11	0.00540422	0.139983	5.93353	30.9764	GDNF;SIX4;SMO;NOG;SIX1;SOX8;SOX9;PAX2
GO_Biological_Process_2023	Positive Regulation Of Coagulation (GO:0050820)	8/11	0.00540422	0.139983	5.93353	30.9764	F12;F2R;SERPINE1;EMILIN2;EMILIN1;ENPP4;HPSE;THBS1
GO_Biological_Process_2023	Positive Regulation Of Hemostasis (GO:1900048)	8/11	0.00540422	0.139983	5.93353	30.9764	F12;F2R;SERPINE1;EMILIN2;EMILIN1;ENPP4;HPSE;THBS1
GO_Biological_Process_2023	Regulation Of T Cell Mediated Immunity (GO:0002709)	8/11	0.00540422	0.139983	5.93353	30.9764	FUT7;CD80;IL1B;WAS;ZBTB1;TNFRSF1B;CCR2;TRPM4
GO_Biological_Process_2023	Regulation Of Phospholipase C Activity (GO:1900274)	8/11	0.00540422	0.139983	5.93353	30.9764	PDGFRB;PDGFRA;KIT;BICD1;ESR1;FGF2;RASGRP1;FGFR1
GO_Biological_Process_2023	Positive Regulation Of Vasculature Development (GO:1904018)	45/104	0.00556353	0.143375	1.70035	8.8274	ITGB1;RAMP2;BTG1;HSPB6;SERPINE1;TWIST1;PIK3CD;FGF1;ETS1;FGF2;THBS1;PIK3R6;AQP1;RRAS;HYAL1;ZC3H12A;CYP1B1;HMOX1;EMILIN2;ITGB8;EMILIN1;PLCG1;SASH1;ANGPT4;PTGIS;JUP;PRKCB;WNT5A;GAB1;VEGFC;EMP2;HIPK1;SIRT1;PGF;SMOC2;SFRP2;STIM1;IL1B;ADM2;AGO2;CNTN1;PRKD2;PRKD1;TEK;EPHA1
GO_Biological_Process_2023	Positive Regulation Of T Cell Activation (GO:0050870)	46/107	0.00589443	0.150578	1.68117	8.63072	SMARCD3;CD80;ZBTB1;CD1D;GATA3;THY1;TNFRSF13C;NOD2;CD3E;AIF1;SIRPB1;PYCARD;HLA-DMA;PNP;HLA-DMB;FCHO1;CCL5;CCL2;NCKAP1L;LGALS9;CCL19;HLA-DOA;JAK2;B2M;HLA-DOB;CD276;CCR2;VCAM1;IL15;CD70;RHOH;PDCD1LG2;CYRIB;ARID1A;CCDC88B;ZAP70;IL6;PTPRC;CD40LG;CD6;IL23A;LCK;IL1B;CD28;HLA-DRA;HLA-DQB2
GO_Biological_Process_2023	Peptidyl-Tyrosine Dephosphorylation (GO:0035335)	16/29	0.00590269	0.150578	2.7401	14.0632	PTPN1;PTPN18;PTPRR;PTPRS;DUSP1;PTPN22;DUSP18;PTPN13;PTPRF;PTPRB;DUSP10;PTPRZ1;UBASH3B;PTPN6;TNS2;PTPN2
GO_Biological_Process_2023	Axonogenesis (GO:0007409)	75/188	0.00595862	0.151241	1.48105	7.58729	CYFIP2;EPHB6;RET;APP;ROBO3;DOCK7;GLI2;RPS6KA5;OPHN1;KIF5C;TUBB3;DAG1;ARHGEF40;NEO1;SCN1B;EPHB3;SEMA6B;EPHA4;EPHA7;SEMA6A;APLP2;SEMA6D;WNT5A;ANK3;PAX2;ENAH;SHTN1;ISL2;PALLD;FEZ1;MAP1B;PARD3;MAP1A;DSCAML1;B4GALT5;NLGN3;BRSK1;NOTCH3;NOTCH1;SEMA3C;SEMA3D;PLPPR4;SEMA3A;MYCBP2;SEMA3B;NEXN;SEMA3E;EFNA4;KALRN;EFNB1;PARD6B;EFNB3;RELN;SLITRK2;SLITRK6;TRIM46;FYN;CTNNA2;SLIT2;PAK3;NTNG1;SEMA4A;NIBAN2;AUTS2;S…
GO_Biological_Process_2023	Regulation Of Smooth Muscle Cell Proliferation (GO:0048660)	26/54	0.00620171	0.156624	2.0684	10.5135	ELN;PDGFB;TNF;THBS1;CCL5;RBPMS2;CCN4;HMOX1;IL12A;IL6R;PDGFRB;TCF7L2;EDN1;PTGIR;TGFB1;IGFBP5;SERPINF2;IL18;IGF1;FOXP1;BMP2;IL6;CDH13;CTNNB1;TRIB1;NOX1
GO_Biological_Process_2023	Regulation Of GTPase Activity (GO:0043087)	84/214	0.00625663	0.156718	1.44218	7.3178	ARHGAP9;ITGB1;PLXND1;RASGRF2;DOCK7;FZD10;RAPGEFL1;ARHGAP44;DOCK10;PREX1;DOCK11;RASGEF1A;RGS1;RASGEF1B;TBC1D30;PLXNC1;RGS8;BVES;RALGPS1;PRKG1;EPHB3;NDEL1;RALGPS2;RGS7;TGM2;VAV3;EPHA4;F2R;OCRL;GMIP;VAV1;SFRP1;RAPGEF1;XCL1;PKP4;SMCR8;EPHA1;RAPGEF6;CRK;NGEF;CCL11;RGS16;THY1;ARHGAP15;RASGRP2;RASGRP1;RAP1GAP;RASGRP4;RASGRP3;FGD3;KLRK1;ALS2CL;ADAP2;SH3BP1;CCL5;CHN1;CCL4;ERBB2;PLXNA2;PLXNA1;CCL2;SH3BP4;C…
GO_Biological_Process_2023	Regulation Of Epithelial Cell Proliferation (GO:0050678)	40/91	0.00626748	0.156718	1.74811	8.86706	YAP1;MAGED1;C5AR1;TGFA;NLRC3;LAMC1;NOD2;EGFR;FGF7;DUSP10;FGF9;SIX4;HYAL1;ERBB2;SOX9;B2M;SCAND3;NKX3-1;OSR2;TCF7L2;CDKN2B;TGFB2;TGFB1;ANGPT1;DAB2IP;LAMB1;IGF1;RUNX3;SGPP2;MTSS1;PAX2;TGFBR3;SFRP1;EPGN;SFRP2;EPPK1;NUPR1;PRKD1;FGFR2;FGF10
GO_Biological_Process_2023	Cellular Response To Amyloid-Beta (GO:1904646)	18/34	0.00636398	0.157571	2.50489	12.6675	APP;EPHA4;PRNP;VCAM1;LRP1;ITGA4;CACNA2D1;ATP1A3;ADRB2;IGF1;AGER;IGF1R;CACNB1;GJA1;FYN;TLR6;TLR4;LGMN
GO_Biological_Process_2023	Negative Regulation Of Interleukin-6 Production (GO:0032715)	18/34	0.00636398	0.157571	2.50489	12.6675	CD84;NMB;C5AR2;FOXJ1;NLRC3;PTPN22;TNF;C1QTNF3;CD200R1;ELF4;SYT11;ZC3H12A;TLR9;NCKAP1L;PTPN6;TLR4;CD200;SLAMF1
GO_Biological_Process_2023	Negative Regulation Of Cell Migration (GO:0030336)	66/163	0.00640344	0.157774	1.51785	7.66655	ACVRL1;PTPRU;IFITM1;CLIC4;PTPRR;SERPINE1;ARID4A;MIA3;LDLRAD4;PTPRK;FGF2;ARHGAP4;PTPRG;ROBO1;GJA1;ING2;DUSP10;CDH1;TNN;HYAL2;PIP5KL1;DPYSL3;DAG1;CYP1B1;EMILIN2;EMILIN1;TIMP1;HOXA7;AMH;EPHA4;IGFBP5;LIMCH1;MAGI2;TPM1;NOG;ATP1B2;TMIGD3;SFRP1;SFRP2;CDH11;EVL;EPHA1;TRIB1;PHLDB2;PFN2;KANK1;LRP1;CHRD;THY1;ADGRG1;HMOX1;SRGAP3;SLIT2;SRGAP1;CD74;TCAF1;DAB2IP;SULF1;TBX5;COL3A1;DLG5;STK26;NF1;EPPK1;RECK;BMPR1A
GO_Biological_Process_2023	Digestive Tract Development (GO:0048565)	20/39	0.00655848	0.157783	2.344	11.7833	CCDC39;TGFB2;FOXF1;RARRES2;PCSK5;PKD1;TNF;GLI3;GLI2;PYY;CLMP;SALL1;SMO;NPY;KIT;RARB;FGFR2;EPHB3;STRA6;CCDC40
GO_Biological_Process_2023	Odontogenesis (GO:0042476)	20/39	0.00655848	0.157783	2.344	11.7833	OSR2;FOXC1;TGFB2;TUFT1;TGFB3;ROGDI;SSUH2;LAMB1;AQP5;AXIN2;AQP3;AQP1;GLI2;COL1A1;BMP2;COL1A2;MSX1;BCOR;PITX2;FGFR2
GO_Biological_Process_2023	Regulation Of Protein Tyrosine Kinase Activity (GO:0061097)	20/39	0.00655848	0.157783	2.344	11.7833	APP;CSF1R;EPHA4;PRNP;PTPN1;CAV1;IL34;PDGFB;THY1;SRCIN1;AGT;GPRC5B;RELN;PTPRC;DLG3;HYAL2;CASS4;NOX4;UNC119;FCGR1A
GO_Biological_Process_2023	Positive Regulation Of Leukocyte Cell-Cell Adhesion (GO:1903039)	22/44	0.00655999	0.157783	2.22704	11.1948	ITGB2;THY1;CYRIB;ETS1;TNF;SIRPB1;PYCARD;CCDC88B;HLA-DMA;IL6;FUT7;HLA-DMB;FCHO1;LCK;CCL2;HAS2;HLA-DRA;HLA-DOA;HLA-DOB;HLA-DQB2;SKAP1;CCR2
GO_Biological_Process_2023	Regulation Of B Cell Proliferation (GO:0030888)	22/44	0.00655999	0.157783	2.22704	11.1948	SASH3;LYN;VAV3;CD74;TNFRSF13B;CD300A;FCRL3;NFATC2;IRS2;TNFRSF13C;IKZF3;TNFSF13B;PTPRC;TYROBP;BCL2;MZB1;TLR9;CD38;NCKAP1L;MNDA;AMH;CD22
GO_Biological_Process_2023	Phosphatidylinositol-Mediated Signaling (GO:0048015)	29/62	0.0066329	0.158781	1.95775	9.8195	CSF1R;IRS1;PTAFR;PIK3CD;PIK3R2;HTR2A;GATA3;PIK3R1;PIK3CG;IGF1R;PIK3C2B;PIK3R5;FCGR3A;ERBB2;PLCG2;PLCE1;PLCG1;PDGFRB;PDGFRA;EDN1;OCRL;IGF1;GPR143;TYRO3;NF1;PLCH2;PLCB1;PLCB2;FGFR1
GO_Biological_Process_2023	Positive Regulation Of Stress-Activated MAPK Cascade (GO:0032874)	45/105	0.00685572	0.161274	1.67189	8.33047	APP;SPI1;NCF1;SEMA3A;DUSP19;NOD2;RASGRP1;INAVA;PYCARD;RASSF2;ZC3H12A;PTK2B;CCN2;IGFBP6;CCL19;SASH1;MAP3K5;SLAMF1;ANKRD6;MAP4K2;TGFB2;GADD45B;FZD7;WNT7B;SERPINF2;DAB2IP;WNT7A;TRAF1;GDF6;MID1;GADD45G;EDAR;BMP2;TRAF4;TAOK3;FGF19;IL1B;TRAF5;TLR9;CD27;F2RL1;TNIK;LTBR;PLCB1;TLR3
GO_Biological_Process_2023	Regulation Of Neuron Apoptotic Process (GO:0043523)	45/105	0.00685572	0.161274	1.67189	8.33047	CNTF;CITED1;AGAP2;PLA2G3;PCSK9;SIX1;NDNF;SEMA3E;CLU;TNF;NTF4;CLN3;SIX4;PTPRZ1;NTF3;CCL2;PTK2B;PRKCG;TFAP2A;PRNP;EPHA7;PRKCI;TGFB2;KDM2B;UNC5B;BDNF;TGFB3;KCNB1;F2R;SIGMAR1;NGF;NFATC4;BACE1;GDNF;DDIT3;RASA1;TYRO3;BCL2;NF1;CTNNB1;NUPR1;RETREG1;CRLF1;LGMN;CDK5R1
GO_Biological_Process_2023	Positive Regulation Of Tumor Necrosis Factor Production (GO:0032760)	35/78	0.00690952	0.161274	1.81375	9.02316	APP;CD84;TWIST1;NOD2;CLU;RASGRP1;THBS1;C1QTNF4;IFIH1;PYCARD;SPN;FCGR3A;PLCG2;LGALS9;CCL19;AMH;JAK2;CCR2;HAVCR2;IL33;SYK;WNT5A;TLR1;CD2;IL6;TYROBP;PTPRC;IL23A;EHHADH;TLR9;LCP1;TLR4;TLR3;TMEM106A;TLR2
GO_Biological_Process_2023	Positive Regulation Of Antigen Receptor-Mediated Signaling Pathway (GO:0050857)	12/20	0.00692387	0.161274	3.33855	16.6019	PRKCH;PTPRC;TESPA1;PRKCB;TRAT1;LCK;CD226;PRKD2;KCNN4;CARD11;NECTIN2;FOXP1
GO_Biological_Process_2023	Striated Muscle Cell Differentiation (GO:0051146)	12/20	0.00692387	0.161274	3.33855	16.6019	KDM6B;POPDC2;GREM1;MESP1;POPDC3;BMP2;MYEF2;SORT1;SIK1;ASB2;MTLN;BVES
GO_Biological_Process_2023	Generation Of Neurons (GO:0048699)	69/172	0.00696466	0.161274	1.49448	7.42296	PCSK9;SIX1;FZD10;CELSR1;RNF112;OPHN1;SIX4;NEO1;IER2;EMX2;WNT5B;WNT5A;EN1;SOX11;DNAAF4;WNT9A;POMGNT2;EML1;RUNX3;TUBB2B;SNPH;MAP1B;DCX;MAPT;ASTN2;MET;ASTN1;BRSK1;SEMA3A;CEP85L;LRP4;NDNF;RTN4;RELN;ERBB2;TRIM46;SPOCK1;DISC1;KIAA0319;MARK2;MARK1;WNT4;FZD1;IRX1;IRX2;FZD3;TGFB2;FZD2;MYEF2;AUTS2;IRX5;RYK;FZD7;IRX3;WNT7B;WNT7A;SMARCA1;VAX2;NR4A2;LHX3;ARTN;LHX2;LHX6;PLXNB2;MDGA1;FGFR1;PALS1;ADGRL3;CDK5R1
GO_Biological_Process_2023	Cell Surface Receptor Signaling Pathway Involved In Cell-Cell Signaling (GO:1905114)	15/27	0.00699775	0.161274	2.78267	13.8081	DDX3X;ITGAM;FZD2;NXN;WNT7B;WNT5A;LRP5;PORCN;BMP2;PLCG2;CPE;VPS35;GPC4;FERMT2;WLS
GO_Biological_Process_2023	Positive Regulation Of Cytosolic Calcium Ion Concentration Involved In Phospholipase C-activating G Protein-Coupled Signaling Pathway (GO:0051482)	15/27	0.00699775	0.161274	2.78267	13.8081	P2RY10;GPR35;GPR65;F2R;GPR55;LPAR1;OPRL1;GRM1;GPR174;GNA15;F2RL1;DRD3;F2RL2;GPR18;GPR157
GO_Biological_Process_2023	Striated Muscle Contraction (GO:0006941)	27/57	0.00702439	0.161274	2.00479	9.94049	RYR1;MYLK2;RYR2;RCSD1;RYR3;GRK2;TNNI2;TNNI3;SCN3B;SCN1B;KCNH2;MYBPC3;MYH7B;DTNA;STAC;TPM1;ATP1B1;KLHL41;MYL4;MYH3;TNNT1;KCNQ1;MYL3;TNNT3;CASQ2;TCAP;SCN2B
GO_Biological_Process_2023	Actin Filament Organization (GO:0007015)	59/144	0.00715322	0.163488	1.54802	7.6475	HIP1;AVIL;LMOD1;PPP1R9A;SAMD14;DPYSL3;RAC2;PLS3;PRSS8;CGNL1;TPM4;TPM2;TPM1;RHOG;SHROOM2;SHROOM3;EMP2;PROX1;RHOF;SERPINB8;SHROOM4;ENAH;ELMO1;CDC42EP2;ELMO2;HCLS1;EVL;LCP1;DBN1;WAS;CORO1A;AIF1;CNN3;CNN1;EFS;SH3BP1;NRAP;VILL;WHAMM;GAS2L1;GAS2L2;CARMIL1;SVIL;CARMIL2;HIP1R;DSTN;MYO1D;MYO1E;MYO1B;ABI2;MYO1A;TRPV4;CASS4;FAT1;SPIRE2;TCAP;BCAR1;MYO1F;MYO1G
GO_Biological_Process_2023	Canonical Wnt Signaling Pathway (GO:0060070)	30/65	0.00735777	0.167406	1.90956	9.37975	LEF1;TCF7;LRP5;FZD10;GATA3;NID1;FRAT1;FRAT2;WNT4;FZD1;TCF7L2;FZD3;TCF7L1;FZD2;WNT5B;JUP;RYK;CAV1;FZD7;WNT7B;WNT5A;FZD6;WNT7A;WNT9A;NR4A2;SFRP4;SFRP1;SFRP2;SFRP5;CTNNB1
GO_Biological_Process_2023	Epithelial To Mesenchymal Transition (GO:0001837)	23/47	0.00765603	0.173411	2.13428	10.3988	EOMES;DDX5;TGFB2;NOTCH1;TGFB1;NOTCH4;HGF;LEF1;NOG;WNT5A;LOXL3;IGF1;TBX3;LOXL2;TGFBR3;BMP2;DLG5;HEY2;CTNNB1;SNAI2;SOX9;WNT4;FGFR1
GO_Biological_Process_2023	Regulation Of Axonogenesis (GO:0050770)	21/42	0.00782571	0.174945	2.22684	10.8009	BRSK1;EPHA4;PLXND1;LRP4;THY1;ROBO1;TIAM1;EFNB3;CDH2;CHN1;PLXNA2;MAP6;PLXNA1;PLXNB2;PLXNC1;SLIT2;LRRC4C;PAK3;MARK2;PLXNA4;EPHB3
GO_Biological_Process_2023	Regulation Of Ossification (GO:0030278)	19/37	0.00782767	0.174945	2.3503	11.3992	CCDC134;NOTCH1;ZBTB16;WNT5A;LRP4;TWIST1;SOX11;PTN;SGMS2;SMAD6;CYP27B1;BMP2;SFRP1;ANKH;S1PR1;BMP2K;ENPP1;SOX9;DDR2
GO_Biological_Process_2023	Regulation Of Vascular Associated Smooth Muscle Cell Proliferation (GO:1904705)	19/37	0.00782767	0.174945	2.3503	11.3992	CDKN1A;JUN;IGFBP5;TGFB3;MMP2;TPM1;PDGFB;HTR1B;IGF1;FGF2;APLN;CNN1;EFEMP2;GJA1;TAFA5;FGF9;MEF2D;PRKG1;BMPR1A
GO_Biological_Process_2023	Neutrophil Activation (GO:0042119)	11/18	0.00802448	0.17777	3.49722	16.875	KMT2E;CXCL6;PREX1;FCER1G;TYROBP;SYK;IL15;CCL5;PRKCD;CXCR2;F2RL1
GO_Biological_Process_2023	Regulation Of Oligodendrocyte Differentiation (GO:0048713)	11/18	0.00802448	0.17777	3.49722	16.875	NOTCH1;TENM4;PTPRZ1;TMEM98;DAAM2;IL34;NF1;PTN;TNFRSF1B;DRD3;ZNF365
GO_Biological_Process_2023	Regulation Of Signal Transduction (GO:0009966)	76/193	0.00818934	0.18063	1.4493	6.96377	APP;PRAG1;HHIP;CD80;RORA;CD3E;CLU;LFNG;RGS4;RGS2;RGS3;LURAP1L;UBASH3B;ZIC1;PLCE1;FFAR3;TIMP1;RGS8;RGS7;ACVR1;TSPYL2;IGFBP5;IGFBP4;ITGA3;IGFBP2;FOXL1;SIRT1;IFT81;DOK5;MFNG;MZB1;GAS1;PHIP;KCTD12;PRKD1;PLCB1;CRK;MGLL;LLGL2;SP100;SLC24A4;INTU;RGS14;RGS16;ALOX15;DTX1;TULP3;GATA3;DLL1;RASGRP4;SOCS2;UGCG;FUT7;IRAK2;TMEM204;INPP5D;GRK6;RGS20;IGFBP7;CSK;FYN;NCAM1;IGFBP6;CD55;PRNP;PTPN1;CREBBP;TCF7L1;SULF1…
GO_Biological_Process_2023	Positive Regulation Of Interleukin-2 Production (GO:0032743)	14/25	0.00829451	0.181366	2.83301	13.5762	CD80;PDE4D;MALT1;CD4;PNP;PTPRC;IRF4;IL1B;PDE4B;PLCG2;CD28;PRKD2;CARD11;CCR2
GO_Biological_Process_2023	Regulation Of Monocyte Chemotaxis (GO:0090025)	14/25	0.00829451	0.181366	2.83301	13.5762	LYN;DUSP1;SERPINE1;PLA2G7;GREM1;CXCL12;CCL5;SLAMF8;CCN3;S100A14;SLIT2;NBL1;CCR2;LGMN
GO_Biological_Process_2023	Positive Regulation Of Cell Differentiation (GO:0045597)	107/283	0.00855021	0.186151	1.35746	6.46393	RIPOR2;IFITM1;HOXA11;LOXL2;GJA1;RPS6KA1;ZC3H12A;CCN4;DPF3;CCN2;SOX9;SOX6;IL6R;HOXA5;TP63;ACVR1;PRKCH;HGF;SERPINF2;SOX11;NPNT;TIAM1;SFRP1;SFRP2;AGTR1;HOXB4;PRKD1;WDFY2;NBL1;RIN2;CDS1;DLX1;PLA2G3;TWIST1;NID1;RRAS;ALX1;TRPM4;WNT4;MSR1;WWTR1;TGFB2;TGFB1;TGFB3;RARRES2;ZBTB16;SUCO;IGF1;GDF6;NFKB1;COL1A1;SLC6A6;BMP2;DAB2;IL6;GDNF;TMEM119;HOXD3;BMPR1B;FERMT2;EZH2;BMPR1A;FGFR1;ACVRL1;BTG1;TGFB1I1;ADIRF;LA…
GO_Biological_Process_2023	Regulation Of Vasculature Development (GO:1901342)	16/30	0.00904723	0.196127	2.5442	11.9712	SP100;PLXND1;EMP2;ETS1;FGF2;PIK3CG;WARS1;IL6;SFRP1;BMPER;GPNMB;ERBB2;NF1;HMOX1;CTNNB1;EPHA2
GO_Biological_Process_2023	Cell Communication By Electrical Coupling Involved In Cardiac Conduction (GO:0086064)	10/16	0.00923725	0.198542	3.70884	17.3741	GJC1;RYR2;GJA1;FKBP1B;PKP2;ATP1A3;ATP1B2;CACNA1C;ATP1B1;TBX5
GO_Biological_Process_2023	Positive Regulation Of Cardiac Muscle Tissue Growth (GO:0055023)	10/16	0.00923725	0.198542	3.70884	17.3741	TGFBR3;EDN1;NOTCH1;PIM1;IGF1;ZFPM2;FGF2;FGFR2;TBX2;BMPR1A
GO_Biological_Process_2023	Muscle Organ Development (GO:0007517)	27/58	0.00931712	0.199292	1.93998	9.07115	TRIM72;TAGLN;FHL1;TCF21;CHD2;SGCE;SGCD;SGCA;CAPN3;SPEG;LARGE1;SOX6;BVES;MEF2D;SGCG;FKTN;TEAD4;IGF1;MAPK12;POU6F1;SMTN;EVC;MYH3;ITGA11;COL6A3;ITGA7;MKX
GO_Biological_Process_2023	Endoderm Formation (GO:0001706)	18/35	0.00935105	0.199292	2.35737	11.0143	EOMES;DUSP2;ITGB5;ITGA4;DUSP1;MMP2;COL12A1;ITGB2;LAMA3;FN1;LAMB1;MMP14;COL4A2;MMP15;COL6A1;COL8A1;ITGA7;ITGAV
GO_Biological_Process_2023	Positive Regulation Of Tumor Necrosis Factor Superfamily Cytokine Production (GO:1903557)	36/82	0.00939933	0.199338	1.74381	8.13856	APP;CD84;TWIST1;NOD2;CLU;AGER;RASGRP1;THBS1;C1QTNF4;IFIH1;PYCARD;SPN;FCGR3A;PLCG2;LGALS9;CCL19;AMH;JAK2;CCR2;HAVCR2;IL33;SYK;WNT5A;TLR1;CD2;IL6;TYROBP;PTPRC;IL23A;EHHADH;TLR9;LCP1;TLR4;TLR3;TMEM106A;TLR2
GO_Biological_Process_2023	Positive Regulation Of Multicellular Organismal Process (GO:0051240)	142/387	0.00943215	0.199338	1.295	6.03941	OXTR;SERPINE1;ARID4A;ENO1;GRPR;FGF2;TNF;TSKU;IGF1R;LOXL2;SYDE1;GJA1;SOX8;SOX9;SOX6;ACVR1;PRKCH;IL4R;SLC11A1;APLP2;F2R;WNT5A;DIO2;RFX3;EBF2;SOX11;CACNB1;TIAM1;SMO;IL23A;TRIM16;PLA2R1;EPAS1;TXK;PDGFB;TWIST1;TNFRSF11A;ADRB2;MACROH2A2;RTN4;CYP27B1;PDGFC;ZBED2;INPP5K;ALX1;TRPM8;CACNA1S;HCRT;STRA6;TRPM4;WWTR1;NMB;TGFB2;NIBAN2;TGFB1;TGFB3;ZBTB16;CAV1;TRPV2;ABCA7;INHBB;GADD45G;COL1A1;CCDC88B;DAB2;BMP2;IL…
GO_Biological_Process_2023	Regulation Of Extracellular Matrix Organization (GO:1903053)	13/23	0.00982795	0.205979	2.89346	13.3751	DDR1;NOTCH1;LRP1;LAMB2;SLC2A10;PRDM5;LAMB1;AXIN2;LAMC1;NID1;AGT;EFEMP2;DDR2
GO_Biological_Process_2023	Regulation Of Interleukin-4 Production (GO:0032673)	13/23	0.00982795	0.205979	2.89346	13.3751	FCER1G;SYK;LEF1;GATA3;FOXP3;PRKCZ;CD40LG;IRF4;DDIT3;RARA;LGALS9;ZFPM1;HAVCR2
GO_Biological_Process_2023	Positive Regulation Of NIK/NF-kappaB Signaling (GO:1901224)	25/53	0.00990947	0.20683	1.98852	9.17558	APP;DDX3X;RTKN2;IFI35;NOD2;TNF;AGER;EGFR;C1QTNF4;PYCARD;EP300;LGALS9;CCL19;SASH1;LAPTM5;TCIM;IL23A;IL1B;TRIP6;TLR9;CD27;TLR7;TLR4;TLR3;TLR2
GO_Biological_Process_2023	Calcium-Mediated Signaling (GO:0019722)	37/85	0.0100313	0.20851	1.7176	7.90448	RYR2;PTGFR;PTGDR2;CXCR4;CACNA1C;PPP1R9A;CLU;NCALD;FCGR3A;SAMD14;PLCG2;PLCE1;TNNI3;PLCG1;CCR5;TRPM4;PRNP;EDN1;P2RY11;VCAM1;DMPK;PLA2G4B;EIF2AK3;ANK2;ATP1B1;LAT2;POMC;RCAN1;GPR143;PTPRC;RCAN2;FKBP1B;RCAN3;AGTR1;BTK;NMUR1;MCTP2
GO_Biological_Process_2023	Negative Regulation Of Blood Vessel Morphogenesis (GO:2000181)	34/77	0.0102853	0.212915	1.76165	8.06312	FOXC1;SPARC;PDE3B;PTPRM;FASLG;SEMA3E;FOXO4;ISM1;THBS2;THBS1;AMOT;HHEX;SPRED1;ALOX5;CCN6;STAB1;EMILIN1;HOXA5;CCR2;WNT4;ANGPT4;TGFB2;SEMA6A;NIBAN2;SERPINF1;DAB2IP;SULF1;HSPG2;DCN;PML;COL4A2;ADGRB1;CTNNB1;TEK
GO_Biological_Process_2023	Phagocytosis (GO:0006909)	31/69	0.0103946	0.213543	1.81733	8.29876	ITGB1;SRPX;ITGAM;MEGF10;LRP1;ITGB2;ALOX15;PLD4;MST1R;AIF1;CORO1A;SH3BP1;ADORA1;ITGAV;TGM2;MSR1;SLC11A1;MERTK;BLTP1;GULP1;TYROBP;ADORA2A;BIN2;AXL;ELMO1;PECAM1;RARA;TYRO3;DOCK1;MET;TLR4
GO_Biological_Process_2023	Hyaluronan Metabolic Process (GO:0030212)	9/14	0.0105271	0.213543	4.0052	18.2389	CEMIP;TGFB1;TNFAIP6;HYAL1;HYAL2;IL1B;HYAL4;HAS2;FGF2
GO_Biological_Process_2023	Negative Regulation Of Chondrocyte Differentiation (GO:0032331)	9/14	0.0105271	0.213543	4.0052	18.2389	GREM1;EFEMP1;CHADL;SNAI2;WNT9A;SOX9;PTHLH;NKX3-2;ADAMTS7
GO_Biological_Process_2023	Negative Regulation Of Smooth Muscle Cell Migration (GO:0014912)	9/14	0.0105271	0.213543	4.0052	18.2389	IGFBP5;LRP1;SERPINE1;TPM1;SLIT2;TRIB1;AIF1;PRKG1;BMPR1A
GO_Biological_Process_2023	Regulation Of Branching Involved In Ureteric Bud Morphogenesis (GO:0090189)	9/14	0.0105271	0.213543	4.0052	18.2389	GDNF;SIX4;SMO;SIX2;NOG;SIX1;SOX8;SOX9;PAX2
GO_Biological_Process_2023	Regulation Of JNK Cascade (GO:0046328)	46/110	0.0106649	0.215474	1.60202	7.27444	APP;NCF1;SEMA3A;DUSP19;NOD2;RASGRP1;EGFR;IGF1R;PYCARD;RASSF2;DUSP10;MECOM;PTK2B;CCN2;CCL19;MAP3K5;SLAMF1;ANKRD6;FKTN;MAP4K2;AMBP;GADD45B;FZD7;WNT7B;SERPINF2;DAB2IP;WNT7A;TRAF1;GADD45G;EDAR;TGFBR3;CYLD;PER1;NCOR1;TRAF4;TAOK3;FGF19;IL1B;TRAF5;TLR9;CD27;F2RL1;TNIK;LTBR;PLCB1;TLR3
GO_Biological_Process_2023	Cell-Substrate Junction Assembly (GO:0007044)	15/28	0.0107996	0.216042	2.56843	11.6305	COL17A1;DST;FN1;TESK2;LAMC1;PTPRK;THY1;THSD1;RHOD;CTTN;PEAK1;CDH11;TRIP6;WHAMM;FERMT2
GO_Biological_Process_2023	Limb Development (GO:0060173)	15/28	0.0107996	0.216042	2.56843	11.6305	INTU;NOG;KREMEN1;LRP4;IFT122;PCSK5;TBX4;GLI3;GREM1;SALL1;SMOC1;MAP3K20;RSPO2;CIBAR1;FGF10
GO_Biological_Process_2023	Positive Regulation Of Defense Response (GO:0031349)	51/124	0.0108214	0.216042	1.55742	7.04923	APP;SERPINE1;IFI35;GRPR;ETS1;TNF;PYCARD;LGALS2;LGALS1;HYAL2;NFKBIZ;CASP1;CCN4;EMILIN2;EMILIN1;GPSM3;CCR2;GBP5;TASL;IL15;WNT5A;IL18;GPRC5B;IL23A;IL1B;AGTR1;TLR9;TLR8;TLR7;LCP1;S100A9;TLR4;S100A8;TLR3;TLR2;PTGER4;CEBPA;MGST2;CD1D;PLA2G7;NPAS2;CAMK2N1;CCL5;S100A12;IL33;PDE2A;OSM;NKG7;AGT;MAPK13;NFKBIA
GO_Biological_Process_2023	Epithelial Tube Morphogenesis (GO:0060562)	17/33	0.0111822	0.221925	2.36535	10.6285	ACVRL1;CSF1R;MESP1;RYR2;PRKX;GATA3;PKD2;PKD1;MTSS1;GLI2;COL4A1;CTNNB1;PRKD2;SLIT2;MET;NKX3-1;FGF10
GO_Biological_Process_2023	Regulation Of MAPK Cascade (GO:0043408)	79/204	0.011392	0.221925	1.40996	6.30934	RET;FLT3;DUSP19;SLA;ADRA1D;FGF2;TNF;DUSP16;IGF1R;SPRED3;SPRED1;DAG1;PLCE1;MAP4K1;IL11;EPHA7;DUSP2;GPR37;SYK;KSR1;DUSP1;FCRL3;F2R;GREM1;TGFBR3;DOK2;DOK3;DOK5;IL1B;KIT;TLR9;TNIK;TMEM106A;JCAD;EPHA2;AVPI1;CSF1R;LPAR1;PDGFB;PIK3R2;ADRB2;PRDM11;STK4;RASGRP1;EGFR;INAVA;STK3;RRAS;THPO;ERBB2;PLCG2;IGFBP6;PAK3;LYN;CD74;GDF15;RYK;CAV2;CAV1;FN1;DAB2IP;LAPTM5;OSM;IGF1;WDR54;BMP2;IL6;CD4;PTPRC;TAOK3;NEK10;NF1…
GO_Biological_Process_2023	Regulation Of Canonical Wnt Signaling Pathway (GO:0060828)	80/207	0.0115652	0.221925	1.40534	6.26748	LMBR1L;PTPRU;DDX3X;CTNND2;CTNND1;NRARP;TMEM131L;GLI3;FRAT1;HHEX;TMEM88;SOX9;RSPO1;LZTS2;WLS;ANKRD6;TLE4;TLE3;TLE1;IGFBP4;DAPK3;NOG;IGFBP2;WNT5A;SOX13;KREMEN1;AXIN2;TMEM170B;DKK2;DKK3;GREM1;SFRP4;PPM1A;SFRP1;GPRC5B;SFRP2;DAAM2;DDIT3;SFRP5;RBMS3;AMER2;KANK1;LRP4;PRICKLE1;STK4;LYPD6;EGFR;NKD1;NKD2;STK3;GPC3;IGFBP6;TRPM4;WWTR1;TCF7L2;TGFB1;JUP;FZD7;CAV1;TPBG;FZD6;DAB2IP;PLEKHA4;TMEM64;NFKB1;BICC1;TME…
GO_Biological_Process_2023	Positive Regulation Of Blood Coagulation (GO:0030194)	12/21	0.0116372	0.221925	2.96739	13.2154	F12;F2R;SERPINE1;SERPINF2;CNTN1;EMILIN2;PLAT;EMILIN1;ENPP4;HPSE;THBS1;USF1
GO_Biological_Process_2023	Regulation Of Membrane Protein Ectodomain Proteolysis (GO:0051043)	12/21	0.0116372	0.221925	2.96739	13.2154	IL1B;TIMP2;ADAM9;PACSIN3;TIMP3;SNX33;TIMP1;TNFRSF1B;TNF;TIMP4;PTPN3;SH3D19
GO_Biological_Process_2023	Negative Regulation Of MAP Kinase Activity (GO:0043407)	24/51	0.0117785	0.221925	1.97951	8.79196	LYN;PTPN1;RGS14;CD300A;DUSP1;PRKCD;SPRY4;DUSP19;DAB2IP;PTPN22;DUSP16;LAX1;SORL1;AGT;RGS2;UCHL1;BMP2;DUSP10;HYAL2;IL1B;NF1;SPRY3;INPP5K;SPRY1
GO_Biological_Process_2023	Gamma-Delta T Cell Activation (GO:0046629)	8/12	0.0118117	0.221925	4.44982	19.7513	ITK;CXADR;JAML;TCF7;SOX13;CD3G;CD3E;MICA
GO_Biological_Process_2023	Granulocyte Activation (GO:0036230)	8/12	0.0118117	0.221925	4.44982	19.7513	KMT2E;CXCL6;PREX1;IL15;CCL5;CXCR2;PRKCD;F2RL1
GO_Biological_Process_2023	Multicellular Organismal-Level Iron Ion Homeostasis (GO:0060586)	8/12	0.0118117	0.221925	4.44982	19.7513	TMPRSS6;SLC11A1;SLC11A2;SLC40A1;CYBRD1;HMOX1;HAMP;NEO1
GO_Biological_Process_2023	Negative Regulation Of Mononuclear Cell Migration (GO:0071676)	8/12	0.0118117	0.221925	4.44982	19.7513	GREM1;DUSP1;SLAMF8;CCN3;MIA3;SLIT2;PLCB1;NBL1
GO_Biological_Process_2023	Positive Regulation Of T-helper Cell Differentiation (GO:0045624)	8/12	0.0118117	0.221925	4.44982	19.7513	CD80;NFKBIZ;IL18;RARA;CCL19;NFKBID;PRKCZ;MALT1
GO_Biological_Process_2023	Heart Morphogenesis (GO:0003007)	27/59	0.0121851	0.221925	1.87922	8.28273	ACVRL1;MESP2;MESP1;MYLK2;RYR2;NOTCH1;CHD7;ADAMTS5;FLRT2;HEY2;ANKRD1;SOX9;EPHB4;ACVR1;MYBPC3;TGFB2;NOG;EMP2;TBX3;TBX2;TGFBR3;BMP2;RBM20;TCAP;ALPK2;ZFPM1;BMPR1A
GO_Biological_Process_2023	Regulation Of miRNA Transcription (GO:1902893)	27/59	0.0121851	0.221925	1.87922	8.28273	FOXA1;ZNF512B;DDX5;SPI1;PDGFB;GATA3;NR3C1;ETS1;FGF2;TNF;EGFR;MYB;SOX9;TEAD1;JUN;TGFB2;POU2F1;TGFB1;MRTFA;ESR1;APLN;NFATC4;FOSL1;NCOR1;NFIB;RARA;PPARA
GO_Biological_Process_2023	Regulation Of Interleukin-10 Production (GO:0032653)	22/46	0.0124495	0.221925	2.04115	8.95265	SYK;NOD2;PDCD1LG2;DLL1;PRKCZ;FOXP3;INAVA;PYCARD;IL6;CD40LG;TYROBP;IL23A;IRF4;PLCG2;CD28;TLR9;F2RL1;XCL1;LGALS9;TIGIT;JAK3;TLR4
GO_Biological_Process_2023	Adherens Junction Maintenance (GO:0034334)	5/6	0.0127855	0.221925	11.1216	48.4839	TJP1;KIFC3;FERMT2;INAVA;MTSS1
GO_Biological_Process_2023	Definitive Hemopoiesis (GO:0060216)	5/6	0.0127855	0.221925	11.1216	48.4839	TGFBR3;LYL1;TEK;HIPK1;ZFP36L2
GO_Biological_Process_2023	Elastic Fiber Assembly (GO:0048251)	5/6	0.0127855	0.221925	11.1216	48.4839	MFAP4;EFEMP2;TNXB;EMILIN1;FBLN5
GO_Biological_Process_2023	Leukotriene Transport (GO:0071716)	5/6	0.0127855	0.221925	11.1216	48.4839	ABCC3;ABCC4;ABCC2;ABCC6;ABCC10
GO_Biological_Process_2023	Marginal Zone B Cell Differentiation (GO:0002315)	5/6	0.0127855	0.221925	11.1216	48.4839	DOCK10;LFNG;DOCK11;MFNG;PTK2B
GO_Biological_Process_2023	Negative Regulation Of Membrane Protein Ectodomain Proteolysis (GO:0051045)	5/6	0.0127855	0.221925	11.1216	48.4839	TIMP2;TIMP3;TIMP1;TIMP4;PTPN3
GO_Biological_Process_2023	Negative Regulation Of Neuron Projection Regeneration (GO:0070571)	5/6	0.0127855	0.221925	11.1216	48.4839	EPHA4;PTPRS;RTN4RL1;OCRL;THY1
GO_Biological_Process_2023	Negative Regulation Of Plasminogen Activation (GO:0010757)	5/6	0.0127855	0.221925	11.1216	48.4839	SERPINE2;SERPINE1;SERPINF2;PLAT;THBS1
GO_Biological_Process_2023	Nose Development (GO:0043584)	5/6	0.0127855	0.221925	11.1216	48.4839	SMCHD1;SIX4;PROX1;GLI3;STRA6
GO_Biological_Process_2023	Positive Regulation Of T-helper 17 Cell Differentiation (GO:2000321)	5/6	0.0127855	0.221925	11.1216	48.4839	IL23A;NFKBIZ;IL12RB1;NFKBID;MALT1
GO_Biological_Process_2023	Regulation Of Cell Adhesion Molecule Production (GO:0060353)	5/6	0.0127855	0.221925	11.1216	48.4839	FUT7;NOTCH1;CAV1;IL1B;NOTCH4
GO_Biological_Process_2023	Regulation Of Systemic Arterial Blood Pressure By Renin-Angiotensin (GO:0003081)	5/6	0.0127855	0.221925	11.1216	48.4839	ACE2;ENPEP;SERPINF2;AGTR1;AGT
GO_Biological_Process_2023	Release Of Sequestered Calcium Ion Into Cytosol By Sarcoplasmic Reticulum (GO:0014808)	5/6	0.0127855	0.221925	11.1216	48.4839	RYR1;RYR2;CCR5;RYR3;TRDN
GO_Biological_Process_2023	Smooth Muscle Cell Migration (GO:0014909)	5/6	0.0127855	0.221925	11.1216	48.4839	DDR1;PDGFRB;CCN3;PARVA;PLAT
GO_Biological_Process_2023	T Cell Activation (GO:0042110)	46/111	0.0128339	0.221925	1.57726	6.87	LMBR1L;ITK;CD84;CD80;CHD7;PIK3CD;PIK3R2;CD3G;PTPN22;NLRC3;GATA3;PIK3R1;SLA2;CD3E;LY9;RASGRP1;PIK3CG;LFNG;TRBC1;SLAMF9;SLAMF7;SLAMF6;CCL19;MICA;CD276;JAG2;CD74;CXADR;RHOH;FOXP3;CD2;ZAP70;CD4;PTPRC;JAML;CD8A;IRF4;LCK;TREML2;KIT;CD7;CD28;F2RL1;LCP1;CD247;PTPN2
GO_Biological_Process_2023	Positive Regulation Of Cell Population Proliferation (GO:0008284)	173/483	0.0128535	0.221925	1.2473	5.43091	CNTF;PID1;IRS1;RTKN2;IRS2;FGF1;FGF2;TNF;AQP1;IGF1R;GJA1;FGF7;FGF9;NAMPT;PIM1;CCN4;SOX8;SOX9;IL6R;PDGFRB;EPHA4;OSR2;PDGFRA;PRKCI;PRKCH;IL11RA;CLEC11A;SERPINF2;F2R;WNT5A;MATK;FLT3LG;SOX11;LIFR;PGF;CDC25B;FOXP1;BTC;TIAM1;SFRP1;GAREM1;SFRP2;PHIP;EPHA1;ZFPM2;CSF1R;KMT2D;PTGFR;NOTCH1;C5AR1;PDGFB;CHRD;TGFA;CSF2RB;TNFRSF11A;MST1R;CSF2RA;THPO;PDGFD;PDGFC;HMOX1;SLAMF1;TRPM4;LYN;WWTR1;TGFB2;TGFB1;TGFB3;FN1;…
GO_Biological_Process_2023	Fc Receptor Signaling Pathway (GO:0038093)	14/26	0.0129024	0.221925	2.59674	11.2967	LYN;VAV3;FCER1G;MAP3K1;SYK;VAV1;IKBKB;MAPK10;FCGR3A;LCK;KIT;PLCG2;PLCG1;CD247
GO_Biological_Process_2023	Wnt Signaling Pathway, Planar Cell Polarity Pathway (GO:0060071)	14/26	0.0129024	0.221925	2.59674	11.2967	FZD3;FZD2;RYK;FZD7;FZD6;MAGI2;WNT5A;PRICKLE2;WNT7A;PRICKLE1;CELSR1;CELSR3;TIAM1;VANGL2
GO_Biological_Process_2023	Camera-Type Eye Development (GO:0043010)	14/26	0.0129024	0.221925	2.59674	11.2967	TENM3;SHROOM2;IFT122;CACNA1C;PRSS56;TSKU;PAX2;EFEMP1;NF1;CYP1B1;PITX2;NES;STRA6;FBN1
GO_Biological_Process_2023	Positive Regulation Of Nuclear Division (GO:0051785)	14/26	0.0129024	0.221925	2.59674	11.2967	PDGFRB;EDN1;NPM2;EDN3;LRP5;PDGFB;TGFA;IGF1;BTC;EPGN;IL1B;CD28;PHIP;DRD3
GO_Biological_Process_2023	Cellular Response To Interleukin-12 (GO:0071349)	7/10	0.0129174	0.221925	5.191	22.5766	STAT4;IL12A;P4HB;IL12RB1;JAK2;PLCB1;IL12RB2
GO_Biological_Process_2023	Negative Regulation Of Pathway-Restricted SMAD Protein Phosphorylation (GO:0060394)	7/10	0.0129174	0.221925	5.191	22.5766	GREM1;LRP1;NOG;PMEPA1;EMILIN1;LDLRAD4;SMAD6
GO_Biological_Process_2023	Negative Regulation Of Sprouting Angiogenesis (GO:1903671)	7/10	0.0129174	0.221925	5.191	22.5766	SEMA6A;ALOX5;CREB3L1;E2F2;THBS1;KLF2;EPN2
GO_Biological_Process_2023	Positive Regulation Of Chondrocyte Differentiation (GO:0032332)	7/10	0.0129174	0.221925	5.191	22.5766	ZBTB16;SOX9;BMPR1B;GDF6;SOX6;HOXA11;LOXL2
GO_Biological_Process_2023	Positive Regulation Of Transforming Growth Factor Beta Production (GO:0071636)	7/10	0.0129174	0.221925	5.191	22.5766	TNXB;SERPINF2;XCL1;LGALS9;THBS1;CD200;BMPR1A
GO_Biological_Process_2023	Regulation Of Axon Regeneration (GO:0048679)	7/10	0.0129174	0.221925	5.191	22.5766	EPHA4;CNTF;PTPRS;RTN4RL1;OCRL;PTN;SCARF1
GO_Biological_Process_2023	Signal Release (GO:0023061)	7/10	0.0129174	0.221925	5.191	22.5766	ABCC4;PORCN;SLC44A4;NOS2;PCSK5;TGM2;WLS
GO_Biological_Process_2023	Negative Regulation Of Sequestering Of Calcium Ion (GO:0051283)	18/36	0.013359	0.223363	2.22624	9.6075	RYR1;RYR2;F2R;HTR2A;PKD2;CLU;FGF2;CHERP;PTPRC;LCK;PLCG2;PLCE1;XCL1;CCL19;PLCG1;PLCH2;PLCB1;PLCB2
GO_Biological_Process_2023	T-helper 17 Cell Differentiation (GO:0072539)	6/8	0.0134876	0.223363	6.67355	28.7362	SOCS3;IL6;IRF4;RORC;SLAMF6;LY9
GO_Biological_Process_2023	Collagen-Activated Signaling Pathway (GO:0038065)	6/8	0.0134876	0.223363	6.67355	28.7362	DDR1;UBASH3B;ITGA11;COL4A6;JAK2;DDR2
GO_Biological_Process_2023	Embryonic Digestive Tract Morphogenesis (GO:0048557)	6/8	0.0134876	0.223363	6.67355	28.7362	PDGFRA;FOXF1;SIX2;RBPMS2;TCF21;SOX11
GO_Biological_Process_2023	Hyaluronan Catabolic Process (GO:0030214)	6/8	0.0134876	0.223363	6.67355	28.7362	CEMIP;TGFB1;HYAL1;HYAL2;HYAL4;FGF2
GO_Biological_Process_2023	Interleukin-12-Mediated Signaling Pathway (GO:0035722)	6/8	0.0134876	0.223363	6.67355	28.7362	STAT4;P4HB;IL12RB1;JAK2;PLCB1;IL12RB2
GO_Biological_Process_2023	Negative Regulation Of Leukocyte Degranulation (GO:0043301)	6/8	0.0134876	0.223363	6.67355	28.7362	CD84;SPI1;CD300A;NCKAP1L;LGALS9;HLA-F
GO_Biological_Process_2023	Negative Regulation Of Membrane Potential (GO:0045837)	6/8	0.0134876	0.223363	6.67355	28.7362	HEBP2;BNIP3;PIP5KL1;PMAIP1;MAPT;RNF122
GO_Biological_Process_2023	Regulation Of Fibroblast Apoptotic Process (GO:2000269)	6/8	0.0134876	0.223363	6.67355	28.7362	SFRP1;BTG1;STK17A;STK17B;PRDM11;TP63
GO_Biological_Process_2023	Regulation Of Gap Junction Assembly (GO:1903596)	6/8	0.0134876	0.223363	6.67355	28.7362	ACE2;CAV1;IL1B;IRX3;TBX5;AGT
GO_Biological_Process_2023	Regulation Of Neutrophil Migration (GO:1902622)	6/8	0.0134876	0.223363	6.67355	28.7362	FUT7;RAC2;SLAMF8;NCKAP1L;FUT4;JAM3
GO_Biological_Process_2023	Eye Morphogenesis (GO:0048592)	11/19	0.0137645	0.224999	3.05985	13.1135	ALDH1A3;TENM3;EFEMP1;COL5A1;COL5A2;MFAP2;SHROOM2;NF1;IFT122;NKD1;FBN1
GO_Biological_Process_2023	Regulation Of Lymphocyte Differentiation (GO:0045619)	11/19	0.0137645	0.224999	3.05985	13.1135	CD2;IL4I1;FCRL3;TBX21;SLAMF8;TLR9;NCKAP1L;PRDM1;IKZF3;ZFP36L2;CCR2
GO_Biological_Process_2023	Regulation Of Neuroinflammatory Response (GO:0150077)	11/19	0.0137645	0.224999	3.05985	13.1135	IL33;CD200R1;IL6;IL1B;MMP3;IL18;PLCG2;IGF1;NUPR1;TNFRSF1B;TNF
GO_Biological_Process_2023	Regulation Of Vascular Endothelial Growth Factor Signaling Pathway (GO:1900746)	11/19	0.0137645	0.224999	3.05985	13.1135	CCBE1;SMOC2;CADM4;SEMA6A;TNXB;DAB2IP;IL12A;DLL1;DCN;JCAD;ROBO1
GO_Biological_Process_2023	Regulation Of Wnt Signaling Pathway (GO:0030111)	45/109	0.0148027	0.241082	1.56694	6.60143	APP;AMER2;KANK1;CITED1;LRP1;NXN;CTNND2;TSKU;NKD1;NKD2;HHEX;SALL1;WIF1;RSPO2;GPC3;RSPO3;RSPO1;DISC1;WLS;ATP6V1C2;TCF7L1;TLE1;ITGA3;FZD7;KREMEN1;SHISA2;FOXL1;SULF1;SULF2;SFRP4;TIAM1;DEPDC1B;SFRP1;BMP2;SFRP2;DAAM2;TMEM237;SFRP5;OTULIN;CDK14;FOLR1;TRABD2B;FGFR2;MDFI;TLR2
GO_Biological_Process_2023	Regulation Of Insulin Receptor Signaling Pathway (GO:0046626)	21/44	0.0148439	0.241082	2.03291	8.55887	GRB7;KANK1;PTPN1;PID1;IRS1;PRKCB;PRKCD;PRKCZ;SIRT1;SORL1;PTPRE;FUT7;SOCS1;IL1B;MZB1;ENPP1;FFAR3;INPP5K;PIP4K2C;TNS2;PTPN2
GO_Biological_Process_2023	Glial Cell Differentiation (GO:0010001)	17/34	0.0160004	0.256489	2.22605	9.20501	HAPLN3;HAPLN4;HAPLN1;PAX2;SLC8A3;BCAN;RELN;CDH2;PTPRZ1;NFIB;GPC1;ADGRG6;SOX8;SOX9;TPPP;GPR157;FGF10
GO_Biological_Process_2023	Regulation Of Interleukin-17 Production (GO:0032660)	17/34	0.0160004	0.256489	2.22605	9.20501	PRNP;TGFB1;IL15;RFTN1;IL18;OSM;NOD2;LY9;FOXP3;IL6;IL23A;DDIT3;IL12A;NCKAP1L;SLAMF6;JAK2;TLR4
GO_Biological_Process_2023	Semaphorin-Plexin Signaling Pathway (GO:0071526)	17/34	0.0160004	0.256489	2.22605	9.20501	FARP2;SEMA6B;SEMA4A;SEMA6A;PLXND1;SEMA3C;SEMA4D;SEMA3D;SEMA3A;SEMA6D;SEMA3B;SEMA3E;SH3BP1;PLXNA2;PLXNB2;MET;PLXNA4
GO_Biological_Process_2023	Chondrocyte Differentiation (GO:0002062)	15/29	0.0160464	0.256489	2.3848	9.85463	OSR2;TGFB1;WNT5B;EIF2AK3;WNT7A;SULF1;SLC39A14;SULF2;BMP2;NFIB;CREB3L2;CCN3;SOX9;SOX6;BMPR1B
GO_Biological_Process_2023	Regulation Of Muscle Contraction (GO:0006937)	15/29	0.0160464	0.256489	2.3848	9.85463	MYBPC3;MYLK2;CHRNA3;CAV1;DAPK3;TPM1;ENO1;CACNB1;CNN1;TNNT1;MYL3;TNNT3;PLCE1;CACNA1S;MYL9
GO_Biological_Process_2023	Positive Regulation Of Alpha-Beta T Cell Proliferation (GO:0046641)	10/17	0.0162519	0.256525	3.17878	13.0951	SYK;IL23A;EBI3;IL18;XCL1;PTPN22;LGALS9;RASAL3;JAK2;CD55
GO_Biological_Process_2023	Positive Regulation Of Cartilage Development (GO:0061036)	10/17	0.0162519	0.256525	3.17878	13.0951	BMP2;BMP1;ZBTB16;SOX9;GDF6;BMPR1B;SOX6;TAPT1;HOXA11;LOXL2
GO_Biological_Process_2023	Positive Regulation Of Heart Rate (GO:0010460)	10/17	0.0162519	0.256525	3.17878	13.0951	RYR2;EDN1;EDN3;PDE4D;ADM2;KCNQ1;TPM1;ADRA1D;SCN3B;TRPM4
GO_Biological_Process_2023	Positive Regulation Of Small GTPase Mediated Signal Transduction (GO:0051057)	10/17	0.0162519	0.256525	3.17878	13.0951	NOTCH1;RELN;RASGEF1A;ITGAV;IGF1;NGF;RASGRP1;RASGRP4;FGF10;TGM2
GO_Biological_Process_2023	Cellular Response To Growth Factor Stimulus (GO:0071363)	61/155	0.0166567	0.262096	1.44677	5.92446	ACVRL1;AMHR2;NR3C1;TMEM100;IBSP;HYAL1;HYAL2;ANKRD1;CPNE3;SOX9;SOX6;ADAMTS7;ACVR1;SEMA6A;APLP2;HGF;MAGI2;WNT5A;SFRP1;GAREM1;RAB35;RAPGEF1;GAS1;XCL1;PRKD2;PRKD1;MAPT;DLX1;FOXC1;RAMP2;NOTCH1;DLX5;PDGFB;NDNF;LRP2;ZFP36L2;EGFR;CCL5;ERBB2;INPP5K;CCL2;HAS2;PLCG1;WNT4;STAT5B;TGFB1;NTRK3;PDE2A;DAB2IP;SMAD9;WNT7A;SETX;SLC4A7;BMP2;PDE3A;SNAI2;CTNNB1;BMPR1B;BCAR1;BMPR1A;LGMN
GO_Biological_Process_2023	Neuron Migration (GO:0001764)	25/55	0.0170763	0.267865	1.85569	7.55276	SEMA3A;CEP85L;NDNF;SEMA3E;CELSR1;RELN;TRIM46;SPOCK1;DISC1;NEO1;KIAA0319;MARK2;MARK1;AUTS2;DNAAF4;POMGNT2;NR4A2;TUBB2B;MAP1B;DCX;ASTN2;MDGA1;ASTN1;CDK5R1;FGFR1
GO_Biological_Process_2023	Cytokine-Mediated Signaling Pathway (GO:0019221)	96/257	0.0173573	0.271429	1.33044	5.39326	CXCL6;CNTF;SPI1;CSF3R;TRAF3IP2;FLT3;TNF;OASL;IKBKB;PYCARD;RPS6KA5;IL18RAP;IL12A;JAK2;JAK3;IL6R;CCR2;IL11;FCER1G;IL4R;SYK;IL1R1;GPR35;IL15;IL11RA;APLP2;IL18;LIFR;TRAF1;OSMR;TNFRSF1B;SIRT1;HCK;TRAF4;IL1B;KIT;TRAF5;XCL1;IRF5;PLCB1;IL9R;BIRC3;YAP1;CSF1R;CEBPA;NUMBL;FOXC1;CCL11;CTR9;EBI3;PDGFB;CSF2RB;TNFRSF11A;CBL;IL2RG;CSF2RA;RHEX;UGCG;DUOX1;SOCS1;IRAK2;CCL5;CXCR2;CCL4;STAT4;IL21R;CCL2;PTK2B;CCL19;CC…
GO_Biological_Process_2023	Neuron Projection Guidance (GO:0097485)	50/124	0.0174279	0.271693	1.50589	6.09838	CYFIP2;EPHB6;RET;ROBO3;GLI2;RPS6KA5;OPHN1;KIF5C;TUBB3;DAG1;ARHGEF40;NEO1;SCN1B;EPHB3;SEMA6B;EPHA4;EPHA7;SEMA6A;SEMA6D;WNT5A;ENAH;PALLD;FEZ1;DSCAML1;NOTCH3;NOTCH1;SEMA3C;SEMA3D;SEMA3A;MYCBP2;SEMA3B;NEXN;SEMA3E;EFNA4;KALRN;EFNB1;EFNB3;RELN;FYN;SLIT2;SEMA4A;NIBAN2;SEMA4D;BDNF;RYK;L1CAM;NFASC;CXCL12;CNTN1;CDK5R1
GO_Biological_Process_2023	Lipid Modification (GO:0030258)	20/42	0.0177127	0.275283	2.02392	8.16344	DGKG;DGKE;DGKD;PLPPR1;PLPPR2;DGKA;PLPPR4;EPHX2;ALOX15;PLPPR5;MBOAT2;PLA2G7;DGKZ;SGPP2;PORCN;ALOX5;CYP1A1;PLPP3;PLPP1;DGKH
GO_Biological_Process_2023	Negative Regulation Of Cell Population Proliferation (GO:0008285)	137/379	0.0179992	0.278877	1.26413	5.07855	APP;IFITM1;TES;IFI35;ETS1;TNN;RPS6KA2;CCN6;CYP1B1;CCN3;IL12A;SOX9;PIM2;SLC16A2;B2M;TNS2;IGFBP5;KDM2B;CD300A;APLP2;F2R;MAGI2;WNT5A;P3H2;SOX11;P3H3;RUNX3;FOXP3;SULT2B1;SFRP4;AZGP1;SFRP1;SFRP2;SFRP5;ADGRB1;NUPR1;ATF5;TRIB1;PLPP1;NOTCH1;CTBP2;MAGED1;GATA3;FOXO4;CYP27B1;ADGRG1;HMOX1;IGFBP7;IGFBP6;ZBTB7C;LYN;TFAP2A;TGFB2;NIBAN2;TGFB1;TGFB3;INCA1;IFNLR1;SMAD6;CHERP;BMP2;IL6;DLG3;DLG5;NF1;NOX4;BMPR1B;CD2…
GO_Biological_Process_2023	Nervous System Development (GO:0007399)	155/433	0.0180757	0.279207	1.2454	4.99801	NCKAP1;APP;SH3GL3;PLXND1;ROGDI;MSI1;CELSR1;CYP46A1;FGF2;GBA2;RAPGEFL1;CDH2;OPHN1;CDH1;ADGRA2;ADORA1;EP300;SOX8;CHAC1;SOX6;CDON;SEMA6B;MYLIP;RBFOX2;SEMA6A;APLP2;DYRK1A;SOX11;HPCAL4;SDCBP2;ALDH3A2;SMO;ADGRB2;FEZ1;SCN8A;ADGRB1;KCNQ2;TYRO3;MAL;NBL1;NUMBL;CHRNA3;SHC3;C3ORF70;INTU;DLX5;FUT10;SHOX2;LPAR1;MST1R;KALRN;NPAS2;GLIS2;EFNB3;FLRT3;PDGFC;ADGRG6;GPM6B;STIL;TGFB1;PSPN;BDNF;ZBTB16;FN1;CRIM1;BTBD6;L…
GO_Biological_Process_2023	Cell Chemotaxis (GO:0060326)	23/50	0.018464	0.281828	1.89672	7.5716	PDGFRB;PDGFRA;HGF;PRKCD;LEF1;HMGB2;RHOG;LPAR1;PDGFB;PARVA;ARRB2;HOXB9;CXCL12;BIN2;ENC1;KIT;RAB13;AGTR1;ELMO2;CCN3;TNFRSF25;BCAR1;EPHA2
GO_Biological_Process_2023	Negative Regulation Of Cell Development (GO:0010721)	12/22	0.0184667	0.281828	2.67046	10.6599	IL6;CCL11;NOTCH1;IL1B;WNT7A;PAX6;IGF1;IL17D;SORL1;TNF;B2M;PTHLH
GO_Biological_Process_2023	Eye Development (GO:0001654)	26/58	0.0185717	0.281828	1.80932	7.21218	FOXC1;CACNA1C;CHRDL1;TSKU;EFEMP1;SALL2;SH3PXD2B;SLC39A5;PITX2;STRA6;TGFB2;SHROOM2;PAX6;HIPK1;PRSS56;MEIS2;PAX2;PBX1;MEIS1;COL5A1;MAB21L1;SMOC1;COL5A2;MAB21L2;BMPR1B;FBN1
GO_Biological_Process_2023	Calcium Ion Import Across Plasma Membrane (GO:0098703)	18/37	0.0185993	0.281828	2.10892	8.40327	SLC24A4;CACNA2D1;CACNA1B;TRPV2;CACNA1C;NALF2;CACNA1E;CLU;NALF1;CACNA1G;SLC8A3;CACNA1I;SCN11A;SCN8A;TRPV4;SCN4A;CACNA1S;SCN2A
GO_Biological_Process_2023	Negative Regulation Of Neuron Death (GO:1901215)	37/88	0.0186538	0.281828	1.61621	6.43528	CNTF;CITED1;AGAP2;SIX1;PLA2G3;NDNF;SEMA3E;CLU;NTF4;CLN3;SIX4;GPNMB;PTPRZ1;NTF3;CCL2;PTK2B;VPS35;PRKCG;PRKCI;KDM2B;UNC5B;BDNF;TGFB3;F2R;NGF;TNFRSF1B;SORL1;NFATC4;CD200R1;GDNF;RASA1;TYRO3;BCL2;RETREG1;CD200;CRLF1;LGMN
GO_Biological_Process_2023	Actomyosin Structure Organization (GO:0031032)	33/77	0.0187044	0.281828	1.67058	6.64724	FHOD3;ITGB1;ITGB5;EPB41;LMOD1;ARRB1;PDLIM1;FAM171A1;EPB41L4A;CSRP2;SIX4;EPB41L1;EPB41L3;ANKRD1;CAPN3;PHACTR1;FLNC;MYOZ2;MYH10;MYH7B;TMOD4;TPM1;CDC42BPB;CDC42BPA;KLHL41;TJP1;KRT19;MYH3;TNNT1;TNNT3;KCTD13;TCAP;MYL9
GO_Biological_Process_2023	Regulation Of T Cell Proliferation (GO:0042129)	33/77	0.0187044	0.281828	1.67058	6.64724	SDC4;CD80;TNFRSF13C;CD1D;CD3E;SPN;IL4I1;LGALS3;PNP;HLA-DMB;GPNMB;CCL5;NCKAP1L;CCL19;JAK2;CD276;TNFSF18;VCAM1;IL15;CD70;PDCD1LG2;TNFRSF1B;FOXP3;CCDC88B;IL6;CD40LG;PTPRC;CD6;IL23A;IL1B;DLG5;CD28;TNFSF8
GO_Biological_Process_2023	Regulation Of Immune Response (GO:0050776)	33/77	0.0187044	0.281828	1.67058	6.64724	DENND1B;CGAS;PTPN22;SLA2;CFP;SPN;IL4I1;FCGR3A;IFNL1;INPP5D;CSK;FCGR1A;N4BP1;CD276;LYN;LAG3;TGFB2;SYK;AMBP;IL15;APLP2;SPNS2;SH2D1A;FOXP3;FGR;COL3A1;IRF4;IRF1;HLA-DRA;SMCR8;PDCD1;CD22;BIRC3
GO_Biological_Process_2023	Protein Phosphorylation (GO:0006468)	177/500	0.0191262	0.281828	1.22441	4.8446	EPHB6;MYLK2;APP;AMHR2;PRAG1;GMFG;TESK2;IGF1R;LIPE;STK10;EFEMP1;RPS6KA5;STK16;RPS6KA1;CDK20;PIM1;MAP3K9;PIM2;MAP3K6;STK32C;EPHB4;MAP3K5;EPHB3;PRKCG;ACVR1;PDGFRB;EPHA4;PDGFRA;PRKCI;EPHA7;PRKCH;DAPK1;PRKCB;DAPK3;PRKCD;DYRK1A;LMTK2;PRPF4B;VRK1;RUNX3;CDC25B;MAK;TYRO3;BTK;PRKD2;TSSK3;SIK1;PRKD1;ERG;TNIK;EPHA1;TRIB1;CDKL1;BRSK1;CSF1R;TXK;PDGFB;WNK4;CSF2RB;STK4;PRKCZ;CSF2RA;STK3;NUAK1;GRK3;NUAK2;GRK2;GRK…
GO_Biological_Process_2023	Digestive Tract Morphogenesis (GO:0048546)	9/15	0.0191338	0.281828	3.33742	13.2038	PDGFRA;FOXF1;SIX2;RBPMS2;TCF21;SOX11;FGFR2;EPHB3;STRA6
GO_Biological_Process_2023	Negative Regulation Of Protein Processing (GO:0010955)	9/15	0.0191338	0.281828	3.33742	13.2038	PRNP;SERPINE2;CTSZ;SERPINE1;SERPINF2;GAS1;PLAT;CHAC1;THBS1
GO_Biological_Process_2023	Platelet-Derived Growth Factor Receptor Signaling Pathway (GO:0048008)	9/15	0.0191338	0.281828	3.33742	13.2038	PDGFRB;PDGFRA;PTPN1;RGS14;PDGFD;PDGFC;PDGFB;PLAT;BCAR1
GO_Biological_Process_2023	Positive Regulation Of Collagen Biosynthetic Process (GO:0032967)	9/15	0.0191338	0.281828	3.33742	13.2038	TGFB1;TGFB3;CREB3L1;F2R;SERPINF2;SUCO;VIM;LARP6;WNT4
GO_Biological_Process_2023	Regulation Of Hormone Secretion (GO:0046883)	9/15	0.0191338	0.281828	3.33742	13.2038	IL11;EDN1;NMB;EDN3;OSM;SCG5;FFAR3;SOX11;VAMP2
GO_Biological_Process_2023	Negative Regulation Of Fat Cell Differentiation (GO:0045599)	16/32	0.0191887	0.281828	2.22585	8.79974	YAP1;WWTR1;TGFB1;WNT5A;LRP3;RORA;TNF;SIRT1;ZFP36L2;ASXL1;BMP2;IL6;BBS12;ENPP1;FERMT2;RUNX1T1
GO_Biological_Process_2023	Phosphatidylinositol 3-Kinase Signaling (GO:0014065)	16/32	0.0191887	0.281828	2.22585	8.79974	EDN1;IRS1;PIK3CD;PIK3R2;GATA3;HTR2A;PIK3R1;IGF1;PIK3CG;IGF1R;PIK3C2B;PIK3R5;FCGR3A;ERBB2;NF1;TYRO3
GO_Biological_Process_2023	In Utero Embryonic Development (GO:0001701)	14/27	0.0192612	0.281828	2.39681	9.46661	ARNT2;PTPRR;STIL;FOXF1;TGFB3;WNT7B;CHD7;PDGFB;TFEB;PKD2;PKD1;BMP2;SOX8;FGFR2
GO_Biological_Process_2023	Negative Regulation Of Neurogenesis (GO:0050768)	14/27	0.0192612	0.281828	2.39681	9.46661	CCL11;NOTCH1;LRP4;WNT7A;PAX6;PTN;THY1;TNF;SORL1;IL6;EFNB3;IL1B;NF1;B2M
GO_Biological_Process_2023	Regulation Of Protein Kinase B Signaling (GO:0051896)	54/136	0.0193056	0.281828	1.46779	5.7939	ITGB1;RET;HIP1;PIK3CD;ARRB2;FGF2;TNF;PIK3CG;IGF1R;GRM2;HYAL2;DAG1;TNFAIP8L3;PHLDA3;MAGI2;IL18;SIRT1;BANK1;DDIT3;SFRP5;HCLS1;PPARA;EPHA2;GATA3;MST1R;TXN;LRP2;THBS1;RTN4;EGFR;PIK3R5;RRAS;THPO;GCNT2;INPP5K;RICTOR;CCL19;DRD3;TCF7L2;TGFB1;ANGPT1;GDF15;NTRK3;OSM;IGF1;AXL;RCAN3;CASS4;CNTN1;HPSE;TEK;FERMT2;MYORG;FGFR1
GO_Biological_Process_2023	Lymphocyte Differentiation (GO:0030098)	38/91	0.0194915	0.283722	1.59728	6.28974	ITGB1;LMBR1L;FLT3;CHD7;PIK3CD;PTPN22;PIK3R2;IKZF1;GATA3;PIK3R1;HDAC9;LFNG;ADGRG3;CD79B;LYL1;CD79A;HHEX;NFIL3;BLNK;PLCG2;KAT7;JAK3;JAG2;IL11;VCAM1;ITGA4;RHOH;PAX5;PBX1;ZAP70;CD4;KLF6;PTPRC;LCK;AXL;KIT;LY6D;PTPN2
GO_Biological_Process_2023	Negative Regulation Of Protein Serine/Threonine Kinase Activity (GO:0071901)	34/80	0.0197137	0.285312	1.6464	6.46449	CEBPA;CDKN1A;RGS14;LRP5;PYCARD;HHEX;RGS2;UCHL1;PRKAR2B;HYAL2;INPP5K;HEXIM1;LYN;PTPN1;CD300A;DUSP1;CDKN2A;PRKCD;INCA1;SPRY4;DAB2IP;NR2F2;LAX1;SIRT1;SORL1;AGT;SLC8A3;BMP2;IL1B;PKIA;NF1;SPRY3;SPRY1;PKIG
GO_Biological_Process_2023	Response To Type II Interferon (GO:0034341)	34/80	0.0197137	0.285312	1.6464	6.46449	CIITA;IFITM1;SP100;CCL11;CITED1;CALCOCO2;AIF1;CYP27B1;KYNU;CCL5;UBD;CCL4;CASP1;CCL2;LGALS9;CCL19;CCL18;GBP2;IL12RB1;GBP1;CCL15;GBP6;GBP5;CD74;CCL22;DAPK1;SLC11A1;DAPK3;WNT5A;IRF8;XCL1;TLR4;SHFL;TLR2
GO_Biological_Process_2023	Regulation Of Intracellular Signal Transduction (GO:1902531)	109/297	0.0205491	0.296553	1.29385	5.02651	ITSN1;WWC2;SLA;FGF1;TNF;ARHGAP44;PYCARD;SYDE2;PREX1;RASSF2;WWC3;CAPN3;EP300;ARHGEF40;USP7;WNT5A;ARHGAP45;TIAM1;KAT6A;PRKD2;TNIK;NGEF;CSF1R;ARHGEF28;PRDM11;ARHGAP15;STK4;KALRN;AGER;STK3;NUAK1;NUAK2;RRAS;PLCG2;SRGAP3;MAP2K6;LYN;PLK3;WWTR1;TGFB1;PDE2A;ARHGAP29;ARHGAP28;ARHGAP27;ARHGAP26;WDR54;ARHGAP23;NFKBIA;CYLD;ARHGAP30;RCAN3;ARHGAP9;DOCK3;RASGRF2;PTPN22;ARHGAP5;ARHGAP4;AKAP12;AKAP13;GRM2;SPRED1;M…
GO_Biological_Process_2023	Transforming Growth Factor Beta Receptor Signaling Pathway (GO:0007179)	31/72	0.0206758	0.296984	1.68399	6.53183	ACVRL1;ITGB1;USP15;NRROS;CITED1;ITGB5;LTBP2;ARRB2;PTPRK;GCNT2;LPXN;GDF10;JUN;TGFB2;TGFB1;GDF15;TGFB3;APLP2;SMAD9;SMAD6;SIRT1;TGFBR3;GARS1;EID2;TWSG1;COL3A1;COL1A2;ADAM9;FMOD;FERMT2;BMPR1A
GO_Biological_Process_2023	Phospholipase C-activating G Protein-Coupled Receptor Signaling Pathway (GO:0007200)	35/83	0.0206966	0.296984	1.62423	6.29842	DHX8;GPR65;C5AR2;C5AR1;PTGER3;LPAR1;OPRL1;ADRA1D;HTR2A;PTH1R;GRPR;GRM1;LTB4R;GPR174;GNA14;GNA15;GNA11;CXCR2;PLCE1;DRD3;TGM2;GPR157;P2RY10;P2RY11;GPR35;F2R;GPR55;ESR1;AGT;ANO1;AGTR1;F2RL1;NMUR1;F2RL2;GPR18
GO_Biological_Process_2023	Positive Regulation Of Neurogenesis (GO:0050769)	32/75	0.0218374	0.308716	1.65748	6.33843	NUMBL;SMARCD3;PLXND1;RGS14;LRP2;HAPLN3;HAPLN4;HAPLN1;ROBO1;CUX2;PLXNA2;MAP6;PLXNA1;SOX8;PLXNC1;SLIT2;DISC1;PLXNA4;TGM2;FZD3;FBXW8;MME;SERPINF1;SOX11;BCAN;TIAM1;DCT;CTNNB1;PLXNB2;ZNF335;OBSL1;SHANK3
GO_Biological_Process_2023	Cellular Defense Response (GO:0006968)	22/48	0.0219299	0.308716	1.88387	7.1962	ITGB1;ITK;FCMR;NCF1;NCF2;TRAT1;C5AR1;PRF1;LSP1;SPN;FOSL1;TYROBP;ADORA2A;GNLY;RAB23;EHHADH;CXCR2;PTK2B;MNDA;CD300C;CCR5;CCR2
GO_Biological_Process_2023	Positive Regulation Of Reactive Oxygen Species Metabolic Process (GO:2000379)	22/48	0.0219299	0.308716	1.88387	7.1962	PDGFRB;CDKN1A;ITGAM;PID1;TGFB1;SYK;DCXR;ITGB2;PRKCD;PDGFB;RAB27A;THBS1;AGT;TYROBP;ZC3H12A;ADGRB1;PLCG2;AGTR1;F2RL1;MAPT;TLR6;TLR4
GO_Biological_Process_2023	Ameboidal-Type Cell Migration (GO:0001667)	11/20	0.0221254	0.308716	2.71967	10.3647	PDLIM1;ITGA4;GPC3;AMOTL2;CCN3;ITGB7;AMOTL1;PKN1;SRGAP3;AMOT;TNS1
GO_Biological_Process_2023	Negative Regulation Of B Cell Activation (GO:0050869)	11/20	0.0221254	0.308716	2.71967	10.3647	LYN;PARP3;SFRP1;TYROBP;TNFRSF13B;CD300A;BANK1;LAPTM5;FOXJ1;MNDA;SAMSN1
GO_Biological_Process_2023	Negative Regulation Of Small GTPase Mediated Signal Transduction (GO:0051058)	11/20	0.0221254	0.308716	2.71967	10.3647	TGFB2;SH3BP1;SPRY4;DAB2IP;SPRY3;SPRY1;SLIT2;CYRIB;RASAL3;FBP1;CGNL1
GO_Biological_Process_2023	Positive Regulation Of Phospholipase Activity (GO:0010518)	11/20	0.0221254	0.308716	2.71967	10.3647	PDGFRB;GNA13;PDGFRA;CCL5;KIT;ARL1;AGTR1;ESR1;FGF2;FGFR2;FGFR1
GO_Biological_Process_2023	Positive Regulation Of Vascular Associated Smooth Muscle Cell Proliferation (GO:1904707)	11/20	0.0221254	0.308716	2.71967	10.3647	JUN;GJA1;IGFBP5;FGF9;MMP2;PDGFB;HTR1B;IGF1;FGF2;MEF2D;BMPR1A
GO_Biological_Process_2023	Regulation Of Calcium Ion Transmembrane Transport (GO:1903169)	11/20	0.0221254	0.308716	2.71967	10.3647	CACNB1;CACNG6;PRNP;DIAPH1;UBASH3B;CACNA2D1;PTK2B;FYN;LIME1;CBARP;TRDN
GO_Biological_Process_2023	Regulation Of Cardiac Muscle Cell Proliferation (GO:0060043)	11/20	0.0221254	0.308716	2.71967	10.3647	TGFBR3;NOTCH1;NOG;PIM1;TBX5;ZFPM2;FGF2;FGFR2;TBX2;BMPR1A;TP73
GO_Biological_Process_2023	Positive Regulation Of T Cell Receptor Signaling Pathway (GO:0050862)	8/13	0.0224213	0.309426	3.5596	13.5185	TESPA1;TRAT1;LCK;CD226;PRKD2;KCNN4;CARD11;NECTIN2
GO_Biological_Process_2023	Positive Regulation Of Cardiac Muscle Cell Proliferation (GO:0060045)	8/13	0.0224213	0.309426	3.5596	13.5185	TGFBR3;NOTCH1;PIM1;ZFPM2;FGF2;FGFR2;TBX2;BMPR1A
GO_Biological_Process_2023	Positive Regulation Of Superoxide Anion Generation (GO:0032930)	8/13	0.0224213	0.309426	3.5596	13.5185	ITGAM;TGFB1;TYROBP;SYK;ITGB2;PRKCD;F2RL1;MAPT
GO_Biological_Process_2023	Regulation Of Macrophage Cytokine Production (GO:0010935)	8/13	0.0224213	0.309426	3.5596	13.5185	TGFB2;GPRC5B;TGFB1;TGFB3;WNT5A;LAPTM5;PLCG2;SIRT1
GO_Biological_Process_2023	Artery Morphogenesis (GO:0048844)	15/30	0.0230456	0.311078	2.22565	8.39133	PDGFRB;TGFB2;NOTCH1;LRP1;FOXF1;NOG;LRP2;PKD2;TBX2;HEY2;NF1;HOXA1;FOLR1;STRA6;BMPR1A
GO_Biological_Process_2023	Cardiac Muscle Cell Action Potential Involved In Contraction (GO:0086002)	15/30	0.0230456	0.311078	2.22565	8.39133	KCNH2;RYR2;KCNE4;CACNA2D1;CACNA1C;CACNA1G;GJC1;GJA1;KCNQ1;PKP2;SCN3B;FGF12;SCN1B;SNTA1;SCN2B
GO_Biological_Process_2023	Positive Regulation Of JUN Kinase Activity (GO:0043507)	15/30	0.0230456	0.311078	2.22565	8.39133	MAP4K2;PTPN1;EDN1;WNT5A;DUSP19;DAB2IP;FZD10;TNFRSF11A;TNF;TAOK3;TLR9;CCL19;TLR6;SASH1;MAP3K5
GO_Biological_Process_2023	Positive Regulation Of Cell Communication (GO:0010647)	15/30	0.0230456	0.311078	2.22565	8.39133	EDN1;NMB;TNXB;EDN3;CLSTN3;CD80;SOX11;GATA3;ANK3;TNF;RIMS2;RIMS3;KCTD13;HCRT;WLS
GO_Biological_Process_2023	Positive Regulation Of Locomotion (GO:0040017)	15/30	0.0230456	0.311078	2.22565	8.39133	PDGFRB;CSF1R;TGFB1;CAVIN1;RARRES2;PDGFB;TWIST1;NTN1;THBS1;DUOX1;SPOCK2;F2RL1;CCL19;BVES;DUOX2
GO_Biological_Process_2023	Metanephros Development (GO:0001656)	13/25	0.0231568	0.311078	2.41087	9.07804	OSR2;FOXD1;CITED1;WNT7B;SIX1;PKD2;GDF6;PKD1;PAX2;SIX4;GDNF;NF1;FGF10
GO_Biological_Process_2023	Negative Regulation Of Response To Wounding (GO:1903035)	13/25	0.0231568	0.311078	2.41087	9.07804	EPHA4;IL33;PTPRS;SERPINE1;CASK;OCRL;FGF2;RTN4RL1;ALOX5;CD109;EPPK1;PTPN6;CRK
GO_Biological_Process_2023	Negative Regulation Of Smoothened Signaling Pathway (GO:0045879)	13/25	0.0231568	0.311078	2.41087	9.07804	HHIP;PTCH2;TULP3;IFT122;GLI3;KCTD6;GLI2;GLIS2;MOSMO;KCTD21;GPR161;GPC3;ENPP1
GO_Biological_Process_2023	Regulation Of Biomineral Tissue Development (GO:0070167)	13/25	0.0231568	0.311078	2.41087	9.07804	NOTCH1;TGFB1;TWIST1;SGMS2;CYP27B1;ANKH;HEY2;S1PR1;BMP2K;ENPP1;SOX9;ODAPH;DDR2
GO_Biological_Process_2023	Regulation Of Postsynapse Organization (GO:0099175)	13/25	0.0231568	0.311078	2.41087	9.07804	EPHA4;WNT5A;SRCIN1;ZDHHC15;ARHGAP44;TANC1;ABI3;VPS35;KIF1A;PDLIM5;SHANK3;LZTS3;CDK5R1
GO_Biological_Process_2023	Anterior/Posterior Pattern Specification (GO:0009952)	26/59	0.0236035	0.316237	1.75437	6.5725	BHLHE41;LRP5;PCSK5;HHEX;HOXA9;BASP1;SIX2;HEY2;HOXA3;HOXC5;HOXC4;HOXA7;HOXC9;HOXA5;WLS;HOXC6;CDX1;BMP2;HOXB9;DDIT3;HOXB4;HOXD4;HOXD3;HOXB7;HOXD9;HOXB6
GO_Biological_Process_2023	Positive Regulation Of Epithelial Cell Migration (GO:0010634)	39/95	0.0243534	0.325421	1.55141	5.76361	FOXC2;SPARC;PIK3CD;GATA3;FGF1;ETS1;FGF2;THBS1;PIK3CG;RTN4;FGF7;RAB25;RRAS;HYAL1;ZC3H12A;PLCG2;PTK2B;SOX9;PLCG1;SASH1;ANGPT4;EDN1;TGFB2;ANGPT1;IQSEC1;WNT5A;PROX1;AGT;FOXP1;SMOC2;ADAM9;PRKD2;PRKD1;TEK;PLPP3;DOCK1;RIN2;BCAR1;FGF10
GO_Biological_Process_2023	Calcium Ion Transport (GO:0006816)	45/112	0.0247313	0.329598	1.49645	5.5364	RYR1;RYR2;RAMP2;SLC24A4;ATP2A3;ATP2A1;CACNA1C;PKD2;CLU;NALCN;PKD1;RYR3;CACNA1G;PANX1;CACNG6;CYP27B1;TRPM2;CACNG7;CRACR2A;CRACR2B;CCL5;ITGAV;FYN;CACNA1S;TRPM8;KCNN4;TRPM5;CCR5;TRPM4;TRPC6;TRPA1;CACNA2D1;CAV1;TRPC1;TRPV2;MCOLN2;CACNB1;SLC8A3;CACNB3;STIM1;STIM2;TRPV4;ORAI2;NMUR1;RAMP1
GO_Biological_Process_2023	Positive Regulation Of Axonogenesis (GO:0050772)	18/38	0.0252887	0.33614	2.00333	7.36704	PLXND1;SEMA4D;BDNF;ISLR2;L1CAM;NGF;NTN1;ROBO1;SHTN1;TIAM1;PLXNA2;MAP6;PLXNA1;PLXNB2;PLXNC1;SLIT2;MAPT;PLXNA4
GO_Biological_Process_2023	Mesenchymal Cell Differentiation (GO:0048762)	24/54	0.0259166	0.340011	1.78117	6.50639	DDX5;FOXC1;TGFB2;NOTCH1;TGFB1;SEMA3C;HGF;NOTCH4;NOG;WNT5A;LEF1;LOXL3;IGF1;LOXL2;TGFBR3;BMP2;DLG5;HEY2;CTNNB1;SNAI2;SOX9;FGFR2;WNT4;FGFR1
GO_Biological_Process_2023	Negative Regulation Of Neuron Projection Development (GO:0010977)	24/54	0.0259166	0.340011	1.78117	6.50639	EPHA4;MYLIP;KANK1;ZNF296;PTPRS;PRAG1;BCL11A;GFI1;SEMA3A;LPAR1;CRMP1;LRP4;RTN4RL2;THY1;TSKU;ADCY6;EFNB3;RTN4RL1;TRPV4;DPYSL3;SPOCK1;KIAA0319;NGEF;ZNF365
GO_Biological_Process_2023	Desensitization Of G Protein-Coupled Receptor Signaling Pathway (GO:0002029)	7/11	0.0260656	0.340011	3.89297	14.1982	GRK3;GRK2;ARRB1;ADRB2;ARRB2;GTF2H2;DRD3
GO_Biological_Process_2023	Epithelial Cell-Cell Adhesion (GO:0090136)	7/11	0.0260656	0.340011	3.89297	14.1982	CAMSAP3;ITGB5;JUP;KIT;CCN3;KIFC3;SERPINB8
GO_Biological_Process_2023	Melanocyte Differentiation (GO:0030318)	7/11	0.0260656	0.340011	3.89297	14.1982	USP13;LRMDA;OCA2;MREG;KIT;TYRP1;ENPP1
GO_Biological_Process_2023	Regulation Of Ventricular Cardiac Muscle Cell Action Potential (GO:0098911)	7/11	0.0260656	0.340011	3.89297	14.1982	RYR2;JUP;CAV1;PKP2;CACNA1C;DSC2;TRPM4
GO_Biological_Process_2023	Dendritic Cell Migration (GO:0036336)	10/18	0.0265361	0.340011	2.78123	10.0938	CCL5;CXCR2;CXCR4;CCL19;ASB2;CCR5;CLU;PIK3CG;CCR2;TRPM4
GO_Biological_Process_2023	Negative Regulation Of Nervous System Development (GO:0051961)	10/18	0.0265361	0.340011	2.78123	10.0938	IL6;CCL11;NOTCH1;IL1B;WNT7A;PAX6;SORL1;TNF;B2M;TLR2
GO_Biological_Process_2023	Positive Regulation Of Epidermal Cell Differentiation (GO:0045606)	10/18	0.0265361	0.340011	2.78123	10.0938	SULT2B1;CYP27B1;SFRP4;FOXC1;PRKCH;NCOA3;ZBED2;TRIM16;MACROH2A2;ETV4
GO_Biological_Process_2023	Positive Regulation Of Extracellular Matrix Organization (GO:1903055)	10/18	0.0265361	0.340011	2.78123	10.0938	CARMIL2;EFEMP2;IL6;TGFB1;TNXB;PDPN;FSCN1;EMILIN1;MELTF;DDR2
GO_Biological_Process_2023	Positive Regulation Of Neuroblast Proliferation (GO:0002052)	10/18	0.0265361	0.340011	2.78123	10.0938	BCAN;FZD3;SMARCD3;DCT;CTNNB1;HAPLN3;DISC1;ZNF335;HAPLN4;HAPLN1
GO_Biological_Process_2023	Ureteric Bud Development (GO:0001657)	10/18	0.0265361	0.340011	2.78123	10.0938	FOXC1;SALL1;GPC3;FOXJ1;SIX1;TCF21;SLIT2;NPNT;PKD2;FGFR2
GO_Biological_Process_2023	Cardiac Muscle Contraction (GO:0060048)	16/33	0.0267243	0.340011	2.09476	7.58762	KCNH2;MYBPC3;MYLK2;RYR2;TPM1;ATP1B1;MYL4;GRK2;KCNQ1;MYL3;CASQ2;TCAP;TNNI3;SCN3B;SCN1B;SCN2B
GO_Biological_Process_2023	Inositol Lipid-Mediated Signaling (GO:0048017)	16/33	0.0267243	0.340011	2.09476	7.58762	PDGFRB;CSF1R;PDGFRA;PTAFR;OCRL;IGF1;IGF1R;GPR143;PLCG2;PLCE1;TNFAIP8L3;PLCG1;PLCH2;PLCB1;PLCB2;FGFR1
GO_Biological_Process_2023	Positive Regulation Of Ion Transmembrane Transporter Activity (GO:0032414)	16/33	0.0267243	0.340011	2.09476	7.58762	NLGN3;EDN1;TCAF1;TRPC6;STAC;ANK2;ADRB2;ANK3;ATP1B2;ATP1B1;CTSS;EDNRA;RELN;CCL2;SHANK3;CCR2
GO_Biological_Process_2023	Regulation Of Sprouting Angiogenesis (GO:1903670)	16/33	0.0267243	0.340011	2.09476	7.58762	SEMA6A;S100A1;FGF1;DLL1;FGF2;THBS1;KLF2;EPN2;TJP1;GARS1;BMPER;TNN;ALOX5;CREB3L1;RHOJ;E2F2
GO_Biological_Process_2023	Ventricular Cardiac Muscle Tissue Morphogenesis (GO:0055010)	16/33	0.0267243	0.340011	2.09476	7.58762	MYBPC3;RYR2;TGFB2;NOTCH1;TGFB1;NOG;TPM1;LRP2;PROX1;TGFBR3;MYL3;PKP2;TNNI3;ZFPM2;FGFR2;BMPR1A
GO_Biological_Process_2023	Positive Regulation Of Kinase Activity (GO:0033674)	42/104	0.0268051	0.340182	1.50914	5.46181	DDR1;RET;CSF1R;CDKN1A;FLT3;AGAP2;DUSP19;MST1R;EGFR;IGF1R;RASSF2;RELN;ERBB2;PTK2B;CCL19;EPHB4;MAP3K5;PDGFRB;PDGFRA;CD74;TIGAR;RYK;NTRK3;INSRR;AXIN2;MERTK;CD4;PTPRC;TRAF4;AXL;EEF1A2;TYRO3;ROR1;LCP2;ROR2;TEK;EPHA1;MET;FGFR2;EPHA2;FGFR1;DDR2
GO_Biological_Process_2023	Hematopoietic Progenitor Cell Differentiation (GO:0002244)	14/28	0.0277228	0.349405	2.22545	7.97936	LMBR1L;LYN;TGFB1;TNFRSF13B;FLT3;TMEM190;PLD4;MLF1;FSTL3;BATF;SFRP1;PTPRC;KIT;HOXB4
GO_Biological_Process_2023	Regulation Of Chemotaxis (GO:0050920)	14/28	0.0277228	0.349405	2.22545	7.97936	PDGFRB;USP14;PDGFRA;TGFB1;RARRES2;MYCBP2;PDGFB;CXCR4;CYRIB;AIF1;THBS1;F2RL1;CCL19;PTPN2
GO_Biological_Process_2023	Myeloid Cell Differentiation (GO:0030099)	25/57	0.0278086	0.349405	1.73945	6.23144	KMT2E;CEBPA;DYRK3;SPI1;PRKX;IKZF1;SLC1A5;RASGRP4;THPO;MYB;AHSP;JAK2;LYN;IL11;CDKN2B;ZBTB16;TET2;SNRK;TAL1;KAT6A;KIT;HCLS1;EVI2B;ZFPM1;PTPN2
GO_Biological_Process_2023	Positive Regulation Of Interleukin-1 Beta Production (GO:0032731)	25/57	0.0278086	0.349405	1.73945	6.23144	APP;NOD2;TNF;INAVA;MALT1;PANX1;PYCARD;CASP1;USP50;LGALS9;CCL19;JAK2;GBP5;PYHIN1;WNT5A;IL6;TYROBP;TLR8;F2RL1;MNDA;LCP1;TLR6;TRIM16;TLR4;TMEM106A
GO_Biological_Process_2023	Positive Regulation Of Morphogenesis Of An Epithelium (GO:1905332)	12/23	0.0278907	0.349568	2.42751	8.68918	GJA1;WNT5B;GDNF;SIX4;SMO;NOG;PIK3CD;SIX1;SOX8;SOX9;FGF2;PAX2
GO_Biological_Process_2023	Heart Contraction (GO:0060047)	19/41	0.0281928	0.35161	1.92242	6.86051	KCNH2;MYBPC3;MYLK2;RYR2;TPM1;ATP1B1;TRDN;MYL4;GRK2;SGCD;KCNQ1;MYL3;CASQ2;TCAP;TNNI3;SCN3B;SCN1B;SGCG;SCN2B
GO_Biological_Process_2023	Positive Regulation Of Actin Filament Polymerization (GO:0030838)	19/41	0.0281928	0.35161	1.92242	6.86051	NCKAP1;TENM1;CARMIL1;CARMIL2;CCL11;CRACD;LMOD1;PYCARD;HCK;CTTN;BIN1;CDC42EP5;CDC42EP3;CDC42EP2;PTK2B;CDC42EP1;NCKAP1L;EVL;PFN2
GO_Biological_Process_2023	Regulation Of Extrinsic Apoptotic Signaling Pathway (GO:2001236)	26/60	0.0296292	0.354685	1.70265	5.9916	SP100;TNF;THBS1;DEDD2;PYCARD;LGALS3;HYAL2;ITGAV;BID;BCL2L14;TCF7L2;TNFRSF12A;CAV1;TMC8;G0S2;TRAF1;IGF1;AGT;PML;CYLD;PHIP;LTB;TLR6;LTBR;TLR4;FGFR1
GO_Biological_Process_2023	B Cell Homeostasis (GO:0001782)	6/9	0.0298744	0.354685	4.44871	15.6183	DOCK10;LYN;DOCK11;TNFRSF13B;NCKAP1L;GAPT
GO_Biological_Process_2023	I-kappaB Phosphorylation (GO:0007252)	6/9	0.0298744	0.354685	4.44871	15.6183	DAB2IP;TLR9;TLR7;TLR4;TLR3;TLR2
GO_Biological_Process_2023	Actin-Mediated Cell Contraction (GO:0070252)	6/9	0.0298744	0.354685	4.44871	15.6183	MYL11;CCDC88C;PDPN;EPDR1;EMP2;PARVA
GO_Biological_Process_2023	Calcium Ion Transport Into Cytosol (GO:0060402)	6/9	0.0298744	0.354685	4.44871	15.6183	RYR2;CACNB3;JPH2;CACNA2D1;CACNA1C;JPH1
GO_Biological_Process_2023	Camera-Type Eye Morphogenesis (GO:0048593)	6/9	0.0298744	0.354685	4.44871	15.6183	TENM3;KDM2B;NF1;SHROOM2;IFT122;TBX2
GO_Biological_Process_2023	Epithelial Cilium Movement Involved In Determination Of Left/Right Asymmetry (GO:0060287)	6/9	0.0298744	0.354685	4.44871	15.6183	OFD1;CCDC39;ODAD4;DNAAF11;RFX3;CCDC40
GO_Biological_Process_2023	Excitatory Synapse Assembly (GO:1904861)	6/9	0.0298744	0.354685	4.44871	15.6183	WNT5A;LRRC4;PLXNB2;WNT7A;SRGAP3;SHANK3
GO_Biological_Process_2023	Mesenchymal To Epithelial Transition (GO:0060231)	6/9	0.0298744	0.354685	4.44871	15.6183	SALL1;CITED1;FZD7;SIX2;GATA3;PAX2
GO_Biological_Process_2023	Mitral Valve Morphogenesis (GO:0003183)	6/9	0.0298744	0.354685	4.44871	15.6183	NOTCH1;DCHS1;AXIN2;SMAD6;ZFPM1;BMPR1A
GO_Biological_Process_2023	Myelin Assembly (GO:0032288)	6/9	0.0298744	0.354685	4.44871	15.6183	CNTNAP1;TENM4;GPC1;EPB41L3;PMP22;TPPP
GO_Biological_Process_2023	Negative Regulation Of Hormone Secretion (GO:0046888)	6/9	0.0298744	0.354685	4.44871	15.6183	IL11;GJA1;RAB11FIP1;IL1B;OSM;RAB11FIP5
GO_Biological_Process_2023	Smooth Muscle Tissue Development (GO:0048745)	6/9	0.0298744	0.354685	4.44871	15.6183	EFEMP2;SMO;NF1;PROX1;MYLK;STRA6
GO_Biological_Process_2023	Positive Regulation Of Endothelial Cell Migration (GO:0010595)	35/85	0.0302444	0.354685	1.55903	5.45419	FOXC2;SPARC;PDGFB;PIK3CD;GATA3;FGF1;ETS1;FGF2;THBS1;PIK3CG;RRAS;ZC3H12A;PTK2B;PLCG1;SASH1;STAT5A;ANGPT4;EDN1;TGFB1;ANGPT1;WNT5A;PROX1;SIRT1;AGT;FOXP1;SMOC2;PRKD2;PRKD1;TEK;PLPP3;MET;RIN2;BCAR1;FGFR1;LGMN
GO_Biological_Process_2023	Regulation Of Kinase Activity (GO:0043549)	35/85	0.0302444	0.354685	1.55903	5.45419	DDR1;RET;CSF1R;FLT3;IRS2;MST1R;EGFR;IGF1R;ERBB2;SLAMF8;PLCE1;EPHB4;PDGFRB;TSPYL2;PDGFRA;CD74;RYK;NTRK3;INSRR;EMP2;MERTK;FGR;CD4;AXL;TYRO3;ROR1;MAPT;ROR2;TEK;EPHA1;MET;FGFR2;DDR2;EPHA2;FGFR1
GO_Biological_Process_2023	Cartilage Development (GO:0051216)	23/52	0.0306201	0.354685	1.76566	6.15526	OSR2;TGFB1;WNT5B;ZBTB16;WNT7A;SULF1;FGF2;PKD1;SLC39A14;HOXA11;SULF2;BMP2;COL2A1;HYAL1;NFIB;HYAL2;TRPV4;CREB3L2;ITGB8;CCN3;SOX9;HOXD3;SOX6
GO_Biological_Process_2023	Icosanoid Metabolic Process (GO:0006690)	23/52	0.0306201	0.354685	1.76566	6.15526	CYP2J2;FAAH;CPA1;PTGIS;PLA2G4B;CYP4F2;ALOX15;EPHX1;PLA2G4A;ALOX12;ABCC10;PTGR1;CYP4F8;PYCARD;ALOX5;CYP2S1;TBXAS1;CASP1;CYP1B1;GGT1;DAGLB;FADS1;MGLL
GO_Biological_Process_2023	Negative Regulation Of Neuron Apoptotic Process (GO:0043524)	31/74	0.0311182	0.354685	1.60543	5.57077	CNTF;CITED1;AGAP2;SIX1;PLA2G3;NDNF;SEMA3E;CLU;NTF4;CLN3;SIX4;PTPRZ1;NTF3;CCL2;PTK2B;PRKCG;PRKCI;KDM2B;UNC5B;BDNF;TGFB3;F2R;NGF;NFATC4;GDNF;RASA1;TYRO3;BCL2;RETREG1;CRLF1;LGMN
GO_Biological_Process_2023	Mesonephric Tubule Development (GO:0072164)	9/16	0.0318579	0.354685	2.86044	9.85842	FOXC1;SALL1;SIX1;TCF21;SLIT2;NPNT;PKD2;PKD1;FGFR2
GO_Biological_Process_2023	Positive Regulation Of Collagen Metabolic Process (GO:0010714)	9/16	0.0318579	0.354685	2.86044	9.85842	TGFB1;TGFB3;CREB3L1;F2R;SERPINF2;SUCO;VIM;LARP6;WNT4
GO_Biological_Process_2023	Positive Regulation Of Smooth Muscle Cell Migration (GO:0014911)	9/16	0.0318579	0.354685	2.86044	9.85842	PDGFRB;IGFBP5;FGF9;CCL5;DOCK7;PDGFB;CCN4;IGF1;AIF1
GO_Biological_Process_2023	Positive Regulation Of Stem Cell Proliferation (GO:2000648)	9/16	0.0318579	0.354685	2.86044	9.85842	GJA1;PTPRC;CITED1;THPO;EPCAM;LTBP2;SOX11;KAT7;FERMT2
GO_Biological_Process_2023	Regulation Of B Cell Receptor Signaling Pathway (GO:0050855)	9/16	0.0318579	0.354685	2.86044	9.85842	LYN;PRKCH;CD300A;PRKCB;FCRL3;LPXN;PTPN22;CD22;FOXP1
GO_Biological_Process_2023	Regulation Of Osteoblast Proliferation (GO:0033688)	9/16	0.0318579	0.354685	2.86044	9.85842	GREM1;BMP2;SFRP1;TNN;TMEM119;SOX8;HPSE;FGFR2;LTF
GO_Biological_Process_2023	Regulation Of Plasminogen Activation (GO:0010755)	9/16	0.0318579	0.354685	2.86044	9.85842	SERPINE2;F12;CTSZ;SERPINE1;SERPINF2;PLAT;ENO1;MELTF;THBS1
GO_Biological_Process_2023	Vasculature Development (GO:0001944)	9/16	0.0318579	0.354685	2.86044	9.85842	ACVRL1;PDGFRB;ERRFI1;PDGFRA;FBXW7;FOXF1;NOTCH4;TCF21;STRA6
GO_Biological_Process_2023	Negative Chemotaxis (GO:0050919)	15/31	0.0321006	0.354685	2.0864	7.17487	SEMA6B;SEMA4A;EPHA7;SEMA6A;SEMA3C;SEMA4D;SEMA3D;SEMA3A;SEMA6D;SEMA3B;SEMA3E;NTN1;ROBO1;ITGAV;SLIT2
GO_Biological_Process_2023	Negative Regulation Of Chemotaxis (GO:0050922)	15/31	0.0321006	0.354685	2.0864	7.17487	SEMA6B;SEMA4A;NOTCH1;SEMA6A;SEMA3C;SEMA4D;SEMA3D;SEMA3A;SEMA6D;SEMA3B;SEMA3E;THBS1;ROBO1;SLIT2;PTPN2
GO_Biological_Process_2023	Toll-Like Receptor Signaling Pathway (GO:0002224)	15/31	0.0321006	0.354685	2.0864	7.17487	CTSS;TLR1;IRAK2;TNIP3;PLCG2;BTK;TLR9;TLR8;TLR10;TLR7;TLR6;TLR5;TLR4;TLR3;TLR2
GO_Biological_Process_2023	Plasma Membrane Bounded Cell Projection Assembly (GO:0120031)	100/275	0.0327483	0.354685	1.27453	4.3575	CEP126;AVIL;CEP19;FNBP1L;CDC14C;CDC14A;MYLK;OPHN1;DZIP1L;TEKT2;TRAPPC14;VSTM5;DYNC2H1;FBXW8;ARMC9;RFX2;RFX3;OCRL;SHTN1;IFT88;IFT81;MAK;FSCN1;PHIP;TNIK;CEP20;NOTCH1;INTU;ARL6;ARL3;PLA2G3;KIF3A;INPP5K;SRGAP3;BBS2;CARMIL1;CFAP70;RAB3IP;IFT122;CPLANE1;PARVA;CPLANE2;WDR54;AIF1L;EHD2;AHI1;EHD3;IFT22;TMEM17;TMEM237;STK26;CIBAR1;DZIP1;SPAG16;ITGB1;RPGR;TCTN3;TCTN1;IQUB;BBS9;CFAP43;BBS5;CC2D2A;RAB8B;OFD1;…
GO_Biological_Process_2023	Cellular Response To BMP Stimulus (GO:0071773)	28/66	0.0330535	0.354685	1.64066	5.59404	ACVRL1;DLX1;DDX5;USP15;AMHR2;DLX5;TMEM100;FAM83G;SLC39A5;SOX9;ADAMTS7;GDF10;TGFB2;TGFB1;TGFB3;SMAD9;INHBB;RGMB;GDF6;SMAD6;RGMA;INHBE;TGFBR3;GARS1;SFRP1;BMP2;BMPR1B;BMPR1A
GO_Biological_Process_2023	Negative Regulation Of Transmembrane Receptor Protein Serine/Threonine Kinase Signaling Pathway (GO:0090101)	44/111	0.0331262	0.354685	1.46296	4.98493	DLX1;NOTCH1;TNFAIP6;LRP1;IGSF1;TGFB1I1;HTRA4;CHRD;ARID4A;LDLRAD4;LRP2;CHRDL1;FSTL3;SPRED3;ING2;SPRED1;BMPER;PEG10;ADAMTSL2;RBPMS2;PMEPA1;CCN3;EMILIN1;SKOR1;SLC2A10;CAV1;MAGI2;NOG;CRIM1;SMAD6;IL17RD;SIRT1;SORL1;VASN;ASPN;SPART;GREM1;PPM1A;EID2;BMP2;CD109;SPRY1;PPARA;NBL1
GO_Biological_Process_2023	T-helper 17 Cell Lineage Commitment (GO:0072540)	5/7	0.0332992	0.354685	5.56039	18.9177	SOCS3;IL6;IRF4;SLAMF6;LY9
GO_Biological_Process_2023	Cellular Response To Interleukin-2 (GO:0071352)	5/7	0.0332992	0.354685	5.56039	18.9177	STAT5A;IL2RA;IL2RB;IL2RG;JAK3
GO_Biological_Process_2023	Dermatan Sulfate Proteoglycan Biosynthetic Process (GO:0050651)	5/7	0.0332992	0.354685	5.56039	18.9177	CSGALNACT1;DSEL;DSE;UST;CHST14
GO_Biological_Process_2023	Growth Hormone Receptor Signaling Pathway Via JAK-STAT (GO:0060397)	5/7	0.0332992	0.354685	5.56039	18.9177	LYN;STAT5A;PTPN1;STAT5B;JAK3
GO_Biological_Process_2023	Interleukin-2-Mediated Signaling Pathway (GO:0038110)	5/7	0.0332992	0.354685	5.56039	18.9177	STAT5A;IL2RA;IL2RB;IL2RG;JAK3
GO_Biological_Process_2023	Kidney Mesenchyme Development (GO:0072074)	5/7	0.0332992	0.354685	5.56039	18.9177	SIX4;SIX2;SIX1;PKD2;PAX2
GO_Biological_Process_2023	Leukocyte Aggregation (GO:0070486)	5/7	0.0332992	0.354685	5.56039	18.9177	SEMA4D;IL1B;RAC2;S100A9;S100A8
GO_Biological_Process_2023	Melanin Biosynthetic Process (GO:0042438)	5/7	0.0332992	0.354685	5.56039	18.9177	OCA2;CITED1;DCT;TRPC1;TYRP1
GO_Biological_Process_2023	Natural Killer Cell Differentiation (GO:0001779)	5/7	0.0332992	0.354685	5.56039	18.9177	PTPRC;NFIL3;PIK3CD;KAT7;PBX1
GO_Biological_Process_2023	Negative Regulation Of Keratinocyte Proliferation (GO:0010839)	5/7	0.0332992	0.354685	5.56039	18.9177	CYP27B1;SNAI2;EPPK1;PTPRK;FGFR2
GO_Biological_Process_2023	Negative Regulation Of Mitochondrial Membrane Potential (GO:0010917)	5/7	0.0332992	0.354685	5.56039	18.9177	HEBP2;PIP5KL1;PMAIP1;MAPT;RNF122
GO_Biological_Process_2023	Negative Regulation Of Neural Precursor Cell Proliferation (GO:2000178)	5/7	0.0332992	0.354685	5.56039	18.9177	KDM2B;WNT5A;NF1;PTN;SLC16A2
GO_Biological_Process_2023	Negative Regulation Of Vascular Associated Smooth Muscle Cell Differentiation (GO:1905064)	5/7	0.0332992	0.354685	5.56039	18.9177	FGF9;HEY2;PDGFB;NFATC2;NFATC1
GO_Biological_Process_2023	Positive Regulation Of Extracellular Matrix Disassembly (GO:0090091)	5/7	0.0332992	0.354685	5.56039	18.9177	IL6;PDPN;FSCN1;MELTF;DDR2
GO_Biological_Process_2023	Positive Regulation Of Vascular Endothelial Growth Factor Signaling Pathway (GO:1900748)	5/7	0.0332992	0.354685	5.56039	18.9177	CCBE1;SMOC2;TNXB;JCAD;ROBO1
GO_Biological_Process_2023	Regulation Of Mesenchymal Stem Cell Differentiation (GO:2000739)	5/7	0.0332992	0.354685	5.56039	18.9177	PDGFRA;SLC4A11;LTBP2;SOX9;SOX6
GO_Biological_Process_2023	Sinoatrial Node Development (GO:0003163)	5/7	0.0332992	0.354685	5.56039	18.9177	MESP1;SHOX2;TBX5;TBX18;CACNA1G
GO_Biological_Process_2023	Muscle Contraction (GO:0006936)	38/94	0.0333654	0.354685	1.51138	5.13906	RYR1;MYLK2;RYR2;OXTR;LMOD1;ADRA1D;LTB4R;RYR3;CLCN1;MYLK;GJC1;EDNRA;SGCA;BDKRB2;APBB2;CACNA1S;SNTA1;GAMT;DTNA;TPM4;TMOD4;MYL11;TPM2;MYOF;TPM1;KLHL41;TRDN;SMTN;MYH3;SLC6A8;ASPH;MYL1;CASQ2;SSPN;SCN4A;NMUR1;CRYAB;SNTB1
GO_Biological_Process_2023	cAMP-mediated Signaling (GO:0019933)	13/26	0.0334113	0.354685	2.22525	7.56333	KSR1;PDE4D;PDE2A;CGAS;ADCY2;SERPINB8;CREB1;ADGRG6;PDE3A;PRSS8;SOX9;PDE7B;PDE7A
GO_Biological_Process_2023	Dendritic Spine Organization (GO:0097061)	13/26	0.0334113	0.354685	2.22525	7.56333	PRNP;ITGA3;CTNND2;WNT7A;IGF1R;DOCK10;FYN;PAK3;SHANK3;EPHB3;ZNF365;LGMN;SHANK1
GO_Biological_Process_2023	Regulation Of Myeloid Cell Differentiation (GO:0045637)	13/26	0.0334113	0.354685	2.22525	7.56333	L3MBTL1;LYN;SPI1;RBM15;ZBTB16;CTR9;MEIS2;HOXA9;MEIS1;MAFB;PTK2B;HOXB8;HOXA5
GO_Biological_Process_2023	Release Of Sequestered Calcium Ion Into Cytosol (GO:0051209)	18/39	0.0336411	0.354685	1.90779	6.47125	RYR1;RYR2;F2R;FASLG;HTR2A;PKD2;CLU;FGF2;CHERP;PTPRC;LCK;PLCG2;PLCE1;XCL1;PLCG1;PLCH2;PLCB1;PLCB2
GO_Biological_Process_2023	Focal Adhesion Assembly (GO:0048041)	11/21	0.0336623	0.354685	2.44752	8.30047	CTTN;PEAK1;CDH11;TRIP6;TESK2;PTPRK;THY1;WHAMM;RHOD;THSD1;FERMT2
GO_Biological_Process_2023	Negative Regulation Of Interleukin-2 Production (GO:0032703)	11/21	0.0336623	0.354685	2.44752	8.30047	PRNP;PTPRC;HOMER2;TBX21;LAPTM5;XCL1;HOMER3;FOXP3;HDAC9;GBP1;HAVCR2
GO_Biological_Process_2023	Negative Regulation Of Osteoclast Differentiation (GO:0045671)	11/21	0.0336623	0.354685	2.44752	8.30047	MAFB;TNFAIP6;FBXW7;TMEM178A;GPR55;LRRC17;TLR4;TLR3;FSTL3;FBN1;LTF
GO_Biological_Process_2023	Positive Regulation Of T Cell Cytokine Production (GO:0002726)	11/21	0.0336623	0.354685	2.44752	8.30047	DENND1B;IL6;IL1R1;IL1B;TBX21;IL18;XCL1;PRKCZ;MALT1;CD55;IL18R1
GO_Biological_Process_2023	Positive Regulation Of Heart Contraction (GO:0045823)	11/21	0.0336623	0.354685	2.44752	8.30047	RYR2;EDN1;TGFB2;RGS2;EDN3;ADM2;KCNQ1;ADRA1D;SCN3B;APLN;TRPM4
GO_Biological_Process_2023	Regulation Of Lipid Storage (GO:0010883)	11/21	0.0336623	0.354685	2.44752	8.30047	NFKBIA;IL6;FBXW7;ZC3H12A;ITGAV;LCP1;SIRT1;TNF;IKBKE;NFKB1;PTPN2
GO_Biological_Process_2023	L-aspartate Import Across Plasma Membrane (GO:0140009)	4/5	0.0348295	0.354685	8.89584	29.8659	SLC1A2;SLC1A3;SLC1A5;SLC1A6
GO_Biological_Process_2023	L-aspartate Transmembrane Transport (GO:0070778)	4/5	0.0348295	0.354685	8.89584	29.8659	SLC1A2;SLC1A3;SLC1A5;SLC1A6
GO_Biological_Process_2023	Cell-Cell Signaling Involved In Cardiac Conduction (GO:0086019)	4/5	0.0348295	0.354685	8.89584	29.8659	RYR2;CASQ2;PKP2;TBX5
GO_Biological_Process_2023	Chondrocyte Development (GO:0002063)	4/5	0.0348295	0.354685	8.89584	29.8659	EIF2AK3;SOX9;SULF1;SULF2
GO_Biological_Process_2023	Dermatan Sulfate Metabolic Process (GO:0030205)	4/5	0.0348295	0.354685	8.89584	29.8659	DSEL;DSE;UST;CHST14
GO_Biological_Process_2023	Dermatan Sulfate Proteoglycan Metabolic Process (GO:0050655)	4/5	0.0348295	0.354685	8.89584	29.8659	CSGALNACT1;DSEL;DSE;CHST14
GO_Biological_Process_2023	Embryonic Skeletal Joint Development (GO:0072498)	4/5	0.0348295	0.354685	8.89584	29.8659	OSR2;SLC2A10;NOG;WNT9A
GO_Biological_Process_2023	Epithelial Tube Formation (GO:0072175)	4/5	0.0348295	0.354685	8.89584	29.8659	GATA3;SOX9;FGFR2;PAX2
GO_Biological_Process_2023	Inflammatory Response To Wounding (GO:0090594)	4/5	0.0348295	0.354685	8.89584	29.8659	IL6;HMOX1;TNF;TLR3
GO_Biological_Process_2023	Interleukin-5-Mediated Signaling Pathway (GO:0038043)	4/5	0.0348295	0.354685	8.89584	29.8659	LYN;STAT5A;IL5;JAK2
GO_Biological_Process_2023	Mesenchymal Cell Differentiation Involved In Kidney Development (GO:0072161)	4/5	0.0348295	0.354685	8.89584	29.8659	SIX2;TCF21;PAX2;WNT4
GO_Biological_Process_2023	Mesenchymal To Epithelial Transition Involved In Metanephros Morphogenesis (GO:0003337)	4/5	0.0348295	0.354685	8.89584	29.8659	SALL1;SMO;SIX2;PAX2
GO_Biological_Process_2023	Negative Regulation Of Axon Regeneration (GO:0048681)	4/5	0.0348295	0.354685	8.89584	29.8659	EPHA4;PTPRS;RTN4RL1;OCRL
GO_Biological_Process_2023	Negative Regulation Of Cellular Extravasation (GO:0002692)	4/5	0.0348295	0.354685	8.89584	29.8659	PTGER4;CXCL12;ENC1;PLCB1
GO_Biological_Process_2023	Negative Regulation Of Morphogenesis Of An Epithelium (GO:1905331)	4/5	0.0348295	0.354685	8.89584	29.8659	SULF1;TNF;NKD1;TBX2
GO_Biological_Process_2023	Negative Regulation Of Myeloid Leukocyte Mediated Immunity (GO:0002887)	4/5	0.0348295	0.354685	8.89584	29.8659	CD84;SPI1;CD300A;LGALS9
GO_Biological_Process_2023	Neutrophil Extravasation (GO:0072672)	4/5	0.0348295	0.354685	8.89584	29.8659	JAML;PECAM1;PIK3CD;PIK3CG
GO_Biological_Process_2023	Notochord Development (GO:0030903)	4/5	0.0348295	0.354685	8.89584	29.8659	COL18A1;STIL;COL27A1;COL2A1
GO_Biological_Process_2023	Positive Regulation Of NK T Cell Proliferation (GO:0051142)	4/5	0.0348295	0.354685	8.89584	29.8659	IL23A;IL18;JAK2;RASAL3
GO_Biological_Process_2023	Positive Regulation Of Animal Organ Morphogenesis (GO:0110110)	4/5	0.0348295	0.354685	8.89584	29.8659	GDNF;SIX4;SIX1;GATA3
GO_Biological_Process_2023	Positive Regulation Of Extrinsic Apoptotic Signaling Pathway Via Death Domain Receptors (GO:1902043)	4/5	0.0348295	0.354685	8.89584	29.8659	SFRP1;PMAIP1;TIMP3;THBS1
GO_Biological_Process_2023	Positive Regulation Of Gap Junction Assembly (GO:1903598)	4/5	0.0348295	0.354685	8.89584	29.8659	CAV1;IRX3;TBX5;AGT
GO_Biological_Process_2023	Positive Regulation Of Killing Of Cells Of Another Organism (GO:0051712)	4/5	0.0348295	0.354685	8.89584	29.8659	FCER2;NOS2;SYK;PRF1
GO_Biological_Process_2023	Positive Regulation Of Osteoblast Proliferation (GO:0033690)	4/5	0.0348295	0.354685	8.89584	29.8659	TMEM119;SOX8;HPSE;LTF
GO_Biological_Process_2023	Positive Regulation Of Podosome Assembly (GO:0071803)	4/5	0.0348295	0.354685	8.89584	29.8659	IL5;FSCN1;LCP1;TNF
GO_Biological_Process_2023	Regulation Of T Cell Activation Via T Cell Receptor Contact With Antigen Bound To MHC Molecule On Antigen Presenting Cell (GO:2001188)	4/5	0.0348295	0.354685	8.89584	29.8659	LGALS3;HLA-DMB;LGALS9;HAVCR2
GO_Biological_Process_2023	Regulation Of T-helper 17 Cell Lineage Commitment (GO:2000328)	4/5	0.0348295	0.354685	8.89584	29.8659	IL23A;TBX21;LOXL3;IL12RB1
GO_Biological_Process_2023	Regulation Of Basement Membrane Organization (GO:0110011)	4/5	0.0348295	0.354685	8.89584	29.8659	LAMB2;LAMB1;LAMC1;NID1
GO_Biological_Process_2023	Regulation Of Calcidiol 1-Monooxygenase Activity (GO:0060558)	4/5	0.0348295	0.354685	8.89584	29.8659	GFI1;IL1B;TNF;NFKB1
GO_Biological_Process_2023	Regulation Of Excitatory Synapse Assembly (GO:1904889)	4/5	0.0348295	0.354685	8.89584	29.8659	SEMA4A;LRFN4;WNT7A;VSTM5
GO_Biological_Process_2023	Regulation Of Morphogenesis Of A Branching Structure (GO:0060688)	4/5	0.0348295	0.354685	8.89584	29.8659	GDNF;SIX2;FGFR2;RTN4
GO_Biological_Process_2023	Negative Regulation Of Cytokine Production (GO:0001818)	67/178	0.0349303	0.354996	1.34535	4.51285	CD84;ARRB1;PTPN22;TNF;PYCARD;C1QTNF3;RPS6KA5;ZC3H12A;HOMER3;IL12A;LGALS9;JAK3;HAVCR2;SLC2A10;APLP2;SLC11A1;ANXA4;PDCD1LG2;FOXP3;SIGIRR;TWSG1;CD200R1;TYROBP;IL23A;ELF4;DDIT3;RARA;TLR9;TLR8;XCL1;TLR6;PPARA;ZFPM1;TLR4;PTGER4;C5AR2;LEF1;NLRC3;AGER;DLL1;HDAC9;THBS1;IFNL1;GPNMB;TBX21;NCKAP1L;TIGIT;GBP1;N4BP1;SLAMF1;PRNP;NMB;HOMER2;FN1;LAPTM5;FOXJ1;INHBB;SSC5D;CYLD;IL6;PTPRC;AXL;SYT11;F2RL1;PTPN6;CD200;…
GO_Biological_Process_2023	Regulation Of Inflammatory Response (GO:0050727)	88/240	0.0350855	0.355857	1.29094	4.32462	APP;TNFAIP6;SERPINE1;TNC;RORA;IFI35;ETS1;TNF;PYCARD;C1QTNF3;LGALS2;LGALS1;HYAL2;NFKBIZ;CASP1;CCN4;CCN3;VPS35;SLC39A8;TNFAIP8L2;JAK2;GGT1;GPSM3;CCR2;PTGIS;IL1R1;IL15;PRKCD;WNT5A;MMP3;IL18;TNFRSF1B;FOXP1;ACE2;HCK;CD200R1;GPRC5B;IL23A;ELF4;IL1B;AGTR1;TYRO3;TLR9;XCL1;TLR7;LCP1;PPARA;DAGLB;SMPDL3B;TLR4;S100A9;MGLL;TLR3;VAMP2;S100A8;PTGES;TLR2;BIRC3;PTGER4;CEBPA;ALOX15;MGST2;NLRC3;GATA3;AOAH;NOD2;PLA2G…
GO_Biological_Process_2023	Response To Estrogen (GO:0043627)	16/34	0.0362566	0.366265	1.97824	6.5621	KMT2D;GSTM3;CITED1;CAV1;ARID5A;SERPINB9;GATA3;ESR1;CRHBP;CYP27B1;KRT19;SFRP1;RARA;EP300;SOX9;ZNF366
GO_Biological_Process_2023	Superoxide Metabolic Process (GO:0006801)	16/34	0.0362566	0.366265	1.97824	6.5621	NQO1;NRROS;NCF1;NOS2;NCF2;NCF4;CYBB;SOD3;DUOX1;PREX1;CYB5R4;SH3PXD2A;SH3PXD2B;NOX4;DUOX2;NOX1
GO_Biological_Process_2023	BMP Signaling Pathway (GO:0030509)	26/61	0.0367574	0.370583	1.65388	5.46345	ACVRL1;DDX5;USP15;AMHR2;DLX5;CHRD;TMEM100;FAM83G;SLC39A5;GDF10;TGFB2;TGFB1;TGFB3;NOG;SMAD9;INHBB;RGMB;GDF6;SMAD6;RGMA;INHBE;TGFBR3;GARS1;BMP2;BMPR1B;BMPR1A
GO_Biological_Process_2023	Embryonic Cranial Skeleton Morphogenesis (GO:0048701)	8/14	0.0382802	0.378382	2.96612	9.67792	TFAP2A;PDGFRA;IRX5;MTHFD1L;SIX1;TWIST1;HOXA1;FGFR2
GO_Biological_Process_2023	Pathway-Restricted SMAD Protein Phosphorylation (GO:0060389)	8/14	0.0382802	0.378382	2.96612	9.67792	TGFBR3;TGFB2;USP15;BMP2;TGFB1;AMHR2;GDF6;AMH
GO_Biological_Process_2023	Prostanoid Biosynthetic Process (GO:0046457)	8/14	0.0382802	0.378382	2.96612	9.67792	CD74;EDN1;PTGIS;TBXAS1;PLA2G4A;DAGLB;PTGS1;PTGES
GO_Biological_Process_2023	Protein Homotrimerization (GO:0070207)	8/14	0.0382802	0.378382	2.96612	9.67792	STEAP4;SCARA5;SIGMAR1;PXDN;SLC1A2;SLC1A5;AMH;ASIC1
GO_Biological_Process_2023	Protein Trimerization (GO:0070206)	8/14	0.0382802	0.378382	2.96612	9.67792	STEAP4;SCARA5;SIGMAR1;PXDN;SLC1A2;SLC1A5;AMH;ASIC1
GO_Biological_Process_2023	Regulation Of Endothelial Cell Chemotaxis (GO:2001026)	8/14	0.0382802	0.378382	2.96612	9.67792	SMOC2;NOTCH1;PRKD2;PRKD1;FGF2;THBS1;MET;LGMN
GO_Biological_Process_2023	Regulation Of Extracellular Matrix Disassembly (GO:0010715)	8/14	0.0382802	0.378382	2.96612	9.67792	DDR1;IL6;TGFB1;LRP1;PDPN;FSCN1;MELTF;DDR2
GO_Biological_Process_2023	Regulation Of Mast Cell Degranulation (GO:0043304)	8/14	0.0382802	0.378382	2.96612	9.67792	LYN;FGR;CD84;SYK;CD300A;STXBP2;LGALS9;UNC13D
GO_Biological_Process_2023	Regulation Of Non-Canonical Wnt Signaling Pathway (GO:2000050)	8/14	0.0382802	0.378382	2.96612	9.67792	SFRP4;TIAM1;SFRP1;RNF213;WNT5B;DAAM2;GPC3;RSPO3
GO_Biological_Process_2023	Regulation Of Superoxide Anion Generation (GO:0032928)	8/14	0.0382802	0.378382	2.96612	9.67792	ITGAM;TGFB1;TYROBP;SYK;ITGB2;PRKCD;F2RL1;MAPT
GO_Biological_Process_2023	Regulation Of Blood Coagulation (GO:0030193)	14/29	0.0386208	0.381004	2.07694	6.75828	EDN1;SERPINE2;CAV1;F12;SERPINE1;F2R;TFPI;THBS1;PROC;EMILIN2;F2RL1;EMILIN1;ENPP4;HPSE
GO_Biological_Process_2023	T Cell Receptor Signaling Pathway (GO:0050852)	38/95	0.0393733	0.38767	1.48476	4.8027	DENND1B;ITK;TXK;PIK3CD;CD3G;PTPN22;GATA3;THY1;CD3E;MALT1;PRAM1;IKBKB;FCHO1;INPP5D;NFKBIZ;TRBC1;ZC3H12A;PDE4B;PLCG2;CSK;FYN;PLCG1;CD276;PDE4D;RFTN1;ZAP70;PTPRC;TEC;THEMIS2;CD8A;LCK;BTK;CD28;LCP2;PRKD2;CD247;NFKBID;SKAP1
GO_Biological_Process_2023	Ras Protein Signal Transduction (GO:0007265)	55/144	0.0397227	0.390349	1.37691	4.44168	NCKAP1;GPSM2;CDKN1A;RTKN;RASGRF2;CELSR1;ARHGAP5;FGF2;RAPGEFL1;ARHGAP4;RASSF1;RASGEF1A;RASGEF1B;PLCE1;RALGPS1;RALGPS2;KSR1;RHOG;RHOD;SHTN1;TIAM1;DOK2;DOK3;DOK5;AGTR1;ELMO1;ARHGEF3;RAPGEF1;CDH13;ARHGEF1;TNFRSF25;RAPGEF6;ERAS;WAS;PLD1;RASGRP2;RASGRP1;AIF1;NTN1;RASGRP4;RASGRP3;GNA13;ADGRG1;RRAS;GNA12;PDPN;USP50;RALGDS;FARP2;CDKN2A;ARHGAP29;MYO9B;IGF1;COL1A2;NF1
GO_Biological_Process_2023	Epidermal Growth Factor Receptor Signaling Pathway (GO:0007173)	20/45	0.0398874	0.391085	1.78067	5.73676	GRB7;DGKD;SHC3;TGFB1;GAB1;TGFA;CBL;EGFR;BTC;EPGN;EFEMP1;GAREM1;ERBB2;PLCE1;PTK2B;PLCG1;SOX9;FAM83C;FAM83B;BCAR1
GO_Biological_Process_2023	Regulation Of p38MAPK Cascade (GO:1900744)	17/37	0.0401765	0.391085	1.89173	6.08091	SPI1;NCF1;GADD45B;DUSP1;DAB2IP;PTPN22;GDF6;RASGRP1;GADD45G;CYLD;PER1;BMP2;DUSP10;IL1B;ZC3H12A;LGALS9;SASH1
GO_Biological_Process_2023	Ventricular Septum Development (GO:0003281)	17/37	0.0401765	0.391085	1.89173	6.08091	TGFB2;NOTCH1;NOG;PDE2A;SOX11;GATA3;PROX1;TBX5;ROBO1;TGFBR3;SALL1;HEY2;SLIT2;ZFPM2;ZFPM1;STRA6;BMPR1A
GO_Biological_Process_2023	Ear Morphogenesis (GO:0042471)	12/24	0.040353	0.391085	2.22506	7.14263	TFAP2A;OSR2;GSC;CHD7;NOG;ZIC1;SIX1;TWIST1;HOXA1;SOBP;PAX2;FGFR2
GO_Biological_Process_2023	Protein Kinase B Signaling (GO:0043491)	12/24	0.040353	0.391085	2.22506	7.14263	SETX;PLK3;TGFB1;CCL5;IL1B;TYRO3;CCL2;IGF1;TNF;PAX2;EPHA2;NKX3-1
GO_Biological_Process_2023	Regulation Of Cytokine Production Involved In Immune Response (GO:0002718)	12/24	0.040353	0.391085	2.22506	7.14263	WNT5A;LAPTM5;BTK;F2RL1;FFAR3;IRF5;NOD2;TNFRSF1B;TNF;INAVA;CCR2;TRPM4
GO_Biological_Process_2023	Regulation Of Neuroblast Proliferation (GO:1902692)	12/24	0.040353	0.391085	2.22506	7.14263	BCAN;FZD3;SMARCD3;DCT;NF1;CTNNB1;PTN;HAPLN3;DISC1;ZNF335;HAPLN4;HAPLN1
GO_Biological_Process_2023	Cortical Actin Cytoskeleton Organization (GO:0030866)	10/19	0.0407268	0.391085	2.47202	7.91263	FHOD3;IKBKB;NCKAP1;STRIP1;FMNL1;RAB13;NCKAP1L;LCP1;TNF;LLGL2
GO_Biological_Process_2023	Mesoderm Development (GO:0007498)	10/19	0.0407268	0.391085	2.47202	7.91263	FOXC2;GDF11;MESP1;HCK;BTK;SECTM1;IKZF1;JAK2;IKZF3;TBX3
GO_Biological_Process_2023	Regulation Of Cellular Response To Growth Factor Stimulus (GO:0090287)	10/19	0.0407268	0.391085	2.47202	7.91263	SFRP4;TWSG1;ITGA3;DOK5;TMEM204;SLIT2;PCSK6;SULF1;FSTL1;FSTL3
GO_Biological_Process_2023	Regulation Of Integrin-Mediated Signaling Pathway (GO:2001044)	10/19	0.0407268	0.391085	2.47202	7.91263	LAMB2;SLC2A10;LOXL3;EMP2;LAMB1;LAMC1;PRKD1;TIMP1;NID1;LIMS2
GO_Biological_Process_2023	Superoxide Anion Generation (GO:0042554)	10/19	0.0407268	0.391085	2.47202	7.91263	DUOX1;NCF1;SH3PXD2A;NCF2;NCF4;SH3PXD2B;CYBB;NOX4;DUOX2;NOX1
GO_Biological_Process_2023	Regulation Of Tumor Necrosis Factor Production (GO:0032680)	49/127	0.0419602	0.402165	1.39946	4.43773	APP;CD84;PTPN22;CLU;PYCARD;C1QTNF4;IFIH1;SPN;FCGR3A;ZC3H12A;LGALS9;AMH;JAK2;CCR2;HAVCR2;SYK;WNT5A;FOXP1;TLR1;TYROBP;IL23A;ELF4;EHHADH;RARA;TLR9;LCP1;TLR4;TLR3;TMEM106A;LTF;TLR2;C5AR2;TWIST1;NLRC3;NOD2;AGER;RASGRP1;THBS1;PLCG2;CCL19;SLAMF1;IL33;IGF1;CD2;POMC;IL6;PTPRC;SYT11;PTPN6
GO_Biological_Process_2023	Myelination (GO:0042552)	21/48	0.042754	0.408224	1.73123	5.45735	ARHGEF10;CNTNAP1;LGI4;CXCR4;SLC8A3;NFASC;MARVELD1;GPC1;PARD3;SCN8A;ADGRG6;EPB41L3;MALL;NF1;PMP22;MAL;TPPP;SCN2A;GPM6B;BCAS1;B4GALT5
GO_Biological_Process_2023	Regulation Of Intrinsic Apoptotic Signaling Pathway (GO:2001242)	21/48	0.042754	0.408224	1.73123	5.45735	DDX3X;CAV1;RTKN2;EIF2AK3;PYCARD;CYLD;BCLAF1;LCK;DDIT3;BCL2;PPIF;PMAIP1;NUPR1;P4HB;BID;S100A9;BCL2L2;S100A8;BOK;NKX3-1;GSDME
GO_Biological_Process_2023	Chordate Embryonic Development (GO:0043009)	25/59	0.0430434	0.410212	1.63689	5.14893	PTPRR;INTU;CHD7;GATA3;PKD2;PCSK5;PKD1;SIX4;SOX8;ARNT2;STIL;TGFB1;FOXF1;TGFB3;WNT7B;NOG;WNT5A;PROX1;SULF1;SULF2;KIAA1217;COL1A1;BMP2;FGFR2;FGFR1
GO_Biological_Process_2023	Establishment Or Maintenance Of Epithelial Cell Apical/Basal Polarity (GO:0045197)	18/40	0.0438575	0.416399	1.82094	5.69374	PRKCI;MTCL1;PARD6G;PRKCZ;PARD3B;CAMSAP3;PARD6B;PARD6A;DLG2;OPHN1;SH3BP1;DLG3;PDZD11;DLG5;PARD3;MARK2;LLGL2;PALS1
GO_Biological_Process_2023	Positive Regulation Of Wound Healing (GO:0090303)	18/40	0.0438575	0.416399	1.82094	5.69374	ITGB1;FOXC2;KANK1;F12;SERPINE1;F2R;CLDN1;THBS1;MYLK;DUOX1;FERMT1;SMOC2;EMILIN2;EMILIN1;ENPP4;HPSE;DUOX2;FERMT2
GO_Biological_Process_2023	Positive Regulation Of Protein Kinase B Signaling (GO:0051897)	37/93	0.045121	0.427591	1.47137	4.55891	ITGB1;RET;HIP1;PIK3CD;GATA3;LRP2;MST1R;TXN;FGF2;TNF;THBS1;PIK3CG;EGFR;RTN4;IGF1R;PIK3R5;THPO;GCNT2;TNFAIP8L3;RICTOR;CCL19;TCF7L2;TGFB1;ANGPT1;GDF15;IL18;OSM;IGF1;AXL;CASS4;CNTN1;HCLS1;HPSE;TEK;FERMT2;MYORG;FGFR1
GO_Biological_Process_2023	Regulation Of Release Of Sequestered Calcium Ion Into Cytosol (GO:0051279)	22/51	0.0454546	0.429946	1.68862	5.21959	NPSR1;CEMIP;GSTO1;PDE4D;TRPC1;F2R;ANK2;THY1;JPH1;LIME1;TRDN;SELENON;DIAPH1;JPH2;UBASH3B;CD19;FKBP1B;CASQ2;CAPN3;XCL1;PTK2B;PLCG1
GO_Biological_Process_2023	Positive Regulation Of Integrin-Mediated Signaling Pathway (GO:2001046)	7/12	0.0460211	0.431266	3.11415	9.58739	LAMB2;LOXL3;EMP2;LAMB1;LAMC1;NID1;LIMS2
GO_Biological_Process_2023	Positive Regulation Of Neuroinflammatory Response (GO:0150078)	7/12	0.0460211	0.431266	3.11415	9.58739	IL33;IL6;IL1B;IL18;PLCG2;NUPR1;TNF
GO_Biological_Process_2023	Regulation Of Interleukin-5 Production (GO:0032674)	7/12	0.0460211	0.431266	3.11415	9.58739	IFNL1;PDE4D;LEF1;RARA;GATA3;LGALS9;PRKCZ
GO_Biological_Process_2023	Semaphorin-Plexin Signaling Pathway Involved In Neuron Projection Guidance (GO:1902285)	7/12	0.0460211	0.431266	3.11415	9.58739	PLXND1;SEMA3A;PLXNA2;PLXNA1;PLXNB2;PLXNC1;PLXNA4
GO_Biological_Process_2023	Synaptic Membrane Adhesion (GO:0099560)	7/12	0.0460211	0.431266	3.11415	9.58739	NTNG1;LRFN4;PTPRS;SLITRK2;LRRC4;LRRC4C;PTPRF
GO_Biological_Process_2023	Activation Of Phospholipase C Activity (GO:0007202)	13/27	0.0465507	0.433815	2.06616	6.33735	ITK;TXK;C5AR1;GPR55;LPAR1;HTR2A;EGFR;RASGRP4;EDNRA;GNA15;NMUR1;S1PR4;PLCB2
GO_Biological_Process_2023	Cardiac Muscle Cell Differentiation (GO:0055007)	13/27	0.0465507	0.433815	2.06616	6.33735	KDM6B;MESP1;CXADR;IRX3;LRRC27;SHOX2;GREM1;AKAP13;BMP2;TCAP;SIK1;ALPK2;ASB2
GO_Biological_Process_2023	Cortical Cytoskeleton Organization (GO:0030865)	13/27	0.0465507	0.433815	2.06616	6.33735	FHOD3;NCKAP1;RHOG;TNF;IKBKB;STRIP1;FMNL1;TRPV4;EPB41L3;RAB13;NCKAP1L;LCP1;LLGL2
GO_Biological_Process_2023	Receptor-Mediated Endocytosis (GO:0006898)	47/122	0.0467646	0.435005	1.39588	4.27507	ITGB1;LMBR1L;NLGN3;RAMP2;ITGAM;LRP1;ITGB2;STON1;LRP3;ADRB2;ARRB2;VLDLR;LRP2;FNBP1L;DLL1;CLN3;GRK3;GRK2;FCHO1;CTSL;MRC1;STAB1;CXCR2;SCARF1;CUBN;MSR1;FCER1G;SYK;CAV2;CAV1;MAGI2;HIP1R;OCRL;ARHGAP27;AP2B1;HSPG2;SORL1;DNM1;DNM3;ACE2;DAB2;RAB31;CTTN;DNAJC6;ACKR3;FOLR1;RAMP1
GO_Biological_Process_2023	Positive Regulation Of GTPase Activity (GO:0043547)	85/234	0.0469151	0.435604	1.2717	3.89065	ITGB1;GPR65;RASGRF2;DOCK7;FZD10;SIPA1L2;RAPGEFL1;DOCK10;SYDE2;PREX1;DOCK11;SYDE1;ARHGAP42;RASGEF1A;RGS1;RASGEF1B;TBC1D30;TBC1D10C;RGS8;RALGPS1;NDEL1;RALGPS2;RGS7;TGM2;ARHGEF10;RALGAPA2;F2R;RHOG;ARHGEF19;GMIP;ARHGAP45;TIAM1;SFRP1;RAPGEF1;XCL1;PKP4;SMCR8;EPHA1;RAPGEF6;NGEF;EPHA2;CCL11;ARHGEF26;RGS16;AGAP2;AGAP1;THY1;RASGRP2;RASGRP1;RAP1GAP;RASGRP4;RASGRP3;SH3BP1;CCL5;NTF3;CCL4;ERBB2;CCL2;CCL19;SRGA…
GO_Biological_Process_2023	Cilium Assembly (GO:0060271)	88/243	0.0471099	0.436609	1.26568	3.867	SPAG16;CEP126;AVIL;CEP19;DNAAF11;FNBP1L;CDC14C;CDC14A;RPGR;TCTN3;TBC1D32;TCTN1;IQUB;DZIP1L;TEKT2;BBS9;TRAPPC14;CFAP43;PIERCE2;BBS5;CC2D2A;CC2D2B;RAB8B;DYNC2H1;RSPH6A;OFD1;CCDC39;DNAAF3;FBXW8;IFT140;CCDC113;ARMC9;RFX2;RFX3;OCRL;LRRC43;WDR35;IFT88;BBS10;IFT43;RILPL2;IFT81;RILPL1;MAK;PHIP;ZMYND10;CEP20;CFAP54;CCDC40;SPACA9;NOTCH1;INTU;ARL6;ARL3;PLA2G3;RSPH9;DYNC2LI1;IFT74;ABLIM3;KIF3A;TMEM67;RAB23;D…
GO_Biological_Process_2023	Cellular Response To Organic Substance (GO:0071310)	33/82	0.0479785	0.443187	1.49957	4.55419	NPFFR2;CSF1R;OXTR;RAMP2;PID1;FLT3;LEF1;CXCR4;TNF;SOCS2;CCL5;DPYSL3;CASP1;PLCG2;CYP1B1;CCL2;INPP5K;SLIT2;NCOA1;STAT5B;EDN1;TGFB1;IGFBP5;MME;SYK;TIPARP;NCOA3;IL18;STING1;IL1B;CYP1A1;HCLS1;RAMP1
GO_Biological_Process_2023	Positive Regulation Of Leukocyte Chemotaxis (GO:0002690)	23/54	0.0479952	0.443187	1.65151	5.01505	CSF1R;EDN3;IL34;RARRES2;SERPINE1;VEGFC;PTN;PRSS56;AIF1;PLA2G7;THBS1;PGF;IL6;CXCL12;CCL5;XCL1;F2RL1;IL12A;LGALS9;S100A14;IL6R;CCR2;LGMN
GO_Biological_Process_2023	Calcium Ion Homeostasis (GO:0055074)	40/102	0.0481004	0.443349	1.43681	4.35994	RYR2;SLC24A4;CALCB;CCL11;ATP2A3;CIB2;ATP2A1;HTR2A;PTH1R;CYP27B1;EDNRA;JPH2;ZNHIT1;STC2;CCL5;TNNI3;S100A14;CCL19;DRD3;CCR2;CCL15;EDN1;DMPK;EDN3;TRPA1;CAV1;ANK2;ATP1B1;CHERP;TRDN;SLC8A3;SELENON;CXCL12;STIM1;STIM2;TRPV4;CASQ2;FAM20A;CTRC;ATP6V1B1
GO_Biological_Process_2023	Fc Receptor Mediated Stimulatory Signaling Pathway (GO:0002431)	11/22	0.048858	0.44788	2.22486	6.71649	LYN;VAV3;FGR;HCK;FCER1G;YES1;SYK;PRKCD;FYN;VAV1;MYO1G
GO_Biological_Process_2023	Cellular Response To Low-Density Lipoprotein Particle Stimulus (GO:0071404)	11/22	0.048858	0.44788	2.22486	6.71649	ITGB1;FCER1G;SYK;ITGB2;CDH13;MIA3;LCP1;TLR6;CD68;TLR4;CES1
GO_Biological_Process_2023	Regulation Of Vascular Endothelial Growth Factor Receptor Signaling Pathway (GO:0030947)	11/22	0.048858	0.44788	2.22486	6.71649	PTPN1;HHEX;CADM4;NIBAN2;PRKCB;TMEM204;IL1B;DAB2IP;EMILIN1;PRKD2;EPN2
GO_Biological_Process_2023	G Protein-Coupled Acetylcholine Receptor Signaling Pathway (GO:0007213)	9/17	0.0494147	0.448104	2.5027	7.5269	GNA15;GRK2;CHRM4;GNA11;HRH4;RGS10;PLCB1;RGS8;CDK5R1
GO_Biological_Process_2023	Cellular Response To Alkaloid (GO:0071312)	9/17	0.0494147	0.448104	2.5027	7.5269	RYR1;RYR2;CRHBP;CASP7;CASQ2;HTR1B;CACNA1S;RYR3;TGM2
GO_Biological_Process_2023	Embryo Development Ending In Birth Or Egg Hatching (GO:0009792)	9/17	0.0494147	0.448104	2.5027	7.5269	CAMSAP3;OSR2;STOX2;TGFB2;NR5A2;CHD7;RICTOR;RAI2;FGFR1
GO_Biological_Process_2023	Myeloid Cell Activation Involved In Immune Response (GO:0002275)	9/17	0.0494147	0.448104	2.5027	7.5269	PYCARD;FCER1G;TYROBP;SYK;EHHADH;PLCG2;IFI35;DOCK2;SLAMF1
GO_Biological_Process_2023	Positive Regulation Of Cell Adhesion Mediated By Integrin (GO:0033630)	9/17	0.0494147	0.448104	2.5027	7.5269	RET;FOXC2;TGFB2;SFRP2;SYK;CCL5;NCKAP1L;CD3E;SKAP1
GO_Biological_Process_2023	Prostaglandin Biosynthetic Process (GO:0001516)	9/17	0.0494147	0.448104	2.5027	7.5269	CD74;EDN1;PTGIS;TBXAS1;PLA2G4A;AMH;DAGLB;PTGS1;PTGES
KEGG_2021_Human	Rap1 signaling pathway	98/210	1.33179e-06	0.000220033	1.96001	26.517	CTNND1;ITGA2B;FGF1;FGF2;ACTG1;IGF1R;FGF7;FGF9;CDH1;RASSF5;PLCE1;PRKCG;PDGFRB;PDGFRA;PRKCI;PRKCB;HGF;F2R;MAGI2;PGF;TIAM1;PARD3;PRKD2;PRKD1;TLN2;SKAP1;EPHA2;PFN2;CSF1R;LPAR1;PDGFB;PIK3R2;PIK3R1;RASGRP2;PRKCZ;EFNA4;RAP1GAP;RASGRP3;RRAS;PDGFD;PDGFC;PLCG1;RALGDS;MAP2K6;IGF1;AFDN;LPAR5;FGF19;FGFR2;LAT;FGF10;FGFR1;ITGB1;ITGAM;ITGB2;PIK3CD;SIPA1L2;ITGAL;RAC2;VAV3;ARAP3;NGF;VAV1;APBB1IP;ENAH;ADORA2A;KIT;R…
KEGG_2021_Human	ECM-receptor interaction	49/88	1.37521e-06	0.000220033	2.80687	37.8841	ITGB1;ITGB5;ITGA2B;TNC;DMP1;LAMC2;LAMC1;IBSP;TNN;DAG1;ITGB8;ITGAV;ITGB7;ITGA4;ITGA3;NPNT;HSPG2;COL2A1;COL4A2;COL4A1;COL6A2;COL6A1;COL4A6;ITGA8;COL4A5;COL6A3;ITGA7;LAMA5;TNXB;SDC4;LAMA4;LAMA3;THBS2;THBS1;THBS3;RELN;SV2C;SV2B;SPP1;LAMB2;FN1;LAMB1;DSPP;COL1A1;COL1A2;FRAS1;ITGA10;ITGA11;AGRN
KEGG_2021_Human	Arrhythmogenic right ventricular cardiomyopathy	43/77	5.40839e-06	0.000499887	2.82368	34.2444	ITGB1;RYR2;ITGB5;ITGA2B;LEF1;TCF7;ATP2A3;ATP2A1;CACNA1C;ACTG1;CACNG6;CACNG7;GJA1;SGCD;CDH2;SGCA;SGCB;DAG1;CTNNA1;ITGB8;ITGAV;ITGB7;CACNA1S;CTNNA2;SGCG;TCF7L2;TCF7L1;ITGA4;JUP;ITGA3;CACNA2D1;CACNA2D2;CACNB1;SLC8A3;CACNB3;CACNB4;ITGA10;ITGA11;ITGA8;PKP2;ITGA7;CTNNB1;DSC2
KEGG_2021_Human	Axon guidance	85/182	6.24859e-06	0.000499887	1.96088	23.4975	EPHB6;ITGB1;NRP1;ROBO3;LRRC4;PIK3CD;ROBO1;RGS3;CFL2;RAC2;PLXNC1;NEO1;EPHB4;EPHB3;SEMA6B;EPHA4;EPHA7;SEMA6A;ARHGEF12;TRPC6;UNC5A;WNT5B;UNC5B;SEMA6D;TRPC1;WNT5A;RHOD;RGMA;ENAH;SMO;PARD3;RASA1;EPHA1;MYL9;MET;NGEF;EPHA2;SEMA3C;SEMA3D;SEMA3A;SEMA3B;NTN4;CXCR4;PARD6G;PIK3R2;SEMA3E;PIK3R1;EFNA4;PRKCZ;NTN1;GNAI1;EFNB1;PARD6B;EFNB3;ABLIM2;PARD6A;RRAS;ABLIM3;PLCG2;PLXNA2;PLXNA1;FYN;SLIT3;PLCG1;SRGAP3;SLIT2…
KEGG_2021_Human	AGE-RAGE signaling pathway in diabetic complications	52/100	9.89703e-06	0.00063341	2.41981	27.8841	SERPINE1;PIK3CD;TNF;CCND1;PIM1;PLCE1;JAK2;EDN1;PRKCB;MMP2;PRKCD;CYBB;COL4A2;COL4A1;IL1B;AGTR1;COL4A6;COL4A5;PLCB1;PLCB2;PIK3R2;PIK3R1;AGER;PRKCZ;PLCG2;CCL2;PLCG1;STAT5A;STAT5B;JUN;TGFB2;TGFB1;VCAM1;TGFB3;FN1;VEGFC;NFATC1;NFKB1;AGT;MAPK12;MAPK13;COL1A1;MAPK10;DIAPH1;IL6;COL3A1;COL1A2;BCL2;NOX4;PLCD3;PLCD4;NOX1
KEGG_2021_Human	Pathways in cancer	209/531	2.25856e-05	0.00120457	1.4581	15.5991	SPI1;HHIP;FZD10;EDNRA;FRAT1;RASSF1;FRAT2;RPS6KA5;TFG;RASSF5;IL12A;PRKCG;DAPK1;PRKCB;DAPK3;FLT3LG;IL23A;AGTR1;CTBP2;EPAS1;PDGFB;LPAR1;MGST2;TGFA;PIK3R2;PIK3R1;PLCG2;HMOX1;PLCG1;RALGDS;FZD1;GSTM4;JAG2;STAT5A;GSTM3;STAT5B;CREBBP;FZD3;JUN;FZD2;JUP;GADD45B;FZD7;FZD6;FN1;IGF1;GNG12;GNG11;GADD45G;LPAR5;RET;CDKN1A;GLI3;GLI2;IKBKB;GNGT2;MECOM;HEY2;RAC2;JAK2;JAK3;NCOA1;EDN1;GSTO1;IL15;NCOA3;WNT9A;KIT;RARA;…
KEGG_2021_Human	Inflammatory bowel disease	35/65	0.000108501	0.00496004	2.60217	23.7546	RORC;RORA;GATA3;NOD2;IL2RG;TNF;HLA-DMA;IL18RAP;HLA-DMB;TBX21;IL21R;STAT4;IL12A;HLA-DOA;IL12RB1;HLA-DOB;IL12RB2;JUN;TGFB2;IL4R;TGFB1;TGFB3;IL18;NFATC1;FOXP3;NFKB1;IL6;IL5;IL23A;IL1B;HLA-DRA;TLR5;TLR4;IL18R1;TLR2
KEGG_2021_Human	Hypertrophic cardiomyopathy	45/90	0.000129774	0.00519096	2.23162	19.9723	ITGB1;RYR2;ITGB5;ITGA2B;ATP2A3;ATP2A1;CACNA1C;TNF;ACTG1;CACNG6;CACNG7;SGCD;SGCA;SGCB;DAG1;ITGB8;ITGAV;ITGB7;TNNI3;CACNA1S;SGCG;MYBPC3;EDN1;TGFB2;TGFB1;ITGA4;TPM4;ITGA3;TGFB3;CACNA2D1;TPM2;TPM1;CACNA2D2;IGF1;AGT;CACNB1;SLC8A3;CACNB3;IL6;CACNB4;ITGA10;MYL3;ITGA11;ITGA8;ITGA7
KEGG_2021_Human	Focal adhesion	87/201	0.000157214	0.00558984	1.70616	14.9424	ITGB1;MYLK2;ITGB5;ITGA2B;TNC;PIK3CD;LAMC2;LAMC1;ARHGAP5;MYLK;ACTG1;IGF1R;CCND1;IBSP;TNN;RAC2;ITGB8;ITGAV;ITGB7;PRKCG;VAV3;PDGFRB;PDGFRA;ITGA4;PRKCB;ITGA3;HGF;VAV1;PGF;COL2A1;COL4A2;COL4A1;COL6A2;COL6A1;RAPGEF1;COL4A6;ITGA8;COL4A5;COL6A3;ITGA7;TLN2;MYL9;CRK;DOCK1;MET;BIRC3;SHC4;LAMA5;TNXB;SHC3;LAMA4;LAMA3;PDGFB;PIK3R2;PIK3R1;THBS2;THBS1;EGFR;THBS3;RELN;PDGFD;PDGFC;ERBB2;SPP1;FYN;FLNC;PAK3;PAK5;JUN…
KEGG_2021_Human	Dilated cardiomyopathy	47/96	0.000177258	0.00567226	2.1406	18.4903	ITGB1;RYR2;ITGB5;ITGA2B;ATP2A3;ADCY4;ATP2A1;ADCY2;ADCY1;CACNA1C;TNF;ADCY6;ACTG1;CACNG6;CACNG7;SGCD;SGCA;SGCB;DAG1;ITGB8;ITGAV;ITGB7;TNNI3;CACNA1S;SGCG;MYBPC3;TGFB2;TGFB1;ITGA4;TPM4;ITGA3;TGFB3;CACNA2D1;TPM2;TPM1;CACNA2D2;IGF1;AGT;CACNB1;SLC8A3;CACNB3;CACNB4;ITGA10;MYL3;ITGA11;ITGA8;ITGA7
KEGG_2021_Human	Adherens junction	36/71	0.000418773	0.0115938	2.2937	17.8408	CTNND1;LEF1;TCF7;WAS;PTPRM;PTPRF;EGFR;ACTG1;IGF1R;CDH1;ERBB2;RAC2;CTNNA1;EP300;FYN;CTNNA2;WASF3;FARP2;PTPN1;TCF7L2;CREBBP;TCF7L1;YES1;LMO7;TJP1;AFDN;PTPRB;PARD3;CTNNB1;SNAI2;PTPN6;MET;NECTIN3;NECTIN2;FGFR1;NECTIN1
KEGG_2021_Human	Hematopoietic cell lineage	47/99	0.000434767	0.0115938	2.01667	15.6104	CSF1R;CSF3R;ITGAM;FLT3;ITGA2B;CD3G;CD1D;CD3E;TNF;CSF2RA;CD1A;HLA-DMA;HLA-DMB;THPO;ANPEP;CD19;CD38;CD37;HLA-DOA;FCGR1A;HLA-DOB;IL6R;CD55;IL11;IL4R;ITGA4;MME;IL11RA;IL1R1;ITGA3;FLT3LG;CD2;FCER2;IL6;CD4;KITLG;IL5;CD8A;CD5;IL1B;IL2RA;KIT;CD7;HLA-DRA;IL7R;CD22;IL9R
KEGG_2021_Human	Th1 and Th2 cell differentiation	44/92	0.000535564	0.0124138	2.04487	15.4024	RBPJL;NOTCH3;NOTCH1;CD3G;GATA3;CD3E;IL2RG;DLL1;IKBKB;HLA-DMA;HLA-DMB;TBX21;STAT4;IL12A;PLCG1;HLA-DOA;JAK2;IL12RB1;HLA-DOB;JAK3;IL12RB2;JAG2;STAT5A;STAT5B;JUN;IL4R;NFATC2;NFATC1;RUNX3;MAPK12;NFKB1;MAPK13;MAPK10;NFKBIA;ZAP70;CD4;IL5;LCK;IL2RA;IL2RB;HLA-DRA;CD247;NFKBIE;LAT
KEGG_2021_Human	Primary immunodeficiency	22/38	0.000543105	0.0124138	3.06351	23.0321	CIITA;DCLRE1C;TNFRSF13B;TAP2;TAP1;TNFRSF13C;CD3E;IL2RG;CD79A;ZAP70;CD4;CD40LG;PTPRC;CD8A;LCK;CD19;BLNK;BTK;ICOS;IL7R;JAK3;ADA
KEGG_2021_Human	Malaria	27/50	0.000609391	0.0130003	2.61627	19.3684	GYPC;LRP1;SDC2;ITGB2;HBB;ITGAL;THBS2;TNF;THBS1;THBS3;KLRK1;CCL2;IL12A;TGFB2;TGFB1;VCAM1;TGFB3;HGF;IL18;IL6;CD40LG;IL1B;PECAM1;TLR9;MET;TLR4;TLR2
KEGG_2021_Human	Hippo signaling pathway	70/163	0.000849033	0.0169807	1.68067	11.8847	SERPINE1;ITGB2;FZD10;FGF1;ACTG1;AMOT;GLI2;RASSF1;RASSF2;CCND1;CDH1;CCN2;AMH;TEAD1;TEAD2;TEAD4;PRKCI;WNT5B;WNT5A;AXIN2;WNT9A;PARD3;AJUBA;LLGL2;BIRC3;YAP1;TCF7;LEF1;PARD6G;PRKCZ;NKD1;STK3;NKD2;PPP2CB;PARD6B;PARD6A;CTNNA1;CTNNA2;WNT4;FZD1;SMAD1;WWTR1;TCF7L2;FZD3;TGFB2;TCF7L1;FZD2;TGFB1;TGFB3;FZD7;WNT7B;FZD6;BMP8A;WNT7A;GDF6;WTIP;BMP2;DLG2;DLG3;PPP2R2C;DCHS2;DLG5;SNAI2;CTNNB1;DCHS1;FAT4;BMPR1B;BMPR1A…
KEGG_2021_Human	Cell adhesion molecules	64/148	0.00111631	0.021013	1.7007	11.5609	ITGB1;CNTNAP1;ITGAM;CD80;ITGB2;ICAM2;LRRC4;ICAM3;PTPRM;ITGAL;CLDN1;PTPRF;SPN;CDH2;CDH1;ITGB8;ITGAV;ITGB7;HLA-DOA;HLA-DOB;NEO1;ITGA4;PDCD1LG2;HLA-F;CLDN6;CLDN11;CD8A;CLDN7;ITGA8;PECAM1;CD226;NLGN3;SDC4;SDC2;SDC3;CD99L2;HLA-DMA;HLA-DMB;NCAM1;ICOS;LRRC4C;TIGIT;MPZL1;CD276;JAM3;NTNG1;VCAM1;L1CAM;CD2;CD4;NFASC;PTPRC;CD40LG;SELL;CD6;CD28;CNTN1;HLA-DRA;PDCD1;SIGLEC1;NECTIN3;CD22;NECTIN2;NECTIN1
KEGG_2021_Human	MAPK signaling pathway	116/294	0.00123637	0.0219798	1.45704	9.7557	FGF1;FGF2;TNF;IGF1R;ELK4;FGF7;RPS6KA5;FGF9;RPS6KA2;RPS6KA1;MAP3K8;MAP3K6;MAP3K5;PRKCG;PDGFRB;PDGFRA;IL1R1;PRKCB;CACNA2D1;HGF;CACNA2D2;FLT3LG;PGF;CDC25B;CACNB1;CACNB3;CACNB4;DDIT3;EPHA2;CSF1R;PDGFB;CACNA1B;TGFA;CACNA1C;RASGRP2;STK4;CACNA1E;EFNA4;RASGRP1;RASGRP4;CACNA1G;RASGRP3;STK3;CACNA1I;RRAS;PDGFD;PDGFC;MAP3K20;CACNA1S;MAP2K6;JUN;TGFB2;TGFB1;GADD45B;BDNF;TGFB3;HSPA6;NFATC1;IGF1;GNG12;NFKB1;GADD…
KEGG_2021_Human	Calcium signaling pathway	96/240	0.00188987	0.0303011	1.48936	9.34016	RET;RYR1;RYR2;MYLK2;OXTR;ATP2A3;ADRA1D;ATP2A1;HTR2A;GRPR;FGF1;FGF2;RYR3;GRM1;MYLK;EDNRA;CYSLTR1;FGF7;HTR7;CYSLTR2;FGF9;BDKRB2;PLCE1;CD38;BDKRB1;PRKCG;PDGFRB;PDGFRA;PRKCB;HGF;F2R;NGF;TRDN;ITPKB;LTB4R2;STIM1;ADORA2A;ASPH;STIM2;AGTR1;ORAI2;PPIF;CASQ2;VDAC1;PLCB1;PLCB2;MET;PTGFR;PDE1C;PDE1B;PDE1A;PTAFR;PTGER3;PDGFB;ADCY4;CACNA1B;CXCR4;ADCY2;MST1R;ADCY1;ADRB2;CACNA1C;CACNA1E;EGFR;CACNA1G;CACNA1I;GNA14…
KEGG_2021_Human	Intestinal immune network for IgA production	25/48	0.00189382	0.0303011	2.42169	15.182	TNFRSF13B;CD80;CXCR4;TNFRSF13C;TNFSF13B;HLA-DMA;HLA-DMB;CCR9;TNFRSF17;ITGB7;HLA-DOA;ICOS;HLA-DOB;CCR10;TGFB1;ITGA4;IL15;IL6;CD40LG;CXCL12;IL5;CD28;HLA-DRA;LTBR;MAP3K14
KEGG_2021_Human	Th17 cell differentiation	47/107	0.00328897	0.0501176	1.74676	9.98655	RORC;RORA;CD3G;GATA3;CD3E;IL2RG;IKBKB;HLA-DMA;HLA-DMB;TBX21;IL21R;PLCG1;HLA-DOA;JAK2;IL12RB1;HLA-DOB;IL6R;JAK3;STAT5A;STAT5B;JUN;IL4R;TGFB1;IL1R1;NFATC2;NFATC1;FOXP3;NFKB1;MAPK12;MAPK13;NFKBIA;MAPK10;ZAP70;IL6;CD4;IL23A;IRF4;LCK;IL1B;IL2RA;IL2RB;RARA;HLA-DRA;CD247;NFKBIE;IL17D;LAT
KEGG_2021_Human	Amoebiasis	45/102	0.00358762	0.051384	1.76027	9.91077	SERPINB10;LAMA5;RAB5B;ITGAM;LAMA4;ITGB2;LAMA3;PIK3CD;PIK3R2;LAMC2;CD1D;PIK3R1;LAMC1;ADCY1;TNF;CD1A;GNA14;GNA15;GNA11;IL12A;PRKCG;TGFB2;TGFB1;NOS2;IL1R1;PRKCB;TGFB3;LAMB2;FN1;SERPINB9;LAMB1;NFKB1;COL1A1;IL6;COL3A1;COL1A2;COL4A2;COL4A1;IL1B;COL4A6;COL4A5;PLCB1;PLCB2;TLR4;TLR2
KEGG_2021_Human	Platelet activation	53/124	0.0038124	0.051384	1.66487	9.27247	ITGB1;MYLK2;GUCY1B1;ITGA2B;PIK3CD;PIK3CG;ACTG1;MYLK;PRKG2;PRKG1;FGB;GUCY1A1;PRKCI;PTGIR;ARHGEF12;FCER1G;SYK;PLA2G4B;F2R;PLA2G4A;APBB1IP;STIM1;BTK;ARHGEF1;LCP2;TLN2;PLCB1;PLCB2;ADCY4;PIK3R2;ADCY2;PIK3R1;ADCY1;RASGRP2;PRKCZ;RASGRP1;PIK3R6;ADCY6;GNAI1;PIK3R5;PTGS1;GNA13;PLCG2;FYN;LYN;MAPK12;MAPK13;COL1A1;COL3A1;COL1A2;P2RX1;TBXAS1;FERMT3
KEGG_2021_Human	Proteoglycans in cancer	82/205	0.0038538	0.051384	1.48824	8.27269	ITGB1;CDKN1A;MIR10B;HPSE2;ITGB5;PIK3CD;FASLG;FZD10;FGF2;TNF;ACTG1;IGF1R;CCND1;CTSL;PLCE1;TIMP3;ITGAV;PRKCG;VAV3;ARHGEF12;WNT5B;PRKCB;HGF;MMP2;WNT5A;GAB1;ANK2;ANK3;WNT9A;HSPG2;VAV1;DCN;TIAM1;CTTN;SMO;HCLS1;ARHGEF1;TLR4;MET;TLR2;DDX5;SDC4;SDC2;TWIST2;TWIST1;PIK3R2;PIK3R1;CBL;HOXD10;THBS1;EGFR;RRAS;GPC1;ERBB2;PLCG2;GPC3;PLCG1;FLNC;WNT4;FZD1;FZD3;TGFB2;FZD2;TGFB1;CAV2;LUM;FZD7;WNT7B;CAV1;FZD6;FN1;WNT…
KEGG_2021_Human	Protein digestion and absorption	45/103	0.00448365	0.0567411	1.72979	9.35353	COL17A1;COL18A1;CPB2;COL15A1;COL16A1;COL14A1;ELN;COL11A1;COL12A1;ATP1A3;SLC3A1;SLC1A5;COL19A1;KCNN4;CPA1;COL26A1;COL27A1;COL24A1;MME;COL22A1;COL23A1;ATP1B2;ATP1B1;COL1A1;SLC8A3;ACE2;COL3A1;COL1A2;COL2A1;SLC7A7;COL4A2;COL5A1;CTRL;COL4A1;KCNQ1;COL5A3;COL6A2;COL5A2;COL6A1;COL4A6;COL8A2;COL4A5;COL8A1;COL21A1;COL6A3
KEGG_2021_Human	Leukocyte transendothelial migration	49/114	0.00461021	0.0567411	1.68094	9.04259	ITGB1;ITK;ITGAM;NCF1;NCF2;CTNND1;NCF4;ITGB2;PIK3CD;ARHGAP5;ITGAL;CLDN1;ACTG1;RASSF5;RAC2;PRKCG;VAV3;ITGA4;PRKCB;MMP2;CYBB;RHOH;VAV1;CLDN6;CLDN11;CLDN7;PECAM1;MYL9;TXK;CXCR4;CD99L2;PIK3R2;PIK3R1;THY1;GNAI1;PLCG2;CTNNA1;PTK2B;PLCG1;CTNNA2;JAM3;VCAM1;MAPK12;MAPK13;AFDN;CXCL12;CTNNB1;BCAR1;SIPA1
KEGG_2021_Human	Ras signaling pathway	90/232	0.00694652	0.0823291	1.41476	7.03067	FLT3;RASGRF2;PIK3CD;FASLG;FGF1;ETS1;FGF2;IGF1R;IKBKB;RASSF1;FGF7;HTR7;GNGT2;FGF9;RASSF5;RAC2;PLCE1;PRKCG;PDGFRB;PDGFRA;PLA2G12A;KSR1;PRKCB;HGF;PLA2G4B;GAB1;FLT3LG;PLA2G4A;NGF;PGF;TIAM1;ZAP70;RASA3;RASA1;KIT;MET;EPHA2;PLA1A;SHC4;CSF1R;RAB5B;SHC3;PDGFB;PLA2G3;TGFA;PIK3R2;RASAL1;PIK3R1;FOXO4;PLD1;RASAL3;RASGRP2;STK4;EFNA4;RASGRP1;EGFR;RASGRP4;RASGRP3;NTF4;RRAS;PDGFD;PDGFC;NTF3;PLCG2;GNG8;PLCG1;PAK3;…
KEGG_2021_Human	T cell receptor signaling pathway	44/104	0.00973577	0.10971	1.63447	7.57078	ITK;PIK3CD;CBLB;PIK3R2;CD3G;PIK3R1;CD3E;TNF;RASGRP1;MALT1;IKBKB;MAP3K8;FYN;PLCG1;ICOS;PAK3;PAK5;VAV3;JUN;NFATC2;NFATC1;NFKB1;VAV1;MAPK12;MAPK13;NFKBIA;MAPK10;ZAP70;CD4;IL5;PTPRC;CD40LG;TEC;CD8A;LCK;CD28;LCP2;PTPN6;CD247;PDCD1;NFKBIE;MAP3K14;CARD11;LAT
KEGG_2021_Human	Bacterial invasion of epithelial cells	34/77	0.0102853	0.10971	1.76165	8.06312	ITGB1;SHC4;SHC3;ARHGEF26;PIK3CD;PIK3R2;PIK3R1;CBL;ACTG1;ACTR3C;CDH1;CTNNA1;CTNNA2;SEPTIN1;CAV2;SEPTIN2;CAV1;GAB1;RHOG;FN1;SEPTIN6;SEPTIN3;DNM1;SEPTIN8;DNM3;CTTN;ELMO1;ELMO2;HCLS1;CTNNB1;CRK;DOCK1;MET;BCAR1
KEGG_2021_Human	Leishmaniasis	34/77	0.0102853	0.10971	1.76165	8.06312	ITGB1;ITGAM;NCF1;NCF2;ITGB2;NCF4;TNF;FCGR3A;HLA-DMA;HLA-DMB;IL12A;HLA-DOA;JAK2;FCGR1A;HLA-DOB;JUN;TGFB2;TGFB1;ITGA4;NOS2;PRKCB;TGFB3;CYBB;MAPK12;NFKB1;MAPK13;NFKBIA;IL1B;EEF1A2;HLA-DRA;PTPN6;TLR4;FCGR2C;TLR2
KEGG_2021_Human	Chemokine signaling pathway	75/192	0.0106614	0.110053	1.43	6.49379	CXCL6;ITK;NCF1;PIK3CD;ARRB1;ARRB2;PIK3CG;IKBKB;PREX1;GNGT2;CCR9;RAC2;CCR8;CCR5;JAK2;CCR4;JAK3;CCR2;VAV3;PRKCB;PRKCD;VAV1;FGR;TIAM1;HCK;PARD3;ELMO1;XCL1;DOCK2;PLCB1;CRK;PLCB2;SHC4;SHC3;CCL11;ADCY4;CXCR5;WAS;CXCR4;PIK3R2;ADCY2;PIK3R1;ADCY1;RASGRP2;PRKCZ;PIK3R6;ADCY6;GNAI1;PIK3R5;GRK3;GRK2;CCL5;GRK6;CCL4;CXCR2;PLCG2;CCL2;GNG8;PTK2B;PLCG1;CCL19;CCL18;CCR10;CCL15;LYN;STAT5B;CCL22;GNG12;GNG11;NFKB1;NFK…
KEGG_2021_Human	TGF-beta signaling pathway	40/94	0.0118896	0.118896	1.65063	7.31574	AMHR2;CHRD;TNF;LTBP1;THBS1;THSD4;PPP2CB;EP300;AMH;PITX2;E2F5;NEO1;ACVR1;SMAD1;CDKN2B;CREBBP;TGFB2;TGIF2;TGFB1;TGFB3;NOG;BMP8A;SMAD9;INHBB;RGMB;GDF6;SMAD6;DCN;RGMA;INHBE;GREM1;BMP2;ID4;ID3;BMPR1B;FMOD;NBL1;HAMP;BMPR1A;FBN1
KEGG_2021_Human	PI3K-Akt signaling pathway	129/354	0.0162134	0.15722	1.28016	5.27674	CRTC2;CSF3R;IRS1;ITGA2B;TNC;FGF1;FGF2;IGF1R;FGF7;CCND1;FGF9;IBSP;TNN;CREB3L1;CREB3L2;MYB;IL6R;PDGFRB;PDGFRA;IL4R;HGF;F2R;MAGI2;FLT3LG;PGF;COL4A2;COL4A1;COL4A6;COL4A5;EPHA2;CSF1R;LPAR1;PDGFB;TGFA;PIK3R2;PIK3R1;EFNA4;PIK3R6;PIK3R5;BCL2L11;CD19;PDGFD;PDGFC;PCK2;BDNF;FN1;IGF1;GNG12;GNG11;NFKB1;COL1A1;IL6;COL1A2;LPAR5;FGF19;ITGA10;ITGA11;BCL2;GNB3;GNB5;IL7R;FGFR2;FGF10;FGFR1;ITGB1;CDKN1A;ITGB5;FLT3;PI…
KEGG_2021_Human	Steroid biosynthesis	11/20	0.0221254	0.208239	2.71967	10.3647	CYP27B1;SQLE;EBP;SOAT2;CYP51A1;CYP2R1;MSMO1;DHCR7;LBR;TM7SF2;FDFT1
KEGG_2021_Human	Wnt signaling pathway	64/166	0.0231638	0.211783	1.39874	5.26648	CTNND2;FZD10;FRAT1;FRAT2;CCND1;RAC2;RSPO2;CCN4;EP300;RSPO3;RSPO1;PRKCG;TLE4;TLE3;TLE1;WNT5B;PRKCB;SERPINF1;WNT5A;AXIN2;WNT9A;DKK2;SFRP4;SFRP1;SFRP2;DAAM2;SFRP5;ROR1;ROR2;PLCB1;PLCB2;CTBP2;TCF7;LEF1;LRP5;PRICKLE2;PRICKLE1;NKD1;NKD2;PORCN;WIF1;TBL1Y;GPC4;WNT4;FZD1;TCF7L2;CREBBP;FZD3;JUN;TCF7L1;FZD2;RYK;FZD7;WNT7B;FZD6;NFATC2;WNT7A;NFATC1;NFATC4;FOSL1;MAPK10;VANGL2;CTNNB1;LGR4
KEGG_2021_Human	Toxoplasmosis	45/112	0.0247313	0.219833	1.49645	5.5364	ITGB1;LAMA5;CIITA;LAMA4;LAMA3;LAMC2;LAMC1;TNF;PIK3R6;PIK3CG;GNAI1;PIK3R5;IKBKB;HLA-DMA;SOCS1;HLA-DMB;ALOX5;IL12A;HLA-DOA;CCR5;JAK2;HLA-DOB;MAP2K6;TGFB2;TGFB1;NOS2;TGFB3;LAMB2;IL10RA;HSPA6;LAMB1;NFKB1;MAPK12;MAPK13;NFKBIA;MAPK10;CD40LG;PPIF;BCL2;CYCS;HLA-DRA;TLR4;HSPA1B;BIRC3;TLR2
KEGG_2021_Human	NF-kappa B signaling pathway	42/104	0.0268051	0.231828	1.50914	5.46181	BCL2A1;TNFRSF11A;TNFRSF13C;TNF;MALT1;TNFSF13B;IKBKB;CCL4;PLCG2;BLNK;PLCG1;CCL19;LYN;CARD10;VCAM1;GADD45B;SYK;IL1R1;PRKCB;TRAF1;NFKB1;GADD45G;EDAR;NFKBIA;CYLD;ZAP70;CXCL12;CD40LG;LCK;IL1B;TRAF5;BTK;BCL2;LTA;TAB3;LTB;LTBR;MAP3K14;TLR4;CARD11;LAT;BIRC3
KEGG_2021_Human	Osteoclast differentiation	50/127	0.0278183	0.23426	1.4469	5.1829	SPI1;NCF1;NCF2;NCF4;FHL2;PIK3CD;TNF;SIRPB1;IKBKB;FCGR3A;BLNK;ACP5;SYK;IL1R1;OSCAR;TYROBP;CREB1;LCK;IL1B;BTK;LCP2;CSF1R;PIK3R2;PIK3R1;TNFRSF11A;SOCS3;SOCS1;PLCG2;FYN;FCGR1A;MAP2K6;JUN;TGFB2;TGFB1;NFATC2;NFATC1;NFKB1;LILRB5;MAPK12;FOSL2;MAPK13;FOSL1;NFKBIA;MAPK10;CYLD;TEC;CAMK4;MAP3K14;FCGR2C;NOX1
KEGG_2021_Human	Viral myocarditis	26/60	0.0296292	0.243111	1.70265	5.9916	CD80;ITGB2;PRF1;ITGAL;ACTG1;HLA-DMA;SGCD;HLA-DMB;CCND1;SGCA;SGCB;DAG1;RAC2;FYN;HLA-DOA;BID;HLA-DOB;SGCG;CD55;CXADR;CAV1;HLA-F;CD40LG;CD28;CYCS;HLA-DRA
KEGG_2021_Human	Phospholipase D signaling pathway	57/148	0.0313174	0.244898	1.39587	4.83471	DGKG;DGKE;DGKD;DGKA;PIK3CD;GRM1;PIK3CG;GRM2;FCER1A;PDGFRB;PDGFRA;FCER1G;SYK;PLA2G4B;F2R;GAB1;PLA2G4A;DGKZ;DNM1;DNM3;KIT;AGTR1;PLPP3;PLCB1;PLCB2;PLPP1;DGKH;SHC4;PTGFR;SHC3;LPAR1;PDGFB;ADCY4;PIK3R2;ADCY2;PIK3R1;ADCY1;PLD1;PIK3R6;ADCY6;EGFR;PIK3R5;GNA13;RRAS;PDGFD;PDGFC;CXCR2;GNA12;PLCG2;PTK2B;FYN;PLCG1;RALGDS;CYTH1;AGT;KITLG;LPAR5
KEGG_2021_Human	Basal cell carcinoma	27/63	0.0313775	0.244898	1.66993	5.78074	CDKN1A;HHIP;LEF1;TCF7;FZD10;GLI3;GLI2;WNT4;FZD1;TCF7L2;FZD3;TCF7L1;FZD2;WNT5B;GADD45B;FZD7;WNT7B;WNT5A;FZD6;PTCH2;WNT7A;AXIN2;WNT9A;GADD45G;BMP2;SMO;CTNNB1
KEGG_2021_Human	Inflammatory mediator regulation of TRP channels	39/98	0.040357	0.30057	1.4722	4.72575	PTGER4;ADCY4;PIK3CD;ALOX12;PIK3R2;ADCY2;PIK3R1;HTR2A;ADCY1;ADCY6;HRH1;P2RY2;PLCG2;BDKRB2;BDKRB1;PLCG1;TRPM8;ASIC1;MAP2K6;PRKCG;CYP2J2;PRKCH;TRPA1;IL1R1;PRKCB;PLA2G4B;PRKCD;TRPV2;PLA2G4A;IGF1;NGF;MAPK12;MAPK13;MAPK10;TRPV4;IL1B;F2RL1;PLCB1;PLCB2
KEGG_2021_Human	B cell receptor signaling pathway	33/81	0.040389	0.30057	1.53092	4.91303	IFITM1;PIK3CD;DAPP1;PIK3R2;PIK3R1;MALT1;RASGRP3;IKBKB;CD79B;CD79A;CD19;INPP5D;BLNK;RAC2;PLCG2;VAV3;LYN;JUN;CD72;SYK;PRKCB;NFATC2;NFATC1;VAV1;LILRB5;NFKB1;NFKBIA;BTK;PTPN6;NFKBIE;PIK3AP1;CARD11;CD22
KEGG_2021_Human	Rheumatoid arthritis	37/93	0.045121	0.328153	1.47137	4.55891	CXCL6;CD80;ITGB2;TNFRSF11A;ITGAL;TNF;TNFSF13B;HLA-DMA;HLA-DMB;CTSL;CCL5;ACP5;CCL2;HLA-DOA;HLA-DOB;ATP6V1C2;IL11;JUN;TGFB2;TGFB1;ANGPT1;IL15;MMP1;TGFB3;MMP3;IL18;IL6;CXCL12;IL23A;IL1B;CD28;HLA-DRA;LTB;TEK;TLR4;ATP6V1B1;TLR2
Jensen_TISSUES	Mesenchyme	137/264	1.08976e-12	1.84605e-09	2.42925	66.914	SPARC;AMHR2;TNC;FGF1;TNF;HOXA13;FGF2;ETS1;HOXA11;IGF1R;GJA1;FGF7;SALL1;CCND1;CDH2;FGF9;IBSP;CDH1;ANPEP;CREB3L2;HOXA2;SOX9;ACVR1;PDGFRB;PDGFRA;OSR2;POSTN;MSX2;HGF;WNT5A;KRT7;DLX3;DLX5;TWIST2;PDGFB;TWIST1;THY1;NID1;CALD1;PDGFD;ALX1;PROM1;WNT4;TGFB2;TGFB1;VCAM1;FOXF1;TGFB3;AMBN;FN1;IGF1;ESR1;COL1A1;BMP2;IL6;PTPRC;CXCL12;GDNF;NF1;SNAI2;BMPR1B;NES;FGFR2;FGFR1;FGF10;BMPR1A;ITGB1;CITED1;ELN;GLI3;GLI2;SI…
Jensen_TISSUES	Myofibroblast	48/74	2.06691e-09	1.75068e-06	4.12761	82.5408	TAGLN;ELN;SERPINE1;TNC;PDGFB;THY1;TNF;FGF2;FBLN2;GLI2;GJA1;CDH2;CDH1;CALD1;CREB3L2;TIMP2;SPP1;SERPINH1;CCL2;TIMP1;PDGFRB;EDN1;POSTN;TGFB2;TGFB1;MMP1;TGFB3;MMP2;HGF;MMP3;DCN;ACTA2;COL1A1;MMP14;IL6;KRT19;SMTN;MMP13;COL1A2;PTPRC;CXCL12;IL1B;FGF19;KIT;CDH11;NOX4;CTNNB1;CD68
Jensen_TISSUES	Stromal cell	93/182	1.2135e-08	6.85224e-06	2.3427	42.7009	ITGB1;SPARC;ITGAM;FLT3;SERPINE1;TNC;TNF;FGF2;IGF1R;HOXA10;FGF7;GJA1;CCND1;IBSP;CDH1;ANPEP;TIMP2;ACP5;TIMP3;CD38;SOX9;TIMP1;CCR5;CTSD;PDGFRB;IL11;POSTN;ITGA4;MME;IGFBP4;IL15;MMP1;HGF;MMP2;WNT5A;IGFBP2;ANXA5;MMP3;FLT3LG;NGF;PGF;DCN;MMP11;MMP14;MMP13;CD8A;IL1B;KIT;MET;PTGER4;CSF1R;NOTCH1;CXCR4;TNFRSF11A;THY1;DLL1;EGFR;PTHLH;ACAN;NT5E;THPO;CD19;CCL5;PDPN;CCL4;SPP1;CCL2;NCAM1;CCL19;PROM1;CORIN;TGFB2;J…
Jensen_TISSUES	Immune system	394/1046	1.58498e-06	0.00067124	1.36642	18.2485	SPI1;SERPINE1;GJA1;MYB;NAMPT;CYP1B1;PGLYRP1;DHDH;RFX1;HSPG2;UNC13D;RBP3;AGTR1;TYRO3;ATF3;ENPEP;PDGFB;GATA3;THY1;CFP;LY9;SERPINH1;PLCG2;HMOX1;PLCG1;PROM1;LYN;CREBBP;JUN;GPR15;TIPARP;FN1;EIF2AK3;LYZ;PBX1;CYLD;CYP1A1;REL;HAMP;ADA;EZH2;ITK;CDKN1A;ELN;GLI3;IKBKB;IFIH1;GNLY;MRC1;TIMP2;TIMP3;TIMP1;JAK2;JAK3;ANXA2;DUSP1;ANXA5;TET2;SERPINB9;SIRT1;BACE1;MMP11;FCER2;MMP14;F8;CD200R1;MMP13;TAL1;TLR10;PPARA;H…
Jensen_TISSUES	Ureteric bud	23/35	2.48749e-05	0.00842761	4.27228	45.2932	RET;FOXD1;CITED1;EYA1;WNT7B;PRKX;NPNT;PKD1;ETV4;FGFRL1;ETV5;PAX2;SALL1;FRAS1;GDNF;SIX2;KIF26B;ITGA8;SPRY1;SLIT2;FAT4;HOXB7;WNT4
Jensen_TISSUES	Tendon	54/111	7.5493e-05	0.0213142	2.11541	20.0783	ITGB1;ELN;TNC;TNF;FGF2;ADAMTS5;TIMP2;ACP5;SOX9;TIMP1;B2M;IL15;MMP1;MMP2;AKTIP;MMP3;BGN;TNFRSF1B;LAX1;DCN;MMP14;COL2A1;MMP13;CD8A;IL1B;CDH11;SIK1;NOTCH1;MSLNL;TWIST1;THY1;ACAN;CCL5;CCL2;CD163;TGFB1;VCAM1;TGFB3;LUM;SMAD9;IGF1;GDF6;COL1A1;BMP2;IL6;CD4;COL3A1;CXCL12;PTPRC;CD40LG;COL5A1;MKX;CD68;FMOD
Jensen_TISSUES	Np	13/17	0.000150923	0.0365235	7.2368	63.6747	CA12;TGFB3;FOXF1;MMP3;PAX1;ACAN;ADAMTS5;KRT19;MMP13;COL2A1;BASP1;IL1B;SOX9
Jensen_TISSUES	Synovial tissue	42/84	0.000214497	0.0454198	2.23102	18.8459	TNFRSF11A;THY1;TNF;FGF2;ADAMTS4;ADAMTS5;ACAN;CCL5;TIMP2;ACP5;HAS2;CCL2;TIMP1;SOX9;B2M;CD55;CD163;JUN;TGFB1;VCAM1;IL15;MMP1;MMP2;MMP3;IL18;OSM;TNFRSF1B;NFKBIA;MMP14;BMP2;CD4;IL6;MMP13;CXCL12;CD40LG;CD8A;IL1B;CDH11;PADI2;CD68;TLR4;TLR2
Jensen_TISSUES	Vasculature	56/121	0.000298029	0.0560956	1.92326	15.6137	ACVRL1;COL18A1;NRP1;ITGAM;PLXND1;ELN;SERPINE1;PLAT;TNF;ANTXR1;FGF2;NPPC;EDNRA;HTR7;ANPEP;CA4;EPHB4;PDGFRB;ENTPD1;EDN1;PTGIR;EDN3;MMP2;CYBB;PROX1;PGF;IL1B;AGTR1;PDE5A;EPHA2;NOTCH1;NOTCH4;PDGFB;CXCR4;THBS1;NPY;PDPN;HMOX1;CCL2;PROM1;TGFB1;VCAM1;CAV1;VEGFC;IGF1;SOD3;APLN;IL6;CXCL12;PTPRC;XK;SELL;NOX4;CD248;TEK;NOX1
Jensen_TISSUES	Granulation tissue	14/20	0.000384161	0.0614755	5.19574	40.8616	TGFB1;MMP1;MMP2;DCXR;LAMA3;MMP3;TNC;PDGFB;TNF;FGF2;FGF7;IL1B;TIMP1;CD68
Jensen_TISSUES	Neural crest	62/138	0.000399191	0.0614755	1.82145	14.2548	RET;CHD7;TNC;SIX1;FGF2;ETS1;GLI3;EDNRA;UCHL1;CDH2;ZIC1;HOXA3;HOXA2;SOX8;SOX9;PITX2;PDGFRA;EDN1;MSX2;EDN3;NOG;SDHC;PAX6;NGF;PAX1;DCT;CDH11;PAX9;KIT;HOXB4;EPHA1;FOXC1;NOTCH1;DLX3;SEMA3C;DLX5;SEMA3A;TYRP1;CHRD;BARX1;EFNB1;NTF3;PLXNA2;ALX3;NCAM1;MSX1;TFAP2A;TFAP2C;TGFB1;EYA1;BDNF;NTRK3;AP2B1;BMP2;KITLG;GDNF;NF1;SNAI2;CTNNB1;NES;KBTBD8;FGFR1
Jensen_TISSUES	Artery	133/336	0.000491221	0.0622642	1.46624	11.1707	NCF1;NCF2;IRS1;SERPINE1;ITGA2B;PLAT;CLU;MYLK;IL4I1;NPPC;GJA1;EDNRA;NAMPT;ADORA1;ENPP1;HLA-DOB;SERPINF2;CYBB;PGF;ACE2;LOX;PAPPA;RAB34;AGTR1;MYL9;ALDH7A1;ABCG1;RASL12;NOTCH3;CPB2;NOTCH1;NOTCH4;NPR2;TWIST1;ADRB2;CACNA1C;PLA2G7;FBLN5;CD79A;PCSK1N;CALD1;HMOX1;LPXN;IGFBP7;KCNN4;TRPM4;JUN;MGAM;TGFB1;BDNF;EIF2AK3;HTR1B;IGF1;SMTN;BMP2;IL6;GDNF;TRPV4;NF1;NOX4;NOX1;FBN1;HSPB6;ELN;HBB;PCSK9;HTR2A;PCSK5;CTSS;…
Jensen_TISSUES	Chronic lymphocytic leukemia cell	22/38	0.000543105	0.0622642	3.06351	23.0321	LYN;CD52;BCL2A1;SYK;ITGA4;CD80;ANXA5;CXCR4;TNFSF13B;CD79B;ZAP70;BCL2L11;CXCL12;CD40LG;CD5;BTK;CD38;PMAIP1;CD37;ROR1;FMOD;CD22
Jensen_TISSUES	Long bone	30/57	0.00055259	0.0622642	2.47679	18.5782	SPARC;LRP5;PTH1R;TNFRSF11A;PTHLH;NPPC;ACAN;EXTL2;IBSP;ANKH;SPP1;ACP5;SOX9;TGFB1;GALNT3;LIFR;ARHGAP28;IGF1;HSPG2;COL1A1;EXT2;BMP2;MMP13;COL2A1;COL1A2;SLCO2A1;FAM20C;CD68;FGFR2;FBN1
Jensen_TISSUES	Lamina propria	27/50	0.000609391	0.0622642	2.61627	19.3684	ITGAM;ITGAE;NOD2;TNF;CD79A;UCHL1;TBX21;CCR9;TGM2;TGFB1;IL15;IL18;FOXP3;CD2;IL6;CD4;IL5;CD40LG;SELL;IL23A;CD8A;CD5;IL1B;KIT;CD68;TLR4;TLR2
Jensen_TISSUES	Meniscus	17/27	0.000614007	0.0622642	3.7862	28.0009	NOTCH1;EPAS1;MMP1;GSTO1;MSLNL;MMP3;BGN;DCN;ACAN;ADAMTS5;HHAT;MMP13;COL2A1;IL1B;SOX9;FMOD;FBN1
Jensen_TISSUES	Bud	48/103	0.000642298	0.0622642	1.94713	14.3123	NOTCH1;LEF1;TNC;CHRD;SIX1;HOXD13;HOXD11;HOXA13;FGF2;HOXD10;CDC14A;HOXA11;RAB44;FGF7;CDH2;FGF9;SIX4;CDH1;HNF4A;SOX9;MSX1;PITX2;PITX1;OSR2;GDF11;TGFB1;MSX2;WNT5A;NOG;WNT7A;AXIN2;TBX5;TBX4;TBX3;TBX18;PAX1;TBX2;GREM1;BMP2;COL2A1;PAX9;CTNNB1;EXOC6;HOXD9;MET;FGFR2;FGFR1;FGF10
Jensen_TISSUES	Marrow	46/98	0.00067886	0.0622642	1.97344	14.3964	SPARC;ITGAM;FLT3;ITGA2B;HBB;CXCR4;THY1;TNF;FGF2;FUT4;CD79A;FCGR3A;IBSP;THPO;ANPEP;CD19;SPP1;ACP5;CD38;NCAM1;JAK2;B2M;IL11;CD52;TGFB1;ITGA4;MME;TET2;IGF1;RGMA;CD2;BMP2;IL6;CD4;KITLG;CXCL12;PTPRC;CD40LG;CD6;DKC1;CD8A;CD5;IL1B;KIT;CD7;CD22
Jensen_TISSUES	Alveolar bone	35/70	0.000698359	0.0622642	2.22962	16.2022	SPARC;DLX3;NOTCH1;TUFT1;SATB2;LEF1;TNC;TNFRSF11A;BARX1;TNF;PTHLH;ADAM28;IBSP;SPP1;ACP5;MSX1;PITX2;OSR2;POSTN;TGFB1;MSX2;MMP2;AMBN;BGN;DSPP;BMP2;IL6;IL1B;PAX9;FAM20C;LHX6;CTNNB1;FAM20A;FMOD;FGF10
Jensen_TISSUES	Intervertebral disc	28/53	0.000773242	0.0640256	2.49616	17.8848	HTRA1;TMEM51;TNF;ADAMTS5;ACAN;TIMP3;TIMP1;SOX9;TGFB1;MMP1;LUM;TGFB3;FOXF1;MMP2;MMP3;BGN;NGF;HSPG2;DCN;PAX1;COL1A1;BMP2;IL6;MMP13;COL2A1;P4HA3;COL6A1;FMOD
Jensen_TISSUES	Cranium	62/141	0.000793705	0.0640256	1.7519	12.5065	SPARC;TNC;SIX1;PTH1R;TNF;FGF2;FGF9;IBSP;HOXA2;ACP5;SOX9;NANS;NKX3-2;EDN1;MSX2;MMP2;OMD;NOG;BGN;NGF;PAX1;COL2A1;MMP13;IL1B;PAX9;B4GALT5;NOTCH1;DLX3;DLX5;SATB2;LRP5;TWIST1;TNFRSF11A;BARX1;PTHLH;ACAN;TCOF1;NPY;CHN1;ALX3;SPP1;MSX1;TGFB2;TGFB1;TGFB3;FUS;AMBN;NFATC1;IGF1;S100B;DSPP;COL1A1;POMC;BMP2;IL6;NF1;SNAI2;CTNNB1;MT-CYB;CD68;FGFR2;FGFR1
Jensen_TISSUES	Basophilic leukemia cell	10/13	0.000875895	0.0674439	7.4193	52.2339	LAT2;SYT3;GNA15;FCER1G;SYK;GNA11;FCER1A;PLCG1;CD300LF;LAT
Jensen_TISSUES	Syncytium	17/28	0.00111255	0.0819419	3.44175	23.4077	ENPEP;GPR15;GYPC;SCD5;CXCR4;ANLN;CD4;LGALS1;XK;GPNMB;CD8A;CCL5;CCL4;SERPINH1;PI3;CCR5;SLAMF1
Jensen_TISSUES	Synovia	31/63	0.00191772	0.126667	2.15902	13.5081	TNFAIP6;TNF;ADAMTS4;ADAMTS5;ACAN;CD79A;CCL5;TIMP2;ACP5;S100A12;CCL2;TIMP1;A2M;B2M;TGFB1;IL15;MMP1;MMP2;MMP3;IL18;OSM;TNFRSF1B;CD4;IL6;MMP13;CD40LG;CD8A;IL1B;KIT;PADI2;CD69
Jensen_TISSUES	Mesenchymal stem cell	67/159	0.00194205	0.126667	1.62545	10.1493	ITGB1;SPARC;ITGAM;TNFAIP6;ELN;TNC;TNF;FGF2;FGF7;GJA1;CCND1;CDH2;IBSP;ANPEP;SOX9;PDGFRB;MSX2;ITGA4;HGF;MMP2;WNT5A;ANXA5;NOG;NGF;FOXP3;SIRT1;DCN;COL2A1;MMP13;IL1B;KIT;TLR4;PDXK;NOTCH1;DLX5;CXCR4;THY1;ACAN;NTF3;SPP1;HMOX1;CCL2;TNNI3;PROM1;WWTR1;TGFB1;VCAM1;ANGPT1;TGFB3;BDNF;CDKN2A;PLCL1;IGF1;DSPP;COL1A1;BMP2;IL6;CD4;KRT19;KITLG;CXCL12;PTPRC;FABP4;GDNF;CTNNB1;NES;EZH2
Jensen_TISSUES	Neointima	29/58	0.00194412	0.126667	2.22843	13.912	CDKN1A;ELN;SERPINE1;TNC;PDGFB;LDB3;MEOX2;TFPI;TNF;FGF2;NPPC;CSRP2;CCND1;TIMP2;SPP1;HMOX1;CCL2;TIMP1;MYH10;ADAMTS7;PDGFRB;EDN1;TGFB1;VCAM1;MMP2;SMTN;PTPRC;IL1B;AGTR1
Jensen_TISSUES	Tibia	34/71	0.00213288	0.129131	2.04821	12.5971	SPARC;NOTCH1;HPSE2;MSLNL;TWIST1;PTH1R;SLC7A11;TNFRSF11A;PTN;TNF;FGF2;PTHLH;ADAMTS5;ACAN;IBSP;SPP1;ACP5;SOX9;ARHGEF10;MGAM;TGFB1;GSTO1;VDR;MMP3;IGF1;LAX1;SRCIN1;BMP2;IL6;MMP13;COL2A1;IL1B;NF1;FMOD
Jensen_TISSUES	Mast cell	65/154	0.00213978	0.129131	1.62991	10.0191	GPSM2;SPI1;ITGAM;PTGDR2;TNF;FGF2;CYSLTR1;UCHL1;CYSLTR2;HTR7;CASP1;FCER1A;PDGFRA;FCER1G;SYK;IL18;NGF;FOXP3;LAT2;FCER2;STIM1;CD8A;IL1B;KIT;BTK;CRH;LCP2;TLR4;TLR2;DYNC1I2;CCL11;C5AR1;GATA3;RASGRP4;CD79A;HRH1;HRH2;INPP5D;ALOX5;CCL5;HRH4;CCL4;PLCG2;CCL2;FYN;PLCG1;FCGR1A;STAT5A;STAT5B;IL33;TGFB1;VCAM1;CCL22;CD2;IL6;CD4;KITLG;IL5;PTPRC;CD40LG;CTRL;NF1;F2RL1;CD68;LAT
Jensen_TISSUES	Pelvic fin	10/14	0.00221063	0.129131	5.56407	34.0214	IQCK;NPHP1;CDC42EP3;CHRD;TBX5;MT-CYB;TBX4;HOXD9;TBX3;TBX2
Jensen_TISSUES	Dental pulp	22/42	0.00317361	0.174158	2.4501	14.0951	ITGB1;SPARC;TGFB1;TRPA1;MMP2;OMD;MMP3;TNC;BGN;DMP1;THY1;FGF2;DSPP;COL1A1;NT5E;BMP2;IBSP;PAX9;SPP1;ACP5;MSX1;NES
Jensen_TISSUES	Schwann cell	35/75	0.00318707	0.174158	1.95021	11.2111	CNTNAP1;CNTF;DHH;SDC3;KCNA2;FGF2;EGFR;DRP2;NTF4;CDH2;NTF3;ERBB2;DAG1;TSPAN4;NCAM1;MBP;JUN;CADM4;S100A1;BDNF;NTRK3;ANK3;IGF1;NGF;S100B;GDAP1;NFASC;XK;GDNF;NF1;PMP22;MAL;AGRN;NES;ATF3
Jensen_TISSUES	Vocal fold	15/26	0.00434491	0.230009	3.03586	16.5113	IZUMO2;MOCS2;ELN;HGF;MEOX2;FGF2;GDAP1;DCN;RIMS3;TG;TRPV4;HAS2;KIF1B;FMOD;FRYL
Jensen_TISSUES	Osteocyte	22/43	0.0046153	0.236919	2.33326	12.5491	ITGB1;SPARC;TGFB1;GALNT3;VDR;LRP5;TNFRSF11A;PTH1R;THY1;IGF1;PTHLH;COL1A1;NT5E;GJA1;BMP2;PTPRC;IBSP;SPP1;ENPP1;ACP5;FAM20C;CTNNB1
Jensen_TISSUES	Periodontal ligament	24/49	0.00642648	0.317234	2.13818	10.7921	ITGB1;POSTN;SPARC;NOTCH1;TGFB1;MMP1;AMBN;BGN;TNF;FGF2;DCN;ASPN;DSPP;UCHL1;BMP2;IL6;MMP13;IBSP;IL1B;SPP1;ACP5;TIMP1;FMOD;FBN1
Jensen_TISSUES	HUVEC cell	48/113	0.00655441	0.317234	1.64637	8.27731	ITGB1;COL18A1;NRP1;ITGAM;SERPINE1;ICAM2;PLAT;FGF1;ITGAL;TFPI;TNF;FGF2;THBS1;TIMP2;HMOX1;CCL2;ITGAV;TIMP1;RALGDS;JUN;EDN1;TGFB1;VCAM1;ITGA4;ANGPT1;MMP1;HGF;CAV1;MMP2;F2R;ANXA5;SIRT1;PGF;KLF2;NFKBIA;PROCR;IL6;MMP14;CXCL12;SELL;DDAH1;DDAH2;IL1B;NOX4;CYCS;CTNNB1;TEK;TLR4
Jensen_TISSUES	Ectoderm	56/136	0.0076539	0.360159	1.56094	7.60576	TNC;SIX1;FGF1;FGF2;GLI3;CDH2;CDH1;HNF4A;HOXA2;SOX9;PITX2;SOX6;EOMES;EMX2;MSX2;NOG;EN1;PAX6;NGF;PAX2;PAX1;EDAR;ALDH1A3;HOXB9;PAX9;HOXB4;DLX1;NOTCH1;DLX3;DLX5;TUFT1;LEF1;CHRD;NCAM1;MSX1;NKX2-2;TFAP2A;FZD1;TGFB1;EYA1;EYA2;AMBN;IRX3;WNT7A;MEIS2;TBX2;DSPP;BMP2;VANGL2;LHX2;SNAI2;LHX6;CTNNB1;FGFR2;FGFR1;FGF10
Jensen_TISSUES	Odontoblast	9/14	0.0105271	0.469286	4.0052	18.2389	FBLN7;TBC1D19;MMP25;DLX3;MSX2;TUFT1;AMBN;NFIC;FAM20C
Jensen_TISSUES	SW-1353 cell	9/14	0.0105271	0.469286	4.0052	18.2389	ADAMTS4;SRPX;ACAN;ADAMTS5;MMP13;COL2A1;MMP1;IL1B;SOX9
Jensen_TISSUES	Blood vessel endothelium	51/124	0.0108214	0.470036	1.55742	7.04923	NCF1;ELN;SERPINE1;ITGA2B;PLAT;AQP1;MYLK;NPPC;GJA1;EDNRA;HTR7;TIMP2;TIMP1;CCR2;EDN1;PTGIR;PTGIS;EDN3;MMP1;MMP2;TRPC1;SERPINF2;MMP3;CYBB;PGF;DCN;LOX;IL1B;AGTR1;EPHA2;ABCG2;NOTCH1;NOTCH4;PTGS1;P2RY2;SPP1;HMOX1;CCL2;IGFBP7;JUN;NOS2;IGF1;SOD3;APLN;BMP2;IL6;XK;TRPV4;NOX4;CD68;NOX1
Jensen_TISSUES	Natural killer cell line	17/33	0.0111822	0.473566	2.36535	10.6285	POPDC3;CLEC2L;STAC;GZMA;SERPINB9;GLIS2;CD2;GZMK;FCGR3A;NCR3;GNLY;IL2RA;STAT4;KLRG2;NCAM1;CD48;MICA
Jensen_TISSUES	Osteophyte	8/12	0.0118117	0.488026	4.44982	19.7513	ACAN;ADAMTS5;BMP2;TGFB1;COL2A1;NOTCH1;COL6A1;MMP3
Jensen_TISSUES	Bronchoalveolar lavage	42/100	0.0130862	0.515397	1.61369	6.99726	ITGAM;CCL11;SERPINE1;GATA3;TNF;TREM1;CD79A;CYSLTR1;FGF7;TBX21;CCL5;CXCR2;CCL4;HMOX1;CCL2;PI3;TIMP1;CCL18;CCR2;IL33;EDN1;SERPINB1;TGFB1;VCAM1;CCL22;NOS2;MMP2;IL18;LYZ;MUC5B;FOXP3;SOD3;IL6;CD4;IL5;CD40LG;SELL;CD8A;IL1B;CD69;TLR4;TLR2
Jensen_TISSUES	Macrophage	16/31	0.0133869	0.515397	2.37441	10.242	CCL22;ABCA6;ABCA9;ABCA7;OSCAR;C15ORF48;ABCA10;TYROBP;IL1B;CASP1;SLAMF7;EMILIN2;TLR5;B2M;MAP4K3;CES1
Jensen_TISSUES	Preosteoblast	16/31	0.0133869	0.515397	2.37441	10.242	SPARC;TGFB1;MSX2;DLX5;NOG;IGF1;FGF2;PTHLH;COL1A1;BMP2;IBSP;SPP1;ACP5;CTNNB1;SVEP1;FGFR2
Jensen_TISSUES	Acute myeloid leukemia cell	26/57	0.0144231	0.542949	1.86783	7.91757	CSF1R;CEBPA;CSF3R;SPI1;ITGAM;FLT3;TNF;FUT4;HOXA9;BCL2L11;MECOM;ANPEP;CD38;RUNX1T1;STAT5A;STAT5B;ANXA5;RUNX3;MEIS1;KITLG;CXCL12;KIT;CD7;RARA;ARHGEF1;FOLR2
Jensen_TISSUES	Cartilage	13/24	0.0154284	0.568169	2.63023	10.9721	COL27A1;COL24A1;LUM;COL22A1;FN1;TNC;HTRA1;FGFRL1;PAPSS2;ASPN;ARL5B;CRTAC1;SERPINH1
Jensen_TISSUES	Keloid	15/29	0.0160464	0.573555	2.3848	9.85463	DENND1C;POSTN;TGFB2;TGFB1;TGFB3;MMP1;ELN;SERPINE1;TNC;GDF6;IFFO1;DCN;ACTR3C;SCML4;SERPINH1
Jensen_TISSUES	Blastema	10/17	0.0162519	0.573555	3.17878	13.0951	CITED1;PRRX1;SIX2;TNC;SIX1;CTNNB1;NCAM1;MSX1;EVI5;PAX2
Jensen_TISSUES	Peripheral blood stem cell	12/22	0.0184667	0.638419	2.67046	10.6599	CD4;KITLG;PTPRC;THPO;FLT3;CD8A;CD19;TET2;CXCR4;CD38;NCAM1;THY1
Jensen_TISSUES	Metanephron	9/15	0.0191338	0.639775	3.33742	13.2038	SALL1;GDNF;SIX2;KIF26B;MFNG;ALDH8A1;NAALADL2;PAX2;WNT4
Jensen_TISSUES	Bladder wall	14/27	0.0192612	0.639775	2.39681	9.46661	TRPA1;NEXN;NGF;GJC1;UCHL1;GJA1;SMTN;HTR7;NPY;TRPV4;P2RX1;KIT;CD38;PDE5A
Jensen_TISSUES	Adult liver stem cell	11/20	0.0221254	0.716634	2.71967	10.3647	KRT19;PTPRC;EPCAM;HGF;HNF4A;KIT;KRT7;CTNNB1;FOXL1;THY1;PROM1
Jensen_TISSUES	LAN-5 cell	8/13	0.0224213	0.716634	3.5596	13.5185	DOCK11;HOXD1;HOXD4;MYBL2;HOXD9;HOXC8;HOXD8;HOXC6
Jensen_TISSUES	Lymphocyte	35/84	0.025118	0.787961	1.59097	5.86139	FLT3;DGKA;RAPH1;OPRL1;KCNA3;CXCR5;HBB;ITGAE;LSP1;AIF1;NXF1;LGALS1;MACROD1;SLAMF8;IDS;MSX1;SOX6;S1PR5;SULT1A3;GSTM4;GPX3;GZMK;ALDH6A1;PTPRC;SELL;IFT81;CD5;AGTR1;FAT1;MAL;VDAC1;PTPN7;FOLR1;SNTB1;TP73
Jensen_TISSUES	Temporomandibular joint	7/11	0.0260656	0.794227	3.89297	14.1982	ADAMTS5;GALNT3;SHOX2;MMP3;FMOD;DCN;DDR2
Jensen_TISSUES	Peritoneal cavity	10/18	0.0265361	0.794227	2.78123	10.0938	IL6;CD4;TGFB1;ITGAM;IL5;CD5;CD8A;IL1B;CCL2;TNF
Jensen_TISSUES	adipose-derived stem cell	16/33	0.0267243	0.794227	2.09476	7.58762	ITGB1;TGFB1;ITGA4;TGFB3;BDNF;PLCL1;HGF;THY1;FGF2;ACAN;NT5E;BMP2;PTPRC;SPP1;SOX9;NES
Jensen_TISSUES	DAUDI cell	14/28	0.0277228	0.809698	2.22545	7.97936	LYN;CD2;FCGR3A;CD4;CD40LG;CD8A;CD19;IL2RA;GNG8;NCAM1;CD37;DNASE2;B2M;CD22
Jensen_TISSUES	MC3T3-E1 cell	22/49	0.0283852	0.814993	1.81396	6.46113	JUN;SPARC;TGFB1;MSX2;DLX5;VDR;NOG;PTH1R;TNFRSF11A;IGF1;NPNT;TNF;FGF2;PTHLH;COL1A1;BMP2;IL6;IBSP;SPP1;TMEM119;ACP5;CTNNB1
Jensen_TISSUES	Rge	6/9	0.0298744	0.836591	4.44871	15.6183	IBSP;SPP1;GNB3;BAHCC1;RALGDS;FBLN5
Jensen_TISSUES	Femur	27/63	0.0313775	0.836591	1.66993	5.78074	SPARC;NOTCH1;MSLNL;AMIGO2;LRP5;TWIST1;PTH1R;TNFRSF11A;TNF;PTHLH;ACAN;HHAT;IBSP;SPP1;ACP5;MGAM;TGFB1;VDR;IGF1;ESR1;COL1A1;EXT2;BMP2;IL6;COL2A1;TBXAS1;CTNNB1
Jensen_TISSUES	Chondroblast	9/16	0.0318579	0.836591	2.86044	9.85842	ACAN;NT5E;SPARC;COL2A1;PTPRC;MSX2;THY1;SOX9;SOX6
Jensen_TISSUES	Immature cell	9/16	0.0318579	0.836591	2.86044	9.85842	CD4;PTPRC;CD8A;ANPEP;CD7;KIT;DCX;CD38;NES
Jensen_TISSUES	Peritoneal mesothelium	9/16	0.0318579	0.836591	2.86044	9.85842	IL6;TGFB1;CDH1;IL1B;SERPINE1;CCL2;PLAT;TNF;AQP1
Jensen_TISSUES	Trigeminal nerve	15/31	0.0321006	0.836591	2.0864	7.17487	GYPC;TRPA1;SEMA3A;NTRK3;EIF2AK3;TRPV2;NGF;NTF4;SST;ARTN;PENK;NTF3;FAT1;SLC17A7;TRPM8
Jensen_TISSUES	N18TG2 cell	5/7	0.0332992	0.842875	5.56039	18.9177	FAAH;SMOX;CNRIP1;CNR1;TUSC3
Jensen_TISSUES	Follicular stem cell	4/5	0.0348295	0.842875	8.89584	29.8659	KRT19;WNT7A;HOXC13;PHLDA1
Jensen_TISSUES	PC-12D cell	4/5	0.0348295	0.842875	8.89584	29.8659	PTPRZ1;NGF;FRK;PTPRG
Jensen_TISSUES	SET-2 cell	4/5	0.0348295	0.842875	8.89584	29.8659	STAT5A;STAT5B;PIM2;JAK2
Jensen_TISSUES	tsA-201 cell	4/5	0.0348295	0.842875	8.89584	29.8659	CACNA1B;OPRL1;SCN4A;ASPN
Jensen_TISSUES	Cancellous bone	19/42	0.0368503	0.867005	1.8387	6.06935	MGAM;SPARC;TGFB1;NFATC1;TNFRSF11A;PTH1R;SLC7A11;IGF1;FGF2;ESR1;PTHLH;COL1A1;BMP2;IL6;MMP13;IBSP;SPP1;ACP5;CTNNB1
Jensen_TISSUES	Mononuclear cell	19/42	0.0368503	0.867005	1.8387	6.06935	PMEL;TNFRSF18;SERPINE1;ITGA2B;RORC;FOXP3;TNFSF13B;POMC;NCR3;THPO;MLANA;LCK;TBX21;GNG8;CD226;CD247;IL7R;CD22;HAVCR2
Jensen_TISSUES	Gastrointestinal stromal tumor cell	10/19	0.0407268	0.945084	2.47202	7.91263	PDGFRB;PTPN18;PDGFRA;ANO1;ZNF629;TMEM204;KIT;RBPMS2;ETV1;ZNF436
Jensen_TISSUES	BMMC cell	15/32	0.0434934	0.982371	1.96352	6.15593	LYN;SYK;TET2;TNF;LAT2;IL6;KITLG;PTPRC;ALOX5;KIT;FYN;LCP2;PLCG1;PROM1;GPR156
Jensen_TISSUES	Sciatic nerve	15/32	0.0434934	0.982371	1.96352	6.15593	CNTF;JUN;BDNF;NTRK3;KCNA2;IGF1;S100B;NGF;FGF2;AIF1;NTF4;GDNF;SCN8A;NTF3;ATF3
Jensen_TISSUES	Osteoblast	7/12	0.0460211	0.985711	3.11415	9.58739	MSX2;DLX5;OMD;ITGA11;LRP5;ITGA7;DBN1
Jensen_TISSUES	Corn silk	7/12	0.0460211	0.985711	3.11415	9.58739	BMP2;IBSP;ELN;SP140;SPP1;MASP2;MASP1
Jensen_TISSUES	Stellate cell	7/12	0.0460211	0.985711	3.11415	9.58739	PDGFRB;EDN1;IL6;TGFB1;MMP2;TIMP2;TIMP1
Jensen_TISSUES	Neural tube	46/119	0.0460918	0.985711	1.40359	4.31901	ROBO3;NOTCH1;SATB2;CHRD;TULP3;FZD10;PRICKLE1;CELSR1;NTN1;GLI3;GLI2;ROBO1;CDH2;MTHFD1L;CBS;RAB23;TBC1D30;ZIC1;HOXA3;HOXA2;SLIT3;MSX1;HOXC8;NEO1;NKX2-2;PDGFRA;MSX2;NOG;SHROOM3;EN1;PAX6;GRHL3;PAX2;PAX1;HOXB9;VANGL2;LHX3;MAB21L1;HOXB4;SNAI2;CTNNB1;HOXD4;SIM1;FOLR2;NES;FOLR1
Jensen_TISSUES	HT-1080 cell	13/27	0.0465507	0.985711	2.06616	6.33735	MMP1;MMP2;SERPINE1;TFPI2;PLAT;RTN4RL2;MMP14;ANPEP;ITGA11;TIMP2;TIMP1;RECK;MPZL1
Jensen_TISSUES	Saphenous vein	9/17	0.0494147	0.999996	2.5027	7.5269	EDN1;HTR7;EDN3;MMP2;SERPINE1;HTR1B;PLAT;LDB3;PARVA
Reactome_2022	Extracellular Matrix Organization R-HSA-1474244	162/291	1.72967e-18	2.95428e-15	2.83929	116.123	SPARC;COL16A1;COL12A1;SERPINE1;ITGA2B;ICAM2;LOXL3;ICAM3;LOXL4;ICAM4;PLOD2;PLOD1;LOXL1;LOXL2;CAPN8;EFEMP2;EFEMP1;IBSP;TNN;DAG1;CAPN3;COL27A1;COL23A1;P3H2;CASK;PCOLCE;P3H3;HSPG2;BCAN;COL4A2;LOX;COL4A1;ADAM12;COL8A2;COL4A6;COL8A1;ADAM9;COL4A5;COL17A1;CD151;SDC4;SDC2;SDC3;PDGFB;HTRA1;LTBP4;LTBP3;NID1;FBLN2;LTBP1;NID2;FBLN5;ADAMTS16;SCUBE1;SERPINH1;CRTAP;TGFB2;TGFB1;VCAM1;COL24A1;TGFB3;FN1;COL1A1;BMP2…
Reactome_2022	Collagen Formation R-HSA-1474290	62/90	1.58414e-13	1.35286e-10	4.96124	146.225	COL18A1;COL16A1;COL14A1;COL12A1;LOXL3;LOXL4;LAMC2;PLOD2;CTSV;PLOD1;CTSS;LOXL1;LOXL2;ADAMTS2;ADAMTS3;CTSL;COL27A1;DST;COL23A1;MMP3;P3H2;PCOLCE;P3H3;COL2A1;MMP13;COL4A2;LOX;COL4A1;COL6A2;COL6A1;PXDN;COL4A6;COL8A2;COL21A1;COL4A5;COL6A3;COL8A1;COL17A1;COL15A1;CD151;PCOLCE2;COL11A1;LAMA4;COL19A1;SERPINH1;COL26A1;CRTAP;COL24A1;COL22A1;COL1A1;COL3A1;BMP1;COL1A2;COL5A1;P4HA1;P4HA2;COL5A3;P4HA3;COL5A2;TLL…
Reactome_2022	Collagen Biosynthesis And Modifying Enzymes R-HSA-1650814	47/67	5.06112e-11	2.88147e-08	5.25554	124.592	COL17A1;COL18A1;COL15A1;COL16A1;PCOLCE2;COL14A1;COL11A1;COL12A1;PLOD2;PLOD1;COL19A1;ADAMTS2;ADAMTS3;SERPINH1;COL26A1;CRTAP;COL27A1;COL24A1;COL22A1;COL23A1;P3H2;PCOLCE;P3H3;COL1A1;COL3A1;COL2A1;BMP1;COL1A2;COL4A2;COL5A1;P4HA1;COL4A1;P4HA2;COL6A2;COL5A3;P4HA3;COL6A1;COL5A2;COL4A6;COL8A2;COL21A1;COL4A5;COL6A3;COL8A1;TLL2;TLL1;P4HB
Reactome_2022	Assembly Of Collagen Fibrils And Other Multimeric Structures R-HSA-2022090	39/57	6.92877e-09	2.95859e-06	4.83995	90.931	COL18A1;COL15A1;CD151;COL11A1;LAMA4;LOXL3;LOXL4;LAMC2;CTSV;CTSS;LOXL1;LOXL2;CTSL;COL27A1;DST;COL24A1;MMP3;PCOLCE;COL1A1;COL3A1;COL2A1;MMP13;BMP1;COL1A2;COL4A2;LOX;COL5A1;COL4A1;COL6A2;COL5A3;COL6A1;PXDN;COL5A2;COL8A2;COL4A5;COL6A3;COL8A1;TLL2;TLL1
Reactome_2022	Collagen Chain Trimerization R-HSA-8948216	30/44	4.34488e-07	0.000148421	4.78118	70.04	COL17A1;COL18A1;COL15A1;COL16A1;COL14A1;COL11A1;COL12A1;COL19A1;COL26A1;COL27A1;COL24A1;COL22A1;COL23A1;COL1A1;COL3A1;COL1A2;COL2A1;COL4A2;COL5A1;COL4A1;COL5A3;COL6A2;COL5A2;COL6A1;COL4A6;COL8A2;COL21A1;COL4A5;COL6A3;COL8A1
Reactome_2022	ECM Proteoglycans R-HSA-3000178	35/55	6.22826e-07	0.000177298	3.90609	55.8142	ITGB1;LAMA5;PTPRS;SPARC;TNXB;ITGB5;LAMA4;ITGA2B;SERPINE1;LRP4;LAMC1;HAPLN1;ACAN;IBSP;TNN;DAG1;ITGAV;NCAM1;TNNI3;TGFB2;TGFB1;LUM;TGFB3;BGN;LAMB1;HSPG2;ASPN;DCN;DSPP;BCAN;ITGA8;ITGA7;AGRN;FMOD;MATN4
Reactome_2022	Integrin Cell Surface Interactions R-HSA-216083	38/66	7.11283e-06	0.00173553	3.02893	35.9037	ITGB1;COL18A1;COL16A1;ITGAM;ITGB5;ITGA2B;ITGB2;ICAM2;CXXC1;ICAM3;ICAM4;ITGAE;ITGAL;THBS1;IBSP;ITGB8;ITGAV;ITGB7;TNNI3;JAM3;FGB;VCAM1;ITGA4;ITGA3;LUM;COL23A1;FN1;HSPG2;COL4A2;ITGAD;COL4A1;ITGA10;ITGA11;ITGA8;PECAM1;ITGA7;AGRN;FBN1
Reactome_2022	Crosslinking Of Collagen Fibrils R-HSA-2243919	10/10	8.2341e-06	0.00175798	137940	1.61489e+06	BMP1;LOX;PXDN;LOXL3;LOXL4;TLL2;PCOLCE;TLL1;LOXL1;LOXL2
Reactome_2022	Defective B3GALTL Causes PpS R-HSA-5083635	24/37	2.29615e-05	0.00435758	4.11547	43.9602	SBSPON;SPON2;SPON1;THSD7B;CFP;THBS2;THBS1;THSD1;THSD4;ADAMTS20;ADAMTS16;ADAMTS4;ADAMTSL1;ADAMTS15;ADAMTS5;ADAMTS2;ADAMTS3;ADAMTSL5;ADAMTS1;ADAMTSL3;ADAMTS17;ADAMTSL2;ADAMTS8;ADAMTS7
Reactome_2022	O-glycosylation Of TSR Domain-Containing Proteins R-HSA-5173214	24/38	4.39939e-05	0.00737584	3.82123	38.3325	SBSPON;SPON2;SPON1;THSD7B;CFP;THBS2;THBS1;THSD1;THSD4;ADAMTS20;ADAMTS16;ADAMTS4;ADAMTSL1;ADAMTS15;ADAMTS5;ADAMTS2;ADAMTS3;ADAMTSL5;ADAMTS1;ADAMTSL3;ADAMTS17;ADAMTSL2;ADAMTS8;ADAMTS7
Reactome_2022	Interleukin-4 And Interleukin-13 Signaling R-HSA-6785807	53/107	4.75025e-05	0.00737584	2.1917	21.8178	ITGB1;CDKN1A;ITGAM;ITGB2;RORC;F13A1;RORA;FASLG;TNF;CCND1;IL12A;TIMP1;JAK2;IL6R;JAK3;IL4R;MMP1;MMP2;MMP3;IL18;TNFRSF1B;FCER2;IL23A;IRF4;IL1B;FSCN1;LAMA5;CCL11;CEBPD;MAOA;ALOX15;TWIST1;GATA3;PIK3R1;IL2RG;SOCS3;SOCS1;ALOX5;S1PR1;HMOX1;NDN;CCL2;POU2F1;TGFB1;VCAM1;CCL22;FN1;BATF;POMC;IL6;COL1A2;BCL2;VIM
Reactome_2022	Elastic Fibre Formation R-HSA-1566948	24/39	8.07754e-05	0.011497	3.56622	33.6075	ITGB1;TGFB2;TGFB1;ITGB5;TGFB3;LOXL3;LTBP4;LOXL4;LTBP3;FBLN2;LTBP1;FBLN5;LOXL1;LOXL2;MFAP4;EFEMP2;BMP2;EFEMP1;LOX;MFAP2;ITGA8;ITGB8;ITGAV;FBN1
Reactome_2022	Diseases Associated With Glycosaminoglycan Metabolism R-HSA-3560782	24/40	0.000142664	0.0187439	3.34309	29.6031	CHST6;SDC4;LUM;SDC2;SDC3;OMD;BGN;PRELP;HSPG2;PAPSS2;DCN;ACAN;BCAN;GPC1;GPC3;GPC2;CSPG5;CSPG4;CHST14;GPC4;AGRN;FMOD;ST3GAL3;CHST3
Reactome_2022	Other Semaphorin Interactions R-HSA-416700	14/19	0.000161493	0.0197022	6.23534	54.441	ITGB1;SEMA4A;CD72;SEMA6A;PLXND1;SEMA4D;SEMA6D;SEMA3E;PTPRC;TYROBP;PLXNA2;PLXNA1;PLXNC1;PLXNA4
Reactome_2022	Molecules Associated With Elastic Fibres R-HSA-2129379	18/28	0.00029142	0.0331831	4.00957	32.6409	ITGB1;TGFB2;TGFB1;ITGB5;TGFB3;LTBP4;LTBP3;FBLN2;LTBP1;FBLN5;MFAP4;EFEMP2;BMP2;EFEMP1;MFAP2;ITGA8;ITGB8;ITGAV
Reactome_2022	Interleukin-3, Interleukin-5 And GM-CSF Signaling R-HSA-512988	25/44	0.000344155	0.0345341	2.93237	23.384	CSF2RB;PIK3R2;PIK3R1;CBL;IL2RG;CSF2RA;INPP5D;BLNK;FYN;JAK2;JAK3;LYN;STAT5A;STAT5B;YES1;SYK;VAV1;HCK;IL5;TEC;IL2RA;IL2RB;RAPGEF1;PTPN6;CRK
Reactome_2022	Defective B3GALT6 Causes EDSP2 And SEMDJL1 R-HSA-4420332	14/20	0.000384161	0.0345341	5.19574	40.8616	SDC4;SDC2;SDC3;BGN;HSPG2;DCN;BCAN;GPC1;GPC3;CSPG5;GPC2;CSPG4;GPC4;AGRN
Reactome_2022	Defective B3GAT3 Causes JDSSDHD R-HSA-3560801	14/20	0.000384161	0.0345341	5.19574	40.8616	SDC4;SDC2;SDC3;BGN;HSPG2;DCN;BCAN;GPC1;GPC3;CSPG5;GPC2;CSPG4;GPC4;AGRN
Reactome_2022	Defective B4GALT7 Causes EDS, Progeroid Type R-HSA-3560783	14/20	0.000384161	0.0345341	5.19574	40.8616	SDC4;SDC2;SDC3;BGN;HSPG2;DCN;BCAN;GPC1;GPC3;CSPG5;GPC2;CSPG4;GPC4;AGRN
Reactome_2022	Dermatan Sulfate Biosynthesis R-HSA-2022923	9/11	0.00076064	0.0638303	10.0152	71.9224	BCAN;DSEL;DSE;UST;BGN;CSPG5;CSPG4;CHST14;DCN
Reactome_2022	Degradation Of Extracellular Matrix R-HSA-1474228	50/109	0.000784799	0.0638303	1.89081	13.5195	COL18A1;COL16A1;COL14A1;COL12A1;LAMC2;CTSV;LAMC1;CTSS;ADAMTS4;ADAMTS5;CAPN8;ADAMTS1;CTSL;TIMP2;CAPN3;TIMP1;ADAMTS8;ERC2;CTSD;MMP1;MMP2;COL23A1;MMP3;HSPG2;DCN;BCAN;MMP11;MMP14;MMP13;MMP16;MMP15;ADAM9;MMP19;COL17A1;LAMA5;COL15A1;TMPRSS6;LAMA4;HTRA1;CXXC1;NID1;COL19A1;ADAMTS16;ACAN;SCUBE1;COL26A1;LAMB1;BMP1;TLL2;TLL1
Reactome_2022	GPVI-mediated Activation Cascade R-HSA-114604	19/32	0.000842838	0.0654349	3.25545	23.0445	LYN;VAV3;FCER1G;SYK;RHOG;PIK3R2;PIK3R1;PRKCZ;PIK3CG;PIK3R6;VAV1;PIK3R5;LCK;PDPN;PLCG2;RAC2;FYN;LCP2;PTPN6
Reactome_2022	FLT3 Signaling Thru SRC Family Kinases R-HSA-9706374	6/6	0.000891161	0.0661784	82764	581250	HCK;SYK;FLT3;LCK;FLT3LG;FYN
Reactome_2022	RAC1 GTPase Cycle R-HSA-9013149	75/178	0.00109243	0.0777443	1.62603	11.0885	CYFIP2;ARHGAP9;ITGB1;NCKAP1;DOCK3;NCF1;NCF2;RASGRF2;NCF4;DOCK7;ARHGAP5;ARHGAP4;ARHGAP44;DOCK10;SYDE2;DOCK11;PREX1;ARHGAP42;OPHN1;MCF2L;TAGAP;LBR;VAV3;ARHGEF10;ARAP2;ARHGEF19;CYBB;ARAP3;ARHGEF18;GMIP;VAV1;ARHGAP45;TIAM1;DEPDC1B;CDC42EP1;DOCK2;DOCK1;NGEF;EPHA2;AMIGO2;WAS;PIK3R2;PIK3R1;SLC1A5;ARHGAP15;IQGAP2;KALRN;GNA13;PARD6A;SH3BP1;NHS;NCKAP1L;SRGAP1;WASF3;REPS1;FARP2;FARP1;CAV1;ARHGAP29;MYO9B;ARH…
Reactome_2022	Diseases Associated With O-glycosylation Of Proteins R-HSA-3906995	34/69	0.00114977	0.078552	2.16557	14.657	SPON2;NOTCH3;SPON1;NOTCH1;THSD7B;NOTCH4;CFP;THBS2;THBS1;THSD1;THSD4;ADAMTS4;ADAMTSL1;LFNG;ADAMTS16;ADAMTS5;ADAMTS15;ADAMTS2;ADAMTS3;ADAMTSL5;ADAMTS1;ADAMTSL3;ADAMTSL2;ADAMTS17;DAG1;ADAMTS8;LARGE1;ADAMTS7;SBSPON;GALNT3;MUC5B;ADAMTS20;B4GAT1;MUC20
Reactome_2022	Binding Of TCF/LEF:CTNNB1 To Target Gene Promoters R-HSA-4411364	7/8	0.00161097	0.0969542	15.5753	100.163	TCF7L2;TCF7L1;LEF1;TCF7;CTNNB1;AXIN2;RUNX3
Reactome_2022	RUNX3 Regulates WNT Signaling R-HSA-8951430	7/8	0.00161097	0.0969542	15.5753	100.163	TCF7L2;TCF7L1;CCND1;LEF1;TCF7;CTNNB1;RUNX3
Reactome_2022	RUNX3 Regulates YAP1-mediated Transcription R-HSA-8951671	7/8	0.00161097	0.0969542	15.5753	100.163	TEAD4;YAP1;WWTR1;CCN2;RUNX3;TEAD1;TEAD2
Reactome_2022	Antigen Activates B Cell Receptor Leading To Second Messenger Generation R-HSA-983695	18/31	0.00164618	0.0969542	3.08361	19.7638	LYN;SYK;TRPC1;DAPP1;PIK3R1;VAV1;CD79B;CD79A;STIM1;CD19;BLNK;PLCG2;BTK;ORAI2;FYN;PTPN6;PIK3AP1;CD22
Reactome_2022	Constitutive Signaling By Aberrant PI3K In Cancer R-HSA-2219530	37/78	0.00172292	0.0980916	2.01187	12.803	KLB;FLT3;IRS1;CD80;PDGFB;TGFA;IRS2;PIK3R2;PIK3R1;FGF1;EGFR;FGF7;FGF9;CD19;ERBB2;RAC2;FYN;ICOS;PDGFRB;PDGFRA;TRAT1;RHOG;FLT3LG;ESR1;VAV1;BTC;EPGN;KITLG;LCK;NRG4;FGF19;KIT;CD28;PIK3AP1;FGFR2;FGF10;FGFR1
Reactome_2022	Regulation Of Signaling By CBL R-HSA-912631	12/18	0.00197411	0.104882	4.45205	27.7258	LYN;HCK;YES1;SYK;BLNK;RAPGEF1;PIK3R2;FYN;PIK3R1;CBL;CRK;VAV1
Reactome_2022	Non-integrin membrane-ECM Interactions R-HSA-3000171	22/41	0.00212914	0.104882	2.57924	15.8676	DDR1;ITGB1;LAMA5;TGFB1;ITGB5;SDC4;LAMA4;SDC2;SDC3;NTN4;PDGFB;CASK;LAMC2;LAMB1;LAMC1;THBS1;HSPG2;DAG1;ITGAV;TNNI3;AGRN;DDR2
Reactome_2022	Diseases Of Glycosylation R-HSA-3781865	61/143	0.00213359	0.104882	1.65995	10.2086	SPON2;SPON1;THSD7B;ADAMTS4;ADAMTSL1;LFNG;ADAMTS5;ADAMTS2;ADAMTS3;ADAMTSL5;ADAMTS1;ADAMTSL3;ADAMTSL2;DAG1;LARGE1;ADAMTS8;ADAMTS7;SBSPON;CHST6;OMD;ALG14;BGN;ALG11;HSPG2;DCN;ADAMTS20;BCAN;CHST3;NOTCH3;NOTCH1;SDC4;NOTCH4;SDC2;SDC3;PRELP;CFP;THBS2;THBS1;THSD1;PAPSS2;THSD4;ADAMTS16;ADAMTS15;ACAN;GPC1;ADAMTS17;GPC3;GPC2;CHST14;GPC4;ST3GAL3;GALNT3;LUM;DOLK;MUC5B;B4GAT1;CSPG5;CSPG4;AGRN;FMOD;MUC20
Reactome_2022	Interleukin-2 Signaling R-HSA-9020558	9/12	0.00220047	0.104882	6.67629	40.8528	STAT5A;STAT5B;SYK;LCK;IL2RA;IL2RB;PTK2B;IL2RG;JAK3
Reactome_2022	PECAM1 Interactions R-HSA-210990	9/12	0.00220047	0.104882	6.67629	40.8528	LYN;YES1;LCK;INPP5D;PECAM1;FYN;ITGAV;PTPN6;PLCG1
Reactome_2022	Lysosphingolipid And LPA Receptors R-HSA-419408	10/14	0.00221063	0.104882	5.56407	34.0214	PLPPR1;PLPPR2;LPAR5;PLPPR4;PLPPR5;LPAR1;S1PR1;S1PR3;S1PR5;S1PR4
Reactome_2022	Interleukin-2 Family Signaling R-HSA-451927	23/44	0.00267061	0.123281	2.43971	14.4564	STAT5A;STAT5B;SYK;IL15;CSF2RB;PIK3R2;PIK3R1;IL2RG;CSF2RA;IL5;LCK;INPP5D;IL2RA;IL2RB;IL21R;STAT4;PTK2B;PTPN6;LGALS9;JAK2;JAK3;IL9R;HAVCR2
Reactome_2022	NCAM1 Interactions R-HSA-419037	20/37	0.00298922	0.134358	2.62015	15.2302	PRNP;PSPN;CACNA1C;GFRA2;CACNA1G;GFRA4;CACNB1;CACNB3;CACNB4;COL4A2;GDNF;ARTN;COL4A1;COL6A2;COL6A1;COL4A5;COL6A3;NCAM1;CACNA1S;AGRN
Reactome_2022	Cell Surface Interactions At Vascular Wall R-HSA-202733	57/134	0.00314794	0.137864	1.65135	9.51343	ITGB1;CD84;ITGAM;PROS1;ITGB2;TTF2;SLC7A11;ITGAL;TREM1;JCHAIN;VPREB3;ITGAV;SLC16A3;CXADR;FCER1G;ITGA4;ITGA3;MMP1;ATP1B2;ATP1B1;PROCR;DOK2;SLC7A7;JAML;LCK;PECAM1;CD48;S100A9;GRB7;GYPC;SDC4;SDC2;SDC3;CD99L2;PIK3R2;PIK3R1;EPCAM;INPP5D;GPC1;FYN;PLCG1;JAM3;LYN;ANGPT4;CD74;TGFB1;YES1;ANGPT1;CAV1;FN1;L1CAM;MERTK;CD2;PROC;SELL;PTPN6;TEK
Reactome_2022	Muscle Contraction R-HSA-397014	79/196	0.00355858	0.151951	1.50725	8.49845	RYR1;RYR2;TRIM72;KCNK7;GUCY1B1;ITGB5;ATP2A3;LMOD1;ATP2A1;RYR3;ACTG2;MYLK;NPPC;SCN11A;SCN1B;MYBPC3;KCNH2;MYBPC1;GUCY1A1;MYBPC2;ANXA2;TPM4;TMOD4;KCNK12;MYL11;TPM2;TRPC1;TPM1;CACNA2D2;ATP1B2;ATP1B1;TRDN;MYL4;CACNB1;ACTA2;MYH3;STIM1;ASPH;MYL1;TNNT1;KCNQ1;SCN8A;MYL3;PXDN;TNNT3;ORAI2;PDE5A;SCN4A;MYL9;CES1;KCNE4;ATP1A3;CACNA1C;CACNA1G;CACNG6;CACNG7;CALD1;TNNI2;TNNI3;SCN3B;CORIN;WWTR1;DMPK;KCNIP4;KCNJ14;…
Reactome_2022	Collagen Degradation R-HSA-1442490	21/40	0.0037733	0.15719	2.4616	13.7353	COL17A1;COL18A1;COL15A1;COL26A1;COL16A1;COL14A1;TMPRSS6;MMP1;MMP2;COL12A1;COL23A1;MMP3;COL19A1;MMP11;MMP14;MMP13;CTSL;MMP15;ADAM9;MMP19;CTSD
Reactome_2022	Platelet Activation, Signaling And Aggregation R-HSA-76002	99/254	0.00411738	0.166371	1.42646	7.83486	DGKG;APP;DGKE;SPARC;DGKD;DGKA;PROS1;SERPINE1;ITGA2B;F13A1;TTF2;CLU;ISLR;PRKCG;PRKCH;PRKCB;APLP2;PRKCD;SERPINF2;F2R;SYTL4;DGKZ;TUBA4A;CD109;NHLRC2;DGKH;STXBP2;PDGFB;PIK3R2;PIK3R1;RASGRP2;PRKCZ;RASGRP1;PIK3R6;PIK3R5;CYB5R1;THPO;PLCG2;LYN;TGFB2;TGFB1;APOOL;TGFB3;RARRES2;FN1;IGF1;GNG12;CYRIB;GNG11;CALU;GNB3;GNB5;FERMT3;CTSW;ARRB1;ARRB2;PIK3CG;GNGT2;RAC2;TIMP3;TIMP1;VAV3;FGB;ABCC4;FCER1G;TRPC6;SYK;ANX…
Reactome_2022	RHO GTPase Cycle R-HSA-9012999	163/441	0.0041885	0.166371	1.31141	7.18051	CYFIP2;ITSN2;NCKAP1;CPNE8;RTKN;NCF1;PLXND1;PRAG1;NCF2;ITSN1;NCF4;FNBP1L;ACTG1;ARHGAP44;DOCK10;SYDE2;PREX1;STK10;DOCK11;SYDE1;GJA1;ARHGAP42;OPHN1;BASP1;WDR91;EPSTI1;ARHGEF40;TPM4;FNBP1;CYBB;OCRL;SRRM1;ARHGAP45;ALDH3A2;TIAM1;DEPDC1B;DDX39B;KCTD13;ELMO2;PHIP;PKP4;NGEF;EPHA2;GRB7;ARHGEF26;SHMT2;ARHGEF28;PIK3R2;PIK3R1;SLC1A5;IQGAP2;ARHGAP15;KALRN;RHPN1;PLXNA1;NCKAP1L;RHPN2;SRGAP1;FAM83B;JUP;HOMER2;CAV…
Reactome_2022	Hemostasis R-HSA-109582	208/576	0.00465951	0.180874	1.26519	6.79261	APP;SPARC;SERPINE2;SERPINE1;VPREB3;ISLR;MYB;KIF21A;KIF21B;KIFAP3;PRKCG;CXADR;PRKCH;PRKCB;PRKCD;SERPINF2;SYTL4;CD109;ORAI2;NHLRC2;ZFPM2;ZFPM1;GRB7;GYPC;SDC4;PDE1B;PDE1A;SDC2;SDC3;STXBP2;PDGFB;CD99L2;PIK3R2;GATA3;PIK3R1;PRKCZ;PIK3R6;PIK3R5;CYB5R1;PRKAR2B;INPP5D;MICAL1;PLCG2;PLCG1;LYN;NFE2;CARMIL1;YES1;APOOL;PDE2A;FN1;IGF1;L1CAM;GNG12;GNG11;EHD2;EHD3;CALU;FERMT3;CTSW;KIF12;SLC7A11;JCHAIN;GNGT2;RAC2;…
Reactome_2022	Eicosanoid Ligand-Binding Receptors R-HSA-391903	10/15	0.00478928	0.18178	4.45094	23.7741	PTGER4;PTGFR;PTGIR;CYSLTR1;CYSLTR2;LTB4R2;PTGDR2;PTGER3;LTB4R;PTGDR
Reactome_2022	Defective EXT1 Causes Exostoses 1, TRPS2 And CHDS R-HSA-3656253	9/13	0.00518078	0.192365	5.00686	26.3501	SDC4;SDC2;GPC1;SDC3;GPC3;GPC2;GPC4;AGRN;HSPG2
Reactome_2022	Regulation Of IGF Transport And Uptake By IGFBPs R-HSA-381426	52/123	0.00538489	0.195689	1.63319	8.53204	APP;PCSK9;MIA3;TTF2;LAMC1;CHRDL1;PRSS23;LGALS1;CDH2;TRIM26;TIMP1;CHGB;IGFBP5;IGFBP4;MMP1;APLP2;MMP2;IGFBP2;CKAP4;F5;RCN1;VGF;PAPPA;MXRA8;FAM20C;FAM20A;MFGE8;SDC2;CXXC1;LTBP1;FSTL1;FSTL3;STC2;PENK;GPC3;IGFBP7;TNNI3;IGFBP6;AMBN;TMEM132A;FN1;LAMB1;IGF1;SGPP2;GZMH;IL6;PROC;MGAT4A;CALU;MELTF;P4HB;FBN1
Reactome_2022	Laminin Interactions R-HSA-3000157	13/22	0.00594606	0.21158	3.21519	16.4779	ITGB1;COL18A1;LAMA5;ITGA3;LAMA4;LAMB1;LAMC2;LAMC1;NID1;HSPG2;NID2;ITGA7;ITGAV
Reactome_2022	Signaling By PDGF R-HSA-186797	25/52	0.00737524	0.25708	2.06232	10.1252	GRB7;CXXC1;PDGFB;PLAT;PIK3R2;PIK3R1;THBS2;THBS1;THBS3;PDGFD;PDGFC;PLCG1;PDGFRB;STAT5A;PDGFRA;STAT5B;COL4A2;COL4A1;COL6A2;COL6A1;RAPGEF1;COL4A5;COL6A3;CRK;BCAR1
Reactome_2022	Chondroitin Sulfate/Dermatan Sulfate Metabolism R-HSA-1793185	24/50	0.0087759	0.299785	2.05579	9.73572	CSGALNACT1;CHST7;CHPF;SDC4;SDC2;SDC3;BGN;HSPG2;DCN;BCAN;DSEL;GPC1;DSE;UST;GPC3;IDS;GPC2;CSPG5;CHSY3;CSPG4;CHST14;GPC4;AGRN;CHST3
Reactome_2022	Regulation Of KIT Signaling R-HSA-1433559	10/16	0.00923725	0.309357	3.70884	17.3741	LYN;KITLG;YES1;SOCS1;LCK;KIT;FYN;PTPN6;CBL;SH2B2
Reactome_2022	Signaling By Interleukins R-HSA-449147	164/453	0.00988451	0.324668	1.26841	5.85598	APP;CNTF;CSF3R;IRS1;CD80;RORC;F13A1;IRS2;RORA;TNF;RPS6KA5;IL18RAP;CCND1;PSMD5;RPS6KA2;RPS6KA1;MAP3K8;IL12A;LGALS9;IL6R;IL4R;CISH;IL1R1;IL11RA;LIFR;SIGIRR;IL23A;PSME1;FSCN1;S100A9;CSF1R;MAOA;EBI3;STXBP2;ALOX15;TWIST1;PIK3R2;CSF2RB;GATA3;PIK3R1;AGER;CSF2RA;SOCS2;SOCS3;SOCS1;HNRNPDL;IRAK2;INPP5D;HMOX1;S100A12;NDN;N4BP1;MAP2K6;LYN;STAT5A;STAT5B;JUN;YES1;POU2F1;TGFB1;VCAM1;FN1;IFNLR1;NFKB1;NFKBIA;IL6;…
Reactome_2022	O-linked Glycosylation R-HSA-5173105	45/107	0.0102033	0.325157	1.61772	7.41731	SPON2;SPON1;ST6GALNAC2;THSD7B;GALNT18;CFP;THBS2;THBS1;THSD1;THSD4;ADAMTS16;ADAMTS4;ADAMTSL1;ADAMTS15;ADAMTS5;ADAMTS2;ADAMTS3;ADAMTSL5;ADAMTS1;ADAMTSL3;ADAMTS17;ADAMTSL2;DAG1;GCNT3;GCNT4;LARGE1;ADAMTS8;LARGE2;GALNT9;ST3GAL3;ADAMTS7;SBSPON;GALNT6;GALNT5;GALNT3;GALNT1;POMGNT2;MUC5B;ADAMTS20;B3GNT9;B3GNT8;B4GAT1;GALNTL5;MUC20;B4GALT5
Reactome_2022	CDC42 GTPase Cycle R-HSA-9013148	60/149	0.0102801	0.325157	1.50331	6.88145	ARHGAP9;CPNE8;RASGRF2;ITSN1;DOCK7;FNBP1L;ARHGAP5;ARHGAP4;ARHGAP44;DOCK10;DOCK11;PREX1;SYDE1;ARHGAP42;OPHN1;SH3PXD2A;MCF2L;WDR91;TAGAP;LBR;VAV3;ARHGEF10;ARHGEF12;FNBP1;ARAP2;ARHGEF19;ARAP3;GMIP;ARHGAP45;TIAM1;DEPDC1B;CDC42EP5;CDC42EP3;CDC42EP2;CDC42EP1;NGEF;ARHGEF26;WAS;PIK3R2;PIK3R1;IQGAP2;GNA13;PARD6A;SRGAP1;REPS1;FARP1;JUP;CAV1;ARHGAP29;MYO9B;ARHGAP27;CDC42BPB;ARHGAP26;CDC42BPA;ARHGAP24;DEF6;FM…
Reactome_2022	Repression Of WNT Target Genes R-HSA-4641265	9/14	0.0105271	0.326913	4.0052	18.2389	TLE4;TCF7L2;TLE3;TCF7L1;TLE1;CTBP2;LEF1;TCF7;AXIN2
Reactome_2022	Striated Muscle Contraction R-HSA-390522	17/33	0.0111822	0.338776	2.36535	10.6285	MYBPC3;MYBPC1;MYBPC2;TPM4;TMOD4;TPM2;TPM1;MYL4;MYH3;MYL1;TNNT1;MYL3;TNNT3;TNNI2;TCAP;TNNI3;VIM
Reactome_2022	HS-GAG Degradation R-HSA-2024096	12/21	0.0116372	0.338776	2.96739	13.2154	HPSE2;SDC4;SDC2;GPC1;SDC3;GPC3;GPC2;IDS;GPC4;HPSE;AGRN;HSPG2
Reactome_2022	CD22 Mediated BCR Regulation R-HSA-5690714	5/6	0.0127855	0.338776	11.1216	48.4839	CD79B;LYN;CD79A;PTPN6;CD22
Reactome_2022	RUNX3 Regulates Immune Response And Cell Migration R-HSA-8949275	5/6	0.0127855	0.338776	11.1216	48.4839	ITGA4;CXXC1;RORC;ITGAL;RUNX3
Reactome_2022	GAG Synthesis Requires Tetrasaccharide Linker Sequence R-HSA-1971475	14/26	0.0129024	0.338776	2.59674	11.2967	SDC4;SDC2;SDC3;BGN;HSPG2;DCN;BCAN;GPC1;GPC3;GPC2;CSPG5;CSPG4;GPC4;AGRN
Reactome_2022	Synthesis Of IP3 And IP4 In Cytosol R-HSA-1855204	14/26	0.0129024	0.338776	2.59674	11.2967	PLD4;OCRL;ITPKB;SYNJ1;INPP5D;INPP5J;PLCG2;PLCE1;PLCG1;PLCH2;PLCB1;PLCD3;PLCB2;PLCD4
Reactome_2022	Diseases Associated With TLR Signaling Cascade R-HSA-5602358	16/31	0.0133869	0.338776	2.37441	10.242	FGB;S100A1;NDUFA2;NFKB1;IKBKB;NFKBIA;TLR1;BTK;TLR10;TLR6;TLR5;S100A9;TLR4;S100A8;TLR3;TLR2
Reactome_2022	Cross-presentation Of Particulate Exogenous Antigens (Phagosomes) R-HSA-1236973	6/8	0.0134876	0.338776	6.67355	28.7362	ITGB5;NCF1;NCF2;NCF4;CYBB;ITGAV
Reactome_2022	Defective CHST14 Causes EDS, Musculocontractural Type R-HSA-3595174	6/8	0.0134876	0.338776	6.67355	28.7362	BCAN;BGN;CSPG5;CSPG4;CHST14;DCN
Reactome_2022	Defective CHST3 Causes SEDCJD R-HSA-3595172	6/8	0.0134876	0.338776	6.67355	28.7362	BCAN;BGN;CSPG5;CSPG4;DCN;CHST3
Reactome_2022	Defective CHST6 Causes MCDC1 R-HSA-3656225	6/8	0.0134876	0.338776	6.67355	28.7362	ACAN;CHST6;LUM;OMD;PRELP;FMOD
Reactome_2022	Defective ST3GAL3 Causes MCT12 And EIEE15 R-HSA-3656243	6/8	0.0134876	0.338776	6.67355	28.7362	ACAN;LUM;OMD;PRELP;FMOD;ST3GAL3
Reactome_2022	Nef And Signal Transduction R-HSA-164944	6/8	0.0134876	0.338776	6.67355	28.7362	HCK;LCK;ELMO1;FYN;CD247;DOCK2
Reactome_2022	Signaling By Receptor Tyrosine Kinases R-HSA-9006934	177/496	0.013927	0.341782	1.24013	5.30021	CYFIP2;KLB;NCKAP1;SH3GL3;SPARC;NCF1;IRS1;NCF2;NCF4;IRS2;PLAT;PRDM1;FGF1;FGFRL1;IGF1R;FGF7;RPS6KA5;FGF9;RPS6KA2;RPS6KA1;EP300;PDGFRB;PDGFRA;RBFOX2;PRKCB;PRKCD;MATK;FLT3LG;CYBB;GTF2F1;PGF;BTC;TIAM1;COL4A2;COL4A1;ADAM12;ELMO1;COL4A5;ELMO2;TRIB1;GRB7;SHC3;RRAD;SH2D2A;PDGFB;TGFA;PIK3R2;MST1R;PIK3R1;STK4;PRKCZ;SOCS1;FLRT2;FLRT3;PDGFD;PDGFC;NCKAP1L;PLCG1;RALGDS;PAG1;ATP6V1C2;LYN;STAT5A;STAT5B;YES1;JUP;B…
Reactome_2022	Netrin-1 Signaling R-HSA-373752	23/49	0.0140075	0.341782	1.96982	8.40751	TRPC6;UNC5A;MYO10;UNC5B;TRPC1;AGAP2;NTN4;RGMB;NTN1;MAPK12;ROBO1;RGMA;MAPK13;ABLIM2;ABLIM3;FYN;SLIT3;PLCG1;SLIT2;PKN1;NEO1;DOCK1;DSCAML1
Reactome_2022	Post-translational Protein Phosphorylation R-HSA-8957275	44/106	0.0142417	0.342148	1.58151	6.72393	APP;SDC2;CXXC1;PCSK9;MIA3;LAMC1;LTBP1;CHRDL1;PRSS23;FSTL1;FSTL3;LGALS1;CDH2;STC2;PENK;GPC3;TRIM26;IGFBP7;TNNI3;TIMP1;CHGB;IGFBP5;IGFBP4;APLP2;AMBN;TMEM132A;FN1;LAMB1;SGPP2;CKAP4;F5;IL6;RCN1;PROC;VGF;MGAT4A;MXRA8;CALU;FAM20C;MELTF;FAM20A;P4HB;MFGE8;FBN1
Reactome_2022	NCAM Signaling For Neurite Out-Growth R-HSA-375165	26/57	0.0144231	0.342148	1.86783	7.91757	SPTBN5;CACNA1C;CACNA1G;RPS6KA5;FYN;NCAM1;CACNA1S;SPTBN2;PRNP;PSPN;GFRA2;GFRA4;CACNB1;CACNB3;CACNB4;CREB1;COL4A2;GDNF;COL4A1;ARTN;COL6A2;COL6A1;COL4A5;COL6A3;AGRN;FGFR1
Reactome_2022	MyD88 Deficiency (TLR2/4) R-HSA-5602498	10/17	0.0162519	0.37511	3.17878	13.0951	FGB;TLR1;S100A1;NDUFA2;BTK;TLR6;S100A9;TLR4;S100A8;TLR2
Reactome_2022	TNF Receptor Superfamily (TNFSF) Members Mediating Non-Canonical NF-kB Pathway R-HSA-5676594	10/17	0.0162519	0.37511	3.17878	13.0951	CD40LG;TNFRSF12A;LTA;TNFRSF11A;TNFRSF13C;LTB;LTBR;MAP3K14;TNFSF13B;BIRC3
Reactome_2022	RHOA GTPase Cycle R-HSA-8980692	58/147	0.0181378	0.413057	1.45272	5.82507	ARHGAP9;RTKN;RASGRF2;ARHGAP5;ARHGAP4;ARHGAP44;PREX1;STK10;AKAP13;ARHGAP42;OPHN1;MCF2L;TAGAP;ARHGEF40;LBR;VAV3;ARHGEF10;ARHGEF12;CCDC115;ARHGEF17;ARAP2;ARHGEF19;ARAP3;ARHGEF18;GMIP;VAV1;ARHGAP45;TIAM1;DEPDC1B;ARHGEF3;ARHGEF1;DOCK2;NGEF;ARHGEF28;PIK3R2;PIK3R1;KALRN;RHPN1;RHPN2;SRGAP1;FARP1;JUP;CAVIN1;CAV1;PCDH7;ARHGAP29;ARHGAP28;MYO9B;ARHGAP26;ARHGAP24;DEF6;ARHGAP23;ANLN;DIAPH1;ARHGAP30;DLC1;PKN1;T…
Reactome_2022	Signaling By VEGF R-HSA-194138	42/102	0.0189703	0.414865	1.55967	6.1839	CYFIP2;PRR5;NCKAP1;NRP1;NRP2;NCF1;NCF2;SH2D2A;NCF4;PIK3R2;PIK3R1;HOXC13;PRKCZ;CTNNA1;PTK2B;NCKAP1L;ITGAV;FYN;RICTOR;PLCG1;WASF3;VAV3;JUP;PRKCB;CAV1;PRKCD;CYBB;VEGFC;PGF;VAV1;MAPK12;MAPK13;ABI2;AXL;PXDN;ELMO1;ELMO2;CTNNB1;PKN1;CRK;DOCK1;BCAR1
Reactome_2022	Negative Regulation Of TCF-dependent Signaling By WNT Ligand Antagonists R-HSA-3772470	9/15	0.0191338	0.414865	3.33742	13.2038	SFRP1;SFRP2;WIF1;WNT5A;KREMEN1;LRP5;WNT9A;DKK2;WNT4
Reactome_2022	Generation Of Second Messenger Molecules R-HSA-202433	16/32	0.0191887	0.414865	2.22585	8.79974	ITK;WAS;CD3E;ENAH;ZAP70;CD4;LCK;PLCG2;HLA-DRA;EVL;LCP2;PLCG1;CD247;PKN1;CD101;HLA-DQB2
Reactome_2022	Thrombin Signaling Thru Proteinase Activated Receptors (PARs) R-HSA-456926	16/32	0.0191887	0.414865	2.22585	8.79974	F2R;ARRB1;ARRB2;TTF2;GNG12;GNG11;GNA13;GNA14;GNA15;GNGT2;GNA11;GNA12;GNG8;GNB3;GNB5;F2RL2
Reactome_2022	Semaphorin Interactions R-HSA-373755	28/64	0.021458	0.458129	1.73206	6.65398	ITGB1;NRP1;PLXND1;SEMA3A;CRMP1;SEMA3E;RRAS;DPYSL3;ERBB2;PLXNA2;MYH14;PLXNA1;FYN;PLXNC1;MYH10;PLXNA4;FARP2;SEMA4A;ARHGEF12;SEMA6A;CD72;SEMA4D;SEMA6D;TYROBP;PTPRC;PKN1;MYL9;CDK5R1
Reactome_2022	FCGR Activation R-HSA-2029481	8/13	0.0224213	0.467019	3.5596	13.5185	LYN;FGR;HCK;YES1;SYK;FYN;CD247;FCGR1A
Reactome_2022	Trafficking And Processing Of Endosomal TLR R-HSA-1679131	8/13	0.0224213	0.467019	3.5596	13.5185	CTSL;TLR9;TLR8;TLR7;CTSV;CTSS;TLR3;LGMN
Reactome_2022	RND2 GTPase Cycle R-HSA-9696270	20/43	0.0236454	0.486582	1.93579	7.24873	PLXND1;PRAG1;DST;FNBP1;CAV1;PIK3R2;PIK3R1;ARHGAP5;PTPN13;CKAP4;LRRC1;ALDH3A2;DEPDC1B;VANGL2;UBXN11;DLG5;KCTD13;PKP4;FAM83B;EPHA2
Reactome_2022	RHOJ GTPase Cycle R-HSA-9013409	24/54	0.0259166	0.509255	1.78117	6.50639	CPNE8;JUP;FNBP1;CAV1;WAS;OCRL;PIK3R2;PIK3R1;SLC1A5;CDC42BPB;ARHGAP5;FNBP1L;ARHGAP26;CDC42BPA;MPP7;SLC4A7;PREX1;SYDE1;GJA1;DEPDC1B;OPHN1;RHOJ;CDC42EP1;PKN1
Reactome_2022	Signaling By Leptin R-HSA-2586552	7/11	0.0260656	0.509255	3.89297	14.1982	STAT5A;SOCS3;STAT5B;LEPROT;IRS1;IRS2;JAK2
Reactome_2022	Activation Of SMO R-HSA-5635838	10/18	0.0265361	0.509255	2.78123	10.0938	EVC2;EVC;GRK2;DHH;SMOX;KIF3A;GAS1;ARRB1;ARRB2;CDON
Reactome_2022	IRAK4 Deficiency (TLR2/4) R-HSA-5603041	10/18	0.0265361	0.509255	2.78123	10.0938	FGB;TLR1;S100A1;NDUFA2;BTK;TLR6;S100A9;TLR4;S100A8;TLR2
Reactome_2022	Pre-NOTCH Processing In Golgi R-HSA-1912420	10/18	0.0265361	0.509255	2.78123	10.0938	LFNG;NOTCH3;NOTCH1;NOTCH4;MFNG;SEL1L;ATP2A3;ATP2A1;RAB6A;ST3GAL3
Reactome_2022	Regulation Of TLR By Endogenous Ligand R-HSA-5686938	10/18	0.0265361	0.509255	2.78123	10.0938	FGB;TLR1;S100A1;NDUFA2;TLR6;S100A9;TLR4;S100A8;GSDME;TLR2
Reactome_2022	VEGFA-VEGFR2 Pathway R-HSA-4420097	38/93	0.0280866	0.53302	1.53898	5.49793	CYFIP2;PRR5;NCKAP1;NCF1;NCF2;SH2D2A;NCF4;PIK3R2;HOXC13;PIK3R1;PRKCZ;CTNNA1;PTK2B;ITGAV;FYN;NCKAP1L;RICTOR;PLCG1;WASF3;VAV3;JUP;PRKCB;CAV1;PRKCD;CYBB;VAV1;MAPK12;MAPK13;ABI2;AXL;PXDN;ELMO1;ELMO2;CTNNB1;PKN1;CRK;DOCK1;BCAR1
Reactome_2022	Diseases Of Metabolism R-HSA-5668914	91/247	0.0288875	0.542196	1.30098	4.61113	SPON2;SPON1;THSD7B;GBE1;OPLAH;ADAMTSL1;LFNG;ADAMTS4;GYS1;ADAMTS5;ADAMTS2;CYP26B1;ADAMTS3;ADAMTSL5;ADAMTS1;ADAMTSL3;ADAMTSL2;CYP2R1;DAG1;CYP1B1;IDS;GGT1;GYG2;LARGE1;ADAMTS8;ADAMTS7;SBSPON;CUBN;CHST6;DCXR;OMD;BGN;ALG14;ALG11;MAT1A;CYP7B1;HSPG2;DCN;ADAMTS20;BCAN;PPP1R3C;LCT;CHST3;NOTCH3;PMEL;NOTCH1;SDC4;MAOA;SDC2;NOTCH4;SDC3;CSF2RB;PRELP;CFP;THBS2;CSF2RA;THBS1;THSD1;PAPSS2;ACACA;THSD4;ADAMTS16;ADAMT…
Reactome_2022	Prostanoid Ligand Receptors R-HSA-391908	6/9	0.0298744	0.554624	4.44871	15.6183	PTGER4;PTGFR;PTGIR;PTGDR2;PTGER3;PTGDR
Reactome_2022	G Alpha (Q) Signaling Events R-HSA-416476	79/212	0.0302676	0.555882	1.32437	4.63223	NPFFR2;DGKG;APP;OXTR;DGKE;DGKD;DGKA;GPR65;ADRA1D;TTF2;HTR2A;GRPR;GRM1;LTB4R;RGS4;EDNRA;CYSLTR1;GNGT2;CYSLTR2;RGS3;RGS1;RPS6KA2;RPS6KA1;BDKRB2;FFAR3;BDKRB1;GAST;EDN1;PRKCH;TRPC6;EDN3;PRKCD;F2R;MMP3;DGKZ;CD200R1;CREB1;LTB4R2;AGTR1;BTK;XCL1;PLCB1;DAGLB;PLCB2;MGLL;DGKH;NPSR1;PTGFR;RGS17;RGS19;RGS16;PTAFR;LPAR1;PIK3R2;PIK3R1;RASGRP2;KALRN;MCHR1;RASGRP1;EGFR;PROKR1;GNA14;GNA15;GRK2;GPNMB;GNA11;P2RY2;GN…
Reactome_2022	PI3K/AKT Signaling In Cancer R-HSA-2219528	42/105	0.0315733	0.55597	1.48507	5.13159	KLB;PRR5;CDKN1A;IRS1;FLT3;CD80;PDGFB;TGFA;IRS2;PIK3R2;FOXO4;PIK3R1;FGF1;EGFR;FGF7;FGF9;CD19;ERBB2;RAC2;FYN;RICTOR;ICOS;PDGFRB;PDGFRA;TRAT1;RHOG;FLT3LG;ESR1;VAV1;BTC;EPGN;KITLG;CREB1;LCK;NRG4;FGF19;KIT;CD28;PIK3AP1;FGFR2;FGF10;FGFR1
Reactome_2022	CRMPs In Sema3A Signaling R-HSA-399956	9/16	0.0318579	0.55597	2.86044	9.85842	NRP1;SEMA3A;DPYSL3;PLXNA2;CRMP1;PLXNA1;FYN;PLXNA4;CDK5R1
Reactome_2022	Anchoring Fibril Formation R-HSA-2214320	5/7	0.0332992	0.55597	5.56039	18.9177	BMP1;LAMA4;TLL2;LAMC2;TLL1
Reactome_2022	CREB Phosphorylation R-HSA-199920	5/7	0.0332992	0.55597	5.56039	18.9177	CREB1;RPS6KA5;GDNF;RPS6KA2;RPS6KA1
Reactome_2022	Erythropoietin Activates Phospholipase C Gamma (PLCG) R-HSA-9027277	5/7	0.0332992	0.55597	5.56039	18.9177	LYN;PLCG2;IRS2;PLCG1;JAK2
Reactome_2022	Erythropoietin Activates STAT5 R-HSA-9027283	5/7	0.0332992	0.55597	5.56039	18.9177	LYN;STAT5A;STAT5B;IRS2;JAK2
Reactome_2022	Cholesterol Biosynthesis R-HSA-191273	13/26	0.0334113	0.55597	2.22525	7.56333	IDI1;FDPS;HMGCS1;CYP51A1;MSMO1;TM7SF2;SQLE;SOAT2;MVD;DHCR7;LBR;FDFT1;SH3D19
Reactome_2022	PLC Beta Mediated Events R-HSA-112043	21/47	0.0336435	0.55597	1.79795	6.09853	PRKCG;PDE1C;PDE1B;PDE1A;PRKCD;ADCY4;PLA2G4A;ADCY2;PRKX;ADCY1;ADCY6;GNA14;GNA15;GRK2;CREB1;NBEA;PRKAR2B;GNA11;CAMK4;PLCB1;PLCB2
Reactome_2022	Defective LFNG Causes SCDO3 R-HSA-5083630	4/5	0.0348295	0.55597	8.89584	29.8659	LFNG;NOTCH3;NOTCH1;NOTCH4
Reactome_2022	Ficolins Bind To Repetitive Carbohydrate Structures On Target Cell Surface R-HSA-2855086	4/5	0.0348295	0.55597	8.89584	29.8659	FCN1;FCN2;MASP2;MASP1
Reactome_2022	Leukotriene Receptors R-HSA-391906	4/5	0.0348295	0.55597	8.89584	29.8659	CYSLTR1;CYSLTR2;LTB4R2;LTB4R
Reactome_2022	Reelin Signaling Pathway R-HSA-8866376	4/5	0.0348295	0.55597	8.89584	29.8659	RELN;DNAAF3;FYN;VLDLR
Reactome_2022	Toxicity Of Botulinum Toxin Type D (botD) R-HSA-5250955	4/5	0.0348295	0.55597	8.89584	29.8659	SV2C;SV2B;VAMP1;VAMP2
Reactome_2022	Toxicity Of Botulinum Toxin Type F (botF) R-HSA-5250981	4/5	0.0348295	0.55597	8.89584	29.8659	SV2C;SV2B;VAMP1;VAMP2
Reactome_2022	Immunoregulatory Interactions Between A Lymphoid And A non-Lymphoid Cell R-HSA-198933	48/123	0.0358827	0.566319	1.42581	4.74439	ITGB1;COLEC12;IFITM1;ITGB2;ICAM2;ICAM3;ICAM4;CD1D;CD3E;ITGAL;TREM1;KLRK1;CD19;CD300LB;SLAMF7;SLAMF6;ITGB7;CD300LF;FCGR1A;B2M;LAIR1;MICA;CD96;CXADR;VCAM1;ITGA4;CD300A;SH2D1A;HLA-F;LILRB5;OSCAR;CD200R1;NCR3;TYROBP;CD40LG;JAML;SELL;CD8A;TREML2;CD226;CD300C;CD247;SIGLEC1;HCST;CD200;CD22;NECTIN2;SIGLEC6
Reactome_2022	Cell Junction Organization R-HSA-446728	35/86	0.036141	0.566319	1.52835	5.07464	ITGB1;COL17A1;CD151;FBLIM1;LAMA4;PARD6G;LAMC2;CLDN1;CDH8;PARD6B;PARD6A;CDH2;CTNNA1;CDH24;FLNC;PRKCI;DST;JUP;PARVA;CLDN11;CLDN6;AFDN;PARD3;CDH11;CLDN7;PXDN;CDH13;CTNNB1;NECTIN3;FERMT2;LIMS2;NECTIN2;SDK2;NECTIN1;PALS1
Reactome_2022	RND1 GTPase Cycle R-HSA-9696273	19/42	0.0368503	0.567029	1.8387	6.06935	GRB7;DST;HOMER2;CAV1;PIK3R2;PIK3R1;ARHGAP5;PTPN13;DSPP;ALDH3A2;DEPDC1B;VANGL2;UBXN11;DLG5;EPSTI1;PLXNA1;PKP4;FAM83B;EPHA2
Reactome_2022	Signaling By SCF-KIT R-HSA-1433557	19/42	0.0368503	0.567029	1.8387	6.06935	LYN;STAT5A;GRB7;PTPRU;STAT5B;YES1;PIK3R2;PIK3R1;CBL;VAV1;KITLG;SOCS1;TEC;LCK;KIT;FYN;PTPN6;JAK2;SH2B2
Reactome_2022	SEMA3A-Plexin Repulsion Signaling By Inhibiting Integrin Adhesion R-HSA-399955	8/14	0.0382802	0.578635	2.96612	9.67792	FARP2;NRP1;RRAS;SEMA3A;PLXNA2;PLXNA1;FYN;PLXNA4
Reactome_2022	Interaction Between L1 And Ankyrins R-HSA-445095	14/29	0.0386208	0.578635	2.07694	6.75828	SPTBN5;ANK2;ANK3;L1CAM;NFASC;SCN11A;SCN8A;KCNQ2;SCN4A;SCN3B;SCN2A;SCN1B;SPTBN2;SCN2B
Reactome_2022	Peroxisomal Lipid Metabolism R-HSA-390918	14/29	0.0386208	0.578635	2.07694	6.75828	PHYH;SYCP2;ECI2;CROT;ALDH3A2;ACOXL;NUDT7;SLC25A17;ACOX2;EHHADH;ACOT6;HAO2;SLC27A2;ACOT4
Reactome_2022	Growth Hormone Receptor Signaling R-HSA-982772	12/24	0.040353	0.589085	2.22506	7.14263	LYN;STAT5A;SOCS2;PTPN1;STAT5B;SOCS3;SOCS1;CISH;IRS1;IRS2;PTPN6;JAK2
Reactome_2022	RHO GTPases Activate NADPH Oxidases R-HSA-5668599	12/24	0.040353	0.589085	2.22506	7.14263	PDZD2;NCF1;NCF2;PRKCB;NCF4;PRKCD;RAC2;CYBB;PRKCZ;S100A9;NOX1;S100A8
Reactome_2022	Signaling By Erythropoietin R-HSA-9006335	12/24	0.040353	0.589085	2.22506	7.14263	LYN;STAT5A;STAT5B;PLCG2;RAPGEF1;IRS2;PIK3R1;PLCG1;JAK2;PIK3CG;VAV1;PIK3R5
Reactome_2022	Signaling By KIT In Disease R-HSA-9669938	10/19	0.0407268	0.589502	2.47202	7.91263	LYN;STAT5A;STAT5B;YES1;LCK;KIT;PIK3R2;FYN;PIK3R1;JAK2
Reactome_2022	Signaling By GPCR R-HSA-372790	235/689	0.0421895	0.605544	1.15643	3.66079	NPFFR2;APP;OXTR;ITSN1;FZD10;GRPR;CRHBP;PREX1;GPR176;EDNRA;HTR7;RPS6KA2;RPS6KA1;PTGDR;PRKCG;PRKCH;PRKCB;PRKCD;TIAM1;AGTR1;BTK;NGEF;PTGFR;PDE1C;DHH;PDE1B;PDE1A;LPAR1;PIK3R2;PIK3R1;KALRN;PIK3R6;PIK3R5;PRKAR2B;PENK;HCRT;FZD1;FZD2;GPR15;FZD7;FZD6;PDE2A;GNG12;GNG11;LPAR5;PDE3A;GPR18;PTGDR2;PTH1R;AKAP13;C1QTNF1;GNGT2;CCR9;CCR8;FFAR3;GAST;CCR5;CCR2;VAV3;EDN1;GPR37;EDN3;GPR35;WNT9A;VAV1;CD200R1;ARHGEF3;AR…
Reactome_2022	RAC3 GTPase Cycle R-HSA-9013423	37/93	0.045121	0.642222	1.47137	4.55891	ITGB1;NCKAP1;NCF1;NCF2;NCF4;AMIGO2;PIK3R2;PIK3R1;SLC1A5;ARHGAP5;ARHGAP15;DOCK10;PREX1;SYDE1;ARHGAP42;OPHN1;NHS;NCKAP1L;LBR;NCOA3;CAV1;ARAP2;ARAP3;CYBB;OCRL;ARHGAP26;MPP7;TIAM1;DEPDC1B;ABI2;TAOK3;RAPGEF1;CDC42EP1;PKN1;FERMT2;NOX1;EPHA2
Reactome_2022	Presynaptic Depolarization And Calcium Channel Opening R-HSA-112308	7/12	0.0460211	0.64962	3.11415	9.58739	CACNB1;CACNB3;CACNB4;CACNA2D1;CACNA1B;CACNA2D2;CACNA1E
Reactome_2022	Effects Of PIP2 Hydrolysis R-HSA-114508	13/27	0.0465507	0.65171	2.06616	6.33735	DGKG;DGKE;DGKD;PRKCH;TRPC6;DGKA;PRKCD;RASGRP2;RASGRP1;DGKZ;DAGLB;MGLL;DGKH
Reactome_2022	Smooth Muscle Contraction R-HSA-445355	19/43	0.0473041	0.656874	1.76196	5.37602	TRIM72;GUCY1A1;GUCY1B1;ITGB5;ANXA2;TPM4;MYL11;TPM2;TPM1;LMOD1;ACTG2;CACNA1G;MYLK;ACTA2;CALD1;PXDN;PDE5A;PKN1;MYL9
Reactome_2022	Ca-dependent Events R-HSA-111996	16/35	0.0480261	0.661521	1.87399	5.68945	PRKCG;PDE1C;PDE1B;PDE1A;PRKCD;ADCY4;PLA2G4A;ADCY2;PRKX;ADCY1;ADCY6;GRK2;CREB1;NBEA;PRKAR2B;CAMK4
