# Supplementary material for: Deciphering transcriptome patterns in porcine mesenchymal stem cells promoting phenotypic maintenance and differentiation by key driver genes
Source: Front Cell Dev Biol. 2024 Nov 6;12:1478757. doi: 10.3389/fcell.2024.1478757 (PMC11576426; doi:10.3389/fcell.2024.1478757)
Supplement: Supplementary file 4 [file Table9.xlsx]

## Sheet: Sheet1
Supplementary Table S9 Significant enriched terms from the DEGs of osteocyte vs BM-MSC analysis. List of significant terms with enrichment p-value < 0.05. The number of genes overlapping within the enriched term, the enrichment p-value and adjusted p-value (modified Fisher Exact), odds ratio, combined score and list of genes are displayed.
Data base	Term	Overlap	P.value	Adjusted.P.value	Odds.Ratio	Combined.Score	Genes
GO_Biological_Process_2023	Extracellular Structure Organization (GO:0043062)	17/109	2.35543e-08	3.24539e-05	6.16325	108.251	COL17A1;MMP1;THSD4;ADAMTS16;ADAMTS4;ADAMTS5;SMOC2;ADAMTS14;ADAMTS2;MMP13;IBSP;COL4A2;COL4A1;ADAMTS1;COL4A6;COL4A5;SLC39A8
GO_Biological_Process_2023	External Encapsulating Structure Organization (GO:0045229)	17/110	2.71013e-08	3.24539e-05	6.09666	106.226	COL17A1;MMP1;THSD4;ADAMTS16;ADAMTS4;ADAMTS5;SMOC2;ADAMTS14;ADAMTS2;MMP13;IBSP;COL4A2;COL4A1;ADAMTS1;COL4A6;COL4A5;SLC39A8
GO_Biological_Process_2023	Negative Regulation Of Cell Population Proliferation (GO:0008285)	33/379	4.15641e-08	3.3182e-05	3.22854	54.8724	COL18A1;IFITM1;ATP8A2;FBLN1;ADRA1D;SCIN;ADAMTS1;CYP1B1;CCN3;APOD;APOE;IGFBP6;NTRK1;TESC;IGFBP3;F2R;WNT5A;SOX11;IFNLR1;TENT5B;SOD2;EREG;FABP3;WT1;ADGRB1;OGN;PPARG;EPPK1;ANG;PTPN6;NUPR1;PLPP1;TP73
GO_Biological_Process_2023	Extracellular Matrix Organization (GO:0030198)	21/176	6.97734e-08	4.17768e-05	4.53553	74.7365	COL17A1;COL18A1;MMP1;SCX;THSD4;ADAMTS16;ADAMTS4;ADAMTS5;SMOC2;ADAMTS14;ADAMTS2;MMP13;IBSP;COL4A2;COL4A1;ADAMTS1;COL4A6;CYP1B1;COL4A5;SLC39A8;GPM6B
GO_Biological_Process_2023	Positive Regulation Of NF-kappaB Transcription Factor Activity (GO:0051092)	16/152	1.27945e-05	0.00530976	3.90832	44.033	TNFSF18;NTRK1;SPHK1;WNT5A;AGT;RPS6KA5;CD40LG;IRAK2;TNFSF11;S100A12;LGALS9;CD36;TLR4;CARD11;S100A8;IL18R1
GO_Biological_Process_2023	Positive Regulation Of Hormone Secretion (GO:0046887)	6/19	1.33021e-05	0.00530976	15.169	170.311	NMB;EDN3;HFE;PLA2G3;SOX11;PPARG
GO_Biological_Process_2023	Positive Regulation Of Heart Contraction (GO:0045823)	6/21	2.52847e-05	0.00865099	13.1451	139.145	RGS2;EDN3;ADM2;KCNQ1;ADRA1D;ATP1A2
GO_Biological_Process_2023	Negative Regulation Of Smooth Muscle Cell Proliferation (GO:0048662)	7/37	9.52694e-05	0.0285213	7.67504	71.0617	IGFBP3;OGN;APOD;ANG;PPARG;APOE;SOD2
GO_Biological_Process_2023	Amino Acid Import Across Plasma Membrane (GO:0089718)	6/27	0.000118445	0.0315196	9.38644	84.8634	SLC6A6;SLC7A8;SLC1A3;SLC1A6;SLC38A3;SLC7A2
GO_Biological_Process_2023	Regulation Of MAP Kinase Activity (GO:0043405)	12/114	0.000152544	0.0361626	3.8884	34.1715	RGS2;FLT1;EDN3;KSR1;NEK10;TNFSF11;S100A12;PPARG;APOE;LAX1;TLR4;AGT
GO_Biological_Process_2023	Positive Regulation Of MAPK Cascade (GO:0043410)	22/310	0.000166091	0.0361626	2.54399	22.1403	NTRK1;PDGFRA;FLT1;EDN3;KSR1;F2R;IGF2;ADRA1D;ARRB1;FGF19;NEK10;TNFSF11;S100A12;CHI3L1;LGALS9;APOE;CD36;ALKAL1;IGFBP6;TEK;TLR4;FGF10
GO_Biological_Process_2023	Transport Across Blood-Brain Barrier (GO:0150104)	10/85	0.000215077	0.0429258	4.39795	37.1386	SLC6A6;SLC7A8;SLC1A3;ABCC9;ATP1A2;SLC2A4;CD36;SLC38A3;SLC5A3;SLC7A2
GO_Biological_Process_2023	Positive Regulation Of Vasculature Development (GO:1904018)	11/104	0.000272948	0.0502853	3.90444	32.0407	SMOC2;FLT1;PTGIS;SPHK1;ADM2;WNT5A;CYP1B1;CHI3L1;VEGFD;ANGPTL4;TEK
GO_Biological_Process_2023	Positive Regulation Of Protein Phosphorylation (GO:0001934)	24/377	0.000431196	0.066979	2.26443	17.5469	NTRK1;SPHK1;HFE;RARRES2;AGAP2;IGF2;BMP8A;PIK3R3;VEGFD;ARRB1;GDF6;AGT;THBS4;EREG;EFNA1;RASSF2;RELN;FGF19;NEK10;CHI3L1;PPARG;LCP2;TEK;FGF10
GO_Biological_Process_2023	Positive Regulation Of DNA-binding Transcription Factor Activity (GO:0051091)	18/246	0.000441715	0.066979	2.6192	20.2329	TNFSF18;NTRK1;SPHK1;WNT5A;AGT;RPS6KA5;RELN;CD40LG;IRAK2;TNFSF11;S100A12;PPARG;LGALS9;CD36;TLR4;IL18R1;CARD11;S100A8
GO_Biological_Process_2023	Regulation Of Angiogenesis (GO:0045765)	16/205	0.000447459	0.066979	2.8046	21.6289	FLT1;PTGIS;SPHK1;WNT5A;VEGFD;THBS4;SMOC2;COL4A2;ADAMTS1;ADM2;ADGRB1;CYP1B1;CHI3L1;PPARG;ANGPTL4;TEK
GO_Biological_Process_2023	Regulation Of Digestive System Process (GO:0044058)	3/6	0.000492359	0.0693647	32.7167	249.18	KCNQ1;SGK1;FGF10
GO_Biological_Process_2023	Positive Regulation Of Phosphorylation (GO:0042327)	17/231	0.000590691	0.0785947	2.63288	19.5734	NTRK1;PDGFRA;FLT1;RARRES2;IGF2;PIK3R3;VEGFD;ARRB1;EREG;EFNA1;RELN;FGF19;ANG;ITGA6;TEK;MET;FGF10
GO_Biological_Process_2023	Regulation Of Neuron Projection Development (GO:0010975)	14/174	0.000740371	0.0798847	2.89321	20.8553	NTRK1;PRAG1;DCC;WNT5A;PLA2G3;CRMP1;EFNB2;RELN;KIF26A;CHN1;ITGA6;APOE;KIF1A;ALKAL1
GO_Biological_Process_2023	Negative Regulation Of Cellular Process (GO:0048523)	30/537	0.000789886	0.0798847	1.97556	14.1126	COL18A1;ADAMDEC1;IFITM1;ATP8A2;ADRA1D;FBLN1;SCIN;ADAMTS1;CCDC85B;PODXL;CYP1B1;CCN3;PLXNC1;IGFBP6;NTRK1;TESC;IGFBP3;F2R;IFNLR1;TENT5B;SOD2;EREG;FABP3;FRMD5;WT1;ADGRB1;TXNIP;PTPN6;NUPR1;PLPP1
GO_Biological_Process_2023	Vascular Transport (GO:0010232)	9/83	0.000806638	0.0798847	4.00502	28.5263	SLC6A6;SLC7A8;SLC1A3;ABCC9;ATP1A2;SLC2A4;SLC38A3;SLC5A3;SLC7A2
GO_Biological_Process_2023	High-Density Lipoprotein Particle Remodeling (GO:0034375)	4/15	0.00081997	0.0798847	11.9122	84.6507	LIPG;PLA2G3;APOE;PLTP
GO_Biological_Process_2023	Import Into Cell (GO:0098657)	6/38	0.00083669	0.0798847	6.15636	43.6243	SLC6A6;SLC7A8;IL10RA;SLC1A3;SLC1A6;SLC5A3
GO_Biological_Process_2023	Positive Regulation Of Angiogenesis (GO:0045766)	11/119	0.00086476	0.0798847	3.35954	23.6951	SMOC2;FLT1;PTGIS;SPHK1;ADM2;WNT5A;CYP1B1;CHI3L1;VEGFD;ANGPTL4;TEK
GO_Biological_Process_2023	Transmembrane Receptor Protein Tyrosine Kinase Signaling Pathway (GO:0007169)	19/284	0.000924744	0.0798847	2.37822	16.6142	NTRK1;PDGFRA;FLT1;ANGPT2;RARRES2;IGF2;PIK3R3;VEGFD;EFNB2;EFNA1;COL4A2;FGF19;CHN1;PDK4;COL4A6;LCP2;ALKAL1;TEK;MET
GO_Biological_Process_2023	Carboxylic Acid Transport (GO:0046942)	7/53	0.000945427	0.0798847	5.00133	34.8286	SLC6A6;SLC7A8;SLC16A6;SLC38A3;SLC16A3;SLC16A4;SLC7A2
GO_Biological_Process_2023	Positive Regulation Of ERK1 And ERK2 Cascade (GO:0070374)	14/179	0.000976631	0.0798847	2.80481	19.4413	NTRK1;PDGFRA;F2R;ADRA1D;ARRB1;FGF19;TNFSF11;CHI3L1;LGALS9;APOE;CD36;ALKAL1;TEK;FGF10
GO_Biological_Process_2023	Regulation Of Smooth Muscle Cell Proliferation (GO:0048660)	7/54	0.00105878	0.0798847	4.89466	33.5316	IGFBP3;OGN;ANG;PPARG;APOD;APOE;EREG
GO_Biological_Process_2023	Peptidyl-Tyrosine Modification (GO:0018212)	7/54	0.00105878	0.0798847	4.89466	33.5316	NTRK1;PDGFRA;FLT1;EFEMP1;RELN;PTPN6;TEK
GO_Biological_Process_2023	Regulation Of Secretion (GO:0051046)	4/16	0.00106768	0.0798847	10.9189	74.7101	SCIN;KCNQ1;SGK1;FGF10
GO_Biological_Process_2023	Positive Regulation Of Kinase Activity (GO:0033674)	10/104	0.00108451	0.0798847	3.50556	23.9311	NTRK1;PDGFRA;RASSF2;FLT1;RELN;AGAP2;LCP2;TEK;MET;EREG
GO_Biological_Process_2023	Regulation Of ERK1 And ERK2 Cascade (GO:0070372)	17/244	0.00108618	0.0798847	2.48042	16.9291	NTRK1;PDGFRA;F2R;FBLN1;ADRA1D;ARRB1;FGF19;NEK10;CHI3L1;PTPN6;LGALS9;APOE;CD36;ALKAL1;TEK;TLR4;FGF10
GO_Biological_Process_2023	L-alpha-amino Acid Transmembrane Transport (GO:1902475)	6/40	0.00110622	0.0798847	5.79362	39.436	SLC7A8;SLC1A3;SLC17A7;SLC1A6;SLC38A3;SLC7A2
GO_Biological_Process_2023	Modulation Of Chemical Synaptic Transmission (GO:0050804)	11/123	0.00113643	0.0798847	3.23889	21.9592	RIMS4;GRID2;RELN;CLSTN3;LRRC4;DLGAP1;ATP1A2;NPTX1;NPTX2;MCTP2;BAIAP3
GO_Biological_Process_2023	Regulation Of Neuron Apoptotic Process (GO:0043523)	10/105	0.00116742	0.0798847	3.46847	23.4225	NTRK1;EGR1;GRID2;KCNB1;F2R;AGAP2;PLA2G3;NUPR1;APOE;SOD2
GO_Biological_Process_2023	Response To Cytokine (GO:0034097)	11/125	0.00129658	0.0859385	3.18174	21.1523	ITIH4;IFITM1;MME;IRAK2;SPHK1;CHI3L1;LIFR;IFNLR1;LGALS9;AFF3;TIMP4
GO_Biological_Process_2023	Second-Messenger-Mediated Signaling (GO:0019932)	8/72	0.00132797	0.0859385	4.11139	27.2343	EDN3;NOS2;SPHK1;TNFSF11;CD36;APOE;PPP1R9A;MCTP2
GO_Biological_Process_2023	Positive Regulation Of Heart Rate (GO:0010460)	4/17	0.00136353	0.0859385	10.0785	66.4946	EDN3;ADM2;KCNQ1;ADRA1D
GO_Biological_Process_2023	Regulation Of Neurotransmitter Receptor Activity (GO:0099601)	6/42	0.00143773	0.0870148	5.47119	35.8072	CACNG8;RELN;DLGAP1;NPTX1;NPTX2;SHISA9
GO_Biological_Process_2023	Regulation Of Rho Protein Signal Transduction (GO:0035023)	8/73	0.00145327	0.0870148	4.04793	26.4489	PRAG1;MYOC;ITGA3;F2R;ARRB1;APOE;MET;F2RL2
GO_Biological_Process_2023	Regulation Of Cell Population Proliferation (GO:0042127)	38/766	0.00156246	0.0912708	1.74704	11.2885	COL18A1;IFITM1;ATP8A2;SCX;ADRA1D;EFNB2;SCIN;EPCAM;ADAMTS1;CYP1B1;IGFBP6;JAG2;NTRK1;PDGFRA;KSR1;EDN3;TESC;IGFBP3;F2R;GLP2R;IGF2;IFNLR1;VEGFD;LIFR;TENT5B;SOD2;AGT;EREG;FABP3;SAPCD2;WT1;FGF19;ADGRB1;PTPN6;MVD;NUPR1;SGK1;PLPP1
GO_Biological_Process_2023	Response To Lipid (GO:0033993)	10/110	0.00166322	0.0948429	3.2942	21.0796	NOS2;GPX3;BGLAP;F2R;ALPL;PPARG;LGALS9;CD36;TLR4;S100A8
GO_Biological_Process_2023	Axon Guidance (GO:0007411)	12/149	0.00171435	0.0954852	2.88976	18.4041	EFNB2;EFNA1;RPS6KA5;RELN;ARHGEF25;DCC;SEMA3D;WNT5A;CHN1;SEMA3G;NCAM1;PLXNC1
GO_Biological_Process_2023	Positive Regulation Of Cell Communication (GO:0010647)	5/30	0.0017757	0.0966546	6.55804	41.5357	RIMS4;NMB;EDN3;CLSTN3;SOX11
GO_Biological_Process_2023	Positive Regulation Of Biosynthetic Process (GO:0009891)	6/44	0.00183997	0.0979275	5.18269	32.6406	F2R;SCX;APOE;CD36;SLC5A3;TLR4
GO_Biological_Process_2023	Regulation Of Long-Term Synaptic Depression (GO:1900452)	3/9	0.00193378	0.0985405	16.3558	102.196	GRID2;KCNB1;CBLN1
GO_Biological_Process_2023	Regulation Of Postsynaptic Neurotransmitter Receptor Activity (GO:0098962)	3/9	0.00193378	0.0985405	16.3558	102.196	DLGAP1;NPTX1;NPTX2
GO_Biological_Process_2023	Regulation Of Inflammatory Response (GO:0050727)	16/240	0.00235468	0.117489	2.36207	14.2937	PTGIS;SPHK1;IL10RA;WNT5A;NR1H4;PLA2G7;AGT;S100A12;CCN3;PPARG;SLC39A8;APOE;TEK;GGT1;TLR4;S100A8
GO_Biological_Process_2023	Arginine Metabolic Process (GO:0006525)	3/10	0.00270166	0.13205	14.0185	82.9042	NOS2;SLC39A8;NAGS
GO_Biological_Process_2023	Regulation Of Axon Extension (GO:0030516)	5/35	0.00357976	0.159598	5.46362	30.7736	OLFM1;MAP2;SEMA3G;TRIM46;APOE
GO_Biological_Process_2023	Cell Differentiation In Hindbrain (GO:0021533)	3/11	0.00363303	0.159598	12.2656	68.9043	GRID2;CEND1;CBLN1
GO_Biological_Process_2023	Leukotriene D4 Metabolic Process (GO:1901748)	3/11	0.00363303	0.159598	12.2656	68.9043	GGT5;DPEP2;GGT1
GO_Biological_Process_2023	Podocyte Differentiation (GO:0072112)	3/11	0.00363303	0.159598	12.2656	68.9043	PODXL;WT1;PROM1
GO_Biological_Process_2023	Negative Regulation Of Axonogenesis (GO:0050771)	4/22	0.00372437	0.159598	7.27703	40.6994	DCC;MAP2;SEMA3G;TRIM46
GO_Biological_Process_2023	Placenta Development (GO:0001890)	4/22	0.00372437	0.159598	7.27703	40.6994	IGF2;ANG;PPARG;PHLDA2
GO_Biological_Process_2023	Peptidyl-Tyrosine Phosphorylation (GO:0018108)	7/67	0.00373173	0.159598	3.83158	21.4219	NTRK1;PDGFRA;FLT1;EFEMP1;RELN;PTPN6;TEK
GO_Biological_Process_2023	Positive Regulation Of Ras Protein Signal Transduction (GO:0046579)	6/51	0.00393985	0.165543	4.37492	24.2222	NTRK1;PRAG1;F2R;ARRB1;F2RL2;FGF10
GO_Biological_Process_2023	Positive Regulation Of Phospholipase C Activity (GO:0010863)	5/36	0.00405701	0.167527	5.2871	29.1177	PDGFRA;EDNRA;FLT1;ADRA1D;ANG
GO_Biological_Process_2023	Positive Regulation Of Phosphatidylinositol 3-Kinase Signaling (GO:0014068)	7/69	0.00440024	0.175778	3.7076	20.1178	NTRK1;PDGFRA;FLT1;MYOC;F2R;PTPN6;TEK
GO_Biological_Process_2023	Long-Chain Fatty Acid Transport (GO:0015909)	4/23	0.00440362	0.175778	6.89367	37.4004	FABP3;PPARG;APOE;CD36
GO_Biological_Process_2023	Positive Regulation Of Signaling (GO:0023056)	5/37	0.00457802	0.176043	5.12162	27.5875	RIMS4;NMB;EDN3;CLSTN3;SOX11
GO_Biological_Process_2023	Low-Density Lipoprotein Particle Remodeling (GO:0034374)	3/12	0.00473761	0.176043	10.9022	58.351	PLA2G3;PLA2G7;AGT
GO_Biological_Process_2023	Positive Regulation Of Reactive Oxygen Species Biosynthetic Process (GO:1903428)	3/12	0.00473761	0.176043	10.9022	58.351	CD36;SLC5A3;TLR4
GO_Biological_Process_2023	Blood Vessel Morphogenesis (GO:0048514)	6/53	0.00477779	0.176043	4.18832	22.3814	EFNB2;FLT1;COL4A1;WT1;ID1;CYP1B1
GO_Biological_Process_2023	Negative Regulation Of Metabolic Process (GO:0009892)	6/53	0.00477779	0.176043	4.18832	22.3814	ADAMTS5;ALDH1A1;ID1;CCDC3;TLR4;IL18R1
GO_Biological_Process_2023	Proteolysis (GO:0006508)	19/330	0.00497852	0.18066	2.02158	10.7197	GGT5;CPM;ADAMDEC1;ENPEP;MME;MMP1;ECEL1;ECE2;ADAMTS16;ADAMTS4;ENDOU;ADAMTS5;ADAMTS14;ADAMTS2;CTSL;ADAMTS1;CPXM1;GGT1;CTSC
GO_Biological_Process_2023	Fatty Acid Transport (GO:0015908)	5/38	0.00514489	0.183911	4.96616	26.1704	FABP3;SLCO2A1;PPARG;APOE;CD36
GO_Biological_Process_2023	Negative Regulation Of Neuron Projection Development (GO:0010977)	6/54	0.00524266	0.18465	4.10085	21.5332	EFNB2;EFNA1;PRAG1;DCC;CRMP1;APOE
GO_Biological_Process_2023	Regulation Of Signal Transduction (GO:0009966)	13/193	0.00533217	0.18492	2.38148	12.4646	PRAG1;IGFBP4;ITGA3;HHIP;IGFBP3;RGS16;RGS2;KIF26A;IRAK2;NCAM1;CD36;IGFBP6;RGS8
GO_Biological_Process_2023	Regulation Of Phosphatidylinositol 3-Kinase Signaling (GO:0014066)	8/90	0.00540475	0.18492	3.20591	16.7364	NTRK1;PDGFRA;FLT1;MYOC;F2R;PIP5K1B;PTPN6;TEK
GO_Biological_Process_2023	Neuron Migration (GO:0001764)	6/55	0.00573982	0.19159	4.01695	20.7288	RELN;DCC;DNER;TRIM46;CELSR1;ASTN1
GO_Biological_Process_2023	Negative Regulation Of Protein Secretion (GO:0050709)	5/39	0.0057597	0.19159	4.81985	24.8553	KCNB1;F2R;BMP8A;CCN3;APOE
GO_Biological_Process_2023	Negative Regulation Of Inflammatory Response (GO:0050728)	9/111	0.00597123	0.195905	2.90139	14.8575	PTGIS;IL10RA;NR1H4;CCN3;SLC39A8;PPARG;PTPN6;APOE;TEK
GO_Biological_Process_2023	Regulation Of Small Molecule Metabolic Process (GO:0062012)	5/40	0.00642448	0.207928	4.6819	23.6325	PDK4;NR1H4;APOE;SLC2A6;GCK
GO_Biological_Process_2023	Regulation Of Reactive Oxygen Species Biosynthetic Process (GO:1903426)	4/26	0.00692914	0.221271	5.9527	29.597	ADGRB1;CD36;SLC5A3;TLR4
GO_Biological_Process_2023	Regulation Of Interleukin-6 Production (GO:0032675)	9/114	0.00708598	0.223302	2.81806	13.9484	NMB;NOS2;F2R;WNT5A;ARRB1;PTPN6;LGALS9;TLR4;EREG
GO_Biological_Process_2023	L-glutamate Transmembrane Transport (GO:0015813)	3/14	0.00749871	0.232633	8.91906	43.6412	SLC1A3;SLC17A7;SLC1A6
GO_Biological_Process_2023	Positive Regulation Of Intracellular Signal Transduction (GO:1902533)	26/525	0.00830331	0.232633	1.72812	8.27961	FLT1;ADRA1D;RELN;S100A12;TNFSF11;IGFBP6;LGALS9;NTRK1;PDGFRA;MYOC;KSR1;SPHK1;F2R;WNT5A;IGF2;SOX11;AGT;CHI3L1;PPARG;PTPN6;NUPR1;TEK;TLR4;S100A8;CARD11;FGF10
GO_Biological_Process_2023	L-aspartate Import Across Plasma Membrane (GO:0140009)	2/5	0.00835078	0.232633	21.7744	104.199	SLC1A3;SLC1A6
GO_Biological_Process_2023	L-aspartate Transmembrane Transport (GO:0070778)	2/5	0.00835078	0.232633	21.7744	104.199	SLC1A3;SLC1A6
GO_Biological_Process_2023	Renal Filtration Cell Differentiation (GO:0061318)	2/5	0.00835078	0.232633	21.7744	104.199	WT1;PROM1
GO_Biological_Process_2023	Epithelial Tube Branching Involved In Lung Morphogenesis (GO:0060441)	2/5	0.00835078	0.232633	21.7744	104.199	CELSR1;FGF10
GO_Biological_Process_2023	Glomerular Epithelial Cell Differentiation (GO:0072311)	2/5	0.00835078	0.232633	21.7744	104.199	WT1;PROM1
GO_Biological_Process_2023	Glomerulus Vasculature Development (GO:0072012)	2/5	0.00835078	0.232633	21.7744	104.199	ANGPT2;TEK
GO_Biological_Process_2023	Positive Regulation Of Fever Generation (GO:0031622)	2/5	0.00835078	0.232633	21.7744	104.199	PTGER3;TNFSF11
GO_Biological_Process_2023	Protein Processing (GO:0016485)	9/117	0.0083534	0.232633	2.73935	13.108	CPM;MME;CTSL;C1R;ECEL1;CPXM1;ECE2;GGT1;PRSS12
GO_Biological_Process_2023	Response To Amyloid-Beta (GO:1904645)	5/43	0.00873867	0.239826	4.3116	20.437	NTRK1;VCAM1;MMP13;CD36;TLR4
GO_Biological_Process_2023	Positive Regulation Of Cell Projection Organization (GO:0031346)	9/118	0.00881197	0.239826	2.71408	12.8421	NTRK1;RELN;WNT5A;PLA2G3;MAP6;ITGA6;PLXNC1;APOE;ALKAL1
GO_Biological_Process_2023	Positive Regulation Of Fibroblast Proliferation (GO:0048146)	4/28	0.00905588	0.2413	5.45608	25.6673	PDGFRA;SPHK1;WNT5A;EREG
GO_Biological_Process_2023	L-glutamate Import (GO:0051938)	3/15	0.0091684	0.2413	8.17538	38.3588	SLC1A3;SLC17A7;SLC1A6
GO_Biological_Process_2023	Regulation Of Hormone Secretion (GO:0046883)	3/15	0.0091684	0.2413	8.17538	38.3588	NMB;EDN3;SOX11
GO_Biological_Process_2023	Positive Regulation Of Cell Junction Assembly (GO:1901890)	6/61	0.00947063	0.241542	3.57763	16.6702	GRID2;SRPX2;MYOC;CLSTN3;TEK;AGT
GO_Biological_Process_2023	Bone Development (GO:0060348)	5/44	0.00962312	0.241542	4.20083	19.5069	RANBP3L;MMP13;MYOC;BGLAP;OGN
GO_Biological_Process_2023	Cardiac Muscle Cell Action Potential (GO:0086001)	4/29	0.0102622	0.241542	5.23757	23.9843	KCNQ1;ATP1A2;FGF12;SCN4B
GO_Biological_Process_2023	Glycolytic Process (GO:0006096)	4/29	0.0102622	0.241542	5.23757	23.9843	PFKFB1;ALDOC;ENO2;GCK
GO_Biological_Process_2023	Zymogen Activation (GO:0031638)	5/45	0.0105672	0.241542	4.0956	18.635	C1R;CTSL;PERP;GGT1;PRSS12
GO_Biological_Process_2023	Positive Regulation Of GTPase Activity (GO:0043547)	14/234	0.0107557	0.241542	2.09759	9.50698	RAP1GAP2;NTRK1;RGS16;F2R;AGAP2;ARHGAP45;PREX2;SGSM1;RGS1;RASGEF1B;ITGA6;RGL1;AGRN;RGS8
GO_Biological_Process_2023	Autonomic Nervous System Development (GO:0048483)	3/16	0.0110378	0.241542	7.54611	34.006	NTRK1;KIF26A;SOX11
GO_Biological_Process_2023	Cell Surface Toll-Like Receptor Signaling Pathway (GO:0140895)	3/16	0.0110378	0.241542	7.54611	34.006	NR1H4;LGALS9;TLR4
GO_Biological_Process_2023	Regulation Of Stem Cell Proliferation (GO:0072091)	3/16	0.0110378	0.241542	7.54611	34.006	EPCAM;FBLN1;SOX11
GO_Biological_Process_2023	Membrane Depolarization During Cardiac Muscle Cell Action Potential (GO:0086012)	3/16	0.0110378	0.241542	7.54611	34.006	CACNB2;ATP1A2;SCN4B
GO_Biological_Process_2023	Regulation Of Cell Adhesion (GO:0030155)	10/144	0.0111592	0.241542	2.45403	11.0321	TNFSF18;EFNA1;ADAMDEC1;FRMD5;IBSP;LAMA2;PODXL;TESC;FBLN1;PLXNC1
GO_Biological_Process_2023	Regulation Of Cell Migration (GO:0030334)	22/434	0.011274	0.241542	1.76679	7.9245	PDGFRA;IFITM1;FLT1;MYOC;SEMA3D;SPHK1;F2R;SEMA3G;PIK3R3;LDLRAD4;LDB2;SOD2;FRMD5;RELN;KIF26A;PODXL;FGF19;CYP1B1;ITGA6;EPPK1;PLXNC1;SGK1
GO_Biological_Process_2023	Regulation Of Macrophage Derived Foam Cell Differentiation (GO:0010743)	4/30	0.0115678	0.241542	5.03586	22.4576	PLA2G3;PPARG;CD36;AGT
GO_Biological_Process_2023	Cardiac Muscle Cell Action Potential Involved In Contraction (GO:0086002)	4/30	0.0115678	0.241542	5.03586	22.4576	KCNE4;KCNQ1;FGF12;SCN4B
GO_Biological_Process_2023	Negative Regulation Of Axon Extension (GO:0030517)	4/30	0.0115678	0.241542	5.03586	22.4576	SEMA3D;MAP2;SEMA3G;TRIM46
GO_Biological_Process_2023	Positive Regulation Of Phosphate Metabolic Process (GO:0045937)	4/30	0.0115678	0.241542	5.03586	22.4576	ANG;ITGA6;PTH1R;EREG
GO_Biological_Process_2023	Negative Regulation Of Cold-Induced Thermogenesis (GO:0120163)	5/46	0.0115727	0.241542	3.9955	17.8164	ADAMTS5;ALDH1A1;ID1;TLR4;IL18R1
GO_Biological_Process_2023	Neuron Projection Guidance (GO:0097485)	9/124	0.0119752	0.241542	2.57168	11.3795	EFNB2;EFNA1;RPS6KA5;RELN;ARHGEF25;DCC;SEMA3D;WNT5A;SEMA3G
GO_Biological_Process_2023	Regulation Of GTPase Activity (GO:0043087)	13/214	0.0121675	0.241542	2.13033	9.39262	VAV3;NTRK1;RGS16;F2R;PREX2;RGS1;RASGEF1B;CHN1;ITGA6;PLXNC1;RGL1;AGRN;RGS8
GO_Biological_Process_2023	Regulation Of Cold-Induced Thermogenesis (GO:0120161)	10/146	0.0122136	0.241542	2.41769	10.6504	ADAMTS5;ID1;ELOVL3;ALDH1A1;DIO2;EBF2;ALPL;CD36;TLR4;IL18R1
GO_Biological_Process_2023	Negative Regulation Of Response To External Stimulus (GO:0032102)	10/146	0.0122136	0.241542	2.41769	10.6504	GRID2;PTGIS;IL10RA;NR1H4;CCN3;SLC39A8;PPARG;EPPK1;APOE;TEK
GO_Biological_Process_2023	AV Node Cell Action Potential (GO:0086016)	2/6	0.01228	0.241542	16.33	71.8483	CACNB2;SCN4B
GO_Biological_Process_2023	Regulation Of Systemic Arterial Blood Pressure By Renin-Angiotensin (GO:0003081)	2/6	0.01228	0.241542	16.33	71.8483	ENPEP;AGT
GO_Biological_Process_2023	Regulation Of Vascular Associated Smooth Muscle Cell Apoptotic Process (GO:1905459)	2/6	0.01228	0.241542	16.33	71.8483	PPARG;SOD2
GO_Biological_Process_2023	Vascular Associated Smooth Muscle Contraction (GO:0014829)	2/6	0.01228	0.241542	16.33	71.8483	EDNRA;EDN3
GO_Biological_Process_2023	Inositol Metabolic Process (GO:0006020)	2/6	0.01228	0.241542	16.33	71.8483	MIOX;SLC5A3
GO_Biological_Process_2023	Macrophage Derived Foam Cell Differentiation (GO:0010742)	2/6	0.01228	0.241542	16.33	71.8483	WNT5A;PPARG
GO_Biological_Process_2023	Positive Regulation Of Cysteine-Type Endopeptidase Activity Involved In Apoptotic Signaling Pathway (GO:2001269)	2/6	0.01228	0.241542	16.33	71.8483	PRR7;LGALS9
GO_Biological_Process_2023	Positive Regulation Of Phospholipid Biosynthetic Process (GO:0071073)	2/6	0.01228	0.241542	16.33	71.8483	FABP3;NR1H4
GO_Biological_Process_2023	Positive Regulation Of Striated Muscle Contraction (GO:0045989)	2/6	0.01228	0.241542	16.33	71.8483	RGS2;KCNQ1
GO_Biological_Process_2023	Positive Regulation Of Inflammatory Response (GO:0050729)	8/104	0.0125464	0.241542	2.73639	11.9808	WNT5A;PLA2G3;S100A12;NUPR1;PLA2G7;TLR4;S100A8;AGT
GO_Biological_Process_2023	Central Nervous System Neuron Differentiation (GO:0021953)	4/31	0.0129755	0.241542	4.8491	21.0678	GRID2;MAP2;CEND1;CBLN1
GO_Biological_Process_2023	Negative Regulation Of Developmental Growth (GO:0048640)	4/31	0.0129755	0.241542	4.8491	21.0678	MAP2;DCC;SEMA3G;TRIM46
GO_Biological_Process_2023	Positive Regulation Of Rho Protein Signal Transduction (GO:0035025)	4/31	0.0129755	0.241542	4.8491	21.0678	PRAG1;F2R;ARRB1;F2RL2
GO_Biological_Process_2023	Positive Regulation Of Cholesterol Transport (GO:0032376)	4/31	0.0129755	0.241542	4.8491	21.0678	LIPG;PPARG;APOE;PLTP
GO_Biological_Process_2023	Toll-Like Receptor 4 Signaling Pathway (GO:0034142)	3/17	0.0131109	0.241542	7.00675	30.3694	NR1H4;LGALS9;TLR4
GO_Biological_Process_2023	Negative Regulation Of Rho Protein Signal Transduction (GO:0035024)	3/17	0.0131109	0.241542	7.00675	30.3694	MYOC;ITGA3;MET
GO_Biological_Process_2023	Negative Regulation Of Insulin Secretion (GO:0046676)	3/17	0.0131109	0.241542	7.00675	30.3694	KCNB1;BMP8A;CCN3
GO_Biological_Process_2023	Positive Regulation Of Small GTPase Mediated Signal Transduction (GO:0051057)	3/17	0.0131109	0.241542	7.00675	30.3694	NTRK1;RELN;FGF10
GO_Biological_Process_2023	Negative Regulation Of MAPK Cascade (GO:0043409)	8/105	0.0132389	0.242039	2.70804	11.7112	RGS2;FBLN1;PPARG;APOE;DUSP8;LAX1;TLR4;AGT
GO_Biological_Process_2023	Metal Ion Transport (GO:0030001)	11/171	0.0136852	0.246199	2.26158	9.70544	CACNG6;CACNG8;CALCRL;NIPAL1;TRPC4;KCNA2;KCNJ15;ATP1A2;SLC17A7;SGK1;SCN4B
GO_Biological_Process_2023	Myelination (GO:0042552)	5/48	0.0137748	0.246199	3.80927	16.3224	MYOC;MARVELD1;MALL;ACSBG1;GPM6B
GO_Biological_Process_2023	Positive Regulation Of Reactive Oxygen Species Metabolic Process (GO:2000379)	5/48	0.0137748	0.246199	3.80927	16.3224	ADGRB1;CD36;SLC5A3;TLR4;AGT
GO_Biological_Process_2023	Skeletal System Development (GO:0001501)	10/149	0.0139339	0.247199	2.36514	10.1072	ADAMTS4;COL18A1;MYOC;BGLAP;HHIP;WNT5A;OGN;ALPL;CHI3L1;PTH1R
GO_Biological_Process_2023	Generation Of Neurons (GO:0048699)	11/172	0.0142419	0.250804	2.24742	9.55505	RNF112;IRX2;RELN;DCC;WNT5A;DNER;TRIM46;SOX11;CELSR1;MET;ASTN1
GO_Biological_Process_2023	Positive Regulation Of Nervous System Development (GO:0051962)	5/49	0.0149747	0.253885	3.7225	15.6397	GRID2;SRPX2;MME;CLSTN3;SOX11
GO_Biological_Process_2023	Regulation Of Insulin Secretion (GO:0050796)	7/87	0.0151223	0.253885	2.87071	12.0328	NOS2;KCNB1;NNAT;BMP8A;NR1H4;CCN3;GCK
GO_Biological_Process_2023	Regulation Of Lymphocyte Proliferation (GO:0050670)	3/18	0.0153906	0.253885	6.53929	27.295	TNFSF18;SOX11;FGF10
GO_Biological_Process_2023	Regulation Of Nervous System Process (GO:0031644)	3/18	0.0153906	0.253885	6.53929	27.295	DLGAP1;NPTX1;NPTX2
GO_Biological_Process_2023	Regulation Of Vascular Endothelial Cell Proliferation (GO:1905562)	3/18	0.0153906	0.253885	6.53929	27.295	FLT1;IGF2;PPARG
GO_Biological_Process_2023	Regulation Of Ventricular Cardiac Muscle Cell Membrane Repolarization (GO:0060307)	3/18	0.0153906	0.253885	6.53929	27.295	KCNE4;KCNQ1;SCN4B
GO_Biological_Process_2023	Membrane Repolarization (GO:0086009)	3/18	0.0153906	0.253885	6.53929	27.295	KCNE4;KCNQ1;ATP1A2
GO_Biological_Process_2023	Negative Regulation Of Peptide Hormone Secretion (GO:0090278)	3/18	0.0153906	0.253885	6.53929	27.295	KCNB1;BMP8A;CCN3
GO_Biological_Process_2023	Nitric Oxide Mediated Signal Transduction (GO:0007263)	3/18	0.0153906	0.253885	6.53929	27.295	NOS2;APOE;CD36
GO_Biological_Process_2023	Skin Development (GO:0043588)	6/68	0.0156998	0.253885	3.17255	13.1791	ITGA3;WNT5A;TXNIP;ITGA6;POU2F3;EREG
GO_Biological_Process_2023	Epithelial Tube Morphogenesis (GO:0060562)	4/33	0.0161071	0.253885	4.51421	18.6369	PODXL;COL4A1;MET;FGF10
GO_Biological_Process_2023	Lung Development (GO:0030324)	4/33	0.0161071	0.253885	4.51421	18.6369	ITGA3;CHI3L1;SOX11;FGF10
GO_Biological_Process_2023	Negative Regulation Of Cell Projection Organization (GO:0031345)	5/50	0.0162425	0.253885	3.63959	14.9956	EFNB2;PRAG1;DCC;CRMP1;APOE
GO_Biological_Process_2023	Positive Regulation Of Hydrolase Activity (GO:0051345)	11/176	0.0166411	0.253885	2.19248	8.98013	PREX2;NTRK1;RGS1;CTSL;RASGEF1B;RGS16;F2R;ITGA6;RGS8;RGL1;AGRN
GO_Biological_Process_2023	Synapse Organization (GO:0050808)	9/131	0.0166568	0.253885	2.42324	9.92302	CACNB2;SDK1;CTNND2;F2R;DNER;LRRC4;RAB39B;AGRN;CBLN1
GO_Biological_Process_2023	Regulation Of Extent Of Cell Growth (GO:0061387)	2/7	0.016855	0.253885	13.0633	53.3389	OLFM1;APOE
GO_Biological_Process_2023	Aromatic Amino Acid Transport (GO:0015801)	2/7	0.016855	0.253885	13.0633	53.3389	SLC7A8;SLC38A3
GO_Biological_Process_2023	Response To Hydroperoxide (GO:0033194)	2/7	0.016855	0.253885	13.0633	53.3389	RNF112;GPX3
GO_Biological_Process_2023	Foam Cell Differentiation (GO:0090077)	2/7	0.016855	0.253885	13.0633	53.3389	WNT5A;PPARG
GO_Biological_Process_2023	Glutathione Catabolic Process (GO:0006751)	2/7	0.016855	0.253885	13.0633	53.3389	GGT5;GGT1
GO_Biological_Process_2023	Intermediate Filament Bundle Assembly (GO:0045110)	2/7	0.016855	0.253885	13.0633	53.3389	NEFL;EPPK1
GO_Biological_Process_2023	Positive Regulation Of Apoptotic Cell Clearance (GO:2000427)	2/7	0.016855	0.253885	13.0633	53.3389	C4A;C2
GO_Biological_Process_2023	Pyrimidine Nucleobase Catabolic Process (GO:0006208)	2/7	0.016855	0.253885	13.0633	53.3389	DPYS;CRMP1
GO_Biological_Process_2023	Negative Regulation Of MAP Kinase Activity (GO:0043407)	5/51	0.0175797	0.25872	3.56029	14.3872	RGS2;PPARG;APOE;LAX1;AGT
GO_Biological_Process_2023	Regulation Of Phosphatidylinositol 3-Kinase Activity (GO:0043551)	4/34	0.0178355	0.25872	4.36351	17.57	PDGFRA;FLT1;PIK3R3;TEK
GO_Biological_Process_2023	Cellular Response To Amyloid-Beta (GO:1904646)	4/34	0.0178355	0.25872	4.36351	17.57	NTRK1;VCAM1;CD36;TLR4
GO_Biological_Process_2023	Regulation Of Insulin-Like Growth Factor Receptor Signaling Pathway (GO:0043567)	3/19	0.0178792	0.25872	6.13027	24.6689	IGFBP4;IGFBP3;IGFBP6
GO_Biological_Process_2023	Embryonic Digestive Tract Development (GO:0048566)	3/19	0.0178792	0.25872	6.13027	24.6689	PDGFRA;RARRES2;SOX11
GO_Biological_Process_2023	Leukotriene Biosynthetic Process (GO:0019370)	3/19	0.0178792	0.25872	6.13027	24.6689	GGT5;LTC4S;GGT1
GO_Biological_Process_2023	Regulation Of Peptidyl-Tyrosine Phosphorylation (GO:0050730)	7/90	0.0179322	0.25872	2.76652	11.1246	EFNA1;RELN;IGF2;PTPN6;THBS4;AGT;FGF10
GO_Biological_Process_2023	Negative Regulation Of Defense Response (GO:0031348)	8/112	0.0188896	0.269088	2.52486	10.0215	PTGIS;IL10RA;NR1H4;CCN3;SLC39A8;PPARG;APOE;TEK
GO_Biological_Process_2023	Positive Regulation Of MAP Kinase Activity (GO:0043406)	7/91	0.0189453	0.269088	2.73345	10.8414	FLT1;EDN3;WNT5A;NEK10;TNFSF11;S100A12;TLR4
GO_Biological_Process_2023	Icosanoid Metabolic Process (GO:0006690)	5/52	0.0189878	0.269088	3.48436	13.8118	PTGIS;DPEP2;CYP1B1;GGT1;LTC4S
GO_Biological_Process_2023	Regulation Of MAPK Cascade (GO:0043408)	12/204	0.0196086	0.275564	2.05608	8.08406	FLT1;MYOC;KSR1;F2R;IGF2;NEK10;ADRA1D;PTPN6;IGFBP6;TEK;DUSP8;FGF10
GO_Biological_Process_2023	Action Potential (GO:0001508)	4/35	0.0196749	0.275564	4.22254	16.5879	KCNE4;KCNB1;KCNQ1;KCNA2
GO_Biological_Process_2023	Positive Regulation Of Neuron Projection Development (GO:0010976)	7/92	0.0199977	0.278457	2.70115	10.5673	NTRK1;RELN;WNT5A;PLA2G3;ITGA6;ALKAL1;APOE
GO_Biological_Process_2023	Leukotriene Metabolic Process (GO:0006691)	3/20	0.0205781	0.284881	5.76937	22.4055	DPEP2;LTC4S;GGT1
GO_Biological_Process_2023	Positive Regulation Of Secretion By Cell (GO:1903532)	6/73	0.0215875	0.28525	2.93504	11.2577	NMB;EDN3;KCNB1;SOX11;ANG;BAIAP3
GO_Biological_Process_2023	Positive Regulation Of Leukocyte Chemotaxis (GO:0002690)	5/54	0.0220216	0.28525	3.34179	12.7514	EDN3;RARRES2;VEGFD;LGALS9;PLA2G7
GO_Biological_Process_2023	Cyclooxygenase Pathway (GO:0019371)	2/8	0.0220339	0.28525	10.8855	41.5301	PTGIS;PTGDS
GO_Biological_Process_2023	Dehydroascorbic Acid Transport (GO:0070837)	2/8	0.0220339	0.28525	10.8855	41.5301	SLC2A4;SLC2A6
GO_Biological_Process_2023	Embryonic Digestive Tract Morphogenesis (GO:0048557)	2/8	0.0220339	0.28525	10.8855	41.5301	PDGFRA;SOX11
GO_Biological_Process_2023	Glucosamine-Containing Compound Catabolic Process (GO:1901072)	2/8	0.0220339	0.28525	10.8855	41.5301	CHI3L2;CHI3L1
GO_Biological_Process_2023	Isoprenoid Biosynthetic Process (GO:0008299)	2/8	0.0220339	0.28525	10.8855	41.5301	IDI1;MVD
GO_Biological_Process_2023	Negative Regulation Of Lipase Activity (GO:0060192)	2/8	0.0220339	0.28525	10.8855	41.5301	RGS2;ANGPTL4
GO_Biological_Process_2023	Positive Regulation Of Megakaryocyte Differentiation (GO:0045654)	2/8	0.0220339	0.28525	10.8855	41.5301	SCIN;TESC
GO_Biological_Process_2023	Positive Regulation Of Protein Kinase C Signaling (GO:0090037)	2/8	0.0220339	0.28525	10.8855	41.5301	WNT5A;ADRA1D
GO_Biological_Process_2023	Positive Regulation Of Smooth Muscle Cell Apoptotic Process (GO:0034393)	2/8	0.0220339	0.28525	10.8855	41.5301	PPARG;SOD2
GO_Biological_Process_2023	Regulation Of DNA Methylation (GO:0044030)	2/8	0.0220339	0.28525	10.8855	41.5301	DNMT3L;WT1
GO_Biological_Process_2023	Negative Regulation Of Neuron Apoptotic Process (GO:0043524)	6/74	0.0229218	0.295149	2.89172	10.9182	NTRK1;F2R;AGAP2;PLA2G3;APOE;SOD2
GO_Biological_Process_2023	Positive Regulation Of Cell Differentiation (GO:0045597)	15/283	0.0230996	0.295848	1.84345	6.94601	IFITM1;EDN3;LAMA2;IGFBP3;RARRES2;PLA2G3;SOX11;GDF6;AGT;SLC6A6;OLFM1;RANBP3L;PPARG;CD36;SP7
GO_Biological_Process_2023	Peptide Catabolic Process (GO:0043171)	3/21	0.0234878	0.29882	5.44857	20.4391	ENPEP;MME;DPEP2
GO_Biological_Process_2023	Negative Regulation Of Endothelial Cell Migration (GO:0010596)	4/37	0.0236937	0.29882	3.96622	14.8437	ANGPT2;ADGRB1;PPARG;APOE
GO_Biological_Process_2023	Positive Regulation Of Multicellular Organismal Process (GO:0051240)	19/387	0.023706	0.29882	1.70336	6.37401	NMB;ELOVL3;F2R;WNT5A;DIO2;SCX;EBF2;SOX11;ADRA1D;AGT;EREG;OLFM1;ZBED2;TNFSF11;ALPL;PPARG;APOE;CD36;TP73
GO_Biological_Process_2023	Protein Maturation (GO:0051604)	8/117	0.0238598	0.299185	2.40841	8.99677	CPM;MME;TESC;NNAT;ECEL1;CPXM1;ECE2;TSPAN33
GO_Biological_Process_2023	Adenylate Cyclase-Modulating G Protein-Coupled Receptor Signaling Pathway (GO:0007188)	10/163	0.0244369	0.302389	2.14716	7.96952	ADCYAP1R1;CALCRL;RGS1;ADM2;ADGRB1;GLP2R;PTGER3;ADRA1D;GNAT1;PTH1R
GO_Biological_Process_2023	Inflammatory Response (GO:0006954)	13/236	0.0251234	0.302389	1.91797	7.0657	AOC3;GGT5;VCAM1;NOS2;PTGER3;F2R;WNT5A;CD40LG;IRAK2;CHI3L1;LGALS9;TLR4;S100A8
GO_Biological_Process_2023	Cellular Response To Peptide (GO:1901653)	5/56	0.0253537	0.302389	3.21041	11.7977	NTRK1;VCAM1;CYP11A1;CD36;TLR4
GO_Biological_Process_2023	Peptide Metabolic Process (GO:0006518)	5/56	0.0253537	0.302389	3.21041	11.7977	CPM;ENPEP;MME;CPXM1;GGT1
GO_Biological_Process_2023	Positive Regulation Of Macromolecule Metabolic Process (GO:0010604)	18/364	0.0255489	0.302389	1.71532	6.29036	EGR1;TESC;HFE;WNT5A;SCX;PIK3R3;SOX11;AGT;OLFM1;WT1;ADM2;FGF19;RNF207;PPARG;LGALS9;CD36;TLR4;FGF10
GO_Biological_Process_2023	Positive Regulation Of Interleukin-6 Production (GO:0032755)	6/76	0.0257542	0.302389	2.80881	10.2779	NOS2;F2R;WNT5A;LGALS9;TLR4;EREG
GO_Biological_Process_2023	Positive Regulation Of Protein Tyrosine Kinase Activity (GO:0061098)	4/38	0.0258759	0.302389	3.84936	14.0673	EFNA1;RELN;AGT;EREG
GO_Biological_Process_2023	Blood Vessel Endothelial Cell Migration (GO:0043534)	3/22	0.0266083	0.302389	5.16153	18.7185	EFNB2;ID1;PIK3R3
GO_Biological_Process_2023	Cellular Response To Low-Density Lipoprotein Particle Stimulus (GO:0071404)	3/22	0.0266083	0.302389	5.16153	18.7185	PPARG;CD36;TLR4
GO_Biological_Process_2023	Glucose Transmembrane Transport (GO:1904659)	3/22	0.0266083	0.302389	5.16153	18.7185	SLC2A4;SLC2A6;SLC5A3
GO_Biological_Process_2023	Hexose Transmembrane Transport (GO:0008645)	3/22	0.0266083	0.302389	5.16153	18.7185	SLC2A4;SLC2A6;SLC5A3
GO_Biological_Process_2023	Negative Regulation Of Cell Communication (GO:0010648)	3/22	0.0266083	0.302389	5.16153	18.7185	KIF26A;HHIP;IGFBP3
GO_Biological_Process_2023	Positive Regulation Of Cholesterol Efflux (GO:0010875)	3/22	0.0266083	0.302389	5.16153	18.7185	PPARG;APOE;PLTP
GO_Biological_Process_2023	Regulation Of Cardiac Muscle Cell Membrane Repolarization (GO:0099623)	3/22	0.0266083	0.302389	5.16153	18.7185	KCNE4;KCNQ1;SCN4B
GO_Biological_Process_2023	Positive Regulation Of Interleukin-1 Beta Production (GO:0032731)	5/57	0.0271342	0.302389	3.14851	11.3565	EGR1;WNT5A;CD36;LGALS9;TLR4
GO_Biological_Process_2023	Positive Regulation Of Endothelial Cell Proliferation (GO:0001938)	6/77	0.0272538	0.302389	2.76911	9.97588	WNT5A;IGF2;ANG;VEGFD;TEK;THBS4
GO_Biological_Process_2023	Positive Regulation Of Synaptic Transmission (GO:0050806)	6/77	0.0272538	0.302389	2.76911	9.97588	RIMS4;CACNG8;RELN;CLSTN3;ADRA1D;BAIAP3
GO_Biological_Process_2023	Regulation Of Granulocyte Differentiation (GO:0030852)	2/9	0.0277768	0.302389	9.32997	33.4344	TESC;EVI2B
GO_Biological_Process_2023	Amine Metabolic Process (GO:0009308)	2/9	0.0277768	0.302389	9.32997	33.4344	AOC3;VCAM1
GO_Biological_Process_2023	Aspartate Transmembrane Transport (GO:0015810)	2/9	0.0277768	0.302389	9.32997	33.4344	SLC1A3;SLC1A6
GO_Biological_Process_2023	Cellular Response To Oxidised Low-Density Lipoprotein Particle Stimulus (GO:0140052)	2/9	0.0277768	0.302389	9.32997	33.4344	CD36;TLR4
GO_Biological_Process_2023	Excitatory Synapse Assembly (GO:1904861)	2/9	0.0277768	0.302389	9.32997	33.4344	WNT5A;LRRC4
GO_Biological_Process_2023	Vasoconstriction (GO:0042310)	2/9	0.0277768	0.302389	9.32997	33.4344	EDNRA;EDN3
GO_Biological_Process_2023	Hematopoietic Stem Cell Differentiation (GO:0060218)	2/9	0.0277768	0.302389	9.32997	33.4344	SP7;MEOX1
GO_Biological_Process_2023	Muscle Cell Migration (GO:0014812)	2/9	0.0277768	0.302389	9.32997	33.4344	CCN3;THBS4
GO_Biological_Process_2023	Peptidyl-Cysteine Modification (GO:0018198)	2/9	0.0277768	0.302389	9.32997	33.4344	NOS2;S100A8
GO_Biological_Process_2023	Positive Regulation Of Smooth Muscle Contraction (GO:0045987)	2/9	0.0277768	0.302389	9.32997	33.4344	SPHK1;F2R
GO_Biological_Process_2023	Regulation Of Animal Organ Morphogenesis (GO:2000027)	2/9	0.0277768	0.302389	9.32997	33.4344	SAPCD2;WT1
GO_Biological_Process_2023	Regulation Of Bile Acid Biosynthetic Process (GO:0070857)	2/9	0.0277768	0.302389	9.32997	33.4344	FGF19;NR1H4
GO_Biological_Process_2023	Cellular Response To Insulin Stimulus (GO:0032869)	7/99	0.0285252	0.30913	2.49472	8.87365	RARRES2;PDK4;IGF2;PIK3R3;PPARG;SLC2A4;GCK
GO_Biological_Process_2023	Potassium Ion Transport (GO:0006813)	8/122	0.0296826	0.320224	2.30218	8.09723	KCNB1;KCNQ1;KCNA2;KCNJ15;SLC1A3;ABCC9;ATP1A2;SLC17A7
GO_Biological_Process_2023	Regulation Of Cellular Response To Transforming Growth Factor Beta Stimulus (GO:1903844)	3/23	0.029939	0.321542	4.9032	17.2033	ITGA3;SOX11;PPARG
GO_Biological_Process_2023	Retinoid Metabolic Process (GO:0001523)	4/40	0.0305916	0.325631	3.63514	12.6758	ADH1B;RARRES2;ALDH1A1;CYP1B1
GO_Biological_Process_2023	Endothelial Cell Migration (GO:0043542)	4/40	0.0305916	0.325631	3.63514	12.6758	ID1;CYP1B1;S100A12;CCN3
GO_Biological_Process_2023	Wound Healing (GO:0042060)	6/80	0.0320955	0.33146	2.65644	9.13559	PDGFRA;WNT5A;EPPK1;EREG;PLEC;FGF10
GO_Biological_Process_2023	Negative Regulation Of Protein Serine/Threonine Kinase Activity (GO:0071901)	6/80	0.0320955	0.33146	2.65644	9.13559	RGS2;PRKAR2B;PPARG;APOE;LAX1;AGT
GO_Biological_Process_2023	Enzyme-Linked Receptor Protein Signaling Pathway (GO:0007167)	8/124	0.0322636	0.33146	2.26226	7.76817	NTRK1;PDGFRA;FLT1;LIFR;LCP2;ALKAL1;TEK;MET
GO_Biological_Process_2023	Regulation Of Chemokine Production (GO:0032642)	4/41	0.0331268	0.33146	3.53671	12.051	EGR1;WNT5A;LGALS9;TLR4
GO_Biological_Process_2023	Regulation Of Heart Rate By Cardiac Conduction (GO:0086091)	4/41	0.0331268	0.33146	3.53671	12.051	CACNB2;KCNE4;KCNQ1;SCN4B
GO_Biological_Process_2023	Carbohydrate Catabolic Process (GO:0016052)	4/41	0.0331268	0.33146	3.53671	12.051	PFKFB1;ALDOC;ENO2;GCK
GO_Biological_Process_2023	Stem Cell Differentiation (GO:0048863)	4/41	0.0331268	0.33146	3.53671	12.051	DNMT3L;EPCAM;SP7;MEOX1
GO_Biological_Process_2023	Positive Regulation Of Cellular Process (GO:0048522)	26/594	0.0334569	0.33146	1.51265	5.13923	LAMA2;SCX;ADRA1D;EFNB2;IBSP;EPCAM;TNFSF18;PDGFRA;EDN3;SPHK1;F2R;GLP2R;IGF2;VEGFD;LIFR;EREG;SLC6A6;FRMD5;SAPCD2;FGF19;PTPN6;ARMC12;MVD;NUPR1;TLR4;S100A8
GO_Biological_Process_2023	Regulation Of AMPA Receptor Activity (GO:2000311)	3/24	0.0334787	0.33146	4.66948	15.8615	CACNG8;RELN;SHISA9
GO_Biological_Process_2023	Regulation Of Interleukin-8 Production (GO:0032677)	6/81	0.0338258	0.33146	2.62088	8.8757	NOS2;F2R;CHI3L1;ARRB1;LGALS9;TLR4
GO_Biological_Process_2023	Regulation Of Coagulation (GO:0050818)	2/10	0.0340456	0.33146	8.1633	27.5924	PROCR;F2R
GO_Biological_Process_2023	Regulation Of Cysteine-Type Endopeptidase Activity Involved In Apoptotic Signaling Pathway (GO:2001267)	2/10	0.0340456	0.33146	8.1633	27.5924	PRR7;LGALS9
GO_Biological_Process_2023	Regulation Of Gene Expression By Genomic Imprinting (GO:0006349)	2/10	0.0340456	0.33146	8.1633	27.5924	DNMT3L;IGF2
GO_Biological_Process_2023	Acidic Amino Acid Transport (GO:0015800)	2/10	0.0340456	0.33146	8.1633	27.5924	SLC6A6;SLC1A3
GO_Biological_Process_2023	Cellular Response To UV-A (GO:0071492)	2/10	0.0340456	0.33146	8.1633	27.5924	MME;MMP1
GO_Biological_Process_2023	Diol Metabolic Process (GO:0034311)	2/10	0.0340456	0.33146	8.1633	27.5924	SPHK1;PLPP1
GO_Biological_Process_2023	Negative Regulation Of Pathway-Restricted SMAD Protein Phosphorylation (GO:0060394)	2/10	0.0340456	0.33146	8.1633	27.5924	PPARG;LDLRAD4
GO_Biological_Process_2023	Positive Regulation Of Cellular Respiration (GO:1901857)	2/10	0.0340456	0.33146	8.1633	27.5924	IFNLR1;NUPR1
GO_Biological_Process_2023	Prostaglandin Transport (GO:0015732)	2/10	0.0340456	0.33146	8.1633	27.5924	NOS2;SLCO2A1
GO_Biological_Process_2023	Protein Kinase C-activating G Protein-Coupled Receptor Signaling Pathway (GO:0007205)	2/10	0.0340456	0.33146	8.1633	27.5924	F2R;PLPP1
GO_Biological_Process_2023	Regulation Of Calcium Ion Transmembrane Transport Via High Voltage-Gated Calcium Channel (GO:1902514)	2/10	0.0340456	0.33146	8.1633	27.5924	CACNG6;CACNB2
GO_Biological_Process_2023	Regulation Of Pathway-Restricted SMAD Protein Phosphorylation (GO:0060393)	5/61	0.035041	0.3384	2.92301	9.79571	HFE;BMP8A;PPARG;LDLRAD4;GDF6
GO_Biological_Process_2023	Positive Regulation Of Interleukin-8 Production (GO:0032757)	5/61	0.035041	0.3384	2.92301	9.79571	NOS2;F2R;CHI3L1;LGALS9;TLR4
GO_Biological_Process_2023	Amino Acid Transmembrane Transport (GO:0003333)	4/42	0.035781	0.340062	3.44346	11.4679	SLC6A6;SLC7A8;SLC1A6;SLC38A3
GO_Biological_Process_2023	Branching Morphogenesis Of An Epithelial Tube (GO:0048754)	4/42	0.035781	0.340062	3.44346	11.4679	COL4A1;WT1;MET;FGF10
GO_Biological_Process_2023	Collagen Fibril Organization (GO:0030199)	4/42	0.035781	0.340062	3.44346	11.4679	COL18A1;ADAMTS2;SCX;CYP1B1
GO_Biological_Process_2023	Keratinocyte Differentiation (GO:0030216)	4/42	0.035781	0.340062	3.44346	11.4679	WNT5A;TXNIP;POU2F3;EREG
GO_Biological_Process_2023	Nervous System Development (GO:0007399)	20/433	0.0360738	0.34149	1.59663	5.30432	RBFOX3;LSAMP;CRMP1;SOX11;LDB2;CELSR1;NPAS1;OLFM1;SDK1;RELN;SCIN;FGF19;ADGRB1;DNER;NPTX1;PCDH1;MET;FGF12;GPM6B;CBLN1
GO_Biological_Process_2023	Regulation Of Chondrocyte Differentiation (GO:0032330)	3/25	0.0372255	0.346907	4.457	14.6669	EFEMP1;SCIN;GDF6
GO_Biological_Process_2023	Regulation Of Glycogen Biosynthetic Process (GO:0005979)	3/25	0.0372255	0.346907	4.457	14.6669	PPP1R3G;IGF2;GCK
GO_Biological_Process_2023	Metanephros Development (GO:0001656)	3/25	0.0372255	0.346907	4.457	14.6669	WT1;GDF6;FGF10
GO_Biological_Process_2023	Regulation Of Cell Size (GO:0008361)	3/25	0.0372255	0.346907	4.457	14.6669	RAP1GAP2;VAV3;DEPTOR
GO_Biological_Process_2023	Phospholipase C-activating G Protein-Coupled Receptor Signaling Pathway (GO:0007200)	6/83	0.0374646	0.347782	2.55254	8.38347	F2R;PTGER3;ADRA1D;PTH1R;AGT;F2RL2
GO_Biological_Process_2023	Positive Regulation Of Protein Modification Process (GO:0031401)	12/225	0.0378082	0.348306	1.85134	6.06356	EFNA1;NTRK1;EGR1;RELN;RARRES2;FGF19;IGF2;PIK3R3;VEGFD;ARRB1;TEK;FGF10
GO_Biological_Process_2023	Skeletal System Morphogenesis (GO:0048705)	4/43	0.0385546	0.348306	3.35499	10.9228	PDGFRA;MMP13;HHIP;SOX11
GO_Biological_Process_2023	Regulation Of Interleukin-1 Beta Production (GO:0032651)	6/84	0.0393741	0.348306	2.51969	8.1503	EGR1;F2R;WNT5A;CD36;LGALS9;TLR4
GO_Biological_Process_2023	Regulation Of Epithelial Cell Apoptotic Process (GO:1904035)	2/11	0.040804	0.348306	7.25589	23.2114	NUPR1;TEK
GO_Biological_Process_2023	Regulation Of Fatty Acid Metabolic Process (GO:0019217)	2/11	0.040804	0.348306	7.25589	23.2114	FABP3;PDK4
GO_Biological_Process_2023	Regulation Of Keratinocyte Migration (GO:0051547)	2/11	0.040804	0.348306	7.25589	23.2114	EPPK1;FGF10
GO_Biological_Process_2023	Regulation Of Monocyte Chemotactic Protein-1 Production (GO:0071637)	2/11	0.040804	0.348306	7.25589	23.2114	APOD;LGALS9
GO_Biological_Process_2023	Regulation Of Phospholipase C Activity (GO:1900274)	2/11	0.040804	0.348306	7.25589	23.2114	PDGFRA;FLT1
GO_Biological_Process_2023	Sphingoid Metabolic Process (GO:0046519)	2/11	0.040804	0.348306	7.25589	23.2114	SPHK1;PLPP1
GO_Biological_Process_2023	Epithelial Cell-Cell Adhesion (GO:0090136)	2/11	0.040804	0.348306	7.25589	23.2114	CCN3;THBS4
GO_Biological_Process_2023	Intestinal Absorption (GO:0050892)	2/11	0.040804	0.348306	7.25589	23.2114	KCNQ1;CD36
GO_Biological_Process_2023	Lipoprotein Transport (GO:0042953)	2/11	0.040804	0.348306	7.25589	23.2114	PPARG;CD36
GO_Biological_Process_2023	Neurotransmitter Uptake (GO:0001504)	2/11	0.040804	0.348306	7.25589	23.2114	SLC1A3;SLC1A6
GO_Biological_Process_2023	Phasic Smooth Muscle Contraction (GO:0014821)	2/11	0.040804	0.348306	7.25589	23.2114	EDN3;PTGER3
GO_Biological_Process_2023	Positive Regulation Of Lipid Transport (GO:0032370)	2/11	0.040804	0.348306	7.25589	23.2114	NMB;APOE
GO_Biological_Process_2023	Positive Regulation Of Muscle Contraction (GO:0045933)	2/11	0.040804	0.348306	7.25589	23.2114	SPHK1;F2R
GO_Biological_Process_2023	Pyrimidine Nucleobase Metabolic Process (GO:0006206)	2/11	0.040804	0.348306	7.25589	23.2114	DPYS;CRMP1
GO_Biological_Process_2023	L-amino Acid Transport (GO:0015807)	3/26	0.0411772	0.348306	4.263	13.5984	SLC7A8;SLC1A3;SLC38A3
GO_Biological_Process_2023	Camera-Type Eye Development (GO:0043010)	3/26	0.0411772	0.348306	4.263	13.5984	EFEMP1;WT1;CYP1B1
GO_Biological_Process_2023	Cardiac Muscle Cell Development (GO:0055013)	3/26	0.0411772	0.348306	4.263	13.5984	PDGFRA;MYH11;ALPK3
GO_Biological_Process_2023	Regulation Of Vasoconstriction (GO:0019229)	3/26	0.0411772	0.348306	4.263	13.5984	F2R;ADRA1D;AGT
GO_Biological_Process_2023	Positive Regulation Of Nuclear Division (GO:0051785)	3/26	0.0411772	0.348306	4.263	13.5984	EDN3;IGF2;EREG
GO_Biological_Process_2023	Positive Regulation Of Phosphatidylinositol 3-Kinase Activity (GO:0043552)	3/26	0.0411772	0.348306	4.263	13.5984	PDGFRA;FLT1;TEK
GO_Biological_Process_2023	Regulation Of Kinase Activity (GO:0043549)	6/85	0.0413443	0.348306	2.48766	7.92525	NTRK1;PDGFRA;FLT1;LDB2;TEK;MET
GO_Biological_Process_2023	Integrin-Mediated Signaling Pathway (GO:0007229)	6/85	0.0413443	0.348306	2.48766	7.92525	CD40LG;ADAMTS1;ITGA3;ITGA6;FBLN1;ITGA9
GO_Biological_Process_2023	Extracellular Matrix Disassembly (GO:0022617)	4/44	0.0414477	0.348306	3.27095	10.4125	ADAMTS4;ADAMTS5;MMP13;MMP1
GO_Biological_Process_2023	Positive Regulation Of Chemotaxis (GO:0050921)	4/44	0.0414477	0.348306	3.27095	10.4125	SMOC2;EDN3;RARRES2;MET
GO_Biological_Process_2023	Positive Regulation Of Interleukin-1 Production (GO:0032732)	5/64	0.0418144	0.350159	2.77395	8.80595	EGR1;WNT5A;CD36;LGALS9;TLR4
GO_Biological_Process_2023	Regulation Of Cellular Metabolic Process (GO:0031323)	4/45	0.0444605	0.37102	3.191	9.93408	PDK4;CYP1B1;SLC2A6;GCK
GO_Biological_Process_2023	Negative Regulation Of Multicellular Organismal Process (GO:0051241)	12/231	0.0446851	0.3716	1.80006	5.59478	EFNA1;PROCR;ADAMTS5;RGS2;RPS6KA5;ID1;F2R;ALDH1A1;NR1H4;LDLRAD4;TLR4;IL18R1
GO_Biological_Process_2023	Cardiac Muscle Cell Differentiation (GO:0055007)	3/27	0.0453311	0.372173	4.08516	12.6385	WT1;MYH11;ALPK3
GO_Biological_Process_2023	Positive Regulation Of Immune System Process (GO:0002684)	3/27	0.0453311	0.372173	4.08516	12.6385	TNFSF18;C7;LGALS9
GO_Biological_Process_2023	Regulation Of Fibroblast Proliferation (GO:0048145)	4/46	0.0475926	0.372173	3.11486	9.485	PDGFRA;SPHK1;WNT5A;EREG
GO_Biological_Process_2023	Amino Acid Transport (GO:0006865)	4/46	0.0475926	0.372173	3.11486	9.485	SLC6A6;SLC7A8;SLC38A3;SLC7A2
GO_Biological_Process_2023	Cardiac Conduction (GO:0061337)	4/46	0.0475926	0.372173	3.11486	9.485	CACNB2;KCNE4;KCNQ1;SCN4B
GO_Biological_Process_2023	Cellular Component Disassembly (GO:0022411)	4/46	0.0475926	0.372173	3.11486	9.485	ADAMTS4;ADAMTS5;MMP13;MMP1
GO_Biological_Process_2023	Positive Regulation Of Peptide Hormone Secretion (GO:0090277)	4/46	0.0475926	0.372173	3.11486	9.485	HFE;NNAT;TNFSF11;GCK
GO_Biological_Process_2023	Regulation Of Endothelial Cell Migration (GO:0010594)	6/88	0.0476232	0.372173	2.39628	7.29532	SMOC2;WNT5A;ADGRB1;APOE;TEK;AGT
GO_Biological_Process_2023	Negative Regulation Of Neuron Death (GO:1901215)	6/88	0.0476232	0.372173	2.39628	7.29532	NTRK1;F2R;AGAP2;PLA2G3;APOE;SOD2
GO_Biological_Process_2023	MyD88-dependent Toll-Like Receptor Signaling Pathway (GO:0002755)	2/12	0.0480173	0.372173	6.52997	19.8262	IRAK2;TLR4
GO_Biological_Process_2023	Alanine Transport (GO:0032328)	2/12	0.0480173	0.372173	6.52997	19.8262	SLC6A6;SLC38A3
GO_Biological_Process_2023	Atrial Cardiac Muscle Cell Action Potential (GO:0086014)	2/12	0.0480173	0.372173	6.52997	19.8262	CACNB2;KCNQ1
GO_Biological_Process_2023	Calcium Ion Import (GO:0070509)	2/12	0.0480173	0.372173	6.52997	19.8262	CACNB2;TRPC4
GO_Biological_Process_2023	Relaxation Of Cardiac Muscle (GO:0055119)	2/12	0.0480173	0.372173	6.52997	19.8262	RGS2;ATP1A2
GO_Biological_Process_2023	Spinal Cord Development (GO:0021510)	2/12	0.0480173	0.372173	6.52997	19.8262	RELN;SOX11
GO_Biological_Process_2023	Lipoprotein Localization (GO:0044872)	2/12	0.0480173	0.372173	6.52997	19.8262	PPARG;CD36
GO_Biological_Process_2023	Negative Regulation Of Cardiac Muscle Hypertrophy (GO:0010614)	2/12	0.0480173	0.372173	6.52997	19.8262	RGS2;PPARG
GO_Biological_Process_2023	Negative Regulation Of Coagulation (GO:0050819)	2/12	0.0480173	0.372173	6.52997	19.8262	PROCR;APOE
GO_Biological_Process_2023	Negative Regulation Of Complement Activation (GO:0045916)	2/12	0.0480173	0.372173	6.52997	19.8262	SUSD4;SERPING1
GO_Biological_Process_2023	Negative Regulation Of Locomotion (GO:0040013)	2/12	0.0480173	0.372173	6.52997	19.8262	FRMD5;FBLN1
GO_Biological_Process_2023	Phospholipid Homeostasis (GO:0055091)	2/12	0.0480173	0.372173	6.52997	19.8262	FABP3;LIPG
GO_Biological_Process_2023	Phosphate-Containing Compound Metabolic Process (GO:0006796)	10/184	0.0493817	0.376561	1.88596	5.6733	PFKFB1;PTPRB;SPHK1;PLA2G3;ALPL;ALDOC;DUSP8;NUDT14;PLPP1;GCK
GO_Biological_Process_2023	Regulation Of Chemotaxis (GO:0050920)	3/28	0.0496841	0.376561	3.92155	11.7728	EFNB2;PDGFRA;RARRES2
GO_Biological_Process_2023	Cell-Substrate Junction Assembly (GO:0007044)	3/28	0.0496841	0.376561	3.92155	11.7728	COL17A1;ITGA6;PLEC
GO_Biological_Process_2023	Diterpenoid Metabolic Process (GO:0016101)	3/28	0.0496841	0.376561	3.92155	11.7728	ADH1B;RARRES2;ALDH1A1
GO_Biological_Process_2023	Fatty Acid Derivative Biosynthetic Process (GO:1901570)	3/28	0.0496841	0.376561	3.92155	11.7728	GGT5;ACSS3;GGT1
GO_Biological_Process_2023	Negative Regulation Of Signaling (GO:0023057)	3/28	0.0496841	0.376561	3.92155	11.7728	KIF26A;HHIP;IGFBP3
GO_Biological_Process_2023	Negative Regulation Of Type II Interferon Production (GO:0032689)	3/28	0.0496841	0.376561	3.92155	11.7728	NR1H4;LGALS9;TLR4
KEGG_2021_Human	ECM-receptor interaction	14/88	3.16096e-07	8.25011e-05	6.28355	94.0473	LAMA2;ITGA3;THBS4;RELN;IBSP;COL4A2;COL4A1;CHAD;COL4A6;COL4A5;ITGA6;CD36;AGRN;ITGA9
KEGG_2021_Human	PI3K-Akt signaling pathway	29/354	9.75379e-07	0.000127287	3.00253	41.5563	FLT1;LAMA2;PIK3R3;THBS4;RELN;IBSP;CREB3L4;CHAD;NTRK1;PDGFRA;ANGPT2;ITGA3;F2R;IGF2;VEGFD;EREG;EFNA1;COL4A2;COL4A1;FGF19;COL4A6;COL4A5;ITGA6;TEK;SGK1;TLR4;MET;FGF10;ITGA9
KEGG_2021_Human	Complement and coagulation cascades	12/85	7.94675e-06	0.000638804	5.44126	63.8954	CFD;C4A;PROCR;C1S;C7;C1R;PROS1;F2R;F13A1;SERPING1;F2RL2;C2
KEGG_2021_Human	Focal adhesion	19/201	9.79009e-06	0.000638804	3.4778	40.1135	VAV3;PDGFRA;FLT1;LAMA2;ITGA3;PIK3R3;VEGFD;THBS4;RELN;IBSP;COL4A2;COL4A1;CHAD;COL4A6;COL4A5;PIP5K1B;ITGA6;MET;ITGA9
KEGG_2021_Human	Protein digestion and absorption	11/103	0.000250689	0.0130859	3.94708	32.7264	COL17A1;COL18A1;COL4A2;MME;SLC7A8;COL4A1;KCNQ1;COL4A6;COL4A5;COL21A1;ATP1A2
KEGG_2021_Human	MAPK signaling pathway	20/294	0.00055667	0.0242152	2.42422	18.166	NTRK1;PDGFRA;FLT1;ANGPT2;HSPA6;IGF2;VEGFD;ARRB1;DUSP8;EREG;EFNA1;CACNG6;CACNB2;CACNG8;RPS6KA5;FGF19;PTPN7;TEK;MET;FGF10
KEGG_2021_Human	PPAR signaling pathway	8/74	0.00158778	0.0488445	3.98639	25.694	FABP3;MMP1;ACSBG1;PLIN2;PPARG;CD36;ANGPTL4;PLTP
KEGG_2021_Human	Relaxin signaling pathway	11/129	0.00167263	0.0488445	3.07324	19.6483	MMP13;COL4A2;NOS2;CREB3L4;COL4A1;MMP1;COL4A6;COL4A5;PIK3R3;ARRB1;VEGFD
KEGG_2021_Human	Small cell lung cancer	9/92	0.00168429	0.0488445	3.56908	22.7936	COL4A2;LAMA2;NOS2;ITGA3;COL4A1;COL4A6;COL4A5;PIK3R3;ITGA6
KEGG_2021_Human	Arachidonic acid metabolism	7/61	0.00218109	0.0569265	4.25863	26.0966	GGT5;PTGIS;GPX3;PLA2G3;GGT1;PTGDS;LTC4S
KEGG_2021_Human	Pathways in cancer	28/531	0.00269231	0.0638811	1.85236	10.9611	LAMA2;HHIP;PTGER3;PIK3R3;EDNRA;RPS6KA5;JAG2;NTRK1;GSTM3;PDGFRA;NOS2;ITGA3;DCC;MMP1;F2R;WNT5A;IGF2;VEGFD;AGT;COL4A2;COL4A1;FGF19;COL4A6;COL4A5;PPARG;ITGA6;MET;FGF10
KEGG_2021_Human	AGE-RAGE signaling pathway in diabetic complications	9/100	0.00299273	0.0650918	3.25396	18.9106	EGR1;VCAM1;COL4A2;COL4A1;COL4A6;COL4A5;PIK3R3;VEGFD;AGT
KEGG_2021_Human	Amoebiasis	9/102	0.00342043	0.0664481	3.18366	18.0768	COL4A2;LAMA2;NOS2;COL4A1;IL1R2;COL4A6;COL4A5;PIK3R3;TLR4
KEGG_2021_Human	Malaria	6/50	0.00356427	0.0664481	4.47458	25.2223	VCAM1;CD40LG;CD36;MET;TLR4;THBS4
KEGG_2021_Human	Ras signaling pathway	15/232	0.00422667	0.0700017	2.28277	12.4784	NTRK1;PDGFRA;FLT1;ANGPT2;KSR1;IGF2;PIK3R3;PLA2G3;VEGFD;EFNA1;FGF19;TEK;RGL1;MET;FGF10
KEGG_2021_Human	Rap1 signaling pathway	14/210	0.00429129	0.0700017	2.35739	12.8505	VAV3;PDGFRA;FLT1;ANGPT2;F2R;PIK3R3;VEGFD;EFNA1;FGF19;ID1;LCP2;TEK;MET;FGF10
KEGG_2021_Human	Hypertrophic cardiomyopathy	8/90	0.00540475	0.0829788	3.20591	16.7364	CACNG6;CACNB2;CACNG8;LAMA2;ITGA3;ITGA6;AGT;ITGA9
KEGG_2021_Human	Calcium signaling pathway	15/240	0.00575622	0.0834651	2.20069	11.35	NTRK1;PDGFRA;MCOLN3;FLT1;NOS2;SPHK1;PTGER3;F2R;VEGFD;ADRA1D;EDNRA;FGF19;ITPKA;MET;FGF10
KEGG_2021_Human	Pertussis	7/76	0.00746663	0.0995302	3.33026	16.3093	C4A;C1S;NOS2;C1R;SERPING1;TLR4;C2
KEGG_2021_Human	Dilated cardiomyopathy	8/96	0.00792588	0.0995302	2.98639	14.447	CACNG6;CACNB2;CACNG8;LAMA2;ITGA3;ITGA6;AGT;ITGA9
KEGG_2021_Human	Arrhythmogenic right ventricular cardiomyopathy	7/77	0.00800817	0.0995302	3.28251	15.8456	CACNG6;CACNB2;CACNG8;LAMA2;ITGA3;ITGA6;ITGA9
KEGG_2021_Human	Axon guidance	12/182	0.00855477	0.101491	2.32482	11.0691	EFNB2;EFNA1;NRP1;DCC;TRPC4;SEMA3D;WNT5A;LRRC4;SEMA3G;PIK3R3;PLXNC1;MET
KEGG_2021_Human	Parathyroid hormone synthesis, secretion and action	8/106	0.0139588	0.151859	2.68027	11.4492	EGR1;MMP25;MMP13;CREB3L4;BGLAP;TNFSF11;ARRB1;PTH1R
KEGG_2021_Human	Regulation of actin cytoskeleton	13/218	0.0140177	0.151859	2.08833	8.91182	VAV3;PDGFRA;ITGA3;F2R;PIK3R3;SCIN;FGF19;PIP5K1B;MYH11;ITGA6;PIP4K2C;FGF10;ITGA9
KEGG_2021_Human	Adrenergic signaling in cardiomyocytes	10/150	0.0145458	0.151859	2.34812	9.93362	CACNG6;CACNB2;CACNG8;RPS6KA5;CREB3L4;KCNQ1;ADRA1D;ATP1A2;SCN4B;AGT
KEGG_2021_Human	Cholesterol metabolism	5/50	0.0162425	0.157469	3.63959	14.9956	LIPG;CD36;ANGPTL4;APOE;PLTP
KEGG_2021_Human	HIF-1 signaling pathway	8/109	0.0162899	0.157469	2.60026	10.7058	FLT1;ANGPT2;NOS2;PIK3R3;ALDOC;TEK;ENO2;TLR4
KEGG_2021_Human	Central carbon metabolism in cancer	6/70	0.0179018	0.16687	3.07309	12.3626	NTRK1;PDGFRA;PIK3R3;SLC16A3;MET;GCK
KEGG_2021_Human	Lipid and atherosclerosis	12/215	0.028065	0.252067	1.94355	6.94476	VAV3;CD40LG;VCAM1;NCF2;MMP1;HSPA6;PIK3R3;PPARG;CD36;SOD2;TLR4;POU2F3
KEGG_2021_Human	Transcriptional misregulation in cancer	11/192	0.0293249	0.252067	1.99701	7.04807	NTRK1;FLT1;TLX3;WT1;IGFBP3;IL1R2;PPARG;NUPR1;PROM1;MET;BAIAP3
KEGG_2021_Human	Renin-angiotensin system	3/23	0.029939	0.252067	4.9032	17.2033	ENPEP;MME;AGT
KEGG_2021_Human	Taurine and hypotaurine metabolism	2/11	0.040804	0.332808	7.25589	23.2114	GGT5;GGT1
KEGG_2021_Human	Systemic lupus erythematosus	8/135	0.0492018	0.364929	2.06513	6.21983	C4A;CD40LG;C7;C1S;C1R;H2BW1;H2BC18;C2
KEGG_2021_Human	Glycolysis / Gluconeogenesis	5/67	0.0493253	0.364929	2.63932	7.94256	ADH1B;ALDOC;ENO2;ACSS1;GCK
Jensen_TISSUES	Plasma cell	30/286	2.5047e-09	1.82593e-06	3.9645	78.5173	NRP1;ITIH4;ADAMDEC1;ENPEP;ITIH3;C1S;LAMA2;C1R;PROS1;SAA4;F13A1;C2;C4A;CLEC3B;C7;LIPG;APOD;NCAM1;PTGDS;AOC3;VCAM1;IGFBP3;RNASE4;PRG4;AGT;OLFM1;BCAM;VNN2;DPEP2;SERPING1
Jensen_TISSUES	Artery	31/336	2.86738e-08	1.04516e-05	3.43577	59.67	CALCRL;NCF2;PTGER3;KCNA2;SEMA3G;TNFRSF11B;HIF3A;ENO2;PLA2G7;TSPAN33;SELENBP1;EDNRA;PCSK1N;PCLO;MAP2;BGLAP;MYH11;APOE;CTSC;EGR1;PTGIS;EDN3;MME;NOS2;TRPC4;MMP1;SOD2;AGT;FABP3;MGP;PPARG
Jensen_TISSUES	Synovia	12/63	2.9258e-07	7.10969e-05	7.79734	117.307	ADAMTS4;C4A;ADAMTS5;MMP13;CD40LG;MMP1;TNFSF11;CHI3L1;S100A12;TNFRSF11B;PRG4;PADI4
Jensen_TISSUES	Cerebrospinal fluid	10/44	5.09608e-07	7.43008e-05	9.72194	140.867	C4A;PCSK1N;IGFBP3;OGN;IGF2;SERPING1;APOD;IGFBP6;APOE;PTGDS
Jensen_TISSUES	Bone matrix	10/44	5.09608e-07	7.43008e-05	9.72194	140.867	MMP13;IBSP;BGLAP;MMP1;MGP;OGN;IGF2;ALPL;TNFRSF11B;SP7
Jensen_TISSUES	Long bone	11/57	7.97863e-07	9.69404e-05	7.91297	111.109	PHOSPHO1;MMP13;IBSP;BGLAP;SLCO2A1;TNFSF11;ALPL;LIFR;TNFRSF11B;PTH1R;SP7
Jensen_TISSUES	Mesenchyme	24/264	1.3742e-06	0.000143113	3.35035	45.2218	PDGFRA;DLX3;VCAM1;FLT1;MME;MMP1;WNT5A;IGF2;ENO2;MMP13;IBSP;EPCAM;BGLAP;WT1;ALDH1A1;TNFSF11;PPARG;ITGA6;NCAM1;SP7;TEK;PROM1;MET;FGF10
Jensen_TISSUES	Stromal cell	19/182	2.28018e-06	0.000207782	3.88703	50.4974	VCAM1;FLT1;MME;IGFBP4;MMP1;IGFBP3;WNT5A;IGF2;TNFRSF11B;ENO2;MMP13;IBSP;BGLAP;TNFSF11;PPARG;NCAM1;SP7;PROM1;MET
Jensen_TISSUES	Tendon	14/111	5.51122e-06	0.000446409	4.78793	57.9758	VCAM1;MMP1;TNFRSF11B;PRG4;GDF6;LAX1;THBS4;ADAMTS5;MMP13;CD40LG;BGLAP;TNFSF11;CHI3L1;PADI4
Jensen_TISSUES	UMR-106 cell	6/17	6.38463e-06	0.000464706	17.9288	214.458	MMP13;IBSP;BGLAP;TNFSF11;TNFRSF11B;PTH1R
Jensen_TISSUES	Synovial tissue	12/84	7.01202e-06	0.000464706	5.51712	65.4766	ADAMTS4;ADAMTS5;MMP13;VCAM1;CD40LG;MMP1;TNFSF11;CHI3L1;TNFRSF11B;PRG4;PADI4;TLR4
Jensen_TISSUES	Adult	50/918	3.04083e-05	0.0018054	1.95557	20.3395	FLT1;PROS1;HFE;NRL;SLC2A4;ENO2;ADAMTS2;IBSP;TNFSF11;GGT1;PDGFRA;RBFOX3;MYOC;MME;IGFBP4;MMP1;IGFBP3;WNT5A;MMP13;PPARG;MET;TLR4;S100A8;SLC1A3;TNFRSF11B;CYGB;CYP3A7;EFNB2;RELN;EPCAM;BGLAP;MAP2;CYP11A1;SLC17A7;MYH11;NCAM1;APOE;PROM1;NTRK1;EGR1;ANGPT2;VCAM1;IGF2;AGT;GCK;CD40LG;WT1;ALPL;TEK;AGRN
Jensen_TISSUES	HUVEC cell	13/113	3.2195e-05	0.0018054	4.30449	44.5244	COL18A1;NRP1;VCAM1;FLT1;ANGPT2;MMP1;F2R;PROCR;PPARG;ANG;APOE;TEK;TLR4
Jensen_TISSUES	Tibia	10/71	4.60634e-05	0.00239858	5.41123	54.0338	ADAMTS5;MMP13;IBSP;BGLAP;IGFBP3;TNFSF11;TNFRSF11B;PTH1R;SP7;LAX1
Jensen_TISSUES	Cerebellar Purkinje cell	6/24	5.81144e-05	0.00282436	10.9525	106.821	GRID2;DNER;SLC1A6;RGS8;CBLN1;SPTBN2
Jensen_TISSUES	Vasculature	13/121	6.62509e-05	0.00301856	3.98399	38.3342	COL18A1;NRP1;CALCRL;VCAM1;FLT1;ANGPT2;EDN3;EFNB2;EDNRA;PPARG;APOE;TEK;PROM1
Jensen_TISSUES	Prepuce	8/49	9.10433e-05	0.00390415	6.42542	59.7832	COL17A1;PDGFRA;EGR1;DLX3;SERPING1;PTX3;PLXNC1;DSC3
Jensen_TISSUES	Knee	12/110	0.000108191	0.00438172	4.04795	36.9643	ADAMTS4;ADAMTS5;MMP13;MMP1;SEMA3D;BGLAP;PROS1;TNFSF11;CHI3L1;TNFRSF11B;PRG4;LAX1
Jensen_TISSUES	SAOS-2 cell	6/28	0.000146978	0.00535735	8.95932	79.0681	IBSP;BGLAP;IGFBP4;TNFSF11;TNFRSF11B;SP7
Jensen_TISSUES	Cementum	6/28	0.000146978	0.00535735	8.95932	79.0681	IBSP;BGLAP;TNFSF11;ALPL;TNFRSF11B;SP7
Jensen_TISSUES	Osteoclast	8/54	0.000184336	0.0063991	5.72552	49.2324	VAV3;EFNB2;IBSP;BGLAP;TNFSF11;TNFRSF11B;PTH1R;SP7
Jensen_TISSUES	Osteoblast cell line	4/11	0.000218002	0.0069561	18.723	157.854	IBSP;BGLAP;TNFSF11;TNFRSF11B
Jensen_TISSUES	Cancellous bone	7/42	0.000219465	0.0069561	6.57691	55.406	MMP13;IBSP;BGLAP;TNFSF11;PPARG;PTH1R;SP7
Jensen_TISSUES	Endochondral bone	6/31	0.000266249	0.00808732	7.88298	64.8854	PHOSPHO1;MMP13;IBSP;BGLAP;PTH1R;SP7
Jensen_TISSUES	Dentin	9/72	0.000278884	0.00813227	4.70698	38.5253	MMP25;DLX3;IBSP;BGLAP;MGP;TNFSF11;ALPL;TNFRSF11B;SP7
Jensen_TISSUES	Mesenchymal stem cell	14/159	0.000298496	0.00823588	3.195	25.933	VCAM1;WNT5A;TNFRSF11B;ENO2;MMP13;IBSP;MAP2;BGLAP;TNFSF11;ALPL;PPARG;SP7;PROM1;TLR4
Jensen_TISSUES	Cranium	13/141	0.0003108	0.00823588	3.35801	27.1205	DLX3;IGF2;TNFRSF11B;PTH1R;ENO2;MMP13;IBSP;BGLAP;OGN;CHN1;TNFSF11;ALPL;SP7
Jensen_TISSUES	Chorioallantois	5/21	0.00031633	0.00823588	10.2517	82.6156	COL18A1;ANGPT2;PTGER3;ANG;TEK
Jensen_TISSUES	Periodontal ligament	7/49	0.000583747	0.0146742	5.47878	40.7952	MMP13;IBSP;MMP1;BGLAP;TNFSF11;TNFRSF11B;SP7
Jensen_TISSUES	SW-1353 cell	4/14	0.000615749	0.0149627	13.1041	96.874	ADAMTS4;ADAMTS5;MMP13;MMP1
Jensen_TISSUES	Granule cell	3/7	0.000842553	0.0198136	24.5363	173.694	GRID2;SHISA9;CBLN1
Jensen_TISSUES	Osteocyte	6/43	0.00162944	0.0359959	5.32304	34.1714	IBSP;BGLAP;TNFSF11;TNFRSF11B;PTH1R;SP7
Jensen_TISSUES	Vascular cell	6/43	0.00162944	0.0359959	5.32304	34.1714	FLT1;VCAM1;MGP;PPARG;APOE;TEK
Jensen_TISSUES	MG-63 cell	5/30	0.0017757	0.0380731	6.55804	41.5357	IBSP;BGLAP;TNFSF11;TNFRSF11B;SP7
Jensen_TISSUES	Root nodule	11/131	0.0018916	0.0393994	3.02171	18.9471	CD40LG;IBSP;MME;BGLAP;WT1;IGF2;GPC3;NCAM1;SP7;ENO2;GGT1
Jensen_TISSUES	Preosteoblast	5/31	0.00206598	0.0418361	6.30548	38.9814	IBSP;BGLAP;TNFSF11;TNFRSF11B;SP7
Jensen_TISSUES	Blood plasma	13/176	0.00243226	0.0479222	2.63218	15.8429	C1S;GPX3;PROS1;F13A1;PLA2G7;GCK;CYP11A1;LIPG;SERPING1;APOD;ANGPTL4;PLTP;SULT1A3
Jensen_TISSUES	Marrow	9/98	0.00260837	0.0488623	3.32743	19.795	CD40LG;IBSP;MME;BGLAP;TNFSF11;TNFRSF11B;PPARG;NCAM1;SP7
Jensen_TISSUES	Femur	7/63	0.00262855	0.0488623	4.10611	24.3957	IBSP;BGLAP;IGFBP3;TNFSF11;TNFRSF11B;PTH1R;SP7
Jensen_TISSUES	Psammoma body	3/10	0.00270166	0.0488623	14.0185	82.9042	MME;WT1;ENO2
Jensen_TISSUES	Epiphyseal growth plate	5/33	0.00274809	0.0488623	5.85448	34.523	MMP13;BGLAP;IGF2;PTH1R;SP7
Jensen_TISSUES	Neuroblast	6/48	0.00289363	0.0502252	4.68814	27.4033	NTRK1;RELN;RBFOX3;MAP2;NCAM1;ENO2
Jensen_TISSUES	MC3T3-E1 cell	6/49	0.00321594	0.0545215	4.57887	26.2811	IBSP;BGLAP;TNFSF11;TNFRSF11B;PTH1R;SP7
Jensen_TISSUES	Fetal serum	3/11	0.00363303	0.0601928	12.2656	68.9043	CD40LG;IGFBP3;IGF2
Jensen_TISSUES	Peripheral nervous system	13/186	0.00391404	0.0634075	2.47874	13.7401	GGT5;AOC3;EGR1;COL18A1;OLFML2B;C1S;ECEL1;THBS4;C7;VGF;PEG10;MAP6;NAT8L
Jensen_TISSUES	Blood vessel endothelium	10/124	0.00400387	0.0634526	2.88755	15.9407	EGR1;EDNRA;CALCRL;PTGIS;EDN3;NOS2;TRPC4;MMP1;PPARG;APOE
Jensen_TISSUES	Atherosclerotic plaque	7/69	0.00440024	0.0655151	3.7076	20.1178	VCAM1;MMP1;PPARG;TNFRSF11B;APOE;TLR4;PLA2G7
Jensen_TISSUES	Gingiva	7/69	0.00440024	0.0655151	3.7076	20.1178	MMP13;CD40LG;MMP1;BGLAP;TNFSF11;TNFRSF11B;TLR4
Jensen_TISSUES	Gingival fluid	4/23	0.00440362	0.0655151	6.89367	37.4004	MMP1;BGLAP;TNFSF11;TNFRSF11B
Jensen_TISSUES	Preadipocyte cell line	3/12	0.00473761	0.0681341	10.9022	58.351	CFD;GPC3;PPARG
Jensen_TISSUES	Alveolar bone	7/70	0.00476658	0.0681341	3.64856	19.5056	DLX3;IBSP;BGLAP;TNFSF11;TNFRSF11B;SP7;FGF10
Jensen_TISSUES	Endothelial cell	6/55	0.00573982	0.0789496	4.01695	20.7288	PROCR;VCAM1;ADAMTS1;IRAK2;LIPG;PTX3
Jensen_TISSUES	Lymphoma cell	6/55	0.00573982	0.0789496	4.01695	20.7288	NCF2;EPCAM;IL10RA;ALPL;ITGA6;PLA2G7
Jensen_TISSUES	Subcutaneous tissue	3/13	0.00602378	0.0813211	9.81147	50.1566	SERPING1;NCAM1;ENO2
Jensen_TISSUES	Schwann cell	7/75	0.00695265	0.0921543	3.37941	16.791	DRP2;NTRK1;LAMA2;KCNA2;NCAM1;ENO2;AGRN
Jensen_TISSUES	Preosteoclast	3/14	0.00749871	0.0976171	8.91906	43.6412	TNFSF11;TNFRSF11B;CPXM1
Jensen_TISSUES	Meniscus	4/27	0.00794591	0.101462	5.6936	27.5291	ADAMTS5;MMP13;MMP1;PRG4
Jensen_TISSUES	Lung adenocarcinoma cell	2/5	0.00835078	0.101462	21.7744	104.199	EPCAM;CRMP1
Jensen_TISSUES	ROS cell	2/5	0.00835078	0.101462	21.7744	104.199	BGLAP;PTH1R
Jensen_TISSUES	FL83B cell	2/5	0.00835078	0.101462	21.7744	104.199	FASN;PLIN2
Jensen_TISSUES	Nerve	9/118	0.00881197	0.10531	2.71408	12.8421	COL4A2;C1S;ADH1B;IGF2;TXNIP;APOD;PTGDS;GPM6B;PLEC
Jensen_TISSUES	Eosinophil	2/6	0.01228	0.137725	16.33	71.8483	PDGFRA;GAB3
Jensen_TISSUES	Osteoclast stem cell	2/6	0.01228	0.137725	16.33	71.8483	TNFSF11;TNFRSF11B
Jensen_TISSUES	Posterior silk gland	2/6	0.01228	0.137725	16.33	71.8483	MALL;MAN1B1
Jensen_TISSUES	Epididymal epithelium	2/6	0.01228	0.137725	16.33	71.8483	BMP8A;PLA2G3
Jensen_TISSUES	Blastema	3/17	0.0131109	0.144815	7.00675	30.3694	WT1;IGF2;NCAM1
Jensen_TISSUES	Umbilical vein	4/34	0.0178355	0.191676	4.36351	17.57	TNFSF18;FLT1;DIO2;PHLDA2
Jensen_TISSUES	Oocyst	3/19	0.0178792	0.191676	6.13027	24.6689	MIOX;CD40LG;TNFRSF11B
Jensen_TISSUES	Amniotic fluid	5/52	0.0189878	0.20061	3.48436	13.8118	SRPX2;CD40LG;IGFBP3;IGF2;S100A12
Jensen_TISSUES	ae3	5/54	0.0220216	0.223093	3.34179	12.7514	MME;EPCAM;WT1;NCAM1;ENO2
Jensen_TISSUES	Mesenchymal epithelium	2/8	0.0220339	0.223093	10.8855	41.5301	WT1;FGF10
Jensen_TISSUES	White adipose tissue	2/8	0.0220339	0.223093	10.8855	41.5301	ELOVL3;DIO2
Jensen_TISSUES	Ear	11/186	0.0239493	0.239165	2.06612	7.71038	EGR1;NRP1;EFEMP1;RELN;IBSP;COL4A1;OGN;CYP1B1;SLC35F1;ATP1A2;GPM6B
Jensen_TISSUES	Mesangial cell	3/22	0.0266083	0.253116	5.16153	18.7185	WNT5A;TRIM46;SLC16A4
Jensen_TISSUES	Retinal pigment epithelium	3/22	0.0266083	0.253116	5.16153	18.7185	SLC6A6;VCAM1;AGRN
Jensen_TISSUES	Photophore	2/9	0.0277768	0.253116	9.32997	33.4344	RAI1;PGLYRP1
Jensen_TISSUES	U-251MG cell	2/9	0.0277768	0.253116	9.32997	33.4344	LRRC4;MUC5B
Jensen_TISSUES	c32	2/9	0.0277768	0.253116	9.32997	33.4344	TOX2;CD36
Jensen_TISSUES	Labyrinthine zone	2/9	0.0277768	0.253116	9.32997	33.4344	LAMA2;IGF2
Jensen_TISSUES	Laryngeal cell line	2/9	0.0277768	0.253116	9.32997	33.4344	RNF112;CD40LG
Jensen_TISSUES	Neointima	5/58	0.0289924	0.260932	3.08894	10.9371	EGR1;VCAM1;PPARG;MYH11;APOE
Jensen_TISSUES	Needle	6/79	0.0304238	0.270475	2.69296	9.40526	MME;MARVELD1;WT1;GPC3;NCAM1;ENO2
Jensen_TISSUES	Immune system	42/1046	0.0308606	0.271053	1.38939	4.83267	ITIH4;ENPEP;FLT1;IL25;C1R;HDC;HFE;CYGB;EPCAM;CYP1B1;NCAM1;LGALS9;APOE;PGLYRP1;PROM1;GGT1;AOC3;EGR1;PDGFRA;VCAM1;RBFOX3;MME;NOS2;MMP1;SPHK1;IL10RA;IGFBP3;WNT5A;IGF2;MUC5B;MMP13;CD40LG;WT1;CHI3L1;PPARG;PLIN2;LCP2;PTPN6;TEK;TLR4;S100A8;CARD11
Jensen_TISSUES	Nasal cavity	3/24	0.0334787	0.290547	4.66948	15.8615	OLFM2;NCAM1;ENO2
Jensen_TISSUES	Myotube	7/103	0.0343626	0.29471	2.39028	8.05712	LAMA2;PDK4;IGF2;PPARG;SLC2A4;AGRN;ANO5
Jensen_TISSUES	Callus	4/42	0.035781	0.296413	3.44346	11.4679	BGLAP;TNFSF11;SP7;MUC5B
Jensen_TISSUES	Talus	4/42	0.035781	0.296413	3.44346	11.4679	MYBPC1;PLA2G7;LAX1;PDZD7
Jensen_TISSUES	Dental pulp	4/42	0.035781	0.296413	3.44346	11.4679	IBSP;BGLAP;ALPL;SP7
Jensen_TISSUES	Female pudendum	3/25	0.0372255	0.304914	4.457	14.6669	COL17A1;KSR1;HIF3A
Jensen_TISSUES	Blood clot	5/63	0.0394752	0.30832	2.82193	9.1207	CD40LG;F2R;CD36;APOE;TSPAN33
Jensen_TISSUES	Incisor	5/63	0.0394752	0.30832	2.82193	9.1207	MMP25;IBSP;BGLAP;PERP;TNFSF11
Jensen_TISSUES	Myoepithelial cell	2/11	0.040804	0.30832	7.25589	23.2114	MYH11;AQP5
Jensen_TISSUES	Chondrocyte cell line	2/11	0.040804	0.30832	7.25589	23.2114	ADAMTS5;MMP13
Jensen_TISSUES	Temporomandibular joint	2/11	0.040804	0.30832	7.25589	23.2114	ADAMTS5;PRG4
Jensen_TISSUES	Hip	7/107	0.0409434	0.30832	2.29419	7.33125	IBSP;BGLAP;PROS1;IGFBP3;TNFSF11;TNFRSF11B;LAX1
Jensen_TISSUES	Osteosarcoma cell	4/44	0.0414477	0.30832	3.27095	10.4125	IGFBP4;ALPL;IGFBP6;SP7
Jensen_TISSUES	Rosette	4/44	0.0414477	0.30832	3.27095	10.4125	OLFM2;CD40LG;NCAM1;ENO2
Jensen_TISSUES	BTO:0002979	4/44	0.0414477	0.30832	3.27095	10.4125	ITIH4;ENPEP;CD40LG;MUC5B
Jensen_TISSUES	Neonate	6/87	0.0454685	0.334814	2.42599	7.49809	CD40LG;IGFBP3;IGF2;ENO2;CPVL;TLR4
Jensen_TISSUES	Spindle cell	5/66	0.0467392	0.340729	2.68273	8.21765	PDGFRA;MME;WT1;NCAM1;ENO2
Jensen_TISSUES	ECV-304 cell	2/12	0.0480173	0.34658	6.52997	19.8262	COL18A1;VCAM1
Jensen_TISSUES	Perichondrium	3/28	0.0496841	0.351648	3.92155	11.7728	MMP13;BGLAP;SP7
Jensen_TISSUES	Mantle	3/28	0.0496841	0.351648	3.92155	11.7728	CD40LG;MME;SOX11
Reactome_2022	Defective B3GALTL Causes PpS R-HSA-5083635	10/37	8.63316e-08	4.59087e-05	12.2469	199.196	ADAMTS16;ADAMTS4;SBSPON;ADAMTS5;SPON1;ADAMTS14;ADAMTS2;ADAMTSL5;ADAMTS1;THSD4
Reactome_2022	O-glycosylation Of TSR Domain-Containing Proteins R-HSA-5173214	10/38	1.14059e-07	4.59087e-05	11.8089	188.783	ADAMTS16;ADAMTS4;SBSPON;ADAMTS5;SPON1;ADAMTS14;ADAMTS2;ADAMTSL5;ADAMTS1;THSD4
Reactome_2022	Extracellular Matrix Organization R-HSA-1474244	27/291	2.01229e-07	5.39964e-05	3.44025	53.0445	COL17A1;COL18A1;LAMA2;FBLN1;ADAMTS16;ADAMTS4;ADAMTS5;ADAMTS14;ADAMTS2;EFEMP1;IBSP;CTSL;ADAMTS1;NCAM1;VCAM1;ITGA3;MMP1;MMP13;COL4A2;COL4A1;COL4A6;COL21A1;COL4A5;ITGA6;AGRN;ITGA9;PLEC
Reactome_2022	Collagen Formation R-HSA-1474290	13/90	2.57391e-06	0.000517999	5.59691	72.0327	COL17A1;COL18A1;ADAMTS2;ADAMTS14;MMP13;COL4A2;CTSL;COL4A1;COL4A6;COL21A1;COL4A5;ITGA6;PLEC
Reactome_2022	Diseases Associated With O-glycosylation Of Proteins R-HSA-3906995	11/69	5.70708e-06	0.00091884	6.27191	75.7258	ADAMTS4;SBSPON;ADAMTS16;ADAMTS5;SPON1;ADAMTS2;ADAMTS14;ADAMTSL5;ADAMTS1;MUC5B;THSD4
Reactome_2022	Diseases Of Glycosylation R-HSA-3781865	15/143	2.47389e-05	0.00331914	3.88796	41.2401	SBSPON;SPON1;MUC5B;THSD4;ADAMTS16;ADAMTS4;ADAMTS5;ADAMTS14;ADAMTS2;ADAMTSL5;ADAMTS1;OGN;GPC3;MAN1B1;AGRN
Reactome_2022	Phase 2 - Plateau Phase R-HSA-5576893	5/15	5.41448e-05	0.00622665	16.4078	161.188	CACNG6;CACNB2;CACNG8;KCNE4;KCNQ1
Reactome_2022	O-linked Glycosylation R-HSA-5173105	12/107	8.2663e-05	0.00831796	4.17642	39.2615	ADAMTS16;ADAMTS4;SBSPON;ADAMTS5;SPON1;ADAMTS14;ADAMTS2;ADAMTSL5;ADAMTS1;MUC5B;GALNT9;THSD4
Reactome_2022	Integrin Cell Surface Interactions R-HSA-216083	9/66	0.000142057	0.0127062	5.20407	46.1043	COL18A1;VCAM1;IBSP;COL4A2;ITGA3;COL4A1;ITGA6;AGRN;ITGA9
Reactome_2022	Collagen Biosynthesis And Modifying Enzymes R-HSA-1650814	9/67	0.000159829	0.0128662	5.11408	44.7043	COL17A1;COL18A1;ADAMTS2;ADAMTS14;COL4A2;COL4A1;COL4A6;COL21A1;COL4A5
Reactome_2022	Platelet Activation, Signaling And Aggregation R-HSA-76002	19/254	0.000234311	0.016764	2.68602	22.4521	VAV3;TOR4A;ITIH4;ITIH3;PROS1;RARRES2;STXBP2;F2R;IGF2;PIK3R3;F13A1;VEGFD;ARRB1;CLEC3B;SERPING1;LCP2;PTPN6;CD36;F2RL2
Reactome_2022	Assembly Of Collagen Fibrils And Other Multimeric Structures R-HSA-2022090	8/57	0.000270724	0.016764	5.37415	44.1455	COL18A1;MMP13;COL4A2;CTSL;COL4A1;COL4A5;ITGA6;PLEC
Reactome_2022	NCAM Signaling For Neurite Out-Growth R-HSA-375165	8/57	0.000270724	0.016764	5.37415	44.1455	CACNB2;RPS6KA5;COL4A2;COL4A1;COL4A5;NCAM1;AGRN;SPTBN2
Reactome_2022	Collagen Chain Trimerization R-HSA-8948216	7/44	0.000296098	0.0169764	6.22076	50.5425	COL17A1;COL18A1;COL4A2;COL4A1;COL4A6;COL21A1;COL4A5
Reactome_2022	Synthesis Of Leukotrienes (LT) And Eoxins (EX) R-HSA-2142691	5/21	0.00031633	0.0169764	10.2517	82.6156	GGT5;DPEP2;CYP4B1;LTC4S;GGT1
Reactome_2022	Arachidonic Acid Metabolism R-HSA-2142753	8/59	0.000344856	0.017142	5.16287	41.1603	GGT5;PTGIS;DPEP2;CYP1B1;CYP4B1;GGT1;PTGDS;LTC4S
Reactome_2022	Platelet Degranulation R-HSA-114608	12/125	0.000362006	0.017142	3.50788	27.7959	TOR4A;ITIH4;ITIH3;CLEC3B;PROS1;RARRES2;STXBP2;IGF2;F13A1;SERPING1;VEGFD;CD36
Reactome_2022	Diseases Of Metabolism R-HSA-5668914	18/247	0.000463569	0.0207318	2.60762	20.0176	SBSPON;SPON1;MUC5B;THSD4;ADAMTS16;ADAMTS4;ADAMTS5;ADAMTS14;ADAMTS2;ADAMTSL5;CYP11A1;ADAMTS1;OGN;GPC3;CYP1B1;MAN1B1;AGRN;GGT1
Reactome_2022	Response To Elevated Platelet Cytosolic Ca2+ R-HSA-76005	12/130	0.00051789	0.0219422	3.35837	25.4086	TOR4A;ITIH4;ITIH3;CLEC3B;PROS1;RARRES2;STXBP2;IGF2;F13A1;SERPING1;VEGFD;CD36
Reactome_2022	Hemostasis R-HSA-109582	32/576	0.000587775	0.0236579	1.96704	14.6332	TOR4A;ITIH4;ITIH3;PROS1;STXBP2;F13A1;PIK3R3;ARRB1;CLEC3B;PRKAR2B;EPCAM;CD36;KIF1A;SLC16A3;VAV3;ANGPT2;ITGA3;MMP1;RARRES2;F2R;IGF2;VEGFD;PROCR;SLC7A8;KIF26A;SERPING1;MAFK;ITGA6;LCP2;PTPN6;TEK;F2RL2
Reactome_2022	NCAM1 Interactions R-HSA-419037	6/37	0.00072255	0.0273864	6.35528	45.966	CACNB2;COL4A2;COL4A1;COL4A5;NCAM1;AGRN
Reactome_2022	Basigin Interactions R-HSA-210991	5/25	0.000748447	0.0273864	8.19966	59.0171	SLC7A8;ITGA3;MMP1;ITGA6;SLC16A3
Reactome_2022	LTC4-CYSLTR Mediated IL4 Production R-HSA-9664535	3/7	0.000842553	0.0294894	24.5363	173.694	GGT5;DPEP2;GGT1
Reactome_2022	Signaling By Receptor Tyrosine Kinases R-HSA-9006934	28/496	0.000997935	0.0334724	1.99458	13.7822	NRP1;ADCYAP1R1;FLT1;LAMA2;NCF2;PIK3R3;PRDM1;THBS4;RPS6KA5;APOE;NTRK1;VAV3;EGR1;PDGFRA;ITGA3;SPHK1;IGF2;VEGFD;EREG;COL4A2;VGF;COL4A1;FGF19;ID1;COL4A5;PTPN6;SGK1;FGF10
Reactome_2022	Type I Hemidesmosome Assembly R-HSA-446107	3/9	0.00193378	0.0622677	16.3558	102.196	COL17A1;ITGA6;PLEC
Reactome_2022	Cell Surface Interactions At Vascular Wall R-HSA-202733	11/134	0.00226333	0.0686953	2.94755	17.9533	PROCR;ANGPT2;SLC7A8;ITGA3;MMP1;EPCAM;PROS1;ITGA6;PTPN6;TEK;SLC16A3
Reactome_2022	Transport Of Small Molecules R-HSA-382551	35/706	0.00238443	0.0686953	1.74177	10.5182	ATP8A2;TTYH1;HFE;SLC1A3;ATP1A2;AQP5;SLC2A4;SLC1A6;SLC5A3;SLC2A6;SLC7A2;CYGB;TRPM2;ASIC4;PRKAR2B;NIPAL1;LIPG;SLC17A7;SLC39A8;APOD;APOE;SLC38A3;SLC16A3;PLTP;ATP8B4;MCOLN3;ABCA6;TRPC4;ABCC9;ANO5;SLC6A6;SLC7A8;SLCO2A1;ANGPTL4;SGK1
Reactome_2022	Phase 0 - Rapid Depolarisation R-HSA-5576892	5/32	0.0023894	0.0686953	6.07163	36.6527	CACNG6;CACNB2;CACNG8;FGF12;SCN4B
Reactome_2022	HDL Remodeling R-HSA-8964058	3/10	0.00270166	0.0749943	14.0185	82.9042	LIPG;APOE;PLTP
Reactome_2022	Ethanol Oxidation R-HSA-71384	3/11	0.00363303	0.0921823	12.2656	68.9043	ADH1B;ALDH1A1;ACSS1
Reactome_2022	Common Pathway Of Fibrin Clot Formation R-HSA-140875	4/22	0.00372437	0.0921823	7.27703	40.6994	PROCR;PROS1;F2R;F13A1
Reactome_2022	Laminin Interactions R-HSA-3000157	4/22	0.00372437	0.0921823	7.27703	40.6994	COL18A1;LAMA2;ITGA3;ITGA6
Reactome_2022	Regulation Of IGF Transport And Uptake By IGFBPs R-HSA-381426	10/123	0.0037789	0.0921823	2.91326	16.2511	C4A;VGF;IGFBP4;MMP1;IGFBP3;IGF2;GPC3;APOE;IGFBP6;SCG2
Reactome_2022	Phase I - Functionalization Of Compounds R-HSA-211945	9/104	0.00389475	0.0922138	3.11631	17.2897	AOC3;PTGIS;CYP11A1;ADH1B;ALDH1A1;NR1H4;CYP1B1;CYP4B1;ACSS1
Reactome_2022	Cell Junction Organization R-HSA-446728	8/86	0.00410063	0.0943145	3.37101	18.5291	CLDN11;CLDN6;COL17A1;SDK1;ANG;ITGA6;CDH18;PLEC
Reactome_2022	Cardiac Conduction R-HSA-5576891	10/126	0.00448549	0.099603	2.83747	15.342	CACNG6;CACNB2;CACNG8;KCNE4;KCNQ1;KCNIP4;ABCC9;ATP1A2;FGF12;SCN4B
Reactome_2022	Formation Of Fibrin Clot (Clotting Cascade) R-HSA-140877	5/37	0.00457802	0.099603	5.12162	27.5875	PROCR;PROS1;F2R;F13A1;SERPING1
Reactome_2022	TP53 Regulates Transcription Of Death Receptors And Ligands R-HSA-6803211	3/12	0.00473761	0.100363	10.9022	58.351	FASN;IGFBP3;TP73
Reactome_2022	Degradation Of Extracellular Matrix R-HSA-1474228	9/109	0.00530675	0.109537	2.95973	15.5053	COL17A1;ADAMTS16;ADAMTS4;COL18A1;ADAMTS5;MMP13;ADAMTS1;CTSL;MMP1
Reactome_2022	Biological Oxidations R-HSA-211859	14/218	0.0059422	0.118862	2.264	11.6045	AOC3;GGT5;GSTM3;PTGIS;ADH1B;NR1H4;CYP4B1;CYP11A1;ALDH1A1;DPEP2;CYP1B1;GGT1;SLC38A3;ACSS1
Reactome_2022	Muscle Contraction R-HSA-397014	13/196	0.00605385	0.118862	2.34207	11.9611	MYBPC1;MYBPC2;KCNE4;KCNIP4;ABCC9;ATP1A2;CACNG6;CACNB2;CACNG8;KCNQ1;MYH11;FGF12;SCN4B
Reactome_2022	Collagen Degradation R-HSA-1442490	5/40	0.00642448	0.123136	4.6819	23.6325	COL17A1;COL18A1;MMP13;CTSL;MMP1
Reactome_2022	Endogenous Sterols R-HSA-211976	4/27	0.00794591	0.148755	5.6936	27.5291	PTGIS;CYP11A1;NR1H4;CYP1B1
Reactome_2022	NGF-independant TRKA Activation R-HSA-187024	2/5	0.00835078	0.152781	21.7744	104.199	NTRK1;ADCYAP1R1
Reactome_2022	Cell-Cell Communication R-HSA-1500931	9/120	0.00978606	0.175062	2.6649	12.33	CLDN6;COL17A1;CLDN11;SDK1;ANG;ITGA6;PTPN6;CDH18;PLEC
Reactome_2022	Regulation Of Complement Cascade R-HSA-977606	5/45	0.0105672	0.184926	4.0956	18.635	C4A;C1S;C1R;PROS1;SERPING1
Reactome_2022	Activation Of TRKA Receptors R-HSA-187015	2/6	0.01228	0.205946	16.33	71.8483	NTRK1;ADCYAP1R1
Reactome_2022	Classical Antibody-Mediated Complement Activation R-HSA-173623	2/6	0.01228	0.205946	16.33	71.8483	C1S;C1R
Reactome_2022	MyD88 Deficiency (TLR2/4) R-HSA-5602498	3/17	0.0131109	0.215393	7.00675	30.3694	CD36;TLR4;S100A8
Reactome_2022	GPVI-mediated Activation Cascade R-HSA-114604	4/32	0.0144878	0.233253	4.67568	19.7989	VAV3;PIK3R3;LCP2;PTPN6
Reactome_2022	Fatty Acid Metabolism R-HSA-8978868	11/173	0.0148155	0.233763	2.23343	9.40737	GGT5;PTGIS;FASN;ELOVL3;DPEP2;CYP1B1;CYP4B1;ACSBG1;GGT1;PTGDS;LTC4S
Reactome_2022	IRAK4 Deficiency (TLR2/4) R-HSA-5603041	3/18	0.0153906	0.233763	6.53929	27.295	CD36;TLR4;S100A8
Reactome_2022	Regulation Of TLR By Endogenous Ligand R-HSA-5686938	3/18	0.0153906	0.233763	6.53929	27.295	CD36;TLR4;S100A8
Reactome_2022	Amino Acid Transport Across Plasma Membrane R-HSA-352230	4/33	0.0161071	0.235749	4.51421	18.6369	SLC6A6;SLC7A8;SLC38A3;SLC7A2
Reactome_2022	Plasma Lipoprotein Remodeling R-HSA-8963899	4/33	0.0161071	0.235749	4.51421	18.6369	LIPG;APOE;ANGPTL4;PLTP
Reactome_2022	SLC-mediated Transmembrane Transport R-HSA-425407	14/247	0.016562	0.238078	1.97922	8.11608	SLC1A3;SLC2A4;SLC1A6;SLC5A3;SLC2A6;SLC7A2;SLC6A6;SLC7A8;SLCO2A1;APOD;SLC17A7;SLC39A8;SLC38A3;SLC16A3
Reactome_2022	Aflatoxin Activation And Detoxification R-HSA-5423646	3/19	0.0178792	0.248151	6.13027	24.6689	GGT5;DPEP2;GGT1
Reactome_2022	Scavenging By Class A Receptors R-HSA-3000480	3/19	0.0178792	0.248151	6.13027	24.6689	COL4A2;COL4A1;APOE
Reactome_2022	Signaling By PDGF R-HSA-186797	5/52	0.0189878	0.259071	3.48436	13.8118	PDGFRA;COL4A2;COL4A1;COL4A5;THBS4
Reactome_2022	Class B/2 (Secretin Family Receptors) R-HSA-373080	7/92	0.0199977	0.266594	2.70115	10.5673	ADCYAP1R1;CALCRL;ADM2;GLP2R;WNT5A;CPAMD8;PTH1R
Reactome_2022	Metabolism Of Lipids R-HSA-556833	32/732	0.0202015	0.266594	1.51603	5.91554	IDI1;ACSS3;PLA2G3;PIK3R3;PKMYT1;LTC4S;CYP11A1;LIPH;CYP1B1;ARSI;PIP5K1B;B4GALNT1;PIP4K2C;CD36;PTGDS;GGT1;GGT5;PTGIS;SPHK1;ELOVL3;NR1H4;CYP4B1;FABP3;PHOSPHO1;FASN;DPEP2;ACSBG1;PPARG;PLIN2;MVD;ANGPTL4;PLPP1
Reactome_2022	Signal Transduction By L1 R-HSA-445144	3/20	0.0205781	0.267183	5.76937	22.4055	NRP1;NCAM1;ITGA9
Reactome_2022	Cross-presentation Of Particulate Exogenous Antigens (Phagosomes) R-HSA-1236973	2/8	0.0220339	0.272478	10.8855	41.5301	NCF2;CD36
Reactome_2022	VEGF Binds To VEGFR Leading To Receptor Dimerization R-HSA-195399	2/8	0.0220339	0.272478	10.8855	41.5301	FLT1;VEGFD
Reactome_2022	Nervous System Development R-HSA-9675108	25/545	0.022504	0.272478	1.58999	6.03252	NRP1;LAMA2;AGAP2;PIK3R3;CRMP1;LDB2;DRP2;EFNB2;RPS6KA5;RELN;MYH11;NCAM1;PLXNC1;SPTBN2;VAV3;TRPC4;DCC;EFNA1;CACNB2;COL4A2;COL4A1;COL4A5;AGRN;SCN4B;ITGA9
Reactome_2022	Initial Triggering Of Complement R-HSA-166663	3/21	0.0234878	0.272478	5.44857	20.4391	C4A;C1S;C1R
Reactome_2022	Interleukin-37 Signaling R-HSA-9008059	3/21	0.0234878	0.272478	5.44857	20.4391	PTPN6;PTPN7;IL18R1
Reactome_2022	Complement Cascade R-HSA-166658	5/55	0.0236498	0.272478	3.27479	12.2621	C4A;C1S;C1R;PROS1;SERPING1
Reactome_2022	ECM Proteoglycans R-HSA-3000178	5/55	0.0236498	0.272478	3.27479	12.2621	IBSP;LAMA2;NCAM1;AGRN;ITGA9
Reactome_2022	Early SARS-CoV-2 Infection Events R-HSA-9772572	4/37	0.0236937	0.272478	3.96622	14.8437	NRP1;CTSL;GPC3;AGRN
Reactome_2022	Anti-inflammatory Response Favoring Leishmania Infection R-HSA-9662851	10/165	0.0263059	0.298257	2.11923	7.70969	GGT5;ADCYAP1R1;CALCRL;PRKAR2B;ADM2;CPAMD8;GLP2R;DPEP2;PTH1R;GGT1
Reactome_2022	Phase 3 - Rapid Repolarisation R-HSA-5576890	2/9	0.0277768	0.306306	9.32997	33.4344	KCNE4;KCNQ1
Reactome_2022	Transport Of Gamma-Carboxylated Protein Precursors From Endoplasmic Reticulum To Golgi Apparatus R-HSA-159763	2/9	0.0277768	0.306306	9.32997	33.4344	BGLAP;PROS1
Reactome_2022	NGF-stimulated Transcription R-HSA-9031628	4/39	0.0281749	0.306497	3.73919	13.3464	EGR1;VGF;ID1;SGK1
Reactome_2022	Stimuli-sensing Channels R-HSA-2672351	7/100	0.0299165	0.317117	2.46777	8.66025	TRPM2;ASIC4;MCOLN3;TTYH1;TRPC4;SGK1;ANO5
Reactome_2022	Glutamate Neurotransmitter Release Cycle R-HSA-210500	3/23	0.029939	0.317117	4.9032	17.2033	SLC1A3;SLC17A7;SLC1A6
Reactome_2022	Binding And Uptake Of Ligands By Scavenger Receptors R-HSA-2173782	4/41	0.0331268	0.331859	3.53671	12.051	COL4A2;COL4A1;APOE;CD36
Reactome_2022	Calcitonin-like Ligand Receptors R-HSA-419812	2/10	0.0340456	0.331859	8.1633	27.5924	CALCRL;ADM2
Reactome_2022	Gamma-carboxylation Of Protein Precursors R-HSA-159740	2/10	0.0340456	0.331859	8.1633	27.5924	BGLAP;PROS1
Reactome_2022	Removal Of Aminoterminal Propeptides From Gamma-Carboxylated Proteins R-HSA-159782	2/10	0.0340456	0.331859	8.1633	27.5924	BGLAP;PROS1
Reactome_2022	Role Of Second Messengers In Netrin-1 Signaling R-HSA-418890	2/10	0.0340456	0.331859	8.1633	27.5924	DCC;TRPC4
Reactome_2022	Thyroxine Biosynthesis R-HSA-209968	2/10	0.0340456	0.331859	8.1633	27.5924	DIO2;DIO3
Reactome_2022	Leishmania Infection R-HSA-9658195	13/247	0.0345175	0.331859	1.82676	6.14939	VAV3;GGT5;ADCYAP1R1;CALCRL;WNT5A;GLP2R;PTH1R;PRKAR2B;ADM2;CPAMD8;DPEP2;TXNIP;GGT1
Reactome_2022	Cell-cell Junction Organization R-HSA-421270	5/61	0.035041	0.331859	2.92301	9.79571	CLDN11;CLDN6;SDK1;ANG;CDH18
Reactome_2022	Nuclear Events (Kinase And Transcription Factor Activation) R-HSA-198725	5/61	0.035041	0.331859	2.92301	9.79571	EGR1;RPS6KA5;VGF;ID1;SGK1
Reactome_2022	Activation Of Gene Expression By SREBF (SREBP) R-HSA-2426168	4/42	0.035781	0.332521	3.44346	11.4679	IDI1;FASN;MVD;PKMYT1
Reactome_2022	Transport Of Inorganic Cations/Anions And Amino Acids/Oligopeptides R-HSA-425393	7/104	0.035937	0.332521	2.36552	7.86767	SLC6A6;SLC7A8;SLC1A3;SLC17A7;SLC1A6;SLC38A3;SLC7A2
Reactome_2022	Ion Channel Transport R-HSA-983712	10/175	0.0372012	0.336702	1.98976	6.54913	TRPM2;ASIC4;ATP8B4;MCOLN3;ATP8A2;TTYH1;TRPC4;ATP1A2;SGK1;ANO5
Reactome_2022	TRP Channels R-HSA-3295583	3/25	0.0372255	0.336702	4.457	14.6669	TRPM2;MCOLN3;TRPC4
Reactome_2022	Axon Guidance R-HSA-422475	23/519	0.038795	0.340819	1.53016	4.9722	VAV3;NRP1;TRPC4;DCC;AGAP2;PIK3R3;CRMP1;LDB2;EFNB2;EFNA1;CACNB2;RPS6KA5;RELN;COL4A2;COL4A1;COL4A5;MYH11;NCAM1;PLXNC1;AGRN;SCN4B;ITGA9;SPTBN2
Reactome_2022	PI5P, PP2A And IER3 Regulate PI3K/AKT Signaling R-HSA-6811558	7/106	0.039227	0.340819	2.31749	7.50493	PDGFRA;FGF19;PIK3R3;PIP5K1B;PIP4K2C;EREG;FGF10
Reactome_2022	Post-translational Protein Phosphorylation R-HSA-8957275	7/106	0.039227	0.340819	2.31749	7.50493	C4A;VGF;IGFBP4;IGFBP3;GPC3;APOE;SCG2
Reactome_2022	Transcriptional Regulation Of White Adipocyte Differentiation R-HSA-381340	6/84	0.0393741	0.340819	2.51969	8.1503	EBF1;PPARG;SLC2A4;CD36;ANGPTL4;ZNF467
Reactome_2022	Activation Of Phototransduction Cascade R-HSA-2485179	2/11	0.040804	0.343973	7.25589	23.2114	GNAT1;PDE6A
Reactome_2022	Gamma-carboxylation, Transport, And Amino-Terminal Cleavage Of Proteins R-HSA-159854	2/11	0.040804	0.343973	7.25589	23.2114	BGLAP;PROS1
Reactome_2022	Caspase Activation Via Extrinsic Apoptotic Signaling Pathway R-HSA-5357769	3/26	0.0411772	0.343973	4.263	13.5984	DCC;FASN;TLR4
Reactome_2022	TP53 Regulates Transcription Of Cell Death Genes R-HSA-5633008	4/44	0.0414477	0.343973	3.27095	10.4125	PERP;IGFBP3;FASN;TP73
Reactome_2022	Cytochrome P450 - Arranged By Substrate Type R-HSA-211897	5/65	0.0442357	0.363365	2.72758	8.5052	PTGIS;CYP11A1;NR1H4;CYP1B1;CYP4B1
Reactome_2022	NR1H2 And NR1H3-mediated Signaling R-HSA-9024446	4/46	0.0475926	0.382712	3.11486	9.485	FASN;APOD;APOE;PLTP
Reactome_2022	Eicosanoids R-HSA-211979	2/12	0.0480173	0.382712	6.52997	19.8262	PTGIS;CYP4B1
Reactome_2022	Glutathione Synthesis And Recycling R-HSA-174403	2/12	0.0480173	0.382712	6.52997	19.8262	GGT5;GGT1
Reactome_2022	Paracetamol ADME R-HSA-9753281	3/28	0.0496841	0.392115	3.92155	11.7728	GGT5;GGT1;SLC38A3
