# Supplementary material for: Deciphering transcriptome patterns in porcine mesenchymal stem cells promoting phenotypic maintenance and differentiation by key driver genes
Source: Front Cell Dev Biol. 2024 Nov 6;12:1478757. doi: 10.3389/fcell.2024.1478757 (PMC11576426; doi:10.3389/fcell.2024.1478757)
Supplement: Supplementary file 7 [file Table6.xlsx]

## Sheet: Sheet1
Supplementary Table S6 Differentially expressed genes (DEGs) from osteocyte vs BM-MSC analysis. All significant DEGs (padj <0.05, |log2FC| >2) are displayed.
Contrast	Ensembl ID	BaseMean	log2FoldChange	lfcSE	stat	pvalue	padj	Gene name	Gene type	Common DEG with other tests
Osteocyte_vs_MSC	ENSSSCG00000000002	98.2311	-2.11977	0.641364	-3.30509	0.000949459	0.0149079	GTSE1	protein_coding	Unique
Osteocyte_vs_MSC	ENSSSCG00000000010	99.3385	5.37913	1.15156	4.67117	2.99487e-06	0.000253285	FBLN1	protein_coding	Unique
Osteocyte_vs_MSC	ENSSSCG00000000103	5.56486	-3.38292	1.01789	-3.32347	0.000889048	0.0142773	DMC1	protein_coding	Unique
Osteocyte_vs_MSC	ENSSSCG00000000146	382.28	3.45914	1.20189	2.87808	0.00400104	0.0388543	MYH11	protein_coding	All
Osteocyte_vs_MSC	ENSSSCG00000000211	18.0932	2.28839	0.608143	3.76292	0.000167941	0.00441169	AQP5	protein_coding	Unique
Osteocyte_vs_MSC	ENSSSCG00000000261	2353.02	-2.33727	0.523862	-4.46161	8.13445e-06	0.000529003	IGFBP6	protein_coding	All
Osteocyte_vs_MSC	ENSSSCG00000000433	70.5365	2.22232	0.638725	3.47931	0.000502714	0.00965446	B4GALNT1	protein_coding	Unique
Osteocyte_vs_MSC	ENSSSCG00000000435	424.719	3.23035	1.01051	3.19676	0.00138979	0.0191263	ARHGEF25	protein_coding	Chondrocyte vs BM-MSC test
Osteocyte_vs_MSC	ENSSSCG00000000436	319.225	3.41219	0.857095	3.98111	6.85941e-05	0.00235363	PIP4K2C	protein_coding	Adipocyte vs BM-MSC test
Osteocyte_vs_MSC	ENSSSCG00000000504	78.8986	-3.61396	1.08305	-3.33684	0.000847358	0.0138138	PTPRB	protein_coding	Unique
Osteocyte_vs_MSC	ENSSSCG00000000571	1231.01	7.34367	1.71927	4.2714	1.94247e-05	0.000968799	ABCC9	protein_coding	Unique
Osteocyte_vs_MSC	ENSSSCG00000000672	42.3612	3.57579	0.935034	3.82423	0.000131181	0.00370526	CLSTN3	protein_coding	Unique
Osteocyte_vs_MSC	ENSSSCG00000000866	5.46613	4.81795	1.67105	2.88319	0.00393666	0.0384956	MYBPC1	protein_coding	Unique
Osteocyte_vs_MSC	ENSSSCG00000000875	12.7606	5.98018	1.42598	4.19374	2.74397e-05	0.0012356	NR1H4	protein_coding	Unique
Osteocyte_vs_MSC	ENSSSCG00000000907	604.17	2.12675	0.589914	3.60518	0.000311934	0.00684522	PLXNC1	protein_coding	Unique
Osteocyte_vs_MSC	ENSSSCG00000000939	1013.69	2.23913	0.722048	3.10108	0.00192818	0.0240274	ACSS3	protein_coding	Adipocyte vs BM-MSC test
Osteocyte_vs_MSC	ENSSSCG00000000997	9.90769	-2.88969	0.837	-3.45244	0.000555534	0.0102845	PPP1R3G	protein_coding	Unique
Osteocyte_vs_MSC	ENSSSCG00000001422	383.822	2.32307	0.747843	3.10636	0.00189403	0.0237077	C2	protein_coding	Unique
Osteocyte_vs_MSC	ENSSSCG00000001427	148.568	2.94403	0.836081	3.52122	0.00042956	0.00868792	C4A	protein_coding	Unique
Osteocyte_vs_MSC	ENSSSCG00000001500	435.452	4.41822	1.16506	3.79226	0.000149283	0.00401971	COL21A1	protein_coding	Adipocyte vs BM-MSC test
Osteocyte_vs_MSC	ENSSSCG00000001550	65.9558	2.43521	0.49195	4.95012	7.41686e-07	8.84817e-05	ARMC12	protein_coding	Adipocyte vs BM-MSC test
Osteocyte_vs_MSC	ENSSSCG00000001723	69.1858	4.77677	0.936301	5.10175	3.36534e-07	5.01019e-05	PLA2G7	protein_coding	Adipocyte vs BM-MSC test
Osteocyte_vs_MSC	ENSSSCG00000001760	5.99675	3.06324	0.978812	3.12954	0.00175078	0.0223519	ACSBG1	protein_coding	Unique
Osteocyte_vs_MSC	ENSSSCG00000001908	15.5322	2.77692	0.84063	3.30338	0.000955275	0.0149508	CCDC33	protein_coding	Unique
Osteocyte_vs_MSC	ENSSSCG00000001938	68.9066	-2.52338	0.873048	-2.89031	0.00384856	0.0377911	SSTR1	protein_coding	Adipocyte vs BM-MSC test
Osteocyte_vs_MSC	ENSSSCG00000002010	6.35652	-3.7847	0.91551	-4.13398	3.56537e-05	0.00148853	NRL	protein_coding	Unique
Osteocyte_vs_MSC	ENSSSCG00000002032	310.726	2.91159	0.62071	4.69075	2.72204e-06	0.000232392	SLC7A8	protein_coding	Adipocyte vs BM-MSC test
Osteocyte_vs_MSC	ENSSSCG00000002257	210.846	2.31048	0.654804	3.5285	0.000417923	0.00852496	MCTP2	protein_coding	Unique
Osteocyte_vs_MSC	ENSSSCG00000002292	198.436	2.76075	0.70112	3.93763	8.22912e-05	0.00273001	PLEKHH1	protein_coding	Unique
Osteocyte_vs_MSC	ENSSSCG00000002555	69.6244	-2.73129	0.800109	-3.41365	0.000640988	0.0114098	JAG2	protein_coding	Chondrocyte vs BM-MSC test
Osteocyte_vs_MSC	ENSSSCG00000002557	150.057	-2.36044	0.480504	-4.91242	8.99571e-07	0.000101917	NUDT14	protein_coding	Chondrocyte vs BM-MSC test
Osteocyte_vs_MSC	ENSSSCG00000002653	63.3591	-2.59965	0.78414	-3.31528	0.000915511	0.0145689	ENSSSCG00000002653	protein_coding	Unique
Osteocyte_vs_MSC	ENSSSCG00000002669	2885.67	3.59023	0.575705	6.23623	4.48239e-10	2.69153e-07	CRISPLD2	protein_coding	Unique
Osteocyte_vs_MSC	ENSSSCG00000002929	4.7109	-2.05932	0.721629	-2.85371	0.00432125	0.0407555	SYNE4	protein_coding	Unique
Osteocyte_vs_MSC	ENSSSCG00000002980	370.022	4.60072	1.37784	3.33907	0.000840585	0.0137407	AWN	protein_coding	Adipocyte vs BM-MSC test
Osteocyte_vs_MSC	ENSSSCG00000003049	25.0319	-2.15162	0.479986	-4.48268	7.37119e-06	0.00048998	ERFL	protein_coding	Unique
Osteocyte_vs_MSC	ENSSSCG00000003073	30.2816	-5.41609	1.0898	-4.9698	6.70236e-07	8.10311e-05	LYPD5	protein_coding	Adipocyte vs BM-MSC test
Osteocyte_vs_MSC	ENSSSCG00000003088	461.062	4.84958	1.32599	3.65734	0.00025485	0.00590846	APOE	protein_coding	Adipocyte vs BM-MSC test
Osteocyte_vs_MSC	ENSSSCG00000003101	31.437	5.46729	1.47091	3.71694	0.00020165	0.00502424	HIF3A	protein_coding	Adipocyte vs BM-MSC test
Osteocyte_vs_MSC	ENSSSCG00000003108	50.1946	-2.65985	0.435175	-6.11213	9.83084e-10	5.36645e-07	NPAS1	protein_coding	Unique
Osteocyte_vs_MSC	ENSSSCG00000003170	16.4283	2.02269	0.621512	3.25447	0.00113604	0.0167331	SLC17A7	protein_coding	Unique
Osteocyte_vs_MSC	ENSSSCG00000003218	63.3533	5.26498	1.67273	3.14754	0.00164653	0.0214156	MYBPC2	protein_coding	Unique
Osteocyte_vs_MSC	ENSSSCG00000003228	4.5136	-2.20302	0.723604	-3.04451	0.00233062	0.0271916	VSIG10L	protein_coding	Unique
Osteocyte_vs_MSC	ENSSSCG00000003255	34.8276	3.75561	0.740766	5.0699	3.98033e-07	5.5447e-05	CACNG8	protein_coding	Unique
Osteocyte_vs_MSC	ENSSSCG00000003257	10.5455	3.48144	1.13695	3.06208	0.00219801	0.0262741	CACNG6	protein_coding	Unique
Osteocyte_vs_MSC	ENSSSCG00000003271	22.3397	-2.15296	0.776491	-2.77268	0.00555969	0.048697	TTYH1	protein_coding	Adipocyte vs BM-MSC test
Osteocyte_vs_MSC	ENSSSCG00000003368	22.3576	-2.21893	0.748884	-2.96298	0.00304678	0.0325146	RNF207	protein_coding	Unique
Osteocyte_vs_MSC	ENSSSCG00000003481	245.995	5.7894	1.68337	3.43917	0.000583506	0.0106175	PADI1	protein_coding	Unique
Osteocyte_vs_MSC	ENSSSCG00000003483	36.4671	3.28082	1.12421	2.91833	0.00351916	0.0356347	PADI4	protein_coding	Unique
Osteocyte_vs_MSC	ENSSSCG00000003498	5.56525	3.37903	1.09929	3.07383	0.00211332	0.0254815	UBXN10	protein_coding	Unique
Osteocyte_vs_MSC	ENSSSCG00000003650	54.349	2.94167	0.781772	3.76283	0.000168004	0.00441169	GJA9	protein_coding	Unique
Osteocyte_vs_MSC	ENSSSCG00000003690	83.01	-3.06744	0.896733	-3.42069	0.000624631	0.011185	DLGAP1	protein_coding	Unique
Osteocyte_vs_MSC	ENSSSCG00000003788	16.6478	3.04003	0.836909	3.63245	0.000280738	0.00633737	PTGER3	protein_coding	Unique
Osteocyte_vs_MSC	ENSSSCG00000003894	176.67	5.72087	1.34524	4.25269	2.11222e-05	0.00102231	CYP4B1	protein_coding	Adipocyte vs BM-MSC test
Osteocyte_vs_MSC	ENSSSCG00000003909	262.355	2.04212	0.726556	2.81068	0.0049437	0.0447967	PIK3R3	protein_coding	Unique
Osteocyte_vs_MSC	ENSSSCG00000004013	183.693	2.53944	0.856097	2.9663	0.00301402	0.0323564	SMOC2	protein_coding	All
Osteocyte_vs_MSC	ENSSSCG00000004179	1011.23	3.47353	1.07262	3.23837	0.00120214	0.017366	ENSSSCG00000004179	protein_coding	Unique
Osteocyte_vs_MSC	ENSSSCG00000004201	797.385	-2.25212	0.571508	-3.94067	8.12557e-05	0.00271063	TMEM200A	protein_coding	Unique
Osteocyte_vs_MSC	ENSSSCG00000004207	427.369	5.42185	1.07603	5.03873	4.68626e-07	6.20723e-05	ENSSSCG00000004207	protein_coding	Adipocyte vs BM-MSC test
Osteocyte_vs_MSC	ENSSSCG00000004250	37.4572	3.30526	1.06899	3.09194	0.00198852	0.0244869	SLC35F1	protein_coding	Chondrocyte vs BM-MSC test
Osteocyte_vs_MSC	ENSSSCG00000004332	263.171	3.02385	0.910342	3.32166	0.000894828	0.0143284	BACH2	protein_coding	Unique
Osteocyte_vs_MSC	ENSSSCG00000004369	776.598	4.33946	0.992323	4.37303	1.22532e-05	0.000696304	PRDM1	protein_coding	Unique
Osteocyte_vs_MSC	ENSSSCG00000004509	8350.9	-2.11438	0.552443	-3.82734	0.000129537	0.00368308	LIPG	protein_coding	Unique
Osteocyte_vs_MSC	ENSSSCG00000004644	5.86661	4.15994	1.46678	2.8361	0.00456684	0.0423357	HDC	protein_coding	Unique
Osteocyte_vs_MSC	ENSSSCG00000004646	135.731	2.4238	0.659305	3.67629	0.00023665	0.00555079	ATP8B4	protein_coding	Adipocyte vs BM-MSC test
Osteocyte_vs_MSC	ENSSSCG00000004694	6.14183	4.18136	1.41607	2.95278	0.00314922	0.033351	FRMD5	protein_coding	Adipocyte vs BM-MSC test
Osteocyte_vs_MSC	ENSSSCG00000004746	20.7234	-2.27234	0.789158	-2.87944	0.00398378	0.0387493	ITPKA	protein_coding	Unique
Osteocyte_vs_MSC	ENSSSCG00000004980	1170.29	2.39508	0.609268	3.93108	8.45651e-05	0.00277478	THSD4	protein_coding	Unique
Osteocyte_vs_MSC	ENSSSCG00000005122	37.8028	3.86046	1.31617	2.93309	0.00335609	0.0346457	TEK	protein_coding	Unique
Osteocyte_vs_MSC	ENSSSCG00000005474	8.76851	2.24928	0.758843	2.96409	0.00303578	0.0324651	SAL1	protein_coding	Unique
Osteocyte_vs_MSC	ENSSSCG00000005503	582.25	3.33095	0.833108	3.99823	6.38191e-05	0.00224978	TLR4	protein_coding	Unique
Osteocyte_vs_MSC	ENSSSCG00000005673	300.26	-2.12345	0.70806	-2.99897	0.0027089	0.0300808	IER5L	protein_coding	Chondrocyte vs BM-MSC test
Osteocyte_vs_MSC	ENSSSCG00000005845	44.6239	-2.802	0.640672	-4.37353	1.22253e-05	0.000696304	TOR4A	protein_coding	All
Osteocyte_vs_MSC	ENSSSCG00000005941	53.2008	2.40606	0.81532	2.95107	0.00316679	0.033478	KHDRBS3	protein_coding	Unique
Osteocyte_vs_MSC	ENSSSCG00000006002	2121.6	-3.70915	1.26917	-2.92249	0.00347243	0.0353919	CCN3	protein_coding	Unique
Osteocyte_vs_MSC	ENSSSCG00000006013	17.0487	4.13684	1.35812	3.04601	0.002319	0.0271153	AARD	protein_coding	Unique
Osteocyte_vs_MSC	ENSSSCG00000006040	6.47301	4.16066	1.42489	2.91998	0.00350053	0.035486	DPYS	protein_coding	Unique
Osteocyte_vs_MSC	ENSSSCG00000006172	152.968	4.91906	1.27533	3.85709	0.000114744	0.00344499	PI15	protein_coding	Unique
Osteocyte_vs_MSC	ENSSSCG00000006183	164.342	3.53341	1.1842	2.9838	0.00284693	0.031176	SBSPON	protein_coding	Unique
Osteocyte_vs_MSC	ENSSSCG00000006199	8.91306	5.96581	2.00265	2.97895	0.00289235	0.031635	PREX2	protein_coding	Unique
Osteocyte_vs_MSC	ENSSSCG00000006345	1590.06	2.29762	0.741748	3.09758	0.00195111	0.0242061	OLFML2B	protein_coding	Unique
Osteocyte_vs_MSC	ENSSSCG00000006359	1172.29	2.69229	0.91565	2.94031	0.00327885	0.0342209	ADAMTS4	protein_coding	Unique
Osteocyte_vs_MSC	ENSSSCG00000006391	63.0274	7.96264	2.07183	3.84328	0.000121399	0.00357919	ATP1A2	protein_coding	Unique
Osteocyte_vs_MSC	ENSSSCG00000006399	5.86255	-2.49254	0.74647	-3.33911	0.000840486	0.0137407	VSIG8	protein_coding	Unique
Osteocyte_vs_MSC	ENSSSCG00000006464	48.0524	4.02488	1.22094	3.29654	0.00097883	0.0151744	NTRK1	protein_coding	Adipocyte vs BM-MSC test
Osteocyte_vs_MSC	ENSSSCG00000006526	78.4901	-2.15522	0.451678	-4.77158	1.82785e-06	0.000177983	TRIM46	protein_coding	Unique
Osteocyte_vs_MSC	ENSSSCG00000006530	321.018	2.25502	0.61972	3.63877	0.000273948	0.00621624	EFNA1	protein_coding	Unique
Osteocyte_vs_MSC	ENSSSCG00000006560	29.6074	2.11087	0.438103	4.81821	1.44853e-06	0.00014826	CREB3L4	protein_coding	Unique
Osteocyte_vs_MSC	ENSSSCG00000006590	227.857	3.17785	1.00487	3.16244	0.00156456	0.020706	S100A8	protein_coding	Unique
Osteocyte_vs_MSC	ENSSSCG00000006624	69.443	3.21265	0.650995	4.93499	8.01549e-07	9.43732e-05	SELENBP1	protein_coding	Adipocyte vs BM-MSC test
Osteocyte_vs_MSC	ENSSSCG00000006737	97.6426	2.38678	0.786062	3.03637	0.00239443	0.0277134	IGSF3	protein_coding	Unique
Osteocyte_vs_MSC	ENSSSCG00000006796	21.0711	4.05513	1.42998	2.83579	0.00457126	0.0423376	CHI3L2	protein_coding	Adipocyte vs BM-MSC test
Osteocyte_vs_MSC	ENSSSCG00000006808	25.0629	4.37233	1.16847	3.74192	0.00018262	0.00465305	SLC16A4	protein_coding	Unique
Osteocyte_vs_MSC	ENSSSCG00000006821	11.7635	3.16149	1.12768	2.80353	0.00505469	0.0455503	GSTM3	protein_coding	Unique
Osteocyte_vs_MSC	ENSSSCG00000006862	5726.06	2.35578	0.579521	4.06505	4.80217e-05	0.00187243	VCAM1	protein_coding	Unique
Osteocyte_vs_MSC	ENSSSCG00000006940	10057	-2.73199	0.575931	-4.74361	2.09947e-06	0.000194948	CCN1	protein_coding	Unique
Osteocyte_vs_MSC	ENSSSCG00000006987	587.134	3.93059	0.884776	4.44247	8.89331e-06	0.000561174	SLC7A2	protein_coding	Unique
Osteocyte_vs_MSC	ENSSSCG00000006988	920.936	4.04108	0.517474	7.80925	5.75287e-15	2.07264e-11	PDGFRL	protein_coding	Adipocyte vs BM-MSC test
Osteocyte_vs_MSC	ENSSSCG00000007133	471.703	3.39404	0.575395	5.89863	3.66523e-09	1.4048e-06	ACSS1	protein_coding	Unique
Osteocyte_vs_MSC	ENSSSCG00000007139	5.15956	-4.33595	1.03404	-4.1932	2.75049e-05	0.0012356	ADRA1D	protein_coding	Adipocyte vs BM-MSC test
Osteocyte_vs_MSC	ENSSSCG00000007170	808.603	3.92709	1.0389	3.78006	0.000156788	0.00418427	CPXM1	protein_coding	Unique
Osteocyte_vs_MSC	ENSSSCG00000007336	168.079	-2.04888	0.498647	-4.10887	3.97594e-05	0.00161676	ENSSSCG00000007336	protein_coding	Adipocyte vs BM-MSC test
Osteocyte_vs_MSC	ENSSSCG00000007435	448.464	2.23373	0.375945	5.94164	2.8219e-09	1.15531e-06	ENSSSCG00000007435	protein_coding	Adipocyte vs BM-MSC test
Osteocyte_vs_MSC	ENSSSCG00000007462	9.94727	6.25241	1.76572	3.541	0.000398617	0.00826316	KCNB1	protein_coding	Unique
Osteocyte_vs_MSC	ENSSSCG00000007463	1388.68	2.1337	0.677161	3.15095	0.00162743	0.0212593	PTGIS	protein_coding	Unique
Osteocyte_vs_MSC	ENSSSCG00000007470	57.0542	5.25303	1.61914	3.24433	0.00117728	0.017186	RIPOR3	protein_coding	Unique
Osteocyte_vs_MSC	ENSSSCG00000007527	16.9593	4.16981	1.46448	2.84729	0.00440932	0.041348	ENSSSCG00000007527	protein_coding	Unique
Osteocyte_vs_MSC	ENSSSCG00000007574	181.761	4.30571	1.46835	2.93235	0.00336403	0.0346935	SDK1	protein_coding	Adipocyte vs BM-MSC test
Osteocyte_vs_MSC	ENSSSCG00000007603	50.0574	3.01687	1.03822	2.90581	0.00366304	0.0366385	NPTX2	protein_coding	Unique
Osteocyte_vs_MSC	ENSSSCG00000007678	37.9509	-2.5379	0.883102	-2.87384	0.00405509	0.039147	ENSSSCG00000007678	protein_coding	Unique
Osteocyte_vs_MSC	ENSSSCG00000008029	64.2029	-2.2899	0.559396	-4.09353	4.24862e-05	0.0016952	BAIAP3	protein_coding	Adipocyte vs BM-MSC test
Osteocyte_vs_MSC	ENSSSCG00000008159	410.443	2.37078	0.599853	3.95227	7.74138e-05	0.00260586	IL18R1	protein_coding	Chondrocyte vs BM-MSC test
Osteocyte_vs_MSC	ENSSSCG00000008397	2868.84	3.2848	0.902778	3.63855	0.000274178	0.00621624	EFEMP1	protein_coding	Adipocyte vs BM-MSC test
Osteocyte_vs_MSC	ENSSSCG00000008429	20.2416	5.25593	1.3859	3.79243	0.000149178	0.00401971	EPCAM	protein_coding	Unique
Osteocyte_vs_MSC	ENSSSCG00000008536	11.5234	-2.25421	0.648939	-3.47368	0.000513366	0.00980677	TOGARAM2	protein_coding	Unique
Osteocyte_vs_MSC	ENSSSCG00000008649	29.8998	-3.85931	1.34071	-2.87855	0.00399504	0.0388311	SOX11	protein_coding	Unique
Osteocyte_vs_MSC	ENSSSCG00000008745	69.5664	2.97938	0.784126	3.79962	0.000144917	0.00394573	PROM1	protein_coding	Unique
Osteocyte_vs_MSC	ENSSSCG00000008841	16974.6	2.05874	0.674709	3.0513	0.00227856	0.0268978	PDGFRA	protein_coding	Unique
Osteocyte_vs_MSC	ENSSSCG00000008944	351.28	-2.55301	0.845125	-3.02086	0.00252055	0.0285747	NPFFR2	protein_coding	Adipocyte vs BM-MSC test
Osteocyte_vs_MSC	ENSSSCG00000009031	1526.92	3.29523	0.958306	3.4386	0.00058474	0.0106292	EDNRA	protein_coding	Unique
Osteocyte_vs_MSC	ENSSSCG00000009045	39.1623	-3.57376	0.792049	-4.51205	6.42044e-06	0.000439763	HHIP	protein_coding	Adipocyte vs BM-MSC test
Osteocyte_vs_MSC	ENSSSCG00000009114	84.7599	-3.59093	0.708832	-5.06598	4.06296e-07	5.5447e-05	PRSS12	protein_coding	Chondrocyte vs BM-MSC test
Osteocyte_vs_MSC	ENSSSCG00000009132	175.639	2.53682	0.602711	4.20901	2.56488e-05	0.00117867	ENPEP	protein_coding	Unique
Osteocyte_vs_MSC	ENSSSCG00000009169	52.5261	3.82677	1.02349	3.73896	0.000184785	0.00469494	SLC39A8	protein_coding	Unique
Osteocyte_vs_MSC	ENSSSCG00000009182	1106.5	10.8156	1.88912	5.72519	1.03319e-08	3.44664e-06	ENSSSCG00000009182	protein_coding	Adipocyte vs BM-MSC test
Osteocyte_vs_MSC	ENSSSCG00000009197	5.09839	-3.7997	1.36366	-2.78641	0.00532954	0.0472697	GRID2	protein_coding	Unique
Osteocyte_vs_MSC	ENSSSCG00000009219	2169.99	5.51369	1.70322	3.23721	0.00120705	0.0174089	IBSP	protein_coding	Unique
Osteocyte_vs_MSC	ENSSSCG00000009320	199.025	2.87852	1.01429	2.83796	0.00454034	0.0422031	FLT1	protein_coding	Unique
Osteocyte_vs_MSC	ENSSSCG00000009322	77.8987	2.5093	0.544119	4.61168	3.99435e-06	0.000307847	SLC46A3	protein_coding	Adipocyte vs BM-MSC test
Osteocyte_vs_MSC	ENSSSCG00000009362	16.2874	3.22332	1.01535	3.17458	0.00150052	0.0200969	TRPC4	protein_coding	Unique
Osteocyte_vs_MSC	ENSSSCG00000009535	303.554	-2.14379	0.607572	-3.52845	0.000417996	0.00852496	EFNB2	protein_coding	Unique
Osteocyte_vs_MSC	ENSSSCG00000009545	16310.1	2.06375	0.651634	3.16703	0.00154002	0.0204889	COL4A2	protein_coding	Unique
Osteocyte_vs_MSC	ENSSSCG00000009645	77.4767	2.47747	0.810257	3.05764	0.00223086	0.0265259	ADAMDEC1	protein_coding	Unique
Osteocyte_vs_MSC	ENSSSCG00000009649	4.16658	-4.5096	1.3686	-3.29505	0.000984056	0.0152239	NEFL	protein_coding	Unique
Osteocyte_vs_MSC	ENSSSCG00000009655	65.7169	2.28861	0.741922	3.08471	0.0020375	0.0249176	EBF2	protein_coding	Unique
Osteocyte_vs_MSC	ENSSSCG00000009738	820.81	5.7107	0.829878	6.88138	5.92774e-12	7.11883e-09	GALNT9	protein_coding	Unique
Osteocyte_vs_MSC	ENSSSCG00000009859	91.6784	4.41179	1.32616	3.32673	0.000878713	0.0141838	TESC	protein_coding	Chondrocyte vs BM-MSC test
Osteocyte_vs_MSC	ENSSSCG00000009951	6.19436	-3.37589	1.12451	-3.0021	0.00268124	0.029937	SGSM1	protein_coding	Unique
Osteocyte_vs_MSC	ENSSSCG00000009975	145.383	4.12412	1.14034	3.61657	0.000298529	0.00663096	EMID1	protein_coding	Unique
Osteocyte_vs_MSC	ENSSSCG00000010023	137.199	-2.43065	0.551273	-4.40916	1.03775e-05	0.000631553	PLA2G3	protein_coding	Unique
Osteocyte_vs_MSC	ENSSSCG00000010055	229.49	5.53822	0.7511	7.37348	1.66225e-13	3.61083e-10	GGT5	protein_coding	Unique
Osteocyte_vs_MSC	ENSSSCG00000010056	189.69	3.90611	0.744063	5.2497	1.52344e-07	2.88876e-05	ENSSSCG00000010056	protein_coding	Unique
Osteocyte_vs_MSC	ENSSSCG00000010184	733.491	3.87345	0.835293	4.63724	3.531e-06	0.000285235	AGT	protein_coding	Adipocyte vs BM-MSC test
Osteocyte_vs_MSC	ENSSSCG00000010272	41.8484	-2.20562	0.496162	-4.44537	8.77427e-06	0.0005579	ADAMTS14	protein_coding	Unique
Osteocyte_vs_MSC	ENSSSCG00000010527	178.473	-2.16754	0.617518	-3.51009	0.000447957	0.00895615	MARVELD1	protein_coding	Unique
Osteocyte_vs_MSC	ENSSSCG00000010559	42.2272	-2.31905	0.438875	-5.28409	1.26331e-07	2.52858e-05	ENSSSCG00000010559	protein_coding	Unique
Osteocyte_vs_MSC	ENSSSCG00000010577	14.3609	7.03062	2.01564	3.48804	0.000486579	0.00944757	ELOVL3	protein_coding	Unique
Osteocyte_vs_MSC	ENSSSCG00000010607	114.13	-3.79436	0.86963	-4.36319	1.28181e-05	0.000715953	COL17A1	protein_coding	All
Osteocyte_vs_MSC	ENSSSCG00000010948	1657.15	2.39426	0.815787	2.93491	0.00333641	0.034501	CTSL	protein_coding	Unique
Osteocyte_vs_MSC	ENSSSCG00000011002	4.58657	4.10004	1.42806	2.87106	0.00409104	0.0393045	TMEM215	protein_coding	Adipocyte vs BM-MSC test
Osteocyte_vs_MSC	ENSSSCG00000011040	10.0606	2.86672	0.752497	3.80962	0.000139182	0.00385678	CACNB2	protein_coding	Unique
Osteocyte_vs_MSC	ENSSSCG00000011102	5525.01	2.4812	0.589464	4.20925	2.56222e-05	0.00117867	NRP1	protein_coding	Adipocyte vs BM-MSC test
Osteocyte_vs_MSC	ENSSSCG00000011110	130.92	5.79431	1.32558	4.37115	1.23594e-05	0.000700133	CCDC3	protein_coding	Unique
Osteocyte_vs_MSC	ENSSSCG00000011176	177.075	-2.26471	0.643468	-3.51953	0.00043231	0.00871172	SUSD4	protein_coding	Unique
Osteocyte_vs_MSC	ENSSSCG00000011195	2967.79	3.31032	0.620481	5.3351	9.54938e-08	2.02379e-05	GALNT15	protein_coding	Adipocyte vs BM-MSC test
Osteocyte_vs_MSC	ENSSSCG00000011217	62.7696	-2.37747	0.76225	-3.11901	0.00181458	0.0230526	NEK10	protein_coding	Unique
Osteocyte_vs_MSC	ENSSSCG00000011245	247.683	2.80817	0.749004	3.74921	0.000177392	0.00458471	ITGA9	protein_coding	Adipocyte vs BM-MSC test
Osteocyte_vs_MSC	ENSSSCG00000011294	638.285	2.64599	0.630652	4.19564	2.72107e-05	0.0012285	ENSSSCG00000011294	protein_coding	Unique
Osteocyte_vs_MSC	ENSSSCG00000011299	19.4331	4.11063	1.45477	2.82562	0.00471894	0.0432826	CLEC3B	protein_coding	Adipocyte vs BM-MSC test
Osteocyte_vs_MSC	ENSSSCG00000011326	259.755	4.05888	0.898946	4.51516	6.32704e-06	0.000438367	PTH1R	protein_coding	All
Osteocyte_vs_MSC	ENSSSCG00000011397	4.58586	2.77146	0.964614	2.87312	0.00406434	0.0392086	SLC38A3	protein_coding	Unique
Osteocyte_vs_MSC	ENSSSCG00000011440	28.4346	2.84147	0.89942	3.15922	0.00158192	0.0208768	SEMA3G	protein_coding	Unique
Osteocyte_vs_MSC	ENSSSCG00000011451	66.7155	5.16535	1.03159	5.00717	5.52375e-07	7.05708e-05	ITIH3	protein_coding	Adipocyte vs BM-MSC test
Osteocyte_vs_MSC	ENSSSCG00000011453	54.428	3.59853	1.17831	3.05398	0.00225828	0.0267742	ITIH4	protein_coding	Chondrocyte vs BM-MSC test
Osteocyte_vs_MSC	ENSSSCG00000011570	563.369	2.48132	0.536592	4.62421	3.76027e-06	0.000297094	IRAK2	protein_coding	Unique
Osteocyte_vs_MSC	ENSSSCG00000011579	37.5777	3.57416	0.844483	4.23237	2.31245e-05	0.00109048	PPARG	protein_coding	Adipocyte vs BM-MSC test
Osteocyte_vs_MSC	ENSSSCG00000011599	48.5632	3.45387	1.20031	2.87748	0.00400865	0.0388987	GRIP2	protein_coding	Unique
Osteocyte_vs_MSC	ENSSSCG00000011600	810.043	2.33937	0.764157	3.06138	0.00220319	0.0262948	SLC6A6	protein_coding	Unique
Osteocyte_vs_MSC	ENSSSCG00000011630	460.509	3.40128	1.18041	2.88145	0.00395847	0.0385448	ACKR4	protein_coding	Unique
Osteocyte_vs_MSC	ENSSSCG00000011641	90.3839	2.65463	0.819202	3.2405	0.0011932	0.0173101	SLCO2A1	protein_coding	Chondrocyte vs BM-MSC test
Osteocyte_vs_MSC	ENSSSCG00000011714	174.325	-2.06096	0.743539	-2.77183	0.00557427	0.0487451	MED12L	protein_coding	Unique
Osteocyte_vs_MSC	ENSSSCG00000011723	226.675	-3.02865	0.75198	-4.02757	5.63567e-05	0.00207185	MME	protein_coding	Unique
Osteocyte_vs_MSC	ENSSSCG00000011727	2470.68	2.97154	0.878924	3.38089	0.000722516	0.0124372	PTX3	protein_coding	Adipocyte vs BM-MSC test
Osteocyte_vs_MSC	ENSSSCG00000011747	260.125	4.07998	0.882189	4.62483	3.74901e-06	0.000297094	CLDN11	protein_coding	Unique
Osteocyte_vs_MSC	ENSSSCG00000011793	64.7703	-6.06178	1.46643	-4.1337	3.56969e-05	0.00148853	LIPH	protein_coding	Adipocyte vs BM-MSC test
Osteocyte_vs_MSC	ENSSSCG00000011831	400.648	6.39075	1.51047	4.23098	2.32675e-05	0.00109151	APOD	protein_coding	Adipocyte vs BM-MSC test
Osteocyte_vs_MSC	ENSSSCG00000011904	42.8817	3.71803	1.13054	3.28872	0.00100645	0.0154037	UPK1B	protein_coding	Unique
Osteocyte_vs_MSC	ENSSSCG00000011936	562.559	-2.51976	0.590068	-4.27029	1.95223e-05	0.000968799	ZBED2	protein_coding	Unique
Osteocyte_vs_MSC	ENSSSCG00000011959	1488.77	3.44999	0.952431	3.6223	0.000291995	0.00652302	ABI3BP	protein_coding	Adipocyte vs BM-MSC test
Osteocyte_vs_MSC	ENSSSCG00000012026	2423	2.39868	0.727997	3.2949	0.000984557	0.0152239	ADAMTS1	protein_coding	Unique
Osteocyte_vs_MSC	ENSSSCG00000012027	998.438	2.95993	0.573813	5.15835	2.49139e-07	4.04324e-05	ADAMTS5	protein_coding	Unique
Osteocyte_vs_MSC	ENSSSCG00000012066	18.1331	3.81581	0.886657	4.30359	1.68053e-05	0.000867422	KCNJ15	protein_coding	Unique
Osteocyte_vs_MSC	ENSSSCG00000012126	3228.69	2.50883	0.653389	3.83973	0.000123171	0.00359151	ENSSSCG00000012126	protein_coding	Adipocyte vs BM-MSC test
Osteocyte_vs_MSC	ENSSSCG00000012135	43.736	2.50202	0.816704	3.06355	0.00218725	0.026215	VEGFD	protein_coding	Adipocyte vs BM-MSC test
Osteocyte_vs_MSC	ENSSSCG00000012479	113.434	-2.27654	0.604593	-3.76541	0.000166274	0.00438544	PCDH19	protein_coding	Unique
Osteocyte_vs_MSC	ENSSSCG00000012482	690.395	2.07251	0.514762	4.02615	5.66971e-05	0.00207341	SRPX2	protein_coding	Unique
Osteocyte_vs_MSC	ENSSSCG00000012492	23.1687	-3.09695	0.850368	-3.64189	0.000270641	0.00617231	DRP2	protein_coding	Unique
Osteocyte_vs_MSC	ENSSSCG00000012561	172.253	-2.38377	0.81643	-2.91975	0.00350315	0.0354926	FRMPD3	protein_coding	Unique
Osteocyte_vs_MSC	ENSSSCG00000012571	289.394	3.28809	0.599405	5.4856	4.12077e-08	1.02335e-05	COL4A6	protein_coding	Unique
Osteocyte_vs_MSC	ENSSSCG00000012572	1473.7	2.16171	0.509928	4.23924	2.24281e-05	0.00106601	COL4A5	protein_coding	Unique
Osteocyte_vs_MSC	ENSSSCG00000012658	9.31714	-2.4525	0.879698	-2.78789	0.00530534	0.0471254	RAB33A	protein_coding	Unique
Osteocyte_vs_MSC	ENSSSCG00000012680	186.218	3.88281	1.10475	3.51464	0.000440345	0.00883567	GPC3	protein_coding	Unique
Osteocyte_vs_MSC	ENSSSCG00000012824	148.229	2.78111	0.848489	3.27773	0.00104647	0.0158147	GAB3	protein_coding	Unique
Osteocyte_vs_MSC	ENSSSCG00000012845	94.8286	-2.60475	0.450088	-5.78721	7.15652e-09	2.52779e-06	CEND1	protein_coding	Unique
Osteocyte_vs_MSC	ENSSSCG00000012854	35.119	-2.49985	0.873985	-2.86029	0.00423252	0.0401711	RASSF7	protein_coding	Unique
Osteocyte_vs_MSC	ENSSSCG00000012871	152.433	-7.19172	1.02194	-7.03732	1.95968e-12	2.71551e-09	FGF19	protein_coding	All
Osteocyte_vs_MSC	ENSSSCG00000012968	282.371	-2.3728	0.422508	-5.61598	1.95452e-08	5.86813e-06	CCDC85B	protein_coding	Chondrocyte vs BM-MSC test
Osteocyte_vs_MSC	ENSSSCG00000013181	2913.21	4.12474	0.732924	5.62778	1.8254e-08	5.57336e-06	SERPING1	protein_coding	Unique
Osteocyte_vs_MSC	ENSSSCG00000013303	116.177	2.42358	0.672315	3.60482	0.000312364	0.00684541	ABTB2	protein_coding	Adipocyte vs BM-MSC test
Osteocyte_vs_MSC	ENSSSCG00000013316	16.5228	4.71958	1.29566	3.64262	0.000269882	0.00617231	WT1	protein_coding	Unique
Osteocyte_vs_MSC	ENSSSCG00000013344	8.8621	5.44931	1.87518	2.90602	0.00366062	0.0366346	ANO5	protein_coding	Unique
Osteocyte_vs_MSC	ENSSSCG00000013369	17.6552	3.5615	1.14519	3.10997	0.00187105	0.0235206	ENSSSCG00000013369	protein_coding	Unique
Osteocyte_vs_MSC	ENSSSCG00000013393	2347.93	3.96154	1.41444	2.80079	0.00509779	0.0458471	SPON1	protein_coding	Unique
Osteocyte_vs_MSC	ENSSSCG00000013418	522.84	3.87749	1.35244	2.86702	0.00414351	0.0395624	CFD	protein_coding	Unique
Osteocyte_vs_MSC	ENSSSCG00000013433	193.154	-3.18559	0.57614	-5.52919	3.21717e-08	8.39914e-06	ADAMTSL5	protein_coding	Unique
Osteocyte_vs_MSC	ENSSSCG00000013576	945.121	2.61337	0.562101	4.64928	3.33095e-06	0.00027399	STXBP2	protein_coding	Unique
Osteocyte_vs_MSC	ENSSSCG00000013599	1878.95	2.03936	0.729178	2.79679	0.00516132	0.0461878	ANGPTL4	protein_coding	Unique
Osteocyte_vs_MSC	ENSSSCG00000013833	117.906	-2.5736	0.903044	-2.84991	0.00437311	0.041137	SLC1A6	protein_coding	Unique
Osteocyte_vs_MSC	ENSSSCG00000013869	174.643	5.64072	1.25365	4.49945	6.81301e-06	0.000461389	CPAMD8	protein_coding	Adipocyte vs BM-MSC test
Osteocyte_vs_MSC	ENSSSCG00000013885	402.513	-2.39029	0.606883	-3.93864	8.19441e-05	0.00272539	FCHO1	protein_coding	Adipocyte vs BM-MSC test
Osteocyte_vs_MSC	ENSSSCG00000014117	408.827	9.42698	1.4459	6.51981	7.03966e-11	7.45956e-08	THBS4	protein_coding	All
Osteocyte_vs_MSC	ENSSSCG00000014314	69.2091	2.59711	0.609553	4.26067	2.03811e-05	0.00100039	ENSSSCG00000014314	protein_coding	Unique
Osteocyte_vs_MSC	ENSSSCG00000014336	4132.45	-2.26352	0.708215	-3.1961	0.00139301	0.0191263	EGR1	protein_coding	All
Osteocyte_vs_MSC	ENSSSCG00000014420	48.9707	-3.14985	0.980463	-3.21261	0.00131534	0.0184537	JAKMIP2	protein_coding	Unique
Osteocyte_vs_MSC	ENSSSCG00000014438	12.7376	6.71041	1.82233	3.68233	0.000231112	0.00548518	PDE6A	protein_coding	Unique
Osteocyte_vs_MSC	ENSSSCG00000014448	117.896	-4.53033	0.726046	-6.23973	4.3833e-10	2.69153e-07	ARSI	protein_coding	Adipocyte vs BM-MSC test
Osteocyte_vs_MSC	ENSSSCG00000014852	510.386	3.36228	0.716325	4.69378	2.68199e-06	0.00023016	ARRB1	protein_coding	Unique
Osteocyte_vs_MSC	ENSSSCG00000014860	8.02062	-2.60411	0.819982	-3.17581	0.00149418	0.0200658	MAP6	protein_coding	Unique
Osteocyte_vs_MSC	ENSSSCG00000014924	13317.3	2.67791	0.593454	4.51242	6.40919e-06	0.000439763	CTSC	protein_coding	Unique
Osteocyte_vs_MSC	ENSSSCG00000014985	39946.4	5.84909	1.12021	5.22143	1.77548e-07	3.13564e-05	MMP1	protein_coding	Unique
Osteocyte_vs_MSC	ENSSSCG00000014988	5963.74	6.17571	1.53061	4.03481	5.46457e-05	0.00202967	MMP13	protein_coding	Chondrocyte vs BM-MSC test
Osteocyte_vs_MSC	ENSSSCG00000015002	6.70019	-2.59812	0.80652	-3.22139	0.0012757	0.018144	ELMOD1	protein_coding	Unique
Osteocyte_vs_MSC	ENSSSCG00000015045	1186.37	-2.86189	0.479808	-5.96466	2.45145e-09	1.10401e-06	NCAM1	protein_coding	Unique
Osteocyte_vs_MSC	ENSSSCG00000015085	1279.84	2.073	0.579853	3.57504	0.00035018	0.00745125	IL10RA	protein_coding	Unique
Osteocyte_vs_MSC	ENSSSCG00000015091	19.8701	2.71143	0.827704	3.27585	0.00105345	0.015888	MPZL2	protein_coding	Unique
Osteocyte_vs_MSC	ENSSSCG00000015126	105.048	2.87955	0.841416	3.42227	0.000621012	0.0111646	TRIM29	protein_coding	Unique
Osteocyte_vs_MSC	ENSSSCG00000015255	25.5724	-2.54126	0.847934	-2.99701	0.00272645	0.0302428	IGSF9B	protein_coding	Unique
Osteocyte_vs_MSC	ENSSSCG00000015287	34.2109	-2.026	0.464434	-4.36229	1.28707e-05	0.000715953	TMCC2	protein_coding	Unique
Osteocyte_vs_MSC	ENSSSCG00000015299	37.2399	4.28451	1.11386	3.84653	0.000119801	0.00355535	STEAP4	protein_coding	Adipocyte vs BM-MSC test
Osteocyte_vs_MSC	ENSSSCG00000015329	78.4001	-2.12139	0.580433	-3.65484	0.000257345	0.00595864	PPP1R9A	protein_coding	Unique
Osteocyte_vs_MSC	ENSSSCG00000015334	72.3212	8.45711	1.96799	4.29734	1.72864e-05	0.000887675	PDK4	protein_coding	Unique
Osteocyte_vs_MSC	ENSSSCG00000015353	9.17487	-2.55904	0.863916	-2.96214	0.00305509	0.0325454	SCIN	protein_coding	Unique
Osteocyte_vs_MSC	ENSSSCG00000015396	1458.87	-2.08553	0.638247	-3.26759	0.00108469	0.0162019	SEMA3D	protein_coding	Unique
Osteocyte_vs_MSC	ENSSSCG00000015401	16.8415	-2.52815	0.825632	-3.06208	0.00219802	0.0262741	ENSSSCG00000015401	protein_coding	Unique
Osteocyte_vs_MSC	ENSSSCG00000015426	90.1174	-5.05595	0.83057	-6.08733	1.14808e-09	5.909e-07	RELN	protein_coding	Adipocyte vs BM-MSC test
Osteocyte_vs_MSC	ENSSSCG00000015476	2207.9	3.80105	1.26887	2.99561	0.00273895	0.0303627	CHI3L1	protein_coding	Unique
Osteocyte_vs_MSC	ENSSSCG00000015487	41.2362	2.90687	0.892298	3.25773	0.00112307	0.01661	TNFSF18	protein_coding	Chondrocyte vs BM-MSC test
Osteocyte_vs_MSC	ENSSSCG00000015513	3.79917	-6.40129	1.92484	-3.32563	0.000882203	0.014202	ASTN1	protein_coding	Adipocyte vs BM-MSC test
Osteocyte_vs_MSC	ENSSSCG00000015550	181.762	2.93861	0.871701	3.37113	0.00074861	0.0127582	RGS16	protein_coding	Unique
Osteocyte_vs_MSC	ENSSSCG00000015559	461.343	2.96477	0.717764	4.13057	3.61865e-05	0.00149854	NCF2	protein_coding	Adipocyte vs BM-MSC test
Osteocyte_vs_MSC	ENSSSCG00000015563	961.801	2.29175	0.558418	4.104	4.06069e-05	0.00164012	RGL1	protein_coding	Unique
Osteocyte_vs_MSC	ENSSSCG00000015677	5.49334	4.82627	1.58186	3.051	0.0022808	0.0269065	LYPD6B	protein_coding	Unique
Osteocyte_vs_MSC	ENSSSCG00000015753	29.3527	2.63905	0.751396	3.5122	0.000444413	0.00889518	ANGPT2	protein_coding	Unique
Osteocyte_vs_MSC	ENSSSCG00000015955	1428.23	-2.76714	0.532838	-5.19321	2.06701e-07	3.51274e-05	ITGA6	protein_coding	Adipocyte vs BM-MSC test
Osteocyte_vs_MSC	ENSSSCG00000016031	265.386	2.53666	0.675009	3.75797	0.000171297	0.00446563	CALCRL	protein_coding	Adipocyte vs BM-MSC test
Osteocyte_vs_MSC	ENSSSCG00000016151	106.207	-2.47268	0.816756	-3.02744	0.00246632	0.0282085	MAP2	protein_coding	Unique
Osteocyte_vs_MSC	ENSSSCG00000016256	73.6842	7.7356	1.96693	3.93284	8.39489e-05	0.00276308	SPHKAP	protein_coding	Unique
Osteocyte_vs_MSC	ENSSSCG00000016258	214.098	2.45833	0.604922	4.06388	4.82627e-05	0.00187628	DNER	protein_coding	Unique
Osteocyte_vs_MSC	ENSSSCG00000016285	179.547	4.78074	1.29866	3.68128	0.000232066	0.00550007	ECEL1	protein_coding	Unique
Osteocyte_vs_MSC	ENSSSCG00000016332	9.65137	2.23522	0.792819	2.81933	0.00481242	0.0440279	RBM44	protein_coding	Unique
Osteocyte_vs_MSC	ENSSSCG00000016401	1449.82	-2.382	0.71206	-3.34523	0.000822148	0.0135253	KIF1A	protein_coding	Unique
Osteocyte_vs_MSC	ENSSSCG00000016437	30.3227	3.32486	0.779026	4.26798	1.97253e-05	0.000973535	WDR86	protein_coding	Adipocyte vs BM-MSC test
Osteocyte_vs_MSC	ENSSSCG00000016491	126.007	2.84127	0.940095	3.02233	0.00250841	0.0284729	DENND11	protein_coding	Unique
Osteocyte_vs_MSC	ENSSSCG00000016548	25.6002	-2.04681	0.737861	-2.77397	0.0055376	0.0486004	ENSSSCG00000016548	protein_coding	Adipocyte vs BM-MSC test
Osteocyte_vs_MSC	ENSSSCG00000016570	263.27	2.45189	0.708416	3.46109	0.000537999	0.0100719	TSPAN33	protein_coding	Adipocyte vs BM-MSC test
Osteocyte_vs_MSC	ENSSSCG00000016589	14.8837	6.33267	1.49229	4.2436	2.19965e-05	0.00104827	LRRC4	protein_coding	Chondrocyte vs BM-MSC test
Osteocyte_vs_MSC	ENSSSCG00000016672	10.2886	7.60257	1.49866	5.0729	3.918e-07	5.5447e-05	ADCYAP1R1	protein_coding	Unique
Osteocyte_vs_MSC	ENSSSCG00000016688	4.3742	4.17694	1.44083	2.89898	0.00374382	0.0371577	CPVL	protein_coding	Unique
Osteocyte_vs_MSC	ENSSSCG00000016751	234.261	2.6745	0.866872	3.08523	0.00203392	0.0248906	GCK	protein_coding	Unique
Osteocyte_vs_MSC	ENSSSCG00000016780	28.0739	-3.06511	0.942187	-3.25319	0.00114118	0.016766	CTNND2	protein_coding	Unique
Osteocyte_vs_MSC	ENSSSCG00000016838	25.1023	2.99553	0.890751	3.36292	0.000771215	0.013021	RANBP3L	protein_coding	Chondrocyte vs BM-MSC test
Osteocyte_vs_MSC	ENSSSCG00000016841	201.592	3.05638	0.994276	3.07397	0.0021123	0.0254815	SLC1A3	protein_coding	Adipocyte vs BM-MSC test
Osteocyte_vs_MSC	ENSSSCG00000016850	79.5784	2.56865	0.728832	3.52434	0.000424537	0.00861216	LIFR	protein_coding	Adipocyte vs BM-MSC test
Osteocyte_vs_MSC	ENSSSCG00000016859	444.209	10.5422	1.74144	6.05373	1.41529e-09	6.89053e-07	C7	protein_coding	All
Osteocyte_vs_MSC	ENSSSCG00000016867	6.20529	3.07142	1.07662	2.85284	0.00433305	0.0408392	CCDC152	protein_coding	Unique
Osteocyte_vs_MSC	ENSSSCG00000016878	718.664	3.31773	0.876092	3.78696	0.000152499	0.00407633	FGF10	protein_coding	Unique
Osteocyte_vs_MSC	ENSSSCG00000016912	2681.38	2.02105	0.360506	5.60615	2.06877e-08	6.01077e-06	PLPP1	protein_coding	Unique
Osteocyte_vs_MSC	ENSSSCG00000016999	13.7737	-3.35993	1.19941	-2.80131	0.00508958	0.045796	TLX3	protein_coding	Unique
Osteocyte_vs_MSC	ENSSSCG00000017006	1861.13	3.21693	1.1212	2.86917	0.00411547	0.0393712	LCP2	protein_coding	Unique
Osteocyte_vs_MSC	ENSSSCG00000017046	1275.43	2.01987	0.610886	3.30645	0.00094486	0.0148782	EBF1	protein_coding	Adipocyte vs BM-MSC test
Osteocyte_vs_MSC	ENSSSCG00000017109	17.3635	-4.6927	1.14327	-4.10462	4.04984e-05	0.00163941	ADAMTS16	protein_coding	Unique
Osteocyte_vs_MSC	ENSSSCG00000017144	1535.35	3.73991	1.17491	3.18315	0.00145682	0.0197168	NPTX1	protein_coding	Unique
Osteocyte_vs_MSC	ENSSSCG00000017178	392.882	2.08106	0.588689	3.53508	0.000407656	0.00839258	SPHK1	protein_coding	Unique
Osteocyte_vs_MSC	ENSSSCG00000017181	549.153	4.61942	0.712005	6.4879	8.70403e-11	8.7108e-08	ENSSSCG00000017181	protein_coding	Unique
Osteocyte_vs_MSC	ENSSSCG00000017256	2.61082	4.77703	1.44371	3.30886	0.00093676	0.0147765	ABCA6	protein_coding	Unique
Osteocyte_vs_MSC	ENSSSCG00000017262	169.883	-3.86869	1.31442	-2.94328	0.00324757	0.0340677	SLC16A6	protein_coding	Unique
Osteocyte_vs_MSC	ENSSSCG00000017376	22.5936	3.59319	0.997626	3.60174	0.000316098	0.00691043	MEOX1	protein_coding	Adipocyte vs BM-MSC test
Osteocyte_vs_MSC	ENSSSCG00000017472	13626.3	2.01611	0.531396	3.79399	0.000148246	0.00400976	IGFBP4	protein_coding	Unique
Osteocyte_vs_MSC	ENSSSCG00000017569	180.719	4.94648	0.865092	5.71786	1.07871e-08	3.53307e-06	CHAD	protein_coding	Unique
Osteocyte_vs_MSC	ENSSSCG00000017577	55.1787	-2.21508	0.739559	-2.99514	0.00274323	0.0303915	ENSSSCG00000017577	protein_coding	Unique
Osteocyte_vs_MSC	ENSSSCG00000017578	966.085	-2.34635	0.513479	-4.56952	4.88833e-06	0.000359422	ITGA3	protein_coding	Adipocyte vs BM-MSC test
Osteocyte_vs_MSC	ENSSSCG00000017589	103.253	3.19999	0.823299	3.8868	0.000101576	0.00316574	DLX3	protein_coding	Unique
Osteocyte_vs_MSC	ENSSSCG00000017717	14.4202	-5.49546	1.45116	-3.78693	0.000152517	0.00407633	UNC45B	protein_coding	Unique
Osteocyte_vs_MSC	ENSSSCG00000017734	15.1706	2.44438	0.839573	2.91145	0.00359752	0.0362043	RHBDL3	protein_coding	Unique
Osteocyte_vs_MSC	ENSSSCG00000017749	302.502	2.32988	0.640059	3.6401	0.000272533	0.00619875	EVI2A	protein_coding	Unique
Osteocyte_vs_MSC	ENSSSCG00000017750	254.757	2.39938	0.785819	3.05335	0.002263	0.0267829	EVI2B	protein_coding	Unique
Osteocyte_vs_MSC	ENSSSCG00000017753	1562.84	2.13145	0.374317	5.69423	1.23929e-08	3.91658e-06	KSR1	protein_coding	Unique
Osteocyte_vs_MSC	ENSSSCG00000017754	612.543	2.5637	0.918937	2.78985	0.00527323	0.046956	ENSSSCG00000017754	protein_coding	Chondrocyte vs BM-MSC test
Osteocyte_vs_MSC	ENSSSCG00000017755	160.199	2.63146	0.949979	2.77002	0.00560526	0.0489686	NOS2	protein_coding	Unique
Osteocyte_vs_MSC	ENSSSCG00000017759	1526.7	-2.00636	0.70982	-2.82658	0.00470477	0.0432186	ALDOC	protein_coding	Unique
Osteocyte_vs_MSC	ENSSSCG00000017998	5.09047	5.34066	1.63825	3.25998	0.00111422	0.0165086	GLP2R	protein_coding	Unique
Osteocyte_vs_MSC	ENSSSCG00000018513	15.5179	-2.6055	0.702476	-3.70902	0.000208067	0.00513441	ssc-mir-145	miRNA	Unique
Osteocyte_vs_MSC	ENSSSCG00000019165	4.86478	-3.79218	1.22526	-3.09501	0.00196809	0.0243162	ssc-mir-143	miRNA	Unique
Osteocyte_vs_MSC	ENSSSCG00000020173	3.4689	-2.91127	1.02654	-2.836	0.0045683	0.0423357	ENSSSCG00000020173	scaRNA	Unique
Osteocyte_vs_MSC	ENSSSCG00000020657	164.639	-2.35944	0.608287	-3.87883	0.00010496	0.0032487	BCAM	protein_coding	Unique
Osteocyte_vs_MSC	ENSSSCG00000021105	99.0047	4.10293	0.557268	7.36257	1.80401e-13	3.61083e-10	DPEP2	protein_coding	Adipocyte vs BM-MSC test
Osteocyte_vs_MSC	ENSSSCG00000021132	5.14793	-2.45726	0.864179	-2.84346	0.0044627	0.0417107	PLD5	protein_coding	Adipocyte vs BM-MSC test
Osteocyte_vs_MSC	ENSSSCG00000021328	210.258	-3.18564	0.670673	-4.74992	2.03496e-06	0.000191926	PCSK1N	protein_coding	Chondrocyte vs BM-MSC test
Osteocyte_vs_MSC	ENSSSCG00000021443	2414.19	3.15031	0.76256	4.13123	3.60829e-05	0.00149769	SGK1	protein_coding	Unique
Osteocyte_vs_MSC	ENSSSCG00000021453	11.0651	2.64911	0.82438	3.21346	0.00131145	0.0184341	RIMS4	protein_coding	Adipocyte vs BM-MSC test
Osteocyte_vs_MSC	ENSSSCG00000021487	28.4101	-2.75535	0.930065	-2.96253	0.00305118	0.0325423	MFSD4A	protein_coding	Unique
Osteocyte_vs_MSC	ENSSSCG00000021557	1080.13	4.84987	1.09343	4.43545	9.1879e-06	0.000576693	SULT1A3	protein_coding	Unique
Osteocyte_vs_MSC	ENSSSCG00000021569	142.389	-2.52466	0.811103	-3.11263	0.00185431	0.0233591	MMP25	protein_coding	Unique
Osteocyte_vs_MSC	ENSSSCG00000021597	456.854	-2.29035	0.703662	-3.2549	0.00113431	0.0167214	PHLDA2	protein_coding	All
Osteocyte_vs_MSC	ENSSSCG00000022202	35.9476	-3.34503	0.878129	-3.80927	0.000139378	0.00385678	TOX2	protein_coding	Unique
Osteocyte_vs_MSC	ENSSSCG00000022204	1833.64	-2.06389	0.644002	-3.20479	0.00135159	0.0188302	AGRN	protein_coding	Unique
Osteocyte_vs_MSC	ENSSSCG00000022289	27.9629	-2.24833	0.711087	-3.16183	0.00156784	0.020706	PCDH1	protein_coding	Unique
Osteocyte_vs_MSC	ENSSSCG00000022345	953.315	2.00507	0.527397	3.80182	0.000143639	0.00393838	CHN1	protein_coding	Unique
Osteocyte_vs_MSC	ENSSSCG00000022896	49.8471	-2.15436	0.55064	-3.91247	9.13564e-05	0.00295988	CRMP1	protein_coding	Unique
Osteocyte_vs_MSC	ENSSSCG00000023032	42.8268	4.73194	1.32869	3.56135	0.000368959	0.00776451	SCG2	protein_coding	Unique
Osteocyte_vs_MSC	ENSSSCG00000023630	864.189	4.80238	1.18182	4.06354	4.83332e-05	0.00187628	CPM	protein_coding	Adipocyte vs BM-MSC test
Osteocyte_vs_MSC	ENSSSCG00000023743	78.8819	-2.3728	0.820785	-2.89089	0.00384153	0.0377737	CLDN6	protein_coding	Adipocyte vs BM-MSC test
Osteocyte_vs_MSC	ENSSSCG00000023745	52.6332	2.79628	0.875903	3.19246	0.00141068	0.0192831	MCOLN3	protein_coding	Unique
Osteocyte_vs_MSC	ENSSSCG00000023749	9.68055	-3.1235	0.97106	-3.21659	0.00129724	0.0183427	MIOX	protein_coding	Unique
Osteocyte_vs_MSC	ENSSSCG00000023762	150.548	3.69679	1.12293	3.29211	0.000994393	0.0153061	TRPM2	protein_coding	Unique
Osteocyte_vs_MSC	ENSSSCG00000023791	83.521	3.29767	0.654378	5.03939	4.67025e-07	6.20723e-05	ENSSSCG00000023791	protein_coding	Adipocyte vs BM-MSC test
Osteocyte_vs_MSC	ENSSSCG00000023915	4.88151	5.36884	1.6617	3.23094	0.00123383	0.0177101	SLC2A4	protein_coding	Adipocyte vs BM-MSC test
Osteocyte_vs_MSC	ENSSSCG00000023934	6.00411	-3.57129	1.20778	-2.95691	0.00310737	0.0329659	KCNIP4	protein_coding	Unique
Osteocyte_vs_MSC	ENSSSCG00000024018	1353.24	-2.36966	0.779988	-3.03808	0.00238093	0.02763	SLC16A3	protein_coding	Unique
Osteocyte_vs_MSC	ENSSSCG00000024043	14189	2.31819	0.485796	4.77194	1.8246e-06	0.000177983	ADAMTS2	protein_coding	Adipocyte vs BM-MSC test
Osteocyte_vs_MSC	ENSSSCG00000024166	105.754	-4.87504	0.833611	-5.8481	4.97206e-09	1.86597e-06	SLC2A6	protein_coding	Unique
Osteocyte_vs_MSC	ENSSSCG00000024179	16.7582	3.37807	1.14574	2.94838	0.00319443	0.0337108	NAGS	protein_coding	Unique
Osteocyte_vs_MSC	ENSSSCG00000024233	99.9803	-2.27063	0.563999	-4.02596	5.67443e-05	0.00207341	RAB39B	protein_coding	Unique
Osteocyte_vs_MSC	ENSSSCG00000024310	1324.78	6.0056	1.36755	4.3915	1.12573e-05	0.000660553	F13A1	protein_coding	Unique
Osteocyte_vs_MSC	ENSSSCG00000024351	501.537	-2.64533	0.538778	-4.90988	9.11322e-07	0.000102603	MET	protein_coding	Unique
Osteocyte_vs_MSC	ENSSSCG00000024377	132.951	2.42865	0.793576	3.06038	0.00221053	0.0263363	RPS6KA5	protein_coding	Unique
Osteocyte_vs_MSC	ENSSSCG00000024428	19.9481	3.95859	1.1974	3.306	0.000946392	0.0148894	CHRNA9	protein_coding	Unique
Osteocyte_vs_MSC	ENSSSCG00000024814	18.7509	5.80894	1.64974	3.52113	0.000429718	0.00868792	PFKFB1	protein_coding	Adipocyte vs BM-MSC test
Osteocyte_vs_MSC	ENSSSCG00000025052	4.00952	-5.81947	1.71308	-3.39709	0.000681064	0.0119461	BPIFB6	protein_coding	Unique
Osteocyte_vs_MSC	ENSSSCG00000025273	101.58	4.84431	1.17943	4.10732	4.00275e-05	0.001624	CYP11A1	protein_coding	All
Osteocyte_vs_MSC	ENSSSCG00000025463	1590.46	2.06671	0.434719	4.75414	1.99297e-06	0.000189955	PROS1	protein_coding	Unique
Osteocyte_vs_MSC	ENSSSCG00000025537	818.066	2.2226	0.71517	3.10779	0.00188492	0.023662	PTPN6	protein_coding	Unique
Osteocyte_vs_MSC	ENSSSCG00000025685	69.9076	-2.32953	0.727765	-3.20094	0.0013698	0.0189812	TP73	protein_coding	Unique
Osteocyte_vs_MSC	ENSSSCG00000026098	65.0892	5.57478	0.875842	6.36505	1.9522e-10	1.41985e-07	CMYA5	protein_coding	Unique
Osteocyte_vs_MSC	ENSSSCG00000026339	28.8506	-3.1324	0.958997	-3.26632	0.00108954	0.0162474	ENSSSCG00000026339	protein_coding	Adipocyte vs BM-MSC test
Osteocyte_vs_MSC	ENSSSCG00000026585	136.691	2.06345	0.622926	3.31252	0.0009246	0.0146747	PROCR	protein_coding	Unique
Osteocyte_vs_MSC	ENSSSCG00000026689	294.06	-2.54034	0.629761	-4.03382	5.48778e-05	0.00203409	ENSSSCG00000026689	protein_coding	Adipocyte vs BM-MSC test
Osteocyte_vs_MSC	ENSSSCG00000026701	9.96304	3.85495	1.26087	3.05737	0.00223286	0.0265322	ENSSSCG00000026701	protein_coding	Unique
Osteocyte_vs_MSC	ENSSSCG00000026729	432.489	2.96373	0.941871	3.14664	0.00165157	0.0214656	TMEM150C	protein_coding	Unique
Osteocyte_vs_MSC	ENSSSCG00000026816	16.649	-2.84716	0.845951	-3.36564	0.000763673	0.0129537	ENSSSCG00000026816	protein_coding	Unique
Osteocyte_vs_MSC	ENSSSCG00000026842	13.4837	2.84947	0.758423	3.7571	0.00017189	0.00447462	CDH18	protein_coding	Adipocyte vs BM-MSC test
Osteocyte_vs_MSC	ENSSSCG00000027161	77.0836	2.11505	0.672744	3.14392	0.00166704	0.0215653	PIP5K1B	protein_coding	Unique
Osteocyte_vs_MSC	ENSSSCG00000027417	313.417	3.37158	1.13314	2.97543	0.00292575	0.0318133	LDLRAD4	protein_coding	All
Osteocyte_vs_MSC	ENSSSCG00000027434	42.5253	3.46679	1.06438	3.25709	0.00112561	0.0166339	OLFM2	protein_coding	Unique
Osteocyte_vs_MSC	ENSSSCG00000027526	34.3394	-2.31144	0.770485	-2.99999	0.00269992	0.0300596	ENSSSCG00000027526	protein_coding	Chondrocyte vs BM-MSC test
Osteocyte_vs_MSC	ENSSSCG00000027565	2233.57	-2.80408	0.644744	-4.34914	1.36671e-05	0.000746059	ARHGAP45	protein_coding	Adipocyte vs BM-MSC test
Osteocyte_vs_MSC	ENSSSCG00000027762	90.49	7.07895	2.08743	3.39122	0.000695818	0.0120872	TNFRSF11B	protein_coding	Unique
Osteocyte_vs_MSC	ENSSSCG00000027770	8.02413	-2.34688	0.722638	-3.24765	0.00116361	0.0170279	TDRKH	protein_coding	Adipocyte vs BM-MSC test
Osteocyte_vs_MSC	ENSSSCG00000027941	390.62	-2.30006	0.533443	-4.31173	1.61982e-05	0.000840904	LSAMP	protein_coding	Unique
Osteocyte_vs_MSC	ENSSSCG00000028047	31.3643	2.41646	0.720816	3.35239	0.000801158	0.0133336	DTNA	protein_coding	All
Osteocyte_vs_MSC	ENSSSCG00000028051	3.59299	-4.3101	1.46818	-2.93568	0.00332817	0.034501	ZNF385C	protein_coding	Unique
Osteocyte_vs_MSC	ENSSSCG00000028237	6.26262	4.78043	1.39883	3.41744	0.000632122	0.0112855	POU2F3	protein_coding	Unique
Osteocyte_vs_MSC	ENSSSCG00000028274	59.6275	-3.01261	0.871748	-3.45583	0.000548598	0.0101986	FAM131B	protein_coding	Unique
Osteocyte_vs_MSC	ENSSSCG00000028331	1634	4.35935	0.695065	6.27185	3.56773e-10	2.29533e-07	IL1R2	protein_coding	Unique
Osteocyte_vs_MSC	ENSSSCG00000028373	122.125	3.49867	1.01807	3.43656	0.000589158	0.0106793	ENO2	protein_coding	Unique
Osteocyte_vs_MSC	ENSSSCG00000028488	13.2061	-4.97689	1.39595	-3.56523	0.000363543	0.00765949	LTC4S	protein_coding	Adipocyte vs BM-MSC test
Osteocyte_vs_MSC	ENSSSCG00000028604	6.78206	4.88667	1.40992	3.46592	0.000528427	0.00996762	PRCD	protein_coding	Unique
Osteocyte_vs_MSC	ENSSSCG00000028741	19.3942	3.41367	1.18052	2.89166	0.00383209	0.0377427	DNMT3L	protein_coding	Unique
Osteocyte_vs_MSC	ENSSSCG00000028996	1429.27	2.97977	1.02263	2.91384	0.00357013	0.035989	ALDH1A1	protein_coding	Unique
Osteocyte_vs_MSC	ENSSSCG00000029066	4172.41	-2.0048	0.464316	-4.31774	1.57634e-05	0.000826879	IDI1	protein_coding	Unique
Osteocyte_vs_MSC	ENSSSCG00000029199	141.469	3.68597	1.19866	3.07508	0.00210445	0.0254427	ENSSSCG00000029199	protein_coding	Unique
Osteocyte_vs_MSC	ENSSSCG00000029227	31.3289	5.63993	1.77864	3.17092	0.00151959	0.0202811	LDB2	protein_coding	Unique
Osteocyte_vs_MSC	ENSSSCG00000029264	25.0504	-2.74557	0.86268	-3.18261	0.00145956	0.0197391	PKMYT1	protein_coding	Unique
Osteocyte_vs_MSC	ENSSSCG00000029268	21.4163	2.06782	0.705318	2.93175	0.00337059	0.0347167	TOPAZ1	protein_coding	Unique
Osteocyte_vs_MSC	ENSSSCG00000029449	558.684	6.65703	1.73314	3.84102	0.000122522	0.00359151	ENSSSCG00000029449	protein_coding	Adipocyte vs BM-MSC test
Osteocyte_vs_MSC	ENSSSCG00000029507	551.852	3.28026	0.87534	3.74741	0.000178668	0.00460264	RASGEF1B	protein_coding	Unique
Osteocyte_vs_MSC	ENSSSCG00000029598	37.7241	-2.20491	0.692342	-3.18471	0.00144898	0.0196255	FAM124A	protein_coding	Unique
Osteocyte_vs_MSC	ENSSSCG00000029715	708.965	2.29867	0.571693	4.02081	5.79989e-05	0.00211069	OLFM1	protein_coding	Unique
Osteocyte_vs_MSC	ENSSSCG00000029944	15683.2	-2.06737	0.629998	-3.28154	0.0010324	0.0156283	FASN	protein_coding	Unique
Osteocyte_vs_MSC	ENSSSCG00000029968	7.46796	-2.09871	0.689824	-3.04239	0.00234707	0.0273128	ASIC4	protein_coding	Unique
Osteocyte_vs_MSC	ENSSSCG00000030113	34.9084	7.1038	2.29465	3.09581	0.00196279	0.0242842	SHISA2	protein_coding	Unique
Osteocyte_vs_MSC	ENSSSCG00000030172	379.219	5.41129	1.92127	2.81652	0.00485465	0.0442956	CD40LG	protein_coding	Unique
Osteocyte_vs_MSC	ENSSSCG00000031262	13772.1	3.56365	0.82087	4.34131	1.41638e-05	0.000761634	TXNIP	protein_coding	Adipocyte vs BM-MSC test
Osteocyte_vs_MSC	ENSSSCG00000031305	4.27136	-6.40595	1.11235	-5.75893	8.4649e-09	2.93244e-06	ENSSSCG00000031305	protein_coding	Adipocyte vs BM-MSC test
Osteocyte_vs_MSC	ENSSSCG00000031361	590.901	-2.99503	0.599975	-4.99192	5.97806e-07	7.55935e-05	CELSR1	protein_coding	Adipocyte vs BM-MSC test
Osteocyte_vs_MSC	ENSSSCG00000031465	38.5034	6.45619	2.06396	3.12807	0.00175961	0.0224488	PRRT1B	protein_coding	Unique
Osteocyte_vs_MSC	ENSSSCG00000031538	2896.57	2.53828	0.610924	4.15482	3.25539e-05	0.00139625	RNASE4	protein_coding	Unique
Osteocyte_vs_MSC	ENSSSCG00000031800	12.8767	-3.65576	0.787806	-4.64043	3.47687e-06	0.000282127	ENSSSCG00000031800	protein_coding	Adipocyte vs BM-MSC test
Osteocyte_vs_MSC	ENSSSCG00000031837	5.0815	6.28687	1.88115	3.34203	0.000831669	0.0136445	CMTM2	protein_coding	Unique
Osteocyte_vs_MSC	ENSSSCG00000031959	5.62791	3.94289	1.28155	3.07665	0.00209344	0.0253606	CAPSL	protein_coding	Unique
Osteocyte_vs_MSC	ENSSSCG00000032074	203.55	-2.1334	0.34475	-6.18825	6.0835e-10	3.5351e-07	IRX2	protein_coding	Unique
Osteocyte_vs_MSC	ENSSSCG00000032082	30.9116	3.82492	0.852906	4.48457	7.30612e-06	0.000489266	ENSSSCG00000032082	protein_coding	Chondrocyte vs BM-MSC test
Osteocyte_vs_MSC	ENSSSCG00000032279	55.3524	-2.5682	0.837737	-3.06564	0.00217206	0.0260676	SAPCD2	protein_coding	Unique
Osteocyte_vs_MSC	ENSSSCG00000032383	194.966	-2.22142	0.65348	-3.39937	0.000675423	0.0118796	ENSSSCG00000032383	protein_coding	Unique
Osteocyte_vs_MSC	ENSSSCG00000032392	50.1949	-2.57744	0.750018	-3.4365	0.000589275	0.0106793	ENSSSCG00000032392	protein_coding	Unique
Osteocyte_vs_MSC	ENSSSCG00000032416	1120.73	3.33182	1.19454	2.7892	0.00528383	0.0470039	RGS1	protein_coding	Unique
Osteocyte_vs_MSC	ENSSSCG00000032591	253.228	2.39616	0.62574	3.82933	0.000128493	0.00366827	ENSSSCG00000032591	protein_coding	Unique
Osteocyte_vs_MSC	ENSSSCG00000032601	395.553	2.13823	0.663624	3.22205	0.00127278	0.0181411	RASSF2	protein_coding	Unique
Osteocyte_vs_MSC	ENSSSCG00000032606	6.23787	-2.01661	0.557661	-3.6162	0.000298963	0.0066324	ENSSSCG00000032606	protein_coding	Unique
Osteocyte_vs_MSC	ENSSSCG00000032607	119.676	5.68601	1.2579	4.52025	6.17672e-06	0.000434638	ALPL	protein_coding	Adipocyte vs BM-MSC test
Osteocyte_vs_MSC	ENSSSCG00000032691	18.4917	3.53654	1.2322	2.87009	0.0041035	0.0393178	ANKRD66	protein_coding	Unique
Osteocyte_vs_MSC	ENSSSCG00000032709	191.138	3.08633	0.789599	3.90873	9.27821e-05	0.00300068	ARL4A	protein_coding	Unique
Osteocyte_vs_MSC	ENSSSCG00000032808	46.6795	4.29892	0.575	7.47639	7.63923e-14	1.9659e-10	ENSSSCG00000032808	protein_coding	Chondrocyte vs BM-MSC test
Osteocyte_vs_MSC	ENSSSCG00000032827	25.0149	-2.12289	0.761528	-2.78767	0.0053088	0.0471329	DNAH5	protein_coding	Unique
Osteocyte_vs_MSC	ENSSSCG00000032857	433.931	3.39371	1.06281	3.19316	0.00140725	0.0192673	S100A12	protein_coding	Unique
Osteocyte_vs_MSC	ENSSSCG00000032860	13.738	4.25662	1.33383	3.19128	0.00141645	0.019302	IFNLR1	protein_coding	Unique
Osteocyte_vs_MSC	ENSSSCG00000032878	23.6078	7.98214	2.09788	3.80486	0.000141886	0.00391415	SHISA9	protein_coding	Chondrocyte vs BM-MSC test
Osteocyte_vs_MSC	ENSSSCG00000032911	63.6185	-2.72494	0.554305	-4.91596	8.83469e-07	0.000101368	DUSP8	protein_coding	Unique
Osteocyte_vs_MSC	ENSSSCG00000033000	17.4126	3.48735	1.15516	3.01894	0.00253664	0.0287303	TIMP4	protein_coding	Unique
Osteocyte_vs_MSC	ENSSSCG00000033142	7.32534	2.17637	0.720375	3.02117	0.00251802	0.028564	ENDOU	protein_coding	Unique
Osteocyte_vs_MSC	ENSSSCG00000033204	7.96314	-4.24809	1.45943	-2.91079	0.0036052	0.0362426	ENSSSCG00000033204	protein_coding	Unique
Osteocyte_vs_MSC	ENSSSCG00000033350	32.248	3.76438	1.32453	2.84205	0.00448251	0.0418414	ENSSSCG00000033350	pseudogene	Unique
Osteocyte_vs_MSC	ENSSSCG00000033452	38.0424	-2.10883	0.660592	-3.19233	0.00141131	0.0192831	ENSSSCG00000033452	protein_coding	All
Osteocyte_vs_MSC	ENSSSCG00000033541	12.3379	-2.63818	0.795288	-3.31727	0.000909021	0.0144912	NAT8L	protein_coding	Unique
Osteocyte_vs_MSC	ENSSSCG00000033768	413.141	4.98326	1.49627	3.33044	0.000867075	0.0140968	LAX1	protein_coding	Unique
Osteocyte_vs_MSC	ENSSSCG00000033844	21607	3.70014	0.430498	8.59502	8.32476e-18	4.99874e-14	CYP1B1	protein_coding	Chondrocyte vs BM-MSC test
Osteocyte_vs_MSC	ENSSSCG00000033894	344.357	4.99936	1.09785	4.55377	5.26927e-06	0.000381207	LAMA2	protein_coding	Adipocyte vs BM-MSC test
Osteocyte_vs_MSC	ENSSSCG00000033922	39.0017	-3.81461	1.13621	-3.35732	0.000787007	0.0131758	ALKAL1	protein_coding	Unique
Osteocyte_vs_MSC	ENSSSCG00000034167	390.39	2.88888	0.742949	3.88839	0.000100911	0.00315045	SLC5A3	protein_coding	Adipocyte vs BM-MSC test
Osteocyte_vs_MSC	ENSSSCG00000034335	14.1539	3.70274	0.802521	4.61389	3.95207e-06	0.000306865	ENSSSCG00000034335	lncRNA	Unique
Osteocyte_vs_MSC	ENSSSCG00000034390	642.123	-3.62901	0.964937	-3.76088	0.000169319	0.00442687	CARD11	protein_coding	Adipocyte vs BM-MSC test
Osteocyte_vs_MSC	ENSSSCG00000034441	266.141	2.73253	0.651869	4.19184	2.76701e-05	0.00123685	MRGPRF	protein_coding	Unique
Osteocyte_vs_MSC	ENSSSCG00000034551	45.6174	-3.38858	0.840768	-4.03034	5.56969e-05	0.00205599	SCX	protein_coding	Unique
Osteocyte_vs_MSC	ENSSSCG00000034607	3758.03	2.91446	0.936486	3.11213	0.00185744	0.0233822	OGN	protein_coding	Adipocyte vs BM-MSC test
Osteocyte_vs_MSC	ENSSSCG00000034609	4.13714	-3.17664	0.897393	-3.53985	0.000400347	0.00827997	RNF112	protein_coding	Unique
Osteocyte_vs_MSC	ENSSSCG00000034765	236.264	2.66881	0.746541	3.57491	0.00035035	0.00745125	PIEZO2	protein_coding	Unique
Osteocyte_vs_MSC	ENSSSCG00000034858	625.871	-3.42963	0.807027	-4.24971	2.14048e-05	0.00102823	RAP1GAP2	protein_coding	Unique
Osteocyte_vs_MSC	ENSSSCG00000034905	1019.49	-2.61347	0.519485	-5.03088	4.88224e-07	6.32724e-05	MVD	protein_coding	Unique
Osteocyte_vs_MSC	ENSSSCG00000034919	17.8088	-3.34184	1.13629	-2.94102	0.00327137	0.0341626	GDA	protein_coding	Adipocyte vs BM-MSC test
Osteocyte_vs_MSC	ENSSSCG00000034943	1005.36	-3.2445	0.592635	-5.47471	4.38226e-08	1.03871e-05	GDF6	protein_coding	Adipocyte vs BM-MSC test
Osteocyte_vs_MSC	ENSSSCG00000035066	11.8943	5.74062	2.02893	2.82938	0.00466382	0.042952	MYOC	protein_coding	Unique
Osteocyte_vs_MSC	ENSSSCG00000035093	48.6974	-2.7529	0.56493	-4.87299	1.09923e-06	0.000120009	KIF26A	protein_coding	Chondrocyte vs BM-MSC test
Osteocyte_vs_MSC	ENSSSCG00000035293	109.711	3.83784	1.15711	3.31674	0.00091073	0.0145056	ENSSSCG00000035293	protein_coding	Adipocyte vs BM-MSC test
Osteocyte_vs_MSC	ENSSSCG00000035355	51.447	4.0975	1.30863	3.13115	0.00174125	0.0222776	F2R	protein_coding	Unique
Osteocyte_vs_MSC	ENSSSCG00000035419	224.105	3.18888	0.463276	6.88332	5.84725e-12	7.11883e-09	RARRES2	protein_coding	Unique
Osteocyte_vs_MSC	ENSSSCG00000035421	10.1024	2.97587	0.895715	3.32234	0.00089266	0.0143064	ATP8A2	protein_coding	Unique
Osteocyte_vs_MSC	ENSSSCG00000035859	6492.69	2.23527	0.721836	3.09664	0.00195727	0.0242338	WNT5A	protein_coding	Unique
Osteocyte_vs_MSC	ENSSSCG00000035863	2528.64	2.04141	0.618314	3.30156	0.000961471	0.0149826	PLIN2	protein_coding	Unique
Osteocyte_vs_MSC	ENSSSCG00000035891	49.9806	-2.47837	0.858043	-2.8884	0.00387209	0.0379498	ADGRB1	protein_coding	Unique
Osteocyte_vs_MSC	ENSSSCG00000035935	4.15303	5.77714	1.57881	3.65918	0.000253027	0.00588133	C3orf80	protein_coding	Unique
Osteocyte_vs_MSC	ENSSSCG00000036049	13689.9	-2.13984	0.715411	-2.99107	0.00278004	0.0307049	PEG10	protein_coding	Unique
Osteocyte_vs_MSC	ENSSSCG00000036050	1099.03	2.98459	0.539546	5.53166	3.17208e-08	8.39914e-06	CD302	protein_coding	Adipocyte vs BM-MSC test
Osteocyte_vs_MSC	ENSSSCG00000036062	189.985	2.19995	0.648669	3.39149	0.000695143	0.0120872	RNF122	protein_coding	Unique
Osteocyte_vs_MSC	ENSSSCG00000036438	8912.2	4.52237	0.837685	5.39865	6.71442e-08	1.51192e-05	GPX3	protein_coding	Unique
Osteocyte_vs_MSC	ENSSSCG00000036446	199.819	-2.45896	0.44835	-5.48447	4.14703e-08	1.02335e-05	PALD1	protein_coding	Unique
Osteocyte_vs_MSC	ENSSSCG00000036755	334.47	-2.10203	0.64046	-3.28206	0.00103052	0.0156248	TENT5B	protein_coding	Unique
Osteocyte_vs_MSC	ENSSSCG00000036883	1440.2	-2.53579	0.754281	-3.36187	0.000774174	0.013041	FABP3	protein_coding	Unique
Osteocyte_vs_MSC	ENSSSCG00000036907	47.0671	3.09212	0.965706	3.20193	0.00136512	0.0189349	NMB	protein_coding	Unique
Osteocyte_vs_MSC	ENSSSCG00000036990	144.474	7.42041	1.02978	7.20585	5.76822e-13	9.44625e-10	DIO3	protein_coding	Adipocyte vs BM-MSC test
Osteocyte_vs_MSC	ENSSSCG00000037016	648.565	2.79	0.899254	3.10257	0.00191845	0.0239328	ID1	protein_coding	Chondrocyte vs BM-MSC test
Osteocyte_vs_MSC	ENSSSCG00000037098	10.5634	-2.43028	0.846597	-2.87065	0.0040963	0.0393131	C19orf81	protein_coding	Unique
Osteocyte_vs_MSC	ENSSSCG00000037241	3276.14	2.65396	0.606482	4.376	1.20879e-05	0.000693477	RGS2	protein_coding	Adipocyte vs BM-MSC test
Osteocyte_vs_MSC	ENSSSCG00000037257	7.87823	-4.14961	1.07013	-3.87769	0.000105454	0.00325283	ENSSSCG00000037257	protein_coding	Adipocyte vs BM-MSC test
Osteocyte_vs_MSC	ENSSSCG00000037275	81.9488	2.24214	0.544322	4.11914	3.80289e-05	0.00156405	SNX22	protein_coding	Unique
Osteocyte_vs_MSC	ENSSSCG00000037324	21.8687	2.28088	0.657759	3.46766	0.000525018	0.0099241	ENSSSCG00000037324	lncRNA	Unique
Osteocyte_vs_MSC	ENSSSCG00000037358	36469.1	4.26791	1.06804	3.99601	6.44202e-05	0.00225906	ENSSSCG00000037358	protein_coding	Unique
Osteocyte_vs_MSC	ENSSSCG00000037395	91.7755	-2.97859	0.754853	-3.94592	7.94952e-05	0.00266176	CLIC3	protein_coding	All
Osteocyte_vs_MSC	ENSSSCG00000037487	74.5271	4.04005	1.31422	3.07411	0.00211132	0.0254815	ENSSSCG00000037487	protein_coding	Adipocyte vs BM-MSC test
Osteocyte_vs_MSC	ENSSSCG00000037514	109.907	7.51928	1.80324	4.16988	3.04761e-05	0.00133252	ENSSSCG00000037514	protein_coding	Unique
Osteocyte_vs_MSC	ENSSSCG00000037565	57.9124	4.14172	1.34405	3.08152	0.00205949	0.0251013	ENSSSCG00000037565	protein_coding	Adipocyte vs BM-MSC test
Osteocyte_vs_MSC	ENSSSCG00000037582	195.714	2.13879	0.625233	3.42078	0.000624414	0.011185	F2RL2	protein_coding	Unique
Osteocyte_vs_MSC	ENSSSCG00000037660	4.54775	3.74507	1.26844	2.95251	0.003152	0.0333608	ENSSSCG00000037660	protein_coding	Unique
Osteocyte_vs_MSC	ENSSSCG00000037669	319.306	-2.71338	0.813223	-3.33658	0.000848158	0.0138144	PTPN7	protein_coding	Adipocyte vs BM-MSC test
Osteocyte_vs_MSC	ENSSSCG00000037682	342.456	2.35512	0.241922	9.73502	2.13766e-22	3.85078e-18	HFE	protein_coding	Unique
Osteocyte_vs_MSC	ENSSSCG00000037697	11259.3	3.52462	1.11223	3.16895	0.00152989	0.0203842	MGP	protein_coding	Unique
Osteocyte_vs_MSC	ENSSSCG00000037706	471.39	2.11859	0.704984	3.00516	0.00265445	0.0297002	PRKAR2B	protein_coding	Unique
Osteocyte_vs_MSC	ENSSSCG00000037709	10.3359	2.20229	0.770916	2.85671	0.0042805	0.0405197	KCNA2	protein_coding	Unique
Osteocyte_vs_MSC	ENSSSCG00000037950	508.273	-2.40458	0.39887	-6.02848	1.65507e-09	7.64472e-07	NIPAL1	protein_coding	Unique
Osteocyte_vs_MSC	ENSSSCG00000038043	4.78772	-4.67001	1.65121	-2.82824	0.00468044	0.043061	ENSSSCG00000038043	protein_coding	Unique
Osteocyte_vs_MSC	ENSSSCG00000038048	2.45781	-3.9481	1.16789	-3.38054	0.000723444	0.0124372	ENSSSCG00000038048	pseudogene	Unique
Osteocyte_vs_MSC	ENSSSCG00000038089	7750.29	-2.12754	0.722205	-2.94589	0.00322025	0.0338841	COL18A1	protein_coding	All
Osteocyte_vs_MSC	ENSSSCG00000038149	720.306	3.9008	0.98955	3.94199	8.08069e-05	0.00270066	KCNE4	protein_coding	Adipocyte vs BM-MSC test
Osteocyte_vs_MSC	ENSSSCG00000038164	382.943	-2.09717	0.401845	-5.21886	1.80028e-07	3.14857e-05	RAI1	protein_coding	Unique
Osteocyte_vs_MSC	ENSSSCG00000038185	2355.6	2.74429	0.925338	2.96572	0.00301973	0.0323564	EREG	protein_coding	Unique
Osteocyte_vs_MSC	ENSSSCG00000038420	36.5892	-3.16167	0.817607	-3.86697	0.000110195	0.00335808	PERP	protein_coding	Unique
Osteocyte_vs_MSC	ENSSSCG00000038508	36.3116	-2.65335	0.815112	-3.2552	0.00113312	0.0167175	SPTBN2	protein_coding	Adipocyte vs BM-MSC test
Osteocyte_vs_MSC	ENSSSCG00000038584	137.015	-2.1664	0.702377	-3.08438	0.00203978	0.0249285	FGF12	protein_coding	Unique
Osteocyte_vs_MSC	ENSSSCG00000038660	117.493	2.30336	0.541416	4.25433	2.09679e-05	0.00102231	HAAO	protein_coding	Unique
Osteocyte_vs_MSC	ENSSSCG00000038688	263.262	6.32622	1.56211	4.04979	5.12637e-05	0.00194005	PGLYRP1	protein_coding	Adipocyte vs BM-MSC test
Osteocyte_vs_MSC	ENSSSCG00000038732	182.636	2.173	0.584763	3.71603	0.000202375	0.00502838	AGAP2	protein_coding	Unique
Osteocyte_vs_MSC	ENSSSCG00000038756	11.5951	2.52373	0.845665	2.98432	0.0028421	0.0311421	ENSSSCG00000038756	protein_coding	Unique
Osteocyte_vs_MSC	ENSSSCG00000039041	37.3127	3.32479	0.874389	3.80242	0.000143292	0.00393485	ZNF467	protein_coding	Unique
Osteocyte_vs_MSC	ENSSSCG00000039053	365.69	-3.63887	1.20036	-3.03148	0.00243358	0.027994	VGF	protein_coding	Adipocyte vs BM-MSC test
Osteocyte_vs_MSC	ENSSSCG00000039094	19471.1	-2.18225	0.406512	-5.36822	7.9518e-08	1.74688e-05	PLEC	protein_coding	Unique
Osteocyte_vs_MSC	ENSSSCG00000039183	70.5248	-2.44181	0.505035	-4.83494	1.33183e-06	0.000139486	NDUFAF8	protein_coding	Chondrocyte vs BM-MSC test
Osteocyte_vs_MSC	ENSSSCG00000039498	73.5927	-4.51436	1.39253	-3.24183	0.00118764	0.0172673	RBFOX3	protein_coding	Unique
Osteocyte_vs_MSC	ENSSSCG00000039556	61.7035	-2.52069	0.763138	-3.30306	0.000956346	0.0149544	KCNQ1	protein_coding	Chondrocyte vs BM-MSC test
Osteocyte_vs_MSC	ENSSSCG00000039986	3.7489	4.70302	1.62185	2.89978	0.0037342	0.03711	RGS8	protein_coding	Unique
Osteocyte_vs_MSC	ENSSSCG00000040013	799.786	2.42703	0.442029	5.49065	4.00454e-08	1.01603e-05	MTUS1	protein_coding	Adipocyte vs BM-MSC test
Osteocyte_vs_MSC	ENSSSCG00000040080	102.215	3.52526	0.776011	4.5428	5.55122e-06	0.000398405	PTGDS	protein_coding	Adipocyte vs BM-MSC test
Osteocyte_vs_MSC	ENSSSCG00000040089	171.685	-2.10765	0.506373	-4.16225	3.15126e-05	0.00135806	TEDC1	protein_coding	Unique
Osteocyte_vs_MSC	ENSSSCG00000040119	126.921	-2.33717	0.557479	-4.19239	2.76027e-05	0.00123685	TIGD5	protein_coding	Chondrocyte vs BM-MSC test
Osteocyte_vs_MSC	ENSSSCG00000040130	9.26755	-3.61278	1.06027	-3.40741	0.000655818	0.011605	NALF1	protein_coding	Unique
Osteocyte_vs_MSC	ENSSSCG00000040162	7331.72	3.70773	0.665056	5.57507	2.47432e-08	7.07499e-06	NUPR1	protein_coding	Adipocyte vs BM-MSC test
Osteocyte_vs_MSC	ENSSSCG00000040317	5833.07	2.09209	0.689037	3.03626	0.00239535	0.0277134	SOD2	protein_coding	Unique
Osteocyte_vs_MSC	ENSSSCG00000040411	578.215	2.06059	0.53197	3.8735	0.000107284	0.00329798	CCDC69	protein_coding	Unique
Osteocyte_vs_MSC	ENSSSCG00000040413	8.35016	6.28848	1.32527	4.74507	2.08437e-06	0.000194548	ENSSSCG00000040413	lncRNA	Adipocyte vs BM-MSC test
Osteocyte_vs_MSC	ENSSSCG00000040638	348.114	2.87653	0.822771	3.49615	0.000472016	0.00931313	DIO2	protein_coding	Adipocyte vs BM-MSC test
Osteocyte_vs_MSC	ENSSSCG00000040652	70.9851	-4.96735	1.68818	-2.94244	0.00325641	0.0340984	CBLN1	protein_coding	Adipocyte vs BM-MSC test
Osteocyte_vs_MSC	ENSSSCG00000040698	98.0639	-3.02563	0.687896	-4.39839	1.09057e-05	0.00064803	PRR7	protein_coding	Chondrocyte vs BM-MSC test
Osteocyte_vs_MSC	ENSSSCG00000040836	2.69046	-5.80125	1.91404	-3.03089	0.0024383	0.0280125	DCC	protein_coding	Unique
Osteocyte_vs_MSC	ENSSSCG00000041322	32.1718	4.14232	1.08598	3.81436	0.000136534	0.00381915	ALPK3	protein_coding	Unique
Osteocyte_vs_MSC	ENSSSCG00000041356	12.6735	2.40083	0.749227	3.20441	0.00135341	0.0188411	ENSSSCG00000041356	protein_coding	Unique
Osteocyte_vs_MSC	ENSSSCG00000041364	61.3177	2.41017	0.686882	3.50885	0.00045005	0.00898803	ENSSSCG00000041364	protein_coding	Unique
Osteocyte_vs_MSC	ENSSSCG00000042107	214.892	-4.03397	1.44087	-2.79967	0.00511548	0.0459144	ENSSSCG00000042107	lncRNA	Unique
Osteocyte_vs_MSC	ENSSSCG00000042126	16.034	2.58044	0.870893	2.96299	0.0030467	0.0325146	ENSSSCG00000042126	lncRNA	Unique
Osteocyte_vs_MSC	ENSSSCG00000042401	41.936	3.03677	0.811273	3.74321	0.000181684	0.00464235	ENSSSCG00000042401	lncRNA	Unique
Osteocyte_vs_MSC	ENSSSCG00000042573	4.29449	6.1991	1.79746	3.44882	0.000563037	0.0103707	ENSSSCG00000042573	lncRNA	Unique
Osteocyte_vs_MSC	ENSSSCG00000042589	186.931	3.22641	1.08012	2.98709	0.0028165	0.0309507	ENSSSCG00000042589	lncRNA	Unique
Osteocyte_vs_MSC	ENSSSCG00000042718	25.1135	2.28893	0.770385	2.97115	0.00296691	0.0320419	GNAT1	protein_coding	Unique
Osteocyte_vs_MSC	ENSSSCG00000042862	9.82668	2.44998	0.736696	3.32563	0.000882188	0.014202	ENSSSCG00000042862	lncRNA	Unique
Osteocyte_vs_MSC	ENSSSCG00000043070	20.4774	2.67019	0.887327	3.00925	0.00261897	0.0293944	ENSSSCG00000043070	lncRNA	Unique
Osteocyte_vs_MSC	ENSSSCG00000043940	54.8972	-2.58729	0.424246	-6.09854	1.07038e-09	5.67114e-07	ENSSSCG00000043940	lncRNA	Unique
Osteocyte_vs_MSC	ENSSSCG00000044237	14.5404	2.32726	0.596589	3.90094	9.58191e-05	0.00306591	ENSSSCG00000044237	lncRNA	Unique
Osteocyte_vs_MSC	ENSSSCG00000044246	14.8796	2.53912	0.754903	3.3635	0.000769612	0.013021	ENSSSCG00000044246	lncRNA	Adipocyte vs BM-MSC test
Osteocyte_vs_MSC	ENSSSCG00000044518	11.1067	2.31465	0.761431	3.03986	0.00236685	0.0274897	ENSSSCG00000044518	lncRNA	Unique
Osteocyte_vs_MSC	ENSSSCG00000044700	31698.1	2.88767	0.749419	3.85322	0.000116575	0.00347834	COL4A1	protein_coding	Adipocyte vs BM-MSC test
Osteocyte_vs_MSC	ENSSSCG00000044764	43.6592	3.25222	0.920928	3.53146	0.000413275	0.00847919	ENSSSCG00000044764	lncRNA	Unique
Osteocyte_vs_MSC	ENSSSCG00000044986	5.19521	3.61998	1.30548	2.77291	0.00555578	0.048697	ENSSSCG00000044986	lncRNA	Adipocyte vs BM-MSC test
Osteocyte_vs_MSC	ENSSSCG00000045128	13.7847	2.35072	0.616654	3.81205	0.000137817	0.00384308	ENSSSCG00000045128	lncRNA	Unique
Osteocyte_vs_MSC	ENSSSCG00000045171	6.01321	5.35274	1.68524	3.17625	0.00149191	0.0200658	ENSSSCG00000045171	lncRNA	Adipocyte vs BM-MSC test
Osteocyte_vs_MSC	ENSSSCG00000047186	165.534	-2.19713	0.638376	-3.44175	0.000577967	0.010552	ENSSSCG00000047186	lncRNA	Unique
Osteocyte_vs_MSC	ENSSSCG00000047540	12.0438	2.60299	0.775671	3.35579	0.000791372	0.0132227	ENSSSCG00000047540	lncRNA	Unique
Osteocyte_vs_MSC	ENSSSCG00000047798	18.4172	2.21419	0.689212	3.21263	0.00131523	0.0184537	ENSSSCG00000047798	lncRNA	Unique
Osteocyte_vs_MSC	ENSSSCG00000047932	113.442	2.03246	0.542634	3.74554	0.000180005	0.0046257	HSPA6	protein_coding	Adipocyte vs BM-MSC test
Osteocyte_vs_MSC	ENSSSCG00000048405	17.6914	2.53031	0.867102	2.91813	0.0035214	0.0356374	ENSSSCG00000048405	lncRNA	Unique
Osteocyte_vs_MSC	ENSSSCG00000049519	27.9733	-2.07201	0.616335	-3.36183	0.000774287	0.013041	ENSSSCG00000049519	lncRNA	Unique
Osteocyte_vs_MSC	ENSSSCG00000049630	520.593	2.11675	0.63266	3.34579	0.000820485	0.0135102	DEPTOR	protein_coding	Adipocyte vs BM-MSC test
Osteocyte_vs_MSC	ENSSSCG00000049638	12.1791	3.14434	0.974603	3.22628	0.00125411	0.0179297	ENSSSCG00000049638	lncRNA	Unique
Osteocyte_vs_MSC	ENSSSCG00000049805	44.8787	2.75373	0.616197	4.46891	7.8618e-06	0.000513125	ENSSSCG00000049805	lncRNA	Unique
Osteocyte_vs_MSC	ENSSSCG00000050259	8.63593	-2.95537	0.799956	-3.69441	0.000220395	0.00530775	ENSSSCG00000050259	lncRNA	Unique
Osteocyte_vs_MSC	ENSSSCG00000050522	13.0973	2.11572	0.529661	3.99449	6.48349e-05	0.00225906	ENSSSCG00000050522	protein_coding	Unique
Osteocyte_vs_MSC	ENSSSCG00000051417	9.47803	-2.65289	0.754824	-3.51457	0.000440459	0.00883567	ENSSSCG00000051417	lncRNA	Unique
Osteocyte_vs_MSC	ENSSSCG00000051466	5.75692	-2.22013	0.666911	-3.32897	0.000871665	0.0141334	ENSSSCG00000051466	lncRNA	Unique
Osteocyte_vs_MSC	ENSSSCG00000052048	247.857	2.6964	0.638694	4.22173	2.42434e-05	0.0011314	ECE2	protein_coding	Unique
Osteocyte_vs_MSC	ENSSSCG00000052062	567.032	3.46504	1.08267	3.20045	0.00137214	0.018999	TNFSF11	protein_coding	Unique
Osteocyte_vs_MSC	ENSSSCG00000052114	4.8164	-2.27476	0.796719	-2.85515	0.00430159	0.0406126	ENSSSCG00000052114	lncRNA	Adipocyte vs BM-MSC test
Osteocyte_vs_MSC	ENSSSCG00000052282	147.916	2.41729	0.462305	5.22877	1.70641e-07	3.09035e-05	ENSSSCG00000052282	lncRNA	Unique
Osteocyte_vs_MSC	ENSSSCG00000052306	2.4275	-3.9463	1.24395	-3.1724	0.00151186	0.0202188	CYP3A29	protein_coding	Unique
Osteocyte_vs_MSC	ENSSSCG00000052478	9.38736	-3.27389	0.99757	-3.28187	0.00103122	0.0156248	ENSSSCG00000052478	lncRNA	Unique
Osteocyte_vs_MSC	ENSSSCG00000052785	14.4785	-3.20352	1.07828	-2.97096	0.00296875	0.0320426	ENSSSCG00000052785	protein_coding	Unique
Osteocyte_vs_MSC	ENSSSCG00000052994	8.32411	2.57778	0.9116	2.82775	0.00468757	0.0431046	ENSSSCG00000052994	lncRNA	Unique
Osteocyte_vs_MSC	ENSSSCG00000053011	32.2854	2.53754	0.849543	2.98695	0.00281776	0.0309507	ENSSSCG00000053011	lncRNA	Unique
Osteocyte_vs_MSC	ENSSSCG00000053108	16.2971	2.65104	0.720362	3.68015	0.000233101	0.00550711	ENSSSCG00000053108	lncRNA	Unique
Osteocyte_vs_MSC	ENSSSCG00000053545	3.71843	5.6641	1.93199	2.93174	0.00337068	0.0347167	ENSSSCG00000053545	lncRNA	Unique
Osteocyte_vs_MSC	ENSSSCG00000053850	3.51746	5.5187	1.90581	2.89572	0.00378289	0.0374218	ENSSSCG00000053850	lncRNA	Unique
Osteocyte_vs_MSC	ENSSSCG00000054029	22.6774	-2.13541	0.605321	-3.52773	0.000419135	0.0085314	ENSSSCG00000054029	lncRNA	Unique
Osteocyte_vs_MSC	ENSSSCG00000054039	10.0426	3.56371	1.21753	2.92701	0.00342236	0.0350486	ENSSSCG00000054039	lncRNA	Unique
Osteocyte_vs_MSC	ENSSSCG00000054054	3.87028	4.53616	1.58721	2.85795	0.00426385	0.0404045	ENSSSCG00000054054	lncRNA	Unique
Osteocyte_vs_MSC	ENSSSCG00000054619	2.48657	4.51704	1.5822	2.85491	0.00430495	0.040623	ENSSSCG00000054619	lncRNA	Unique
Osteocyte_vs_MSC	ENSSSCG00000054873	11.4544	2.38902	0.782295	3.05386	0.00225918	0.0267742	ENSSSCG00000054873	lncRNA	Unique
Osteocyte_vs_MSC	ENSSSCG00000054932	11.295	5.42038	1.33668	4.05511	5.01106e-05	0.00190442	ENSSSCG00000054932	lncRNA	All
Osteocyte_vs_MSC	ENSSSCG00000055032	7.37717	3.63117	1.21498	2.98866	0.00280201	0.030853	ENSSSCG00000055032	lncRNA	Unique
Osteocyte_vs_MSC	ENSSSCG00000055281	10.3367	2.49982	0.858333	2.91241	0.00358647	0.0361335	ENSSSCG00000055281	lncRNA	Adipocyte vs BM-MSC test
Osteocyte_vs_MSC	ENSSSCG00000055468	15.0349	5.74072	1.36466	4.20669	2.59136e-05	0.00118479	ENSSSCG00000055468	lncRNA	Unique
Osteocyte_vs_MSC	ENSSSCG00000055618	21.0395	-4.25359	1.32218	-3.21709	0.00129496	0.0183313	ENSSSCG00000055618	protein_coding	Unique
Osteocyte_vs_MSC	ENSSSCG00000055651	18716.7	2.57067	0.496042	5.18236	2.19092e-07	3.68852e-05	C1S	protein_coding	Unique
Osteocyte_vs_MSC	ENSSSCG00000055767	150.884	3.69768	1.03374	3.57698	0.000347589	0.00742036	BGLAP	protein_coding	Unique
Osteocyte_vs_MSC	ENSSSCG00000055832	215.183	-4.49344	1.32454	-3.39245	0.0006927	0.0120645	AFF3	protein_coding	Unique
Osteocyte_vs_MSC	ENSSSCG00000056055	66.3911	3.17475	0.826603	3.84072	0.000122676	0.00359151	ENSSSCG00000056055	protein_coding	Unique
Osteocyte_vs_MSC	ENSSSCG00000056113	9.03247	-3.83785	1.25241	-3.06437	0.00218131	0.0261612	ENSSSCG00000056113	protein_coding	Unique
Osteocyte_vs_MSC	ENSSSCG00000056642	1436.8	2.2618	0.584493	3.86968	0.00010898	0.00333347	ENSSSCG00000056642	lncRNA	Unique
Osteocyte_vs_MSC	ENSSSCG00000056645	12.2585	5.21653	1.11139	4.6937	2.68312e-06	0.00023016	ENSSSCG00000056645	lncRNA	Unique
Osteocyte_vs_MSC	ENSSSCG00000056676	3.02794	3.58658	1.25617	2.85516	0.00430145	0.0406126	ENSSSCG00000056676	lncRNA	Unique
Osteocyte_vs_MSC	ENSSSCG00000056685	67.2722	-2.33323	0.822727	-2.83597	0.0045687	0.0423357	PLCXD2	protein_coding	Unique
Osteocyte_vs_MSC	ENSSSCG00000056698	437.394	-2.41445	0.839404	-2.87639	0.0040225	0.0389577	ENSSSCG00000056698	lncRNA	Chondrocyte vs BM-MSC test
Osteocyte_vs_MSC	ENSSSCG00000056854	6.5517	-2.21236	0.778082	-2.84335	0.00446421	0.0417107	ENSSSCG00000056854	lncRNA	Unique
Osteocyte_vs_MSC	ENSSSCG00000057348	9.7079	2.30494	0.803134	2.86994	0.00410551	0.0393178	IL25	protein_coding	Unique
Osteocyte_vs_MSC	ENSSSCG00000057358	200.622	-2.03944	0.453473	-4.49738	6.87954e-06	0.00046415	MAFK	protein_coding	Unique
Osteocyte_vs_MSC	ENSSSCG00000057372	48.9993	4.00597	1.26185	3.17468	0.0015	0.0200969	OCA2	protein_coding	Adipocyte vs BM-MSC test
Osteocyte_vs_MSC	ENSSSCG00000057415	701.126	-2.82965	0.901236	-3.13975	0.00169094	0.0218043	DSC3	protein_coding	Unique
Osteocyte_vs_MSC	ENSSSCG00000057515	20.2453	-2.91383	0.99003	-2.94317	0.00324865	0.0340677	ENSSSCG00000057515	lncRNA	Unique
Osteocyte_vs_MSC	ENSSSCG00000057521	6.75592	-3.80052	1.09664	-3.46559	0.000529062	0.00996917	AJM1	protein_coding	Unique
Osteocyte_vs_MSC	ENSSSCG00000057685	1159.76	-2.64354	0.577426	-4.57814	4.69125e-06	0.000349256	PHLDA3	protein_coding	Chondrocyte vs BM-MSC test
Osteocyte_vs_MSC	ENSSSCG00000057693	9.19619	2.66768	0.734565	3.63165	0.000281617	0.00634551	ENSSSCG00000057693	protein_coding	Unique
Osteocyte_vs_MSC	ENSSSCG00000057910	14.6194	5.00681	1.69849	2.94781	0.00320033	0.0337533	ENSSSCG00000057910	lncRNA	Unique
Osteocyte_vs_MSC	ENSSSCG00000058216	315.053	5.92727	1.61773	3.66393	0.000248373	0.00578129	IGFBP3	protein_coding	Adipocyte vs BM-MSC test
Osteocyte_vs_MSC	ENSSSCG00000058498	45.0084	2.77362	0.999645	2.77461	0.00552683	0.048566	ENSSSCG00000058498	lncRNA	Unique
Osteocyte_vs_MSC	ENSSSCG00000058944	2.78466	-6.38641	1.4643	-4.36139	1.29236e-05	0.000716327	ENSSSCG00000058944	lncRNA	Adipocyte vs BM-MSC test
Osteocyte_vs_MSC	ENSSSCG00000058952	28.0622	4.96606	1.01561	4.88974	1.00967e-06	0.000112273	ENSSSCG00000058952	lncRNA	Unique
Osteocyte_vs_MSC	ENSSSCG00000059027	28.0993	2.88183	0.807069	3.57074	0.000355976	0.00752943	ENSSSCG00000059027	lncRNA	Unique
Osteocyte_vs_MSC	ENSSSCG00000059097	44.0303	-2.19642	0.34831	-6.30592	2.86493e-10	1.98495e-07	ENSSSCG00000059097	lncRNA	Unique
Osteocyte_vs_MSC	ENSSSCG00000059318	22.3877	-2.82826	0.688016	-4.11076	3.94365e-05	0.0016109	FLYWCH2	protein_coding	Unique
Osteocyte_vs_MSC	ENSSSCG00000059591	107.709	-2.03651	0.553025	-3.6825	0.000230959	0.00548518	ADM2	protein_coding	Unique
Osteocyte_vs_MSC	ENSSSCG00000059608	327.583	2.23159	0.605024	3.68842	0.000225648	0.00539101	ANG	protein_coding	Unique
Osteocyte_vs_MSC	ENSSSCG00000059769	12.1485	-3.27353	0.74043	-4.42112	9.81887e-06	0.000607825	ENSSSCG00000059769	lncRNA	Unique
Osteocyte_vs_MSC	ENSSSCG00000059997	227.658	-3.13013	1.07765	-2.90459	0.00367735	0.0367613	MALL	protein_coding	Unique
Osteocyte_vs_MSC	ENSSSCG00000060496	226.256	-2.80022	0.888542	-3.15148	0.00162446	0.0212358	OSR1	protein_coding	Unique
Osteocyte_vs_MSC	ENSSSCG00000060530	13416.6	2.2938	0.585891	3.91506	9.03822e-05	0.00293359	C1R	protein_coding	Unique
Osteocyte_vs_MSC	ENSSSCG00000060630	14.2598	-2.27245	0.654599	-3.47151	0.000517534	0.00982869	ENSSSCG00000060630	protein_coding	Chondrocyte vs BM-MSC test
Osteocyte_vs_MSC	ENSSSCG00000060687	9.37647	3.33722	0.958788	3.48066	0.000500171	0.00963645	ENSSSCG00000060687	lncRNA	Unique
Osteocyte_vs_MSC	ENSSSCG00000060759	38.9423	3.05386	0.872912	3.49847	0.000467929	0.00926293	ENSSSCG00000060759	protein_coding	Unique
Osteocyte_vs_MSC	ENSSSCG00000060795	55.1109	-4.43591	1.15716	-3.83344	0.000126366	0.00364217	ENSSSCG00000060795	lncRNA	Unique
Osteocyte_vs_MSC	ENSSSCG00000060845	39.6071	-2.01101	0.652867	-3.08027	0.00206811	0.0251722	ENSSSCG00000060845	lncRNA	Unique
Osteocyte_vs_MSC	ENSSSCG00000061277	14.8565	-4.21955	1.51511	-2.78497	0.00535321	0.0473638	ENSSSCG00000061277	lncRNA	Unique
Osteocyte_vs_MSC	ENSSSCG00000061477	466.341	4.05398	0.923094	4.39173	1.12452e-05	0.000660553	ENSSSCG00000061477	lncRNA	Adipocyte vs BM-MSC test
Osteocyte_vs_MSC	ENSSSCG00000061814	3.38586	3.90456	1.27104	3.07193	0.00212678	0.0256231	ENSSSCG00000061814	lncRNA	Unique
Osteocyte_vs_MSC	ENSSSCG00000061957	439.958	5.38318	1.04753	5.13895	2.76281e-07	4.40436e-05	ENSSSCG00000061957	protein_coding	Adipocyte vs BM-MSC test
Osteocyte_vs_MSC	ENSSSCG00000062085	17.0125	-4.47028	0.948643	-4.71228	2.44955e-06	0.000218446	ENSSSCG00000062085	protein_coding	Unique
Osteocyte_vs_MSC	ENSSSCG00000062147	10.0291	2.23546	0.742003	3.01273	0.00258905	0.0291313	ENSSSCG00000062147	lncRNA	Unique
Osteocyte_vs_MSC	ENSSSCG00000062160	17.4629	2.47233	0.73976	3.34207	0.000831569	0.0136445	H2BC18	protein_coding	Unique
Osteocyte_vs_MSC	ENSSSCG00000062186	112.263	3.12077	0.733919	4.2522	2.1168e-05	0.00102231	ENSSSCG00000062186	protein_coding	Chondrocyte vs BM-MSC test
Osteocyte_vs_MSC	ENSSSCG00000062479	133.746	2.27413	0.549972	4.135	3.54954e-05	0.00148701	ENSSSCG00000062479	lncRNA	Adipocyte vs BM-MSC test
Osteocyte_vs_MSC	ENSSSCG00000062878	133.621	3.90587	1.08623	3.59582	0.000323375	0.0070184	SP7	protein_coding	Unique
Osteocyte_vs_MSC	ENSSSCG00000062999	43.3715	3.03743	0.843922	3.59919	0.000319213	0.00693644	ENSSSCG00000062999	lncRNA	Unique
Osteocyte_vs_MSC	ENSSSCG00000063267	2.98053	4.92054	1.72303	2.85575	0.00429354	0.0406005	ENSSSCG00000063267	lncRNA	Unique
Osteocyte_vs_MSC	ENSSSCG00000063471	14.3072	-3.67773	1.29613	-2.83747	0.00454732	0.0422462	ENSSSCG00000063471	lncRNA	Unique
Osteocyte_vs_MSC	ENSSSCG00000063553	18.3591	13.5331	4.22159	3.20569	0.00134738	0.0188152	ENSSSCG00000063553	lncRNA	Adipocyte vs BM-MSC test
