# Supplementary material for: Deciphering transcriptome patterns in porcine mesenchymal stem cells promoting phenotypic maintenance and differentiation by key driver genes
Source: Front Cell Dev Biol. 2024 Nov 6;12:1478757. doi: 10.3389/fcell.2024.1478757 (PMC11576426; doi:10.3389/fcell.2024.1478757)
Supplement: Supplementary file 8 [file Table11.xlsx]

## Sheet: Sheet1
Supplementary Table S11 Results of exon usage from adipocyte, chondrocyte and osteocyte vs BM-MSC analysis. The table displays the significant exon usage list (p-value < 0.05) of annotated Ensembl ID and exon ID followed by base mean and dispersion of samples for BM-MSC and differentiated cell lineage normalized counts as well as the log2FC. Additionally the genomic data, gene name and type as we…
Ensembl ID	ExonID	exonBaseMean	dispersion	stat	pvalue	padj	MSC	Adipocyte	Chondrocyte	Osteocyte	log2fold Adipocyte_vs_MSC	log2fold Chondrocyte_vs_MSC	log2fold Osteocyte_vs_MSC	genomicData.seqnames	genomicData.start	genomicData.end	genomicData.width	genomicData.strand	Gene.name	Gene.type	countData_Adipocyte183_Rep1	countData_Adipocyte183_Rep2	countData_Adipocyte225_Rep1	countData_Adipocyte225_Rep2	countData_Adipocyte267_Rep1	countData_Adipocyte267_Rep2	countData_Chondrocyte183_Rep1	countData_Chondrocyte183_Rep2	countData_Chondrocyte225_Rep1	countData_Chondrocyte225_Rep2	countData_Chondrocyte267_Rep1	countData_Chondrocyte267_Rep2	countData_Osteocyte183_Rep1	countData_Osteocyte183_Rep2	countData_Osteocyte225_Rep1	countData_Osteocyte225_Rep2	countData_Osteocyte267_Rep1	countData_Osteocyte267_Rep2	MSC183	MSC225	MSC267
ENSSSCG00000000002	E001	27.9273	0.0149161	18.5765	0.000334441	0.00430508	7.22404	6.54275	8.20659	8.82583	-0.29186	0.377712	0.59439	5	3227816	3228279	464	-	GTSE1	protein_coding	7	15	16	3	8	20	38	38	34	93	183	7	9	10	7	10	21	11	56	40	5
ENSSSCG00000000003	E001	119.588	0.00695471	12.814	0.00505671	0.0378668	15.7801	16.1833	17.7241	16.9595	0.0809498	0.376326	0.232373	5	3248346	3248773	428	-	TTC38	protein_coding	154	152	69	138	141	103	145	173	108	126	67	52	157	174	140	90	118	128	154	103	70
ENSSSCG00000000003	E006	52.664	0.0150097	21.9822	6.57912e-05	0.00111015	12.7648	12.1568	9.28759	11.2789	-0.150502	-0.966663	-0.379908	5	3253065	3253230	166	-	TTC38	protein_coding	106	69	30	85	74	42	19	38	35	35	30	9	86	88	49	39	30	41	86	66	54
ENSSSCG00000000007	E001	39.9203	0.168774	29.3533	1.88748e-06	5.64532e-05	13.483	11.782	5.36049	7.23787	-0.416537	-2.75952	-1.87787	5	3208118	3208478	361	-	TRMU	protein_coding	69	69	56	73	122	10	3	5	3	15	12	16	42	13	18	3	13	21	100	64	78
ENSSSCG00000000007	E002	41.7705	0.0686028	16.583	0.000860925	0.00932762	12.3403	11.4115	7.88765	8.57388	-0.239865	-1.34914	-1.10117	5	3208479	3208591	113	-	TRMU	protein_coding	70	45	58	67	109	29	10	20	17	22	21	29	44	18	29	7	19	40	65	55	80
ENSSSCG00000000007	E004	53.4869	0.0173889	32.6526	3.8125e-07	1.4673e-05	13.3313	12.7228	9.19584	10.1829	-0.144897	-1.1311	-0.824638	5	3209469	3209613	145	-	TRMU	protein_coding	90	67	83	96	107	42	25	26	20	40	30	28	41	44	26	18	32	66	99	59	78
ENSSSCG00000000007	E005	55.6265	0.00267078	22.9284	4.17954e-05	0.00075724	12.9148	12.5422	10.7822	10.5941	-0.0905162	-0.553058	-0.606398	5	3209973	3210073	101	-	TRMU	protein_coding	88	65	76	86	95	66	42	48	22	52	47	27	34	47	30	32	46	56	97	52	71
ENSSSCG00000000007	E007	55.6436	0.0133238	13.5209	0.00363538	0.0293052	10.8125	11.2444	12.7949	12.1078	0.1191	0.515657	0.345463	5	3211508	3211561	54	-	TRMU	protein_coding	60	54	59	68	55	83	49	68	41	63	75	45	33	47	44	42	79	80	67	37	47
ENSSSCG00000000007	E008	76.4546	0.00845294	27.336	5.00566e-06	0.000127926	12.7405	12.592	14.6342	14.5634	-0.0362344	0.432844	0.417526	5	3213140	3213312	173	-	TRMU	protein_coding	64	72	78	100	78	89	80	88	66	77	81	62	45	67	81	71	104	115	86	50	78
ENSSSCG00000000007	E009	89.5468	0.0121806	28.8233	2.43933e-06	6.9872e-05	13.1356	13.73	16.0813	15.4744	0.137853	0.638436	0.515311	5	3216765	3216887	123	-	TRMU	protein_coding	77	98	100	111	83	111	112	101	69	108	96	74	50	76	98	82	108	138	91	69	68
ENSSSCG00000000007	E010	74.8199	0.0173528	25.6416	1.13356e-05	0.000253204	12.0323	12.3716	14.4622	14.9639	0.0855192	0.57174	0.67951	5	3219102	3219208	107	-	TRMU	protein_coding	67	82	80	67	74	92	103	90	53	97	61	44	43	90	93	76	97	115	73	57	59
ENSSSCG00000000014	E003	123.746	0.00425242	12.0987	0.00705269	0.0488958	16.049	16.1801	17.0761	17.3619	0.0261343	0.200467	0.254566	5	4081357	4081440	84	-	FAM118A	protein_coding	80	70	135	101	76	104	128	99	111	156	191	173	133	123	133	148	177	166	128	95	86
ENSSSCG00000000014	E005	168.78	0.00534407	17.1692	0.000652305	0.0074375	18.7279	18.2668	19.9647	19.6747	-0.0826389	0.214497	0.165093	5	4084807	4085092	286	-	FAM118A	protein_coding	104	102	163	131	98	147	169	164	156	220	308	213	198	165	177	205	228	196	175	116	148
ENSSSCG00000000014	E006	100.919	0.00518022	27.7237	4.15086e-06	0.000109051	14.4958	13.9538	16.0651	16.0812	-0.119747	0.327002	0.330223	5	4086915	4087043	129	-	FAM118A	protein_coding	54	71	88	77	46	73	93	102	105	123	213	118	134	110	109	121	130	137	98	72	77
ENSSSCG00000000014	E008	110.266	0.00980509	25.3056	1.33277e-05	0.000290103	17.2618	17.7899	14.8624	14.9876	0.0986076	-0.480569	-0.453996	5	4092015	4092267	253	-	FAM118A	protein_coding	132	95	144	135	114	76	71	81	60	107	191	122	119	115	98	69	114	122	121	112	131
ENSSSCG00000000014	E009	25.3126	0.0179748	32.7681	3.60467e-07	1.4021e-05	8.56516	10.0674	6.85203	6.88644	0.484258	-0.660893	-0.646135	5	4093356	4093411	56	-	FAM118A	protein_coding	32	27	33	50	40	21	10	22	14	22	39	19	27	20	20	10	30	17	28	30	23
ENSSSCG00000000014	E010	9.455	0.0409938	25.4361	1.25156e-05	0.000275131	5.27381	6.80448	3.69147	4.0742	0.7472	-1.03846	-0.751896	5	4101016	4101262	247	-	FAM118A	protein_coding	13	4	17	30	16	11	4	7	3	6	9	7	10	10	5	4	7	7	9	15	6
ENSSSCG00000000018	E002	2.46286	0.133151	23.8151	2.73023e-05	0.00053146	3.68237	3.56721	1.36234	1.35473	-0.092217	-2.87666	-2.89284	5	4152130	4152253	124	+	KIAA0930	protein_coding	7	4	2	10	3	2	1	1	0	2	1	0	0	1	3	0	0	0	7	4	4
ENSSSCG00000000018	E003	1.75856	0.172408	21.914	6.79734e-05	0.00113981	3.15683	3.08226	0.611502	1.355	-0.0692787	-4.7423	-2.44563	5	4152254	4152415	162	+	KIAA0930	protein_coding	4	2	1	10	2	2	0	0	0	0	1	0	0	1	3	0	0	0	6	3	2
ENSSSCG00000000018	E004	13.6635	0.0802186	32.3709	4.37122e-07	1.64443e-05	8.15628	7.37808	4.50483	3.76216	-0.297111	-1.74267	-2.26646	5	4152416	4152540	125	+	KIAA0930	protein_coding	13	16	25	36	26	4	1	8	4	6	18	16	5	5	5	6	3	7	26	28	21
ENSSSCG00000000018	E005	43.6249	0.0752916	40.1301	9.99951e-09	6.96371e-07	13.7391	12.8183	8.36045	7.04256	-0.215744	-1.50929	-2.01732	5	4179916	4180067	152	+	KIAA0930	protein_coding	45	51	78	85	93	24	7	10	20	38	77	35	17	26	28	9	13	18	56	92	76
ENSSSCG00000000018	E007	196.265	0.0042809	17.1319	0.000663941	0.0075492	19.0073	20.2124	21.2777	21.0952	0.206937	0.382697	0.353037	5	4184013	4184090	78	+	KIAA0930	protein_coding	95	99	223	221	182	249	138	150	216	329	338	264	106	186	285	231	210	152	130	160	175
ENSSSCG00000000018	E008	236.229	0.00503982	29.5901	1.68305e-06	5.12732e-05	20.1818	21.6121	23.3059	22.9076	0.234813	0.499651	0.43855	5	4184359	4184460	102	+	KIAA0930	protein_coding	106	107	239	291	218	294	198	224	272	401	390	304	121	235	301	290	285	196	164	176	195
ENSSSCG00000000018	E009	289.378	0.0041674	28.9911	2.24905e-06	6.53961e-05	22.6794	23.135	25.1309	25.0034	0.0702941	0.368368	0.34977	5	4185427	4185567	141	+	KIAA0930	protein_coding	113	127	267	360	283	328	234	253	340	468	512	354	145	295	353	375	362	246	202	268	236
ENSSSCG00000000018	E011	156.625	0.0580753	24.4142	2.0469e-05	0.000415618	21.6092	21.7237	16.2319	16.0896	0.0183439	-0.953162	-0.981482	5	4188734	4188896	163	+	KIAA0930	protein_coding	131	95	268	317	285	151	26	44	95	164	253	163	105	155	97	78	97	106	162	235	230
ENSSSCG00000000018	E012	164.983	0.0326372	22.3967	5.3936e-05	0.000937292	22.0756	21.1256	17.3502	17.1747	-0.152431	-0.811492	-0.844649	5	4189752	4189910	159	+	KIAA0930	protein_coding	123	99	226	307	263	152	56	50	108	221	245	189	101	173	124	92	120	128	177	250	233
ENSSSCG00000000018	E013	777.599	0.00384469	23.85	2.68473e-05	0.000523844	36.5677	35.5115	34.0934	34.1728	-0.128897	-0.304334	-0.294427	5	4190109	4191630	1522	+	KIAA0930	protein_coding	438	420	914	1096	970	841	400	510	624	1158	1345	893	374	769	927	692	758	652	703	977	900
ENSSSCG00000000018	E015	994.309	0.016675	22.9781	4.08106e-05	0.000741924	37.2645	34.8931	38.0335	40.4547	-0.289337	0.0923666	0.379169	5	4191885	4195612	3728	+	KIAA0930	protein_coding	469	444	827	1123	727	890	838	880	980	1514	1515	1119	431	1003	1666	1326	1603	939	837	1080	811
ENSSSCG00000000019	E006	355.692	0.00264229	13.9469	0.00297839	0.0250847	24.9851	26.5914	26.6607	25.8824	0.230451	0.240203	0.129765	5	4208399	4208585	187	-	NUP50	protein_coding	317	320	338	411	333	439	346	435	335	459	526	303	372	402	334	330	426	402	225	270	310
ENSSSCG00000000019	E007	235.931	0.00661277	12.8891	0.00488261	0.0368516	21.142	22.9493	22.9107	21.3366	0.286109	0.280168	0.031571	5	4212719	4212802	84	-	NUP50	protein_coding	205	223	217	288	243	312	221	276	232	326	388	196	235	280	242	189	247	212	131	185	218
ENSSSCG00000000019	E010	143.145	0.00769787	15.9007	0.00118839	0.0120896	17.0875	18.9306	18.6092	16.7672	0.337311	0.28033	-0.0614345	5	4215019	4215097	79	-	NUP50	protein_coding	142	142	127	199	154	177	128	158	135	211	247	123	138	171	141	102	115	140	80	117	129
ENSSSCG00000000019	E011	110.347	0.0451566	15.1465	0.00169562	0.0160868	18.4489	17.8829	14.5244	14.2145	-0.102836	-0.771832	-0.839721	5	4218932	4219230	299	-	NUP50	protein_coding	136	122	104	189	154	114	49	90	75	124	164	72	99	178	96	32	72	95	88	161	137
ENSSSCG00000000022	E001	9.70096	0.117323	51.8903	3.16068e-11	6.11685e-09	6.51426	5.49984	3.03008	2.96304	-0.496283	-2.22996	-2.29477	5	4649183	4649464	282	+	RTL6	protein_coding	22	15	21	20	10	1	1	1	1	4	7	0	2	8	1	1	2	1	32	25	25
ENSSSCG00000000022	E002	1215.32	0.131539	48.2559	1.87851e-10	2.59531e-08	35.2076	37.2602	44.725	45.0114	0.250024	1.12344	1.15609	5	4649674	4655205	5532	+	RTL6	protein_coding	1520	1364	982	1428	957	1047	981	1463	897	1499	1186	809	1113	2034	1126	920	1266	1519	1329	1273	1380
ENSSSCG00000000024	E002	147.565	0.00730405	16.7628	0.000790736	0.00870017	17.7567	17.5385	18.2023	19.9093	-0.0405182	0.0815937	0.381008	5	4907625	4909725	2101	-	PARVB	protein_coding	109	99	94	133	130	142	68	175	94	155	164	52	236	360	124	101	271	153	230	129	170
ENSSSCG00000000024	E009	98.8647	0.021564	12.7548	0.00519794	0.0386964	16.6149	16.1114	13.8426	15.305	-0.0992173	-0.580256	-0.263413	5	4934462	4934577	116	-	PARVB	protein_coding	87	78	100	104	117	94	14	42	48	110	149	23	173	205	70	41	113	85	159	127	169
ENSSSCG00000000024	E013	118.364	0.00257557	13.0456	0.00453894	0.0348637	16.289	16.5947	17.8883	16.6376	0.0599879	0.304698	0.0683449	5	4955001	4955071	71	-	PARVB	protein_coding	86	79	80	115	124	141	55	146	82	150	205	40	184	192	83	81	184	93	150	105	180
ENSSSCG00000000031	E002	45.4201	0.0120912	55.4083	5.61828e-12	1.48375e-09	12.7	12.19	8.62365	9.45975	-0.126385	-1.17258	-0.895864	5	5742214	5742681	468	+	MCAT	protein_coding	65	57	54	68	68	35	20	19	35	35	34	20	44	54	20	35	40	49	89	47	62
ENSSSCG00000000031	E008	1.46665	0.0697074	14.4402	0.00236329	0.0209108	0.936342	1.168	2.89783	1.96123	0.638176	3.26459	2.13522	5	5751156	5751456	301	+	MCAT	protein_coding	1	1	0	0	1	0	4	2	3	3	4	2	0	1	3	0	2	4	1	0	0
ENSSSCG00000000033	E002	1518.28	0.00102668	58.0777	1.51294e-12	5.13912e-10	43.9196	43.7163	41.8936	42.0156	-0.0233205	-0.233694	-0.219536	5	5723192	5723599	408	-	TSPO	protein_coding	1554	1498	1568	1648	2171	1218	680	714	968	1183	1011	572	1389	1256	1147	606	654	1851	3357	2483	3953
ENSSSCG00000000033	E003	1532.32	0.00189579	23.2128	3.64613e-05	0.000675636	42.6755	42.9784	44.0191	43.7866	0.0349595	0.154549	0.127899	5	5723945	5724083	139	-	TSPO	protein_coding	1466	1387	1574	1494	1897	1290	889	873	1189	1450	1065	594	1527	1351	1341	800	746	2188	3131	2148	3600
ENSSSCG00000000033	E006	1351.24	0.00104231	37.4819	3.63844e-08	2.03353e-06	41.1405	41.1776	42.4172	42.4361	0.00432789	0.148347	0.150534	5	5726251	5726461	211	-	TSPO	protein_coding	1272	1205	1343	1336	1585	1178	721	739	1062	1287	1049	501	1439	1234	1128	703	677	1953	2664	2061	3106
ENSSSCG00000000033	E007	329.321	0.0279992	21.7045	7.51497e-05	0.00123895	27.2497	26.8929	21.9966	23.8816	-0.0497853	-0.776775	-0.486054	5	5735059	5735131	73	-	TSPO	protein_coding	386	375	378	414	470	225	61	95	164	183	236	91	360	300	183	69	106	366	782	650	903
ENSSSCG00000000034	E001	3.00451	0.27348	30.4058	1.13376e-06	3.67016e-05	3.61791	4.38838	0.731682	0.640438	0.561051	-4.61985	-5.00425	5	5701583	5701593	11	+	TTLL12	protein_coding	2	12	1	10	13	0	0	0	0	0	1	0	1	0	0	0	0	0	10	4	6
ENSSSCG00000000034	E002	63.057	0.0354928	25.3097	1.3301e-05	0.000289683	14.4696	14.3394	10.6492	10.8446	-0.0284608	-0.945753	-0.890617	5	5701594	5701799	206	+	TTLL12	protein_coding	59	93	52	95	109	39	24	34	20	50	77	20	70	125	26	18	26	47	108	85	156
ENSSSCG00000000034	E005	334.624	0.0536852	15.5502	0.00140199	0.0138313	27.8791	28.2533	23.3617	24.1716	0.051187	-0.651657	-0.529596	5	5706042	5706142	101	+	TTLL12	protein_coding	446	431	378	407	372	218	93	190	157	273	465	124	576	737	125	87	129	256	446	497	705
ENSSSCG00000000034	E006	530.148	0.0322071	15.7438	0.00127972	0.0128436	32.4969	32.7828	28.5257	29.4944	0.0363408	-0.521126	-0.39088	5	5708169	5708367	199	+	TTLL12	protein_coding	733	629	591	586	505	370	203	356	213	416	740	247	943	1082	204	156	301	504	762	728	1026
ENSSSCG00000000034	E007	478.592	0.0227478	14.0886	0.00278705	0.023804	30.9511	31.3728	28.1334	28.5408	0.0547384	-0.375526	-0.320083	5	5709422	5709581	160	+	TTLL12	protein_coding	640	575	542	493	400	374	236	362	211	367	663	249	810	959	210	127	324	487	719	590	886
ENSSSCG00000000034	E008	400.611	0.0342995	17.4899	0.000560328	0.00657486	29.741	29.6069	24.4041	27.0868	-0.0178235	-0.746296	-0.360891	5	5709659	5709792	134	+	TTLL12	protein_coding	533	491	464	464	372	240	140	230	129	303	443	194	768	840	153	125	243	408	680	490	799
ENSSSCG00000000034	E011	404.875	0.00861923	23.602	3.02458e-05	0.000577909	29.9907	29.1291	26.4747	26.4433	-0.114738	-0.479885	-0.484327	5	5712850	5713044	195	+	TTLL12	protein_coding	452	446	392	505	419	240	282	400	193	313	447	163	574	659	177	240	307	394	782	445	790
ENSSSCG00000000034	E013	621.872	0.0115855	31.2072	7.68803e-07	2.65261e-05	30.5087	30.5205	35.0275	33.861	0.00155191	0.57386	0.428949	5	5714500	5714651	152	+	TTLL12	protein_coding	467	480	433	484	443	502	708	959	438	698	817	325	819	1153	524	480	866	794	778	536	796
ENSSSCG00000000034	E014	606.944	0.0153025	29.9983	1.38117e-06	4.33432e-05	29.6271	30.18	34.9963	33.7397	0.0731995	0.68641	0.530168	5	5714946	5715027	82	+	TTLL12	protein_coding	490	475	418	437	398	510	756	959	433	634	811	339	813	1106	506	485	936	731	718	490	739
ENSSSCG00000000034	E015	623.873	0.0126335	30.9666	8.63908e-07	2.93147e-05	29.8359	30.9227	35.1033	33.9853	0.142793	0.671902	0.53318	5	5716513	5716581	69	+	TTLL12	protein_coding	556	516	434	487	401	528	710	913	427	631	893	375	873	1085	474	522	938	776	743	469	775
ENSSSCG00000000034	E016	711.783	0.00725761	32.6725	3.77583e-07	1.45638e-05	32.1512	32.6096	36.0678	35.4092	0.0584634	0.488806	0.408175	5	5717052	5717190	139	+	TTLL12	protein_coding	633	577	499	572	523	582	740	973	438	732	992	411	959	1338	531	518	990	971	916	590	941
ENSSSCG00000000035	E001	3.34383	0.393809	25.9876	9.59437e-06	0.000220023	5.53243	3.87949	1.04724	0.648873	-1.03413	-4.82171	-6.20331	5	5793780	5793835	56	+	TTLL1	protein_coding	5	3	2	16	3	0	0	0	0	0	3	0	1	0	0	0	0	0	27	3	6
ENSSSCG00000000035	E002	30.9657	0.0214836	47.3303	2.95642e-10	3.82187e-08	11.4127	10.5897	7.21719	7.13373	-0.227542	-1.37242	-1.40675	5	5793836	5793921	86	+	TTLL1	protein_coding	26	24	36	64	41	32	25	16	24	27	31	19	23	22	27	17	12	23	80	46	32
ENSSSCG00000000035	E005	46.0626	0.00735527	37.2247	4.12434e-08	2.26022e-06	12.9031	11.827	9.53896	9.57169	-0.268263	-0.919926	-0.909642	5	5797836	5797867	32	+	TTLL1	protein_coding	32	33	44	73	50	50	44	41	34	46	52	37	41	35	45	41	27	38	94	68	43
ENSSSCG00000000035	E010	372.118	0.00197903	15.6735	0.00132283	0.0131903	25.6768	26.3937	26.9257	27.5283	0.102262	0.177127	0.260924	5	5808982	5809190	209	+	TTLL1	protein_coding	234	219	331	328	328	343	443	475	307	532	553	357	301	449	522	434	435	360	379	360	265
ENSSSCG00000000035	E011	340.406	0.000725879	22.2632	5.7501e-05	0.000989902	24.8096	25.397	26.3531	26.2139	0.0855985	0.222474	0.202726	5	5811168	5811348	181	+	TTLL1	protein_coding	198	207	296	283	309	324	399	428	300	508	547	343	294	382	412	405	373	341	336	326	259
ENSSSCG00000000035	E012	261.352	0.00125396	20.5229	0.000132238	0.00199117	22.5751	22.6115	24.1291	23.2121	0.00567466	0.236897	0.0983356	5	5812182	5812316	135	+	TTLL1	protein_coding	141	150	242	203	234	240	323	314	255	397	464	263	229	259	285	298	291	261	275	242	212
ENSSSCG00000000035	E022	161.207	0.0131468	14.7301	0.00206245	0.018775	20.9626	19.7835	17.6278	18.6468	-0.197033	-0.58052	-0.395147	5	5827344	5827618	275	+	TTLL1	protein_coding	121	104	133	156	208	148	100	110	117	204	240	165	131	162	223	133	161	151	236	221	151
ENSSSCG00000000036	E002	11.3514	0.377808	19.7805	0.000188479	0.00267622	8.62761	6.75042	2.88846	3.65078	-0.726546	-3.19992	-2.5209	5	5853418	5853459	42	+	PACSIN2	protein_coding	12	14	19	26	27	2	0	2	2	3	14	1	14	16	1	0	2	0	19	35	24
ENSSSCG00000000036	E010	145.913	0.0223185	18.3247	0.000376967	0.00475616	20.107	20.0416	16.2947	16.9729	-0.0110342	-0.693789	-0.561883	5	5964134	5964290	157	+	PACSIN2	protein_coding	153	170	213	201	164	158	104	99	107	129	195	113	164	178	117	94	83	152	116	170	208
ENSSSCG00000000036	E013	244.729	0.00536674	14.5838	0.00220923	0.0198426	21.2675	22.299	23.4447	22.7357	0.164573	0.341553	0.232714	5	5972433	5972608	176	+	PACSIN2	protein_coding	191	188	234	290	197	277	366	293	260	297	354	206	171	270	245	242	279	348	161	180	224
ENSSSCG00000000036	E014	235.314	0.00180505	21.7701	7.28235e-05	0.00120756	21.2134	21.766	22.8749	22.6526	0.0889556	0.263027	0.228576	5	5974770	5974890	121	+	PACSIN2	protein_coding	174	175	212	256	189	292	318	246	233	322	379	182	205	263	223	230	278	341	180	156	226
ENSSSCG00000000038	E001	0.885326	0.144796	26.1715	8.78047e-06	0.000204845	2.38648	2.63305	0.0218574	0.0163146	0.284506	-13.5449	-14.3888	5	6146276	6146281	6	+	CYB5R3	protein_coding	1	1	4	3	2	0	0	0	0	0	0	0	0	0	0	0	0	0	2	1	4
ENSSSCG00000000038	E008	2438.6	0.00104498	22.0104	6.49055e-05	0.0010978	47.6161	48.0036	48.9123	48.9833	0.0435503	0.145378	0.15332	5	6160284	6160367	84	+	CYB5R3	protein_coding	1473	1294	1512	1569	1480	2087	2399	2259	1706	2378	1786	1992	1773	2593	6531	7277	1882	1937	1877	2306	2830
ENSSSCG00000000038	E009	2216.31	0.000801356	12.3264	0.00634471	0.0451292	46.8864	46.925	47.5477	47.5286	0.00435022	0.0745128	0.0723627	5	6160588	6160673	86	+	CYB5R3	protein_coding	1357	1198	1383	1427	1431	1847	2200	2018	1499	2190	1551	1830	1637	2342	5711	6396	1758	1884	1857	2148	2621
ENSSSCG00000000038	E015	2016.53	0.000735986	18.2775	0.000385515	0.00484477	47.2286	46.6798	45.6463	45.6155	-0.0619179	-0.178958	-0.182456	5	6164743	6164824	82	+	CYB5R3	protein_coding	1349	1181	1370	1422	1393	1763	1733	1736	1299	1945	1417	1606	1620	2155	5137	5051	1400	1693	1994	2207	2604
ENSSSCG00000000038	E016	1377.81	0.00628906	45.4007	7.60504e-10	8.45537e-08	44.6233	43.48	39.5356	39.8366	-0.130956	-0.590306	-0.554794	5	6169090	6169278	189	+	CYB5R3	protein_coding	1006	934	1069	1223	1148	1174	906	965	756	1259	978	1016	1148	1477	3233	2886	843	1088	1709	1757	2081
ENSSSCG00000000039	E001	103.912	0.363334	53.3682	1.53018e-11	3.37209e-09	26.0179	19.7907	4.22671	7.04169	-0.965658	-5.65765	-4.16442	5	6169401	6169415	15	+	POLDIP3	protein_coding	119	145	121	214	291	10	2	3	3	16	16	9	46	19	24	6	4	13	437	229	343
ENSSSCG00000000039	E006	154.806	0.0340305	19.8059	0.000186209	0.00264993	22.124	20.4267	15.8419	17.7911	-0.275255	-1.11317	-0.736973	5	6174447	6174617	171	+	POLDIP3	protein_coding	165	166	188	180	165	146	116	108	110	128	193	106	191	232	107	102	75	119	155	254	257
ENSSSCG00000000039	E015	369.029	0.00271176	12.3427	0.00629686	0.0448553	26.0325	26.6198	27.3203	26.3742	0.0832384	0.181175	0.048558	5	6189355	6189447	93	+	POLDIP3	protein_coding	323	294	333	328	255	431	685	542	294	433	469	419	350	395	325	406	308	323	326	329	348
ENSSSCG00000000040	E024	10.1335	0.082449	24.6777	1.80313e-05	0.000374095	4.25081	4.17556	1.11368	2.83194	-0.0519468	-3.87569	-1.17839	5	6653902	6654020	119	-	SEPTIN3	protein_coding	62	43	44	7	2	36	0	1	0	0	1	0	4	4	0	1	0	0	1	2	10
ENSSSCG00000000050	E001	20.6985	0.0852659	14.5138	0.00228304	0.0203653	7.62722	8.827	7.01394	5.22526	0.434227	-0.247646	-1.11121	5	6571020	6571411	392	+	NAGA	protein_coding	35	25	40	29	21	58	19	28	12	14	8	20	18	18	5	7	4	19	23	17	23
ENSSSCG00000000050	E007	227.225	0.00246814	16.1192	0.00107193	0.0111355	20.8552	21.7085	22.4941	22.2116	0.138298	0.262412	0.218123	5	6581305	6581440	136	+	NAGA	protein_coding	309	267	214	234	208	242	306	315	162	226	176	116	204	255	321	285	240	241	195	223	135
ENSSSCG00000000050	E008	287.525	0.00222774	25.5421	1.18926e-05	0.000263636	22.879	23.7532	24.496	24.7834	0.133365	0.244271	0.286642	5	6581933	6582104	172	+	NAGA	protein_coding	340	372	264	305	243	314	369	366	215	309	191	152	267	330	395	371	347	316	245	286	160
ENSSSCG00000000050	E014	328.176	0.0138724	28.4588	2.90953e-06	8.08826e-05	28.9276	26.7129	23.4523	23.5012	-0.304505	-0.780403	-0.772974	5	6587416	6588054	639	+	NAGA	protein_coding	471	478	378	447	422	248	260	266	231	291	240	138	278	349	386	249	255	258	514	442	305
ENSSSCG00000000061	E008	319.892	0.00526642	28.1863	3.31922e-06	9.05751e-05	26.9019	26.2556	23.3081	24.9439	-0.0910978	-0.524371	-0.280075	5	6975371	6975904	534	+	PMM1	protein_coding	373	278	218	228	292	302	297	271	153	207	237	160	654	439	343	262	312	438	495	344	472
ENSSSCG00000000063	E001	5.9914	0.211521	19.2998	0.000237023	0.00322937	4.31709	1.77121	4.87471	4.99936	-2.58066	0.353826	0.427472	5	6997939	6998883	945	+	POLR3H	protein_coding	0	0	1	2	1	5	12	21	1	1	8	5	5	14	11	3	2	20	12	5	6
ENSSSCG00000000063	E003	83.3161	0.00422702	41.1667	6.02796e-09	4.5694e-07	15.1985	14.7737	13.3273	13.3807	-0.0898615	-0.413003	-0.400544	5	7000407	7000890	484	+	POLR3H	protein_coding	141	106	96	117	124	92	51	87	31	67	76	56	75	95	40	37	76	89	113	94	105
ENSSSCG00000000063	E004	80.1032	0.00711258	20.5792	0.000128728	0.00194667	12.4118	13.8355	14.4618	14.534	0.337137	0.47614	0.491826	5	7003994	7004090	97	+	POLR3H	protein_coding	112	85	84	88	110	107	57	97	46	88	97	55	68	104	62	54	107	98	77	65	59
ENSSSCG00000000064	E003	444.98	0.00303442	19.3231	0.000234409	0.00319929	30.5234	28.9576	27.4893	28.4554	-0.207904	-0.408196	-0.275801	5	7015260	7015381	122	-	ACO2	protein_coding	572	493	520	505	429	403	333	366	284	476	503	280	423	567	414	344	476	512	614	511	437
ENSSSCG00000000064	E004	450.615	0.00506914	30.0817	1.32653e-06	4.19155e-05	30.8204	29.9095	27.1154	27.9402	-0.11971	-0.49895	-0.384934	5	7015845	7015977	133	-	ACO2	protein_coding	640	611	563	523	467	375	283	326	291	500	473	278	487	543	359	318	427	471	567	522	516
ENSSSCG00000000064	E005	516.588	0.00389388	22.8537	4.3321e-05	0.00078036	32.106	31.043	29.2178	29.4221	-0.137141	-0.377943	-0.350624	5	7016383	7016574	192	-	ACO2	protein_coding	692	660	632	604	477	472	336	392	380	574	563	365	582	616	395	341	510	550	647	568	587
ENSSSCG00000000064	E006	396.581	0.00270228	14.6198	0.00217214	0.0195818	28.5191	28.0356	26.3986	27.2305	-0.0658786	-0.293624	-0.176934	5	7017670	7017783	114	-	ACO2	protein_coding	487	471	496	447	378	404	241	332	283	416	452	282	477	508	298	289	412	450	489	409	401
ENSSSCG00000000064	E007	237.16	0.00785619	18.7546	0.000307264	0.00400921	23.589	23.5535	20.8632	21.8358	-0.0053855	-0.429437	-0.272129	5	7017784	7017785	2	-	ACO2	protein_coding	301	307	331	293	238	245	113	162	154	253	266	166	290	306	171	149	205	282	300	253	244
ENSSSCG00000000064	E008	269.616	0.00638333	14.419	0.00238693	0.0210915	24.6111	24.5627	22.3678	23.1572	-0.00715243	-0.340809	-0.218487	5	7017786	7017789	4	-	ACO2	protein_coding	344	340	365	325	255	277	135	200	180	287	335	185	322	350	196	181	245	324	328	282	276
ENSSSCG00000000064	E009	266.567	0.00569022	14.648	0.00214359	0.0193713	24.4463	24.4254	22.2665	23.1255	-0.00309156	-0.332341	-0.198994	5	7017790	7017791	2	-	ACO2	protein_coding	341	333	361	319	250	276	135	205	174	293	330	175	319	348	200	176	250	319	318	281	272
ENSSSCG00000000064	E013	348.978	0.00141269	12.4666	0.00594433	0.0429416	25.5958	25.5549	26.3468	26.876	-0.00589552	0.107269	0.181812	5	7019346	7019419	74	-	ACO2	protein_coding	386	389	370	351	252	367	285	321	298	461	362	274	376	465	339	354	392	420	344	309	326
ENSSSCG00000000064	E019	578.859	0.00404375	17.6442	0.000520773	0.00618922	30.006	31.029	32.7017	31.9667	0.134108	0.349023	0.255217	5	7025645	7025803	159	-	ACO2	protein_coding	699	574	598	529	451	702	550	633	472	704	754	482	614	767	503	615	651	605	460	516	513
ENSSSCG00000000064	E020	365.102	0.00357998	15.5734	0.00138675	0.0137146	25.629	26.0963	27.8642	26.6407	0.0669032	0.314067	0.143985	5	7029907	7029999	93	-	ACO2	protein_coding	435	358	400	331	261	451	350	400	280	476	509	307	385	474	303	377	378	374	352	334	295
ENSSSCG00000000064	E024	1.3606	0.0905644	14.1504	0.00270741	0.0232812	1.88504	1.28337	0.965596	2.81861	-1.11055	-1.9319	1.16363	5	7065200	7065420	221	-	ACO2	protein_coding	0	2	1	0	1	0	0	1	1	0	0	0	0	6	4	3	4	2	1	1	2
ENSSSCG00000000064	E026	13.5802	0.0442153	20.2401	0.000151361	0.00222638	5.38361	4.38147	5.84929	7.45836	-0.600637	0.242749	0.957742	5	7071024	7071025	2	-	ACO2	protein_coding	14	12	4	6	6	5	15	7	11	16	16	9	31	16	8	24	33	22	16	9	8
ENSSSCG00000000066	E003	44.0921	0.0380369	19.8999	0.000178046	0.0025509	12.6899	11.5917	9.1333	9.06034	-0.278217	-0.998632	-1.02262	5	7258335	7258405	71	-	L3MBTL2	protein_coding	62	66	41	81	55	51	19	27	21	33	71	34	39	46	21	13	24	44	76	47	63
ENSSSCG00000000066	E004	72.1244	0.01188	14.3247	0.00249489	0.0218233	14.7708	13.837	12.6358	12.213	-0.20542	-0.487695	-0.592616	5	7258406	7258495	90	-	L3MBTL2	protein_coding	94	93	69	99	84	81	39	60	48	87	116	58	68	82	54	41	39	63	99	70	89
ENSSSCG00000000066	E008	51.5902	0.00636225	21.5281	8.17723e-05	0.00132916	12.3779	12.1894	10.6391	10.2499	-0.0472587	-0.462369	-0.575127	5	7260156	7260221	66	-	L3MBTL2	protein_coding	74	78	46	68	59	72	30	42	34	62	74	42	41	47	41	33	27	50	70	44	62
ENSSSCG00000000066	E010	94.5321	0.00600132	12.4397	0.00601907	0.0433582	16.4966	15.0815	14.8538	14.1059	-0.287058	-0.335275	-0.498107	5	7260698	7260932	235	-	L3MBTL2	protein_coding	119	126	92	110	83	99	66	92	74	117	140	89	77	103	79	57	57	100	131	100	98
ENSSSCG00000000066	E019	88.4045	0.00395272	21.4405	8.52729e-05	0.00137647	12.8013	14.0654	14.8251	15.5467	0.293359	0.459066	0.610102	5	7268866	7268945	80	-	L3MBTL2	protein_coding	112	94	80	101	64	90	87	103	64	122	105	96	108	116	99	97	92	70	74	51	64
ENSSSCG00000000066	E020	107.362	0.0065781	13.5361	0.00360961	0.0291345	14.3178	15.646	16.2522	16.6181	0.281205	0.403124	0.474971	5	7269727	7269850	124	-	L3MBTL2	protein_coding	121	114	105	115	96	132	128	129	68	152	133	100	118	149	94	127	91	97	105	60	76
ENSSSCG00000000068	E001	1125.13	0.0354284	13.8597	0.00310248	0.0259028	43.3195	38.8816	35.7471	39.9286	-0.51838	-0.896174	-0.394534	5	7311171	7314457	3287	-	EP300	protein_coding	1160	1243	926	1341	977	1027	1137	1375	886	1254	1254	666	900	1829	1064	925	1451	1396	1214	1042	1164
ENSSSCG00000000068	E014	177.179	0.00194135	14.6531	0.00213842	0.0193299	18.716	19.2706	19.8767	19.6501	0.0974668	0.201673	0.162975	5	7331637	7331876	240	-	EP300	protein_coding	197	178	156	188	84	226	297	338	196	219	219	133	165	292	142	208	131	161	72	127	142
ENSSSCG00000000068	E023	122.711	0.0104221	15.6152	0.00135973	0.0134989	14.6315	16.8058	17.1341	16.4461	0.443041	0.505903	0.373057	5	7345837	7345954	118	-	EP300	protein_coding	122	156	121	116	77	161	204	248	165	134	165	82	105	236	91	146	75	83	33	79	84
ENSSSCG00000000068	E028	86.582	0.00943941	13.5187	0.00363923	0.029327	13.0439	13.402	14.645	14.7628	0.0841755	0.362256	0.387567	5	7355749	7355862	114	-	EP300	protein_coding	84	69	84	87	43	91	153	172	97	97	105	78	86	187	67	103	65	72	16	58	79
ENSSSCG00000000068	E030	94.7427	0.00537501	13.542	0.00359982	0.0290716	13.9152	15.1325	15.2284	14.1435	0.264432	0.284499	0.0510179	5	7359984	7360160	177	-	EP300	protein_coding	113	122	83	104	54	120	171	189	103	115	101	86	76	143	81	99	53	73	27	65	84
ENSSSCG00000000071	E002	53.8256	0.222747	50.9122	5.10743e-11	9.16421e-09	16.6613	15.7717	4.47555	5.59706	-0.176567	-3.9572	-3.3047	5	7583095	7583426	332	+	ST13	protein_coding	105	119	60	190	173	10	8	7	4	6	8	8	33	20	4	17	3	12	119	73	116
ENSSSCG00000000071	E003	232.749	0.080358	54.6177	8.28447e-12	2.025e-09	27.7575	26.9805	14.4113	16.9772	-0.107752	-2.24054	-1.71676	5	7583427	7583471	45	+	ST13	protein_coding	459	460	286	531	482	173	57	68	55	86	107	83	368	238	64	52	81	127	322	306	424
ENSSSCG00000000071	E004	738.975	0.00852902	54.4486	9.00187e-12	2.17073e-09	36.9275	36.7912	31.8066	31.4551	-0.0164893	-0.637415	-0.682723	5	7583472	7583605	134	+	ST13	protein_coding	1003	1073	767	1094	1018	866	652	757	383	494	562	391	1194	1099	433	392	598	588	764	687	924
ENSSSCG00000000071	E007	923.33	0.00306013	25.3112	1.32918e-05	0.000289611	37.6655	38.097	36.2887	35.2628	0.0517142	-0.166438	-0.291996	5	7590681	7590738	58	+	ST13	protein_coding	1082	1160	881	1207	1027	1178	1069	1159	576	702	779	513	1558	1473	700	575	894	785	839	728	958
ENSSSCG00000000071	E016	1442.51	0.00083038	27.4953	4.63495e-06	0.000119774	41.4247	41.8654	42.1107	42.7747	0.0512501	0.0797103	0.156528	5	7610827	7610875	49	+	ST13	protein_coding	1593	1486	1153	1451	1471	1739	1743	2131	909	1119	1200	682	2501	2448	1294	1132	2059	1663	1174	911	1352
ENSSSCG00000000071	E017	22.7324	0.0123639	14.6469	0.00214471	0.0193788	6.72043	6.75742	7.63366	8.52407	0.0161619	0.376086	0.703676	5	7614468	7614531	64	+	ST13	protein_coding	21	17	20	18	16	22	27	20	19	32	19	7	41	55	23	21	38	35	18	9	18
ENSSSCG00000000071	E018	1133.3	0.000910657	31.9261	5.42451e-07	1.97651e-05	38.5641	38.5818	39.2259	39.9326	0.00210656	0.0786095	0.162077	5	7614532	7614555	24	+	ST13	protein_coding	1218	1129	911	1091	1158	1294	1302	1675	736	879	969	579	2000	1908	1012	893	1632	1374	939	742	1039
ENSSSCG00000000071	E019	1877.9	0.000663911	27.6812	4.23686e-06	0.00011097	45.1454	44.9961	45.4956	46.0287	-0.0169967	0.0398407	0.100331	5	7614556	7614665	110	+	ST13	protein_coding	1991	1857	1479	1938	1946	2198	2208	2780	1214	1417	1588	961	3294	3203	1639	1430	2597	2208	1606	1292	1724
ENSSSCG00000000071	E020	3098.82	0.00112282	14.4838	0.00231535	0.0205837	52.5964	51.3503	52.2657	51.8976	-0.137844	-0.0365304	-0.0772315	5	7615507	7616079	573	+	ST13	protein_coding	3288	3131	2393	3242	3222	3381	4091	4301	2040	2502	2628	1670	5290	4862	2574	2260	4158	3498	3102	2232	2916
ENSSSCG00000000072	E001	6.42645	0.0258721	13.4798	0.00370589	0.0297507	4.34686	5.17364	3.68179	3.36306	0.507496	-0.482583	-0.7453	5	7622646	7622677	32	+	SLC25A17	protein_coding	6	5	13	11	8	12	2	11	5	7	5	0	8	8	6	4	2	6	4	10	6
ENSSSCG00000000075	E003	64.3561	0.0162723	14.9853	0.00182924	0.0170863	10.4273	11.4388	12.7715	12.3073	0.281287	0.619889	0.505638	5	7960350	7960353	4	+	MRTFA	protein_coding	39	36	71	52	41	72	139	121	58	65	178	121	40	62	56	66	42	33	16	49	32
ENSSSCG00000000075	E004	117.205	0.0171147	19.0429	0.000267872	0.00357888	14.0067	15.0303	16.5755	16.7187	0.222379	0.535662	0.563488	5	7960354	7960425	72	+	MRTFA	protein_coding	85	55	109	99	73	141	223	199	117	124	329	208	76	117	112	137	79	60	33	80	69
ENSSSCG00000000075	E005	156.095	0.00918646	18.487	0.000348984	0.00445791	16.9774	17.2634	18.7033	18.5792	0.0543848	0.3181	0.295989	5	7961324	7961485	162	+	MRTFA	protein_coding	113	88	129	154	103	177	270	274	159	180	459	249	99	143	109	179	111	100	63	110	106
ENSSSCG00000000075	E010	25.042	0.0735536	38.3886	2.33861e-08	1.41027e-06	11.0779	9.95999	5.64836	5.44052	-0.322007	-2.00192	-2.11158	5	7969727	7970365	639	+	MRTFA	protein_coding	33	24	24	68	67	10	16	12	8	11	48	29	10	15	7	7	8	9	28	47	35
ENSSSCG00000000075	E011	66.1739	0.0727016	30.5936	1.03514e-06	3.41258e-05	16.9063	14.422	9.58549	11.1021	-0.507853	-1.76068	-1.31675	5	7970792	7971169	378	+	MRTFA	protein_coding	90	60	88	118	102	44	39	19	32	59	160	61	48	89	29	24	27	30	105	100	71
ENSSSCG00000000075	E014	1.48056	0.197845	20.5391	0.000131223	0.00197938	2.42854	3.11153	0.503617	1.46057	0.71751	-4.54304	-1.46956	5	7972544	7972574	31	+	MRTFA	protein_coding	4	4	3	10	0	1	0	0	0	0	1	0	0	2	0	1	0	1	1	4	0
ENSSSCG00000000076	E006	10.7747	0.0373486	12.4845	0.00589493	0.0426584	4.60185	5.70206	4.27942	6.08267	0.625855	-0.21145	0.815194	5	7976604	7976846	243	-	SGSM3	protein_coding	16	12	15	8	14	7	6	9	5	8	8	7	18	22	10	8	9	25	13	2	9
ENSSSCG00000000076	E010	95.809	0.00174622	16.7756	0.000785947	0.00865719	14.6543	14.3216	15.4154	15.8695	-0.0724063	0.160604	0.253374	5	7977952	7978000	49	-	SGSM3	protein_coding	103	75	65	88	83	80	81	101	77	139	149	70	80	133	110	90	141	129	93	91	80
ENSSSCG00000000076	E011	87.9399	0.00152198	24.4869	1.97651e-05	0.000403773	13.4451	14.0386	14.6007	15.5029	0.135015	0.258521	0.448755	5	7978113	7978183	71	-	SGSM3	protein_coding	92	84	60	90	78	69	57	89	70	115	143	73	78	139	105	80	118	129	79	69	71
ENSSSCG00000000076	E012	121.683	0.00433348	13.4806	0.00370461	0.0297427	15.8681	16.0858	17.5557	17.4076	0.0437189	0.327226	0.299526	5	7978342	7978494	153	-	SGSM3	protein_coding	121	126	79	96	103	112	103	150	108	178	181	103	109	175	132	93	160	174	122	88	105
ENSSSCG00000000076	E018	98.3969	0.00368775	27.4555	4.72508e-06	0.000121701	16.7841	16.2357	14.3907	14.4309	-0.107303	-0.491174	-0.482385	5	7980048	7980272	225	-	SGSM3	protein_coding	134	111	98	129	114	63	80	79	68	95	137	70	80	129	78	52	103	114	129	103	125
ENSSSCG00000000076	E021	48.4061	0.0337197	27.4208	4.80481e-06	0.000123449	13.0122	12.7562	9.14858	9.63664	-0.0615236	-1.07126	-0.915409	5	7981450	7981593	144	-	SGSM3	protein_coding	84	75	60	75	58	29	28	25	31	41	61	17	35	89	34	27	23	31	65	82	56
ENSSSCG00000000076	E022	39.3783	0.0541586	40.391	8.80384e-09	6.25711e-07	12.8793	12.0129	7.31001	8.06196	-0.214695	-1.70626	-1.41631	5	7982076	7982183	108	-	SGSM3	protein_coding	78	68	38	64	62	23	13	12	16	26	44	16	27	71	19	13	12	25	58	73	68
ENSSSCG00000000076	E023	55.187	0.0209547	61.4368	2.89885e-13	1.33437e-10	14.7828	13.6559	9.15021	9.7982	-0.249149	-1.47014	-1.26483	5	7982258	7982448	191	-	SGSM3	protein_coding	110	88	51	83	74	35	29	26	30	38	56	23	48	64	35	24	23	51	92	88	89
ENSSSCG00000000078	E002	102.4	0.0115019	16.6717	0.000825556	0.00900853	17.9319	15.2774	14.5412	14.9174	-0.517909	-0.674344	-0.593624	5	8063986	8064919	934	-	TNRC6B	protein_coding	138	131	108	132	98	126	76	151	87	135	111	38	98	140	78	70	84	107	103	78	127
ENSSSCG00000000078	E004	33.6888	0.0108859	12.1019	0.00704206	0.048841	10.2863	9.26253	8.08143	9.41532	-0.315345	-0.7221	-0.266303	5	8069916	8069986	71	-	TNRC6B	protein_coding	65	44	32	45	14	54	20	47	27	31	37	10	35	44	30	25	30	52	32	24	36
ENSSSCG00000000078	E006	55.0942	0.00396336	12.7282	0.00526274	0.0390784	12.957	10.8466	11.6517	11.6663	-0.545061	-0.326889	-0.323041	5	8073497	8073592	96	-	TNRC6B	protein_coding	71	70	52	54	29	76	80	97	46	65	69	13	61	72	41	55	35	74	52	38	60
ENSSSCG00000000078	E020	490.714	0.00593386	13.2661	0.00409502	0.0321641	27.7356	29.9697	29.6719	28.6361	0.301308	0.261823	0.122911	5	8115817	8118165	2349	-	TNRC6B	protein_coding	712	669	585	504	327	998	578	812	479	619	631	216	414	727	380	418	270	552	197	255	440
ENSSSCG00000000078	E021	64.9964	0.00987219	15.9769	0.00114643	0.0117431	13.2782	13.401	11.158	11.9997	0.0286435	-0.535033	-0.312738	5	8120823	8121164	342	-	TNRC6B	protein_coding	112	116	74	73	74	101	68	78	44	72	56	20	66	91	59	44	33	67	29	52	77
ENSSSCG00000000078	E028	7.35817	0.0819785	13.3841	0.00387557	0.0307816	5.89331	4.6379	2.92793	4.2664	-0.699747	-2.03529	-0.942788	5	8311191	8311429	239	-	TNRC6B	protein_coding	12	12	14	3	10	10	4	4	2	5	5	2	14	10	7	2	1	9	8	15	6
ENSSSCG00000000087	E005	60.1509	0.0431775	38.1871	2.58011e-08	1.52464e-06	15.01	13.7058	8.84684	10.0551	-0.286078	-1.61925	-1.2352	5	8831132	8831196	65	-	TAB1	protein_coding	110	110	98	112	96	41	9	17	23	26	59	13	72	62	21	7	28	50	114	92	97
ENSSSCG00000000087	E006	52.5886	0.0494974	34.0322	1.95038e-07	8.3063e-06	13.7811	13.0912	8.19392	9.40195	-0.160004	-1.57868	-1.1682	5	8831197	8831226	30	-	TAB1	protein_coding	105	98	96	97	85	32	4	21	20	18	48	14	63	57	17	5	25	42	83	84	84
ENSSSCG00000000087	E007	47.5857	0.0699444	30.4257	1.12289e-06	3.64153e-05	13.2438	12.59	7.33637	8.97717	-0.156846	-1.78222	-1.18261	5	8831227	8831244	18	-	TAB1	protein_coding	104	92	81	80	87	25	3	12	19	15	40	10	60	51	12	5	24	38	77	81	72
ENSSSCG00000000087	E008	53.5042	0.0658589	46.2667	4.97731e-10	5.90032e-08	14.4555	13.5266	7.04824	8.99406	-0.208173	-2.17446	-1.45096	5	8831245	8831294	50	-	TAB1	protein_coding	123	108	87	96	107	25	5	13	12	14	37	11	66	56	12	5	15	37	93	99	86
ENSSSCG00000000087	E009	153.551	0.0226877	16.791	0.000780236	0.00860435	20.0006	20.093	16.2159	17.4336	0.0156072	-0.691437	-0.456647	5	8832273	8832495	223	-	TAB1	protein_coding	304	267	215	230	212	112	53	83	45	123	144	85	201	215	56	63	63	196	196	187	197
ENSSSCG00000000087	E010	186.407	0.00247602	27.0865	5.64654e-06	0.000141622	19.1112	19.9054	20.7658	21.017	0.136873	0.28082	0.322048	5	8834758	8834902	145	-	TAB1	protein_coding	280	241	242	228	167	169	127	188	109	195	219	110	261	267	135	132	153	257	184	160	178
ENSSSCG00000000087	E011	231.471	0.00824015	47.8009	2.34766e-10	3.1336e-08	20.0985	21.0796	24.0951	23.1435	0.162719	0.632833	0.48885	5	8836841	8836952	112	-	TAB1	protein_coding	296	265	248	281	191	241	221	341	153	219	279	156	312	360	176	177	209	293	206	184	197
ENSSSCG00000000087	E012	202.716	0.0107908	49.5105	1.01562e-10	1.58551e-08	18.7846	19.6084	23.3196	21.9335	0.143654	0.742835	0.527183	5	8837620	8837733	114	-	TAB1	protein_coding	253	217	216	228	171	196	219	321	127	183	254	158	272	330	153	161	189	235	184	131	188
ENSSSCG00000000087	E013	167.99	0.00713886	36.5784	5.65023e-08	2.93248e-06	18.0093	18.3094	21.0864	20.0947	0.0545442	0.530426	0.36596	5	8838613	8838751	139	-	TAB1	protein_coding	219	194	182	175	159	162	152	254	92	143	205	139	215	301	111	128	138	198	163	127	166
ENSSSCG00000000087	E015	118.168	0.00403096	12.2916	0.00644831	0.0456962	17.7307	17.1689	16.1062	15.405	-0.105266	-0.311955	-0.454382	5	8840228	8840381	154	-	TAB1	protein_coding	209	164	144	167	142	117	74	104	47	95	126	82	164	134	60	63	66	104	125	153	161
ENSSSCG00000000092	E003	12.2498	0.0665584	12.235	0.00662002	0.0466242	5.26187	5.59386	4.844	3.68461	0.178861	-0.241482	-1.03724	5	9220627	9220852	226	+	NPTXR	protein_coding	20	14	27	16	23	13	3	12	12	31	20	25	1	1	5	4	1	2	2	18	3
ENSSSCG00000000092	E004	19.6582	0.0267184	14.1669	0.00268662	0.0231367	6.16681	6.9298	6.19413	5.54521	0.343019	0.0129741	-0.311262	5	9222873	9223120	248	+	NPTXR	protein_coding	21	28	41	33	30	23	9	23	16	46	38	40	0	4	13	10	1	4	3	19	10
ENSSSCG00000000092	E006	236.801	0.034497	23.3512	3.41168e-05	0.000640383	20.966	19.0369	21.0979	23.345	-0.326733	0.0215472	0.3755	5	9226160	9230355	4196	+	NPTXR	protein_coding	163	203	391	314	214	247	302	315	257	465	373	567	51	77	241	208	55	55	173	168	100
ENSSSCG00000000093	E004	86.8115	0.00717297	21.5802	7.97557e-05	0.00130174	13.9572	14.2381	14.9984	14.644	0.0625242	0.226732	0.151062	5	9244679	9244886	208	+	DNAL4	protein_coding	110	81	75	96	80	93	117	90	61	86	81	85	74	123	82	49	111	113	85	70	95
ENSSSCG00000000093	E005	76.8291	0.00646679	20.3991	0.000140296	0.00209075	13.571	13.1489	14.0199	14.0494	-0.0983347	0.101796	0.10838	5	9246413	9246496	84	+	DNAL4	protein_coding	90	69	72	73	79	66	108	81	44	68	79	71	74	101	75	62	99	91	73	74	88
ENSSSCG00000000093	E006	200.93	0.0294023	21.8176	7.11873e-05	0.00118523	23.8869	22.2041	18.5902	19.6497	-0.258731	-0.863277	-0.677959	5	9247707	9248737	1031	+	DNAL4	protein_coding	328	239	216	291	246	139	149	133	93	138	185	136	243	290	144	82	144	176	295	294	270
ENSSSCG00000000094	E003	38.1482	0.0476939	28.4894	2.86678e-06	7.98858e-05	10.6629	10.9084	7.0875	6.95517	0.0690591	-1.21927	-1.27485	5	9273291	9273493	203	+	SUN2	protein_coding	180	132	40	80	46	22	15	14	16	24	37	4	11	29	9	10	15	14	47	42	22
ENSSSCG00000000094	E006	257.888	0.0283331	22.3455	5.52782e-05	0.000956819	23.5005	24.4062	19.4825	19.3608	0.135844	-0.648364	-0.669393	5	9277567	9277766	200	+	SUN2	protein_coding	1160	829	339	328	251	165	87	138	101	214	189	186	116	263	94	73	84	170	207	264	180
ENSSSCG00000000094	E007	255.34	0.00886029	19.0265	0.000269976	0.00360274	22.8906	23.5449	20.9694	20.1461	0.100081	-0.30525	-0.441924	5	9278109	9278246	138	+	SUN2	protein_coding	1035	762	308	267	245	195	124	193	158	215	224	189	136	231	114	104	125	151	181	237	194
ENSSSCG00000000094	E008	328.589	0.00383044	13.0931	0.00443947	0.0342631	23.878	24.2105	25.4501	25.3376	0.0497488	0.231619	0.215335	5	9279042	9279137	96	+	SUN2	protein_coding	1090	803	301	300	246	288	258	347	255	372	325	244	155	309	209	263	272	288	194	287	198
ENSSSCG00000000094	E009	316.985	0.00611193	15.1978	0.00165521	0.0157726	23.3433	23.6318	25.2606	25.4056	0.0438096	0.285088	0.306092	5	9279888	9279981	94	+	SUN2	protein_coding	1019	741	304	295	213	282	286	348	227	357	299	249	162	283	215	280	292	269	190	258	194
ENSSSCG00000000094	E010	267.115	0.00665556	17.4272	0.000577227	0.00673465	21.8355	21.8976	23.61	23.9547	0.00988604	0.275359	0.327283	5	9281222	9281292	71	+	SUN2	protein_coding	850	644	264	227	163	220	269	266	191	299	260	206	133	244	179	242	262	235	177	210	159
ENSSSCG00000000094	E013	243.106	0.0147693	14.9243	0.00188247	0.0174692	23.2039	23.044	19.6416	20.4481	-0.0245195	-0.575801	-0.439485	5	9286577	9286690	114	+	SUN2	protein_coding	1042	718	288	278	187	159	105	118	118	267	215	132	129	228	128	97	140	172	179	265	187
ENSSSCG00000000094	E014	314.848	0.0152668	15.7737	0.00126176	0.0126938	25.768	25.4575	22.3008	22.5846	-0.0447105	-0.519576	-0.475195	5	9286691	9286807	117	+	SUN2	protein_coding	1278	920	368	370	246	250	128	166	151	329	309	201	171	320	151	114	162	223	264	308	251
ENSSSCG00000000094	E015	287.602	0.0116871	17.7593	0.000493095	0.00592282	24.7758	24.5601	21.5975	21.6636	-0.0317593	-0.487168	-0.476574	5	9287244	9287321	78	+	SUN2	protein_coding	1174	820	315	380	206	248	135	158	160	277	265	189	161	284	140	111	148	183	247	264	235
ENSSSCG00000000094	E016	204.37	0.00863447	32.2529	4.62898e-07	1.72885e-05	21.6395	21.6276	18.4651	18.0128	-0.00192022	-0.537263	-0.619202	5	9287770	9287813	44	+	SUN2	protein_coding	823	612	265	277	165	153	99	126	101	179	167	150	113	165	83	82	107	112	190	187	158
ENSSSCG00000000094	E018	9.20891	0.0193437	42.9511	2.52056e-09	2.23485e-07	6.16715	5.46041	2.65769	3.36428	-0.356488	-2.44886	-1.76586	5	9288378	9288380	3	+	SUN2	protein_coding	41	39	10	14	10	7	1	3	0	3	5	3	6	5	5	0	2	2	7	15	14
ENSSSCG00000000094	E019	312.995	0.0147019	39.9082	1.11436e-08	7.62569e-07	26.0832	26.1296	21.3628	20.8095	0.00660338	-0.714079	-0.804313	5	9288381	9288546	166	+	SUN2	protein_coding	1352	987	416	409	285	211	125	177	153	231	246	211	166	219	112	117	124	191	285	318	246
ENSSSCG00000000094	E021	370.301	0.000776442	27.6943	4.2103e-06	0.000110362	25.3404	25.3086	26.556	26.576	-0.00461146	0.173741	0.176553	5	9289413	9289497	85	+	SUN2	protein_coding	1248	868	376	334	285	283	296	369	248	381	422	305	175	385	239	255	279	359	260	305	226
ENSSSCG00000000094	E022	426.119	0.00216527	40.4745	8.45226e-09	6.0443e-07	26.2614	26.4073	28.3354	28.6563	0.0206668	0.2881	0.331653	5	9289877	9289992	116	+	SUN2	protein_coding	1362	957	395	405	304	358	369	447	315	427	468	357	188	427	332	303	386	431	281	325	260
ENSSSCG00000000094	E023	471.918	0.0049462	20.4135	0.000139332	0.00207846	27.6538	27.3503	29.7594	29.4903	-0.0419827	0.28471	0.248914	5	9290111	9290278	168	+	SUN2	protein_coding	1402	1069	446	466	333	427	434	497	352	462	552	409	228	438	299	360	442	467	354	331	307
ENSSSCG00000000094	E024	327.381	0.00467813	12.4583	0.00596719	0.0430612	24.2584	23.8685	25.8687	25.1847	-0.0583151	0.234941	0.136252	5	9290648	9290740	93	+	SUN2	protein_coding	977	761	339	333	211	309	288	315	226	374	373	294	136	286	235	261	287	265	258	248	202
ENSSSCG00000000095	E003	332.144	0.00493705	20.5563	0.000130144	0.00196491	27.4599	26.0401	24.0229	25.4958	-0.199446	-0.494024	-0.277549	5	9295852	9296945	1094	-	GTPBP1	protein_coding	318	302	340	336	241	345	302	327	279	398	356	243	358	431	295	235	454	516	383	296	356
ENSSSCG00000000095	E005	127.604	0.00360332	17.9113	0.000458769	0.00558889	18.2951	18.1032	16.3348	16.369	-0.0348235	-0.369807	-0.36306	5	9298125	9298325	201	-	GTPBP1	protein_coding	146	132	140	144	83	138	151	145	130	130	142	78	125	144	92	97	139	201	125	135	123
ENSSSCG00000000095	E009	158.937	0.00226018	15.0225	0.00179756	0.0168672	17.7728	18.2958	19.3507	19.011	0.0955493	0.282205	0.222938	5	9301531	9301675	145	-	GTPBP1	protein_coding	147	135	138	134	89	159	200	208	171	214	192	153	142	217	139	189	200	232	120	105	134
ENSSSCG00000000095	E010	133.288	0.00321856	13.8394	0.00313213	0.0260873	16.433	16.9961	18.1612	17.3864	0.109102	0.326193	0.183069	5	9303620	9303734	115	-	GTPBP1	protein_coding	118	121	124	122	76	117	198	177	118	180	181	132	119	181	133	145	155	179	109	80	112
ENSSSCG00000000095	E012	259.189	0.00144312	18.5856	0.000333002	0.00428935	21.9673	23.2417	23.6487	22.9528	0.198384	0.26025	0.154039	5	9308046	9308394	349	-	GTPBP1	protein_coding	237	219	240	260	167	292	348	354	242	320	364	221	242	362	251	247	308	343	185	201	203
ENSSSCG00000000097	E006	39.0505	0.0215371	31.4708	6.76551e-07	2.37974e-05	10.7108	11.9116	8.29697	9.09727	0.323974	-0.766279	-0.491634	5	9338090	9339698	1609	-	TOMM22	protein_coding	53	34	32	67	69	55	28	16	16	47	47	17	47	38	44	14	35	22	48	52	45
ENSSSCG00000000104	E001	457.536	0.0203586	15.2633	0.00160492	0.0153836	31.0599	30.9409	27.2807	27.0188	-0.0154795	-0.507144	-0.543624	5	9485702	9486078	377	+	ENSSSCG00000000104	protein_coding	530	559	413	599	415	559	523	663	409	475	673	361	342	557	379	267	261	372	344	587	534
ENSSSCG00000000104	E015	497.57	0.0265158	13.8705	0.00308687	0.0258003	27.5671	31.7916	30.2061	27.6741	0.562077	0.355742	0.0147664	5	9499278	9499513	236	+	ENSSSCG00000000104	protein_coding	650	655	421	612	301	715	1105	1076	345	404	494	650	234	410	308	329	443	593	244	396	422
ENSSSCG00000000105	E008	641.248	0.00293302	12.1813	0.00678711	0.0475131	32.5995	33.0547	31.9384	31.6308	0.0577146	-0.0844397	-0.124001	5	9515461	9515712	252	-	KDELR3	protein_coding	594	618	772	587	512	724	795	773	387	595	990	995	576	568	665	603	568	841	439	503	510
ENSSSCG00000000107	E006	217.994	0.0062087	19.5415	0.000211238	0.00293861	19.3094	20.5312	22.6971	22.0134	0.207453	0.555008	0.447814	5	9607844	9607954	111	+	CSNK1E	protein_coding	128	126	98	221	177	177	292	267	344	405	256	104	170	354	251	240	472	140	179	184	109
ENSSSCG00000000107	E007	312.985	0.00422752	21.3907	8.73309e-05	0.00140456	22.6324	24.5312	25.942	25.259	0.287706	0.492684	0.394299	5	9608089	9608237	149	+	CSNK1E	protein_coding	193	194	172	369	254	249	398	396	453	575	359	155	220	453	327	352	731	200	290	257	142
ENSSSCG00000000107	E013	21.0067	0.025438	16.2264	0.00101898	0.0106908	8.719	7.84977	5.89963	7.48841	-0.312285	-1.15361	-0.451836	5	9616485	9616545	61	+	CSNK1E	protein_coding	16	22	13	29	16	20	17	20	17	25	8	5	14	29	13	20	50	31	47	18	20
ENSSSCG00000000107	E014	144.956	0.01165	59.712	6.77284e-13	2.66867e-10	21.4211	20.4674	16.1425	16.0499	-0.156279	-0.940668	-0.95916	5	9617308	9617485	178	+	CSNK1E	protein_coding	106	139	120	218	232	91	115	114	129	210	127	62	108	168	107	103	200	100	297	180	128
ENSSSCG00000000107	E015	49.1209	0.027405	68.5504	8.72186e-15	7.81055e-12	14.4619	13.6913	8.13061	9.15415	-0.171781	-1.75307	-1.39957	5	9617486	9617500	15	+	CSNK1E	protein_coding	50	62	46	95	91	22	22	30	29	49	39	9	28	58	24	34	59	35	120	79	48
ENSSSCG00000000107	E016	134.647	0.0028481	67.2847	1.62754e-14	1.32499e-11	19.694	19.0753	16.2301	16.3088	-0.107123	-0.636426	-0.620849	5	9617598	9617737	140	+	CSNK1E	protein_coding	101	113	82	200	183	99	105	123	153	206	136	45	87	164	96	114	258	95	221	182	92
ENSSSCG00000000108	E001	6.98105	0.366791	48.6055	1.58273e-10	2.26942e-08	6.7787	6.95067	0.870709	0.0261291	0.0738101	-5.95067	-16.0681	5	9633554	9633604	51	+	TMEM184B	protein_coding	5	14	2	41	30	0	0	0	1	0	1	0	0	0	0	0	0	0	32	7	8
ENSSSCG00000000108	E002	38.6929	0.287914	32.6056	3.90058e-07	1.49332e-05	14.5691	14.1263	5.13155	5.49398	-0.0971472	-3.12993	-2.93053	5	9633605	9633704	100	+	TMEM184B	protein_coding	66	79	43	124	88	9	2	1	7	19	31	10	25	26	16	4	3	11	106	75	50
ENSSSCG00000000108	E003	73.737	0.187572	27.4561	4.72351e-06	0.000121701	18.1102	17.8368	9.02036	9.23631	-0.0500747	-2.16781	-2.09701	5	9657411	9657492	82	+	TMEM184B	protein_coding	124	141	83	185	131	25	5	7	30	66	75	34	44	78	53	16	21	36	152	141	81
ENSSSCG00000000108	E004	249.761	0.00366487	15.8758	0.00120244	0.0122086	23.8243	24.0907	22.0871	21.5432	0.0399435	-0.267779	-0.354451	5	9657493	9657658	166	+	TMEM184B	protein_coding	238	276	195	335	222	165	191	230	257	394	315	203	140	319	317	283	285	214	286	271	163
ENSSSCG00000000108	E005	370.415	0.00649602	14.4022	0.00240584	0.0212177	25.3269	26.1237	27.4109	26.4137	0.114455	0.295198	0.155606	5	9659363	9659528	166	+	TMEM184B	protein_coding	308	349	238	346	264	251	384	399	469	621	516	330	185	426	538	496	593	329	324	313	202
ENSSSCG00000000108	E007	402.923	0.0131759	16.2231	0.00102059	0.0107043	25.3133	26.4221	28.6421	27.6904	0.158769	0.465733	0.335785	5	9671357	9671447	91	+	TMEM184B	protein_coding	299	350	281	363	228	296	499	441	536	694	530	350	212	458	545	591	734	354	349	298	191
ENSSSCG00000000108	E008	414.359	0.0111539	19.7698	0.000189443	0.00268702	25.3061	26.8813	28.8991	28.0083	0.224427	0.501474	0.38049	5	9671919	9671994	76	+	TMEM184B	protein_coding	316	343	276	415	248	303	479	458	544	777	513	357	203	518	503	611	783	377	322	337	176
ENSSSCG00000000108	E009	469.246	0.00739303	24.844	1.6645e-05	0.00034979	27.2071	27.8162	30.1792	29.3987	0.0842249	0.402102	0.298568	5	9675022	9675113	92	+	TMEM184B	protein_coding	367	391	289	452	264	316	516	474	623	902	593	407	220	608	597	688	835	472	402	392	214
ENSSSCG00000000108	E010	499.496	0.00318816	26.5881	7.18195e-06	0.000173123	28.3803	28.7583	30.2478	30.2471	0.0512254	0.249797	0.249704	5	9675950	9676119	170	+	TMEM184B	protein_coding	399	430	314	496	295	337	455	459	599	911	673	450	272	668	641	718	849	560	444	392	295
ENSSSCG00000000108	E013	1451.11	0.00494607	23.0357	3.96977e-05	0.000724499	44.489	43.4325	41.0352	41.3714	-0.121076	-0.398815	-0.359592	5	9679734	9681055	1322	+	TMEM184B	protein_coding	1381	1541	1050	1714	1265	913	859	995	1472	2466	1749	1236	773	2054	1755	1386	2123	1556	1952	1557	934
ENSSSCG00000000108	E014	419.84	0.00429503	16.3807	0.000947362	0.0100817	27.8624	26.7394	27.4484	28.868	-0.15596	-0.0570833	0.136793	5	9681056	9681147	92	+	TMEM184B	protein_coding	331	323	240	411	288	276	277	314	444	843	490	358	218	625	567	488	783	607	472	379	225
ENSSSCG00000000110	E002	5.81839	0.0289521	19.363	0.00022999	0.00315141	4.54804	4.82274	2.60453	3.44932	0.170882	-1.61742	-0.803539	5	9713883	9713927	45	+	PLA2G6	protein_coding	13	10	10	10	7	7	2	3	1	5	3	0	8	10	2	2	0	4	8	10	9
ENSSSCG00000000110	E004	6.0641	0.11002	30.7148	9.76066e-07	3.24275e-05	5.37104	5.21421	2.0871	2.52432	-0.0865785	-2.74323	-2.19314	5	9723857	9723881	25	+	PLA2G6	protein_coding	17	12	13	16	4	5	0	1	1	4	3	0	3	8	2	1	0	0	10	9	19
ENSSSCG00000000110	E005	10.525	0.0739395	33.4628	2.57223e-07	1.05247e-05	7.29859	6.26233	3.10626	3.91936	-0.450891	-2.49302	-1.81845	5	9723882	9723971	90	+	PLA2G6	protein_coding	20	17	22	19	8	11	1	3	2	4	9	1	8	14	3	1	2	6	21	16	34
ENSSSCG00000000110	E008	56.9703	0.0047628	26.846	6.34151e-06	0.00015615	10.6735	11.1624	13.1862	12.5345	0.136075	0.648286	0.491361	5	9739710	9739925	216	+	PLA2G6	protein_coding	50	51	58	58	42	61	70	62	57	85	69	41	54	64	41	54	69	83	44	59	52
ENSSSCG00000000110	E014	35.03	0.00371622	39.8432	1.15027e-08	7.84145e-07	10.0598	10.8489	8.51411	8.11769	0.228457	-0.499784	-0.641595	5	9748342	9748524	183	+	PLA2G6	protein_coding	51	53	52	57	43	45	22	23	29	33	28	18	21	29	18	21	25	33	41	48	48
ENSSSCG00000000110	E023	55.3752	0.00434955	19.4794	0.000217578	0.00301214	11.8916	10.6154	12.3168	12.6812	-0.34593	0.107949	0.19788	5	9776856	9776929	74	+	PLA2G6	protein_coding	58	33	38	59	42	58	48	72	45	90	48	30	53	64	57	60	51	89	68	59	68
ENSSSCG00000000114	E001	75.9818	0.0384924	37.0914	4.40088e-08	2.38523e-06	16.7539	15.778	11.0392	11.3206	-0.193234	-1.30469	-1.22802	5	9808451	9809287	837	-	PICK1	protein_coding	75	72	46	99	109	41	31	41	57	123	67	43	61	67	50	31	21	23	218	186	105
ENSSSCG00000000114	E010	71.5416	0.00561539	13.7777	0.00322388	0.0266834	12.375	12.8117	13.8709	13.4387	0.107089	0.354278	0.255448	5	9819662	9819790	129	-	PICK1	protein_coding	50	56	20	68	51	41	97	94	132	136	79	55	50	58	84	85	42	44	94	109	60
ENSSSCG00000000117	E006	14.3204	0.0189199	16.0966	0.00108345	0.0112273	7.74671	5.9986	5.15367	6.07206	-0.7534	-1.19753	-0.717704	5	9923478	9923609	132	+	C22orf23	protein_coding	8	14	10	15	12	9	13	11	8	18	11	6	4	25	12	16	13	10	39	30	18
ENSSSCG00000000118	E004	149.163	0.0060446	25.6525	1.12762e-05	0.000252049	17.5165	17.4026	19.2641	19.2512	-0.0213268	0.314778	0.312547	5	9933557	9933630	74	-	MICALL1	protein_coding	82	74	134	173	152	130	158	145	169	307	284	172	62	95	116	119	141	116	179	200	150
ENSSSCG00000000118	E005	161.829	0.00465445	17.9423	0.000452072	0.0055261	18.1029	18.517	19.6082	19.88	0.0747868	0.26609	0.312514	5	9933775	9933863	89	-	MICALL1	protein_coding	112	88	165	179	169	145	147	114	182	309	325	203	66	114	122	113	143	144	197	223	150
ENSSSCG00000000118	E011	137.488	0.0241325	38.1687	2.60328e-08	1.53787e-06	20.6686	19.8535	15.3599	14.5483	-0.136711	-0.976774	-1.1488	5	9937758	9938173	416	-	MICALL1	protein_coding	148	115	193	272	190	83	69	53	97	161	236	115	51	90	63	43	40	63	222	279	275
ENSSSCG00000000118	E012	114.161	0.0388727	28.813	2.45146e-06	7.01786e-05	18.231	19.1148	13.8136	13.6244	0.157309	-0.890103	-0.933211	5	9939702	9940084	383	-	MICALL1	protein_coding	127	140	160	226	169	94	43	44	91	149	157	90	65	77	56	29	26	50	145	203	232
ENSSSCG00000000118	E014	100.428	0.0557598	28.5314	2.80923e-06	7.85528e-05	18.068	18.184	12.2078	12.6194	0.0211068	-1.2437	-1.1415	5	9942801	9943255	455	-	MICALL1	protein_coding	119	104	125	233	172	60	21	35	70	127	137	56	59	60	37	28	22	51	157	211	199
ENSSSCG00000000119	E001	107.952	0.0387463	12.8713	0.0049233	0.0370948	17.4229	13.6992	15.1886	17.228	-0.76716	-0.44204	-0.0367194	5	9968428	9970016	1589	-	EIF3L	protein_coding	103	77	64	75	81	76	99	130	70	119	46	68	204	233	130	121	101	157	154	90	111
ENSSSCG00000000120	E001	7.39128	0.276366	22.2527	5.77922e-05	0.000994133	5.43997	5.70652	2.31767	2.01123	0.13994	-2.4775	-2.88755	5	10003891	10004018	128	+	ANKRD54	protein_coding	11	14	4	29	26	3	0	2	0	3	0	4	6	1	0	0	0	1	24	12	9
ENSSSCG00000000120	E002	10.9875	0.175974	43.8873	1.59468e-09	1.53438e-07	6.93576	6.96794	2.41186	2.00874	0.0136423	-3.07511	-3.60397	5	10004019	10004171	153	+	ANKRD54	protein_coding	20	21	12	46	30	3	0	2	1	3	2	2	6	1	0	0	0	1	43	16	15
ENSSSCG00000000120	E003	16.8311	0.0756457	18.0871	0.000422029	0.005222	8.04014	7.47492	5.19504	4.81888	-0.215968	-1.28443	-1.50374	5	10004172	10004343	172	+	ANKRD54	protein_coding	23	28	20	42	36	3	4	8	5	7	16	7	12	5	12	8	5	4	53	24	23
ENSSSCG00000000120	E010	67.1976	0.0363547	17.7972	0.000484298	0.00583494	14.3319	13.79	11.303	11.5321	-0.120914	-0.734544	-0.673314	5	10016647	10016954	308	+	ANKRD54	protein_coding	131	97	116	90	84	34	21	28	29	57	60	35	54	68	29	26	35	73	136	118	82
ENSSSCG00000000120	E011	175.574	0.0329237	22.6395	4.8009e-05	0.000850958	18.1058	18.1312	22.4567	21.0876	0.00463961	0.731536	0.513015	5	10017071	10017734	664	+	ANKRD54	protein_coding	216	188	152	146	178	135	209	195	132	244	192	117	120	148	237	152	216	193	257	166	145
ENSSSCG00000000135	E001	155.031	0.00589104	13.964	0.0029546	0.0249387	20.3199	19.4526	17.9205	18.5768	-0.147424	-0.420077	-0.301235	5	10707354	10708142	789	-	KCTD17	protein_coding	139	116	227	116	124	206	115	127	111	190	291	80	109	185	71	72	177	186	291	175	223
ENSSSCG00000000135	E005	70.7323	0.0172862	44.8784	9.81987e-10	1.03402e-07	15.7458	14.7954	11.8681	10.8973	-0.19804	-0.883862	-1.14423	5	10709252	10709667	416	-	KCTD17	protein_coding	93	81	112	68	74	69	42	69	40	92	105	26	47	56	21	15	52	58	150	103	132
ENSSSCG00000000135	E008	131.036	0.004841	14.7006	0.00209126	0.0189803	16.6417	17.0479	18.253	18.1965	0.0782199	0.302083	0.291846	5	10713601	10713696	96	-	KCTD17	protein_coding	87	79	168	111	79	164	155	164	116	219	187	107	115	127	61	77	198	180	171	119	145
ENSSSCG00000000135	E012	1.4163	0.282652	19.9579	0.000173183	0.002493	2.92183	2.78426	0.0240768	0.709405	-0.139664	-13.8517	-4.08958	5	10718921	10718958	38	-	KCTD17	protein_coding	1	5	1	6	3	0	0	0	0	0	0	0	0	1	0	0	0	0	8	1	3
ENSSSCG00000000142	E001	0.882411	0.404902	18.6366	0.000325009	0.00420179	1.48652	3.02445	0.01604	0.017084	2.05394	-13.0697	-12.8877	5	11233902	11233945	44	+	FOXRED2	protein_coding	0	5	4	4	2	0	0	0	0	0	0	0	0	0	0	0	0	0	0	3	0
ENSSSCG00000000142	E003	38.793	0.0056619	21.7177	7.46744e-05	0.00123256	10.0637	11.3634	9.63125	9.15349	0.368288	-0.132198	-0.28476	5	11234558	11235100	543	+	FOXRED2	protein_coding	38	43	30	49	26	40	50	38	30	49	52	40	30	64	29	20	21	35	44	52	50
ENSSSCG00000000144	E004	21.3667	0.0328089	28.2011	3.29561e-06	9.00192e-05	6.23732	5.77836	8.95585	7.62941	-0.224091	1.07039	0.593725	5	11264926	11265130	205	+	TXN2	protein_coding	9	8	12	13	9	13	40	25	26	33	32	29	20	41	21	26	35	17	18	27	3
ENSSSCG00000000144	E005	37.7443	0.0261552	17.9137	0.00045824	0.00558521	8.78446	8.45396	10.9561	10.1571	-0.114314	0.664919	0.435613	5	11265131	11265442	312	+	TXN2	protein_coding	19	15	30	24	15	37	56	47	44	59	45	33	52	46	38	44	77	29	34	45	18
ENSSSCG00000000144	E006	685.35	0.00375356	24.1473	2.32723e-05	0.000463641	32.6193	33.0559	34.1058	33.9446	0.05534	0.187144	0.167015	5	11265443	11265705	263	+	TXN2	protein_coding	508	519	518	538	517	687	782	694	604	887	851	482	1045	974	673	628	954	750	791	693	564
ENSSSCG00000000144	E007	599.728	0.00225961	23.9423	2.56826e-05	0.000504618	31.4858	31.6199	32.5714	32.1345	0.0172944	0.139142	0.0833913	5	11268641	11268722	82	+	TXN2	protein_coding	430	442	477	441	513	585	674	580	499	818	734	455	918	806	551	559	836	613	722	636	494
ENSSSCG00000000144	E008	494.975	0.00167456	16.3621	0.000955708	0.0101541	29.5724	29.6014	30.0961	30.0713	0.00385811	0.0694219	0.0661465	5	11268723	11268764	42	+	TXN2	protein_coding	363	333	417	360	450	482	529	452	398	665	586	381	743	687	456	448	708	521	594	536	427
ENSSSCG00000000144	E009	544.001	0.000600005	19.0753	0.000263769	0.00353414	30.5874	30.8625	31.018	31.0048	0.0359474	0.056202	0.0544805	5	11276793	11276845	53	+	TXN2	protein_coding	444	355	468	412	516	507	538	487	438	731	673	416	849	773	510	442	739	571	649	573	488
ENSSSCG00000000144	E010	663.603	0.00301897	18.0509	0.000429344	0.00529426	34.6838	34.3533	31.8732	32.4788	-0.0410197	-0.354325	-0.276865	5	11276846	11277042	197	+	TXN2	protein_coding	618	504	646	617	686	583	520	498	456	806	792	453	1072	955	532	451	761	666	960	824	667
ENSSSCG00000000144	E011	196.236	0.0847395	29.8957	1.45159e-06	4.517e-05	25.3117	23.9827	15.0573	18.9398	-0.195875	-1.75669	-1.01153	5	11277043	11277112	70	+	TXN2	protein_coding	262	219	241	244	283	113	34	44	70	136	177	89	429	248	87	61	103	200	397	335	302
ENSSSCG00000000144	E012	361.335	0.0137206	46.9817	3.50688e-10	4.42602e-08	30.106	28.9445	23.1597	25.0274	-0.154783	-0.982106	-0.702919	5	11277113	11277370	258	+	TXN2	protein_coding	385	345	368	410	441	289	218	178	201	359	384	181	602	500	305	186	302	308	660	523	453
ENSSSCG00000000145	E004	4309.85	0.010003	19.2347	0.000244485	0.00331498	53.7649	55.429	57.2861	55.6887	0.18266	0.385615	0.211098	5	11398147	11398498	352	+	MYH9	protein_coding	1706	1848	3425	4759	2644	5319	8074	4496	5513	6226	11358	7820	2295	4354	3453	4137	1591	1425	2202	5293	3663
ENSSSCG00000000145	E005	3216.05	0.0102154	23.3599	3.39749e-05	0.000638267	49.369	51.146	53.6725	52.1461	0.197743	0.476847	0.308495	5	11402735	11402891	157	+	MYH9	protein_coding	1262	1356	2489	3388	1940	3747	6854	3585	3914	4419	8304	6051	1631	2873	2704	3402	1351	1118	1724	3605	2647
ENSSSCG00000000145	E007	1955.42	0.0108632	19.2041	0.000248077	0.00335814	43.3163	44.7485	47.1169	45.7811	0.164074	0.432622	0.281561	5	11416640	11416667	28	+	MYH9	protein_coding	809	811	1517	1940	1199	2332	4236	2180	2306	2627	4982	3671	967	1748	1662	2078	820	715	1038	2283	1637
ENSSSCG00000000145	E008	2465.92	0.00986465	19.7074	0.000195165	0.0027543	46.3705	47.7146	49.9255	49.0934	0.151578	0.398987	0.306132	5	11417394	11417487	94	+	MYH9	protein_coding	1024	1026	1896	2461	1567	2875	5233	2759	2871	3392	6209	4470	1259	2276	2135	2690	1040	950	1343	2875	2096
ENSSSCG00000000145	E010	31.1102	0.00550494	12.3781	0.00619396	0.044313	8.84577	7.99862	8.44988	9.81163	-0.299647	-0.136512	0.31058	5	11417515	11417916	402	+	MYH9	protein_coding	11	11	19	34	18	29	53	37	39	39	66	42	16	41	36	37	22	12	22	49	28
ENSSSCG00000000145	E015	2377.11	0.00921433	19.1612	0.000253195	0.00341663	46.1941	47.3379	49.3629	48.5233	0.129162	0.356205	0.262304	5	11421553	11421645	93	+	MYH9	protein_coding	921	973	1864	2470	1602	2684	5019	2768	2849	3345	5937	4059	1270	2191	1968	2601	994	876	1354	2815	2060
ENSSSCG00000000145	E016	2162.89	0.00834309	19.5944	0.000205971	0.00287958	45.1119	46.2012	48.2363	46.9172	0.123678	0.353003	0.204609	5	11422027	11422090	64	+	MYH9	protein_coding	850	889	1678	2274	1500	2418	4531	2403	2630	3101	5404	3823	1139	1870	1704	2355	876	779	1292	2546	1886
ENSSSCG00000000145	E017	2635.93	0.00869711	20.3622	0.000142791	0.00212299	47.5929	48.58	50.8173	49.6177	0.110802	0.360298	0.226782	5	11422585	11422683	99	+	MYH9	protein_coding	1006	1066	2100	2700	1747	2965	5470	2941	3173	3790	6794	4609	1319	2449	2085	2941	1038	950	1547	3137	2265
ENSSSCG00000000145	E018	3152.79	0.00783118	18.9746	0.000276729	0.00367455	49.9322	51.3344	52.9538	51.9285	0.155828	0.334866	0.221622	5	11423084	11423227	144	+	MYH9	protein_coding	1235	1330	2559	3405	2153	3653	6170	3423	3681	4548	8230	5483	1537	3028	2398	3464	1251	1242	1789	3719	2828
ENSSSCG00000000145	E019	2604.01	0.00725516	18.266	0.000387642	0.00486591	47.6255	48.9654	50.3149	49.5502	0.150257	0.300782	0.215582	5	11423948	11424043	96	+	MYH9	protein_coding	1063	1157	2210	2827	1705	2983	4893	2813	2961	3876	6759	4479	1309	2602	2027	2728	1080	1040	1423	3176	2367
ENSSSCG00000000145	E020	2517.4	0.0043391	19.4956	0.000215909	0.00299324	47.5643	48.7125	49.6038	49.2247	0.128851	0.228454	0.186131	5	11424727	11424845	119	+	MYH9	protein_coding	1047	1111	2184	2778	1683	2901	4099	2455	2784	3736	6730	4480	1302	2622	1987	2553	1059	1023	1487	3196	2249
ENSSSCG00000000145	E021	2073.52	0.00253192	16.1647	0.00104915	0.0109444	45.9412	46.1886	46.8198	46.6714	0.028031	0.0993916	0.0826388	5	11426228	11426380	153	+	MYH9	protein_coding	873	906	1811	2282	1480	2220	3201	1898	2298	3062	5501	3619	1125	2091	1525	2061	915	942	1384	2876	1845
ENSSSCG00000000145	E022	2264.64	0.00156994	26.1222	8.99169e-06	0.000208581	47.2586	47.0542	48.1847	47.2855	-0.0230348	0.104121	0.00303523	5	11427448	11427621	174	+	MYH9	protein_coding	882	915	1872	2444	1726	2382	3547	1993	2553	3345	6057	4223	1237	2154	1702	2029	948	1023	1577	3112	2090
ENSSSCG00000000145	E023	2479.11	0.00190083	24.8133	1.68926e-05	0.0003542	48.7287	47.9399	49.4458	48.3506	-0.0884408	0.0801518	-0.0423645	5	11428288	11428461	174	+	MYH9	protein_coding	971	1063	2016	2552	1781	2578	4195	2275	2833	3601	6554	4516	1280	2393	1804	2275	1017	1112	1818	3396	2389
ENSSSCG00000000145	E031	3885	0.00267047	35.6568	8.85012e-08	4.27363e-06	53.4698	54.0397	55.2002	55.1698	0.0626971	0.190075	0.186748	5	11439373	11439579	207	+	MYH9	protein_coding	1446	1494	3074	3981	2851	4757	6187	3746	4537	5963	9791	6917	1955	4268	3379	3508	1913	1677	2525	5150	3243
ENSSSCG00000000145	E032	4363.03	0.00436653	30.4366	1.11697e-06	3.62739e-05	54.4753	55.4123	56.933	56.824	0.102764	0.269019	0.257126	5	11439969	11440106	138	+	MYH9	protein_coding	1596	1708	3317	4428	3190	5308	7705	4675	4980	6304	10503	8105	2156	4386	3590	4424	2409	1853	3010	5270	3524
ENSSSCG00000000145	E033	4970.63	0.00471397	22.1158	6.17111e-05	0.00105208	56.5499	57.4106	58.3915	58.6097	0.0939229	0.200751	0.224488	5	11440691	11440814	124	+	MYH9	protein_coding	1854	1920	3906	5297	3739	6017	8747	5424	5571	7239	11887	8599	2456	4900	4139	5075	2796	2146	3519	6141	4158
ENSSSCG00000000145	E034	5337.61	0.00529467	15.9954	0.00113646	0.0116674	57.7601	58.4073	59.1642	59.6812	0.070455	0.152741	0.208878	5	11442676	11442847	172	+	MYH9	protein_coding	1984	2052	4264	5693	4036	6479	9281	5729	5789	7658	12518	9276	2579	5085	4670	5617	2974	2339	3987	6577	4589
ENSSSCG00000000145	E035	4256.33	0.0047995	15.4152	0.00149414	0.0145472	54.9936	55.258	56.1325	56.7376	0.0289837	0.124696	0.190819	5	11443635	11443847	213	+	MYH9	protein_coding	1530	1650	3360	4481	3222	5051	7284	4396	4708	5918	10004	7527	1989	4228	4081	4333	2272	1749	3391	5324	3574
ENSSSCG00000000145	E036	1343.52	0.0112572	12.3668	0.00622665	0.044485	39.2961	40.2351	41.5759	42.2646	0.110752	0.267514	0.347462	5	11444267	11444333	67	+	MYH9	protein_coding	456	494	1009	1302	1076	1610	2694	1485	1394	1850	3176	2352	608	1268	1236	1569	825	537	1110	1470	1015
ENSSSCG00000000145	E037	1538.61	0.0034059	14.4512	0.00235114	0.020821	41.976	42.7831	42.5441	43.7319	0.0934022	0.0658041	0.202596	5	11444369	11444410	42	+	MYH9	protein_coding	615	628	1270	1592	1325	1858	2559	1514	1591	2181	3611	2549	743	1595	1367	1584	873	694	1218	1960	1286
ENSSSCG00000000145	E038	4719.33	0.00247423	28.1421	3.3909e-06	9.21069e-05	56.6064	56.9744	57.001	58.5391	0.0401787	0.0430751	0.210632	5	11445513	11445794	282	+	MYH9	protein_coding	1832	1932	3703	5132	3722	5627	6382	4412	5440	7103	11374	7826	2379	5521	4298	4542	2569	2258	3438	6224	4217
ENSSSCG00000000145	E039	5040.4	0.00166866	23.9987	2.49951e-05	0.000493424	57.4674	57.8869	58.2611	58.5229	0.0457064	0.0864382	0.114928	5	11446226	11446378	153	+	MYH9	protein_coding	1953	2108	4050	5462	4002	5917	7643	4680	5492	7425	12480	9049	2617	4873	4346	4643	2783	2152	4007	6430	4395
ENSSSCG00000000145	E041	2367.21	0.0060924	23.3246	3.45565e-05	0.000647526	51.2612	49.6257	46.5717	47.0687	-0.181876	-0.524688	-0.468586	5	11447861	11447959	99	+	MYH9	protein_coding	1203	1224	2325	2954	2225	2491	2364	1577	2149	3140	5669	4000	1333	2322	1740	1553	1019	1021	2598	3974	2670
ENSSSCG00000000145	E042	3159.29	0.0140044	28.9811	2.25997e-06	6.56447e-05	56.2262	54.394	49.1354	50.3182	-0.200744	-0.782996	-0.651114	5	11448932	11449144	213	+	MYH9	protein_coding	1695	1727	3433	4391	3293	3329	2728	1877	2562	3908	7531	4614	1977	3409	2218	1646	1143	1259	3818	5882	3785
ENSSSCG00000000145	E043	5073.4	0.0140662	16.8492	0.000759056	0.00841647	61.2024	60.283	56.051	57.2104	-0.0995978	-0.560282	-0.43366	5	11449255	11449467	213	+	MYH9	protein_coding	2400	2615	5220	6988	4846	5977	4203	2985	4403	6560	12498	8378	3044	5862	3862	2821	1971	2184	5609	8544	5469
ENSSSCG00000000145	E045	3280.88	0.00368171	22.2266	5.852e-05	0.0010049	55.2687	53.676	50.8521	51.6953	-0.174886	-0.486991	-0.393503	5	11451225	11451328	104	+	MYH9	protein_coding	1436	1534	3098	4333	3163	3391	3745	2450	3294	4451	7417	5145	1740	3434	2348	2324	1656	1372	3720	5283	3558
ENSSSCG00000000145	E046	1716.26	0.0313329	50.1116	7.5637e-11	1.24908e-08	51.2535	48.3072	38.3903	40.6095	-0.328477	-1.47143	-1.20909	5	11452215	11452331	117	+	MYH9	protein_coding	980	1180	2222	2952	2376	1349	974	704	1083	1687	3357	2017	987	1669	859	802	531	584	2690	3991	2549
ENSSSCG00000000145	E047	3128.26	0.00582841	26.9462	6.04235e-06	0.000149852	55.4102	53.5127	49.6765	50.7409	-0.208356	-0.633304	-0.514841	5	11452433	11452556	124	+	MYH9	protein_coding	1451	1615	3048	4205	3378	2949	3376	2363	3265	4036	6614	4526	1611	3080	2265	2151	1496	1346	3653	5622	3395
ENSSSCG00000000145	E049	2516.21	0.0224072	32.5291	4.04809e-07	1.54201e-05	54.5938	51.7821	45.3667	46.6037	-0.30988	-1.02886	-0.888651	5	11453520	11453628	109	+	MYH9	protein_coding	1369	1343	2788	3726	3030	2276	1819	1158	1839	2881	5604	3788	1344	2577	1581	1204	977	1081	3691	5057	3174
ENSSSCG00000000145	E050	2237.04	0.0542137	41.3293	5.56783e-09	4.27989e-07	55.9683	51.8627	40.7007	42.8911	-0.451568	-1.71745	-1.46294	5	11453735	11453907	173	+	MYH9	protein_coding	1423	1440	2977	3840	3220	1612	1023	752	1239	1999	4416	2451	1299	2227	1053	668	568	783	4042	5684	3501
ENSSSCG00000000145	E051	10541.1	0.0123003	22.0467	6.3788e-05	0.00108197	72.9811	68.5213	65.4589	67.3591	-0.47732	-0.806239	-0.602015	5	11454937	11456472	1536	+	MYH9	protein_coding	4514	4821	9726	12670	10510	9113	12578	6980	9269	13888	23529	14366	5090	10468	9425	6540	5733	4581	16488	19066	11721
ENSSSCG00000000146	E055	51.0568	0.053107	19.7173	0.000194252	0.00274398	13.9899	6.36011	7.40967	9.11491	-2.37394	-1.92391	-1.30815	3	7142366	7143088	723	+	MYH11	protein_coding	2	3	34	31	10	118	69	18	21	13	145	304	3	18	49	38	18	110	9	7	4
ENSSSCG00000000152	E001	45.8917	0.0511901	76.1569	2.04709e-16	3.66639e-13	12.3778	15.282	6.7777	8.28149	0.659257	-1.80656	-1.21379	5	11633541	11633824	284	+	RBFOX2	protein_coding	84	93	63	100	96	37	20	26	11	37	24	13	37	33	22	17	31	24	78	69	44
ENSSSCG00000000152	E002	67.1977	0.0193868	51.7768	3.3417e-11	6.39805e-09	12.5607	16.2338	10.6066	12.0612	0.807339	-0.516843	-0.124939	5	11713910	11713960	51	+	RBFOX2	protein_coding	101	102	73	118	81	74	59	63	42	81	48	34	64	72	53	42	62	68	62	79	56
ENSSSCG00000000156	E010	153.876	0.0031643	12.4268	0.00605544	0.0435394	18.1476	18.3068	19.5456	18.1389	0.0288582	0.247192	-0.00158036	5	12522012	12522154	143	-	FBXO7	protein_coding	165	180	152	167	125	150	213	148	163	249	156	97	110	122	185	210	145	150	122	121	152
ENSSSCG00000000156	E013	51.2584	0.0664053	34.5945	1.48389e-07	6.5918e-06	13.919	13.9386	8.9295	7.99548	0.0044096	-1.35368	-1.68263	5	12525806	12526232	427	-	FBXO7	protein_coding	96	85	81	115	90	38	29	17	34	48	35	21	37	36	21	18	22	27	53	70	96
ENSSSCG00000000160	E001	1.64015	0.220426	16.515	0.000889056	0.00957292	2.7685	2.90418	0.631785	1.21071	0.138544	-4.2679	-2.39051	5	12638514	12638671	158	+	PRDM4	protein_coding	3	4	1	10	4	0	0	0	0	1	0	0	2	0	0	0	0	1	3	3	2
ENSSSCG00000000160	E002	25.811	0.0139865	12.7	0.00533249	0.0394832	8.4048	9.03228	7.04319	7.78123	0.214785	-0.523507	-0.228923	5	12638862	12639128	267	+	PRDM4	protein_coding	43	43	37	47	20	31	21	21	25	19	26	14	19	30	24	8	24	23	24	24	28
ENSSSCG00000000164	E001	85.9402	0.0275308	37.7135	3.25008e-08	1.8506e-06	15.8721	16.2646	12.0357	11.4514	0.078446	-0.86643	-1.0188	5	13275545	13276334	790	+	CRY1	protein_coding	140	140	127	221	179	83	45	65	49	86	67	52	58	58	42	20	74	83	82	67	78
ENSSSCG00000000164	E003	65.5021	0.0077763	12.2731	0.00650394	0.0459928	12.0174	12.449	13.247	11.3232	0.108554	0.3009	-0.182032	5	13352031	13352173	143	+	CRY1	protein_coding	81	94	91	80	69	88	83	87	67	100	50	62	49	38	48	36	83	70	42	38	44
ENSSSCG00000000164	E012	187.706	0.00613077	13.7079	0.00333096	0.0273685	18.7446	19.349	19.7346	20.9199	0.10599	0.172369	0.370742	5	13363077	13364593	1517	+	CRY1	protein_coding	195	200	192	251	269	223	217	263	101	246	143	139	188	137	191	186	304	253	128	83	120
ENSSSCG00000000167	E001	239.946	0.00593965	20.9849	0.000106041	0.00165687	23.3853	20.8669	22.1821	23.1869	-0.397895	-0.186343	-0.0302853	5	13468937	13471296	2360	-	RIC8B	protein_coding	268	283	153	214	166	204	326	402	162	228	187	183	227	316	329	301	253	326	246	185	201
ENSSSCG00000000167	E018	17.6361	0.0391327	19.2031	0.000248197	0.00335931	7.67498	8.0265	5.89858	5.43159	0.132768	-0.775124	-1.01653	5	13579953	13580036	84	-	RIC8B	protein_coding	29	24	24	43	24	18	23	17	6	17	18	6	14	26	7	10	8	13	21	16	18
ENSSSCG00000000167	E019	5.45746	0.132332	30.1289	1.2965e-06	4.10854e-05	4.66819	5.42218	2.12404	2.05791	0.436928	-2.28327	-2.37471	5	13580037	13580114	78	-	RIC8B	protein_coding	8	16	15	20	12	1	2	1	1	1	5	1	4	3	0	1	1	2	9	6	5
ENSSSCG00000000167	E020	2.17077	0.265763	31.3197	7.27977e-07	2.53125e-05	2.75798	3.90392	0.640859	0.0121148	1.00755	-4.21572	-15.6663	5	13580115	13580164	50	-	RIC8B	protein_coding	4	12	2	12	7	0	0	0	0	0	1	0	0	0	0	0	0	0	5	0	2
ENSSSCG00000000171	E002	3227.47	0.00592352	43.645	1.79531e-09	1.69315e-07	50.335	51.6006	53.6448	53.419	0.140472	0.366141	0.34128	5	14028718	14029347	630	+	CKAP4	protein_coding	2958	3540	2961	3455	2439	3445	3165	4242	3300	4746	6462	2963	1813	3315	2714	2538	4087	4430	2954	2264	1970
ENSSSCG00000000171	E003	1763.62	0.00690582	36.8683	4.90629e-08	2.60821e-06	46.255	45.6242	43.6194	44.3936	-0.0715183	-0.300424	-0.21172	5	14029350	14030039	690	+	CKAP4	protein_coding	1952	2185	1812	2257	1826	1689	1149	1697	1532	2299	3339	1370	1093	1707	1255	1099	1782	2489	2203	1668	1361
ENSSSCG00000000175	E001	1704.03	0.00524565	15.1456	0.00169638	0.0160919	44.7875	43.3406	43.6602	45.7411	-0.165718	-0.129	0.108498	5	14834426	14836923	2498	-	ADCY6	protein_coding	1197	1226	2205	1506	1143	1579	1924	2024	1396	2000	1719	1821	1086	2110	2262	1961	2049	2463	1530	1838	1237
ENSSSCG00000000175	E008	245.506	0.00485692	13.5139	0.00364735	0.0293788	21.8478	21.6906	23.1847	23.0369	-0.0250887	0.208662	0.185982	5	14841747	14841905	159	-	ADCY6	protein_coding	168	156	343	213	112	264	295	337	230	296	259	347	135	281	264	303	297	330	151	262	177
ENSSSCG00000000175	E015	124.488	0.0430254	25.8555	1.02257e-05	0.000232271	20.4673	19.2515	13.9867	15.2038	-0.206888	-1.23919	-0.975858	5	14843927	14844068	142	-	ADCY6	protein_coding	118	118	293	184	125	98	42	73	59	98	142	127	105	154	93	81	65	125	135	220	148
ENSSSCG00000000175	E016	115.943	0.0783851	26.2557	8.43104e-06	0.000197845	20.256	19.6757	12.9276	13.5982	-0.0983513	-1.44922	-1.29195	5	14844163	14844321	159	-	ADCY6	protein_coding	142	148	328	148	131	81	33	43	63	82	132	99	90	132	63	74	28	103	138	209	144
ENSSSCG00000000175	E017	161.646	0.00630301	35.3805	1.01237e-07	4.77724e-06	20.5232	20.7311	17.8753	17.2931	0.0344319	-0.462264	-0.570707	5	14844794	14844921	128	-	ADCY6	protein_coding	169	168	337	158	128	158	156	152	108	153	195	195	92	174	158	144	105	149	144	203	162
ENSSSCG00000000175	E018	169.153	0.00272709	15.4423	0.00147514	0.0144079	19.1797	19.5227	19.8596	18.4864	0.0594693	0.117139	-0.122606	5	14845091	14845202	112	-	ADCY6	protein_coding	137	142	259	150	109	177	243	216	123	201	223	231	81	168	182	187	158	179	121	177	137
ENSSSCG00000000175	E020	156.888	0.00191424	17.4848	0.000561668	0.00658666	17.5767	18.6449	19.1969	18.7084	0.19457	0.291852	0.205866	5	14845334	14845429	96	-	ADCY6	protein_coding	118	121	221	157	82	178	207	218	133	192	202	195	95	201	171	173	153	191	102	165	89
ENSSSCG00000000175	E022	129.263	0.0235593	70.5882	3.19369e-15	3.45648e-12	20.6753	20.7688	13.9257	14.0727	0.0154448	-1.28738	-1.25445	5	14849872	14850474	603	-	ADCY6	protein_coding	158	200	275	205	169	106	79	78	64	102	119	105	79	115	87	89	59	92	137	220	159
ENSSSCG00000000175	E023	75.2261	0.038507	36.4073	6.14119e-08	3.14095e-06	16.8839	15.7887	10.7808	11.4847	-0.216136	-1.40169	-1.20917	5	14850477	14850728	252	-	ADCY6	protein_coding	98	100	138	119	81	61	31	54	44	53	81	55	54	100	44	41	39	64	80	131	113
ENSSSCG00000000179	E008	39.711	0.0108279	13.6717	0.0033879	0.0277288	10.2178	9.53453	9.39159	11.029	-0.20837	-0.253692	0.231451	5	14958565	14959327	763	+	CCDC65	protein_coding	29	34	38	25	22	44	41	49	30	35	48	13	32	43	66	59	54	60	55	38	38
ENSSSCG00000000182	E006	4.34312	0.111085	13.3665	0.00390757	0.0309795	4.03199	3.99783	2.34363	2.079	-0.0247275	-1.57246	-1.91892	5	15001842	15002104	263	-	WNT10B	protein_coding	0	1	12	4	12	3	0	2	0	2	5	3	0	0	3	1	0	2	5	13	19
ENSSSCG00000000182	E007	4.95484	0.106144	16.0859	0.00108891	0.0112717	4.38532	4.14051	2.56127	2.23765	-0.1671	-1.55984	-1.9506	5	15002230	15002350	121	-	WNT10B	protein_coding	2	1	7	12	8	5	0	0	2	2	5	5	0	0	1	1	0	5	8	12	24
ENSSSCG00000000189	E021	5.50536	0.0332281	24.2929	2.1698e-05	0.000436961	3.68933	5.31401	2.89739	3.03169	1.06233	-0.700588	-0.569332	5	15135014	15135017	4	-	LMBR1L	protein_coding	12	5	10	11	7	11	1	2	5	4	6	2	7	3	3	0	9	5	6	3	5
ENSSSCG00000000189	E022	5.39158	0.106191	15.7925	0.00125064	0.0126038	2.96646	5.36641	2.90123	3.14033	1.72335	-0.0643962	0.165033	5	15135018	15135028	11	-	LMBR1L	protein_coding	12	5	12	11	8	9	1	2	4	4	7	2	10	5	1	0	9	4	2	4	3
ENSSSCG00000000189	E023	5.07067	0.0949758	15.9294	0.00117241	0.0119684	2.96938	5.22004	3.01524	2.9137	1.63971	0.044401	-0.0548276	5	15135029	15135074	46	-	LMBR1L	protein_coding	5	8	10	13	8	10	1	6	4	5	6	0	9	5	1	0	6	4	2	5	2
ENSSSCG00000000190	E003	4705.69	0.0038158	16.1075	0.00107786	0.0111823	56.2484	58.1005	57.3094	58.4188	0.202034	0.115837	0.236667	5	15150057	15150463	407	-	TUBA1B	protein_coding	3038	3258	4828	5283	5450	6316	4201	3774	6179	8218	9672	4652	3765	3855	4019	2734	4004	2821	5323	5446	2925
ENSSSCG00000000190	E004	5255.57	0.0026414	26.5607	7.27777e-06	0.000175005	59.8666	58.1985	59.4216	58.7388	-0.181256	-0.0483005	-0.122486	5	15150464	15151390	927	-	TUBA1B	protein_coding	3029	3327	4568	5331	5597	6536	5936	4667	6548	9561	10445	5918	3501	3628	3926	3172	4659	2763	6821	7332	3828
ENSSSCG00000000190	E016	393.195	0.013843	24.9475	1.58357e-05	0.000335791	29.5325	27.4146	27.5622	24.0581	-0.287609	-0.267195	-0.770089	5	15153516	15153604	89	-	TUBA1B	protein_coding	290	322	435	464	419	349	328	285	565	677	920	424	216	160	281	161	209	169	663	631	268
ENSSSCG00000000194	E007	62.5763	0.063393	17.7826	0.000487666	0.00587014	10.6424	10.7332	13.0135	12.3046	0.0257627	0.616199	0.443136	5	15260581	15261045	465	+	ENSSSCG00000000194	protein_coding	40	49	22	31	27	53	157	151	64	82	145	61	60	114	41	59	46	88	39	37	28
ENSSSCG00000000194	E008	65.3167	0.070545	17.1638	0.000653967	0.00745257	10.7006	11.1248	13.143	12.6808	0.118098	0.630412	0.519493	5	15265871	15266093	223	+	ENSSSCG00000000194	protein_coding	52	59	24	29	25	50	163	156	69	91	143	55	72	109	42	65	51	94	42	40	23
ENSSSCG00000000194	E010	6000.07	0.0816856	13.7629	0.00324625	0.0268269	64.9589	62.4418	59.5203	56.3237	-0.271435	-0.587783	-0.935927	5	15268707	15269633	927	+	ENSSSCG00000000194	protein_coding	3784	4337	5521	6059	6035	6447	7896	6077	7072	10321	12128	6024	4636	4520	4624	4146	5229	4265	7783	6946	3929
ENSSSCG00000000194	E011	146.488	0.0892778	14.5468	0.00224787	0.0201145	16.5826	16.1525	18.1825	18.8985	-0.0847177	0.300818	0.428924	5	15269634	15269777	144	+	ENSSSCG00000000194	protein_coding	114	146	55	51	83	77	251	409	98	180	316	146	206	287	156	97	125	179	140	79	53
ENSSSCG00000000199	E001	10.3809	0.0191035	24.4462	2.01558e-05	0.000410477	6.47886	5.95267	3.73979	4.81779	-0.248623	-1.60363	-0.866842	5	15347633	15347849	217	+	SPATS2	protein_coding	12	11	17	16	10	14	5	9	1	5	6	7	8	6	16	16	2	10	14	16	16
ENSSSCG00000000204	E008	15.3324	0.0189683	12.5538	0.00570804	0.0416215	7.36384	6.87485	5.96878	5.28291	-0.202745	-0.618031	-0.975214	5	15580951	15580975	25	+	PRPF40B	protein_coding	17	24	22	25	21	17	24	15	2	16	13	9	13	20	4	7	13	15	31	8	15
ENSSSCG00000000204	E009	38.2268	0.0124714	14.9869	0.00182787	0.0170776	10.829	10.4428	9.73372	8.59271	-0.110049	-0.322121	-0.695305	5	15581211	15581414	204	+	PRPF40B	protein_coding	51	57	47	56	44	44	55	56	10	33	41	22	36	65	16	22	28	28	54	27	39
ENSSSCG00000000209	E002	87.5389	0.0108126	24.7123	1.77342e-05	0.000368747	16.5509	15.5406	12.8912	13.465	-0.202237	-0.789406	-0.654122	5	15711254	15712132	879	-	NCKAP5L	protein_coding	110	99	111	143	99	68	41	78	39	76	106	48	60	99	41	31	40	79	205	157	118
ENSSSCG00000000209	E004	38.8223	0.0239302	12.3065	0.00640366	0.0454648	10.904	11.0386	8.45408	9.46737	0.0372901	-0.764692	-0.426393	5	15712368	15712510	143	-	NCKAP5L	protein_coding	58	41	57	71	49	25	17	41	10	30	42	21	29	50	25	15	16	31	93	55	47
ENSSSCG00000000209	E008	322.929	0.00877967	19.7028	0.000195597	0.00275901	27.1227	26.5793	24.314	24.3079	-0.0761492	-0.403775	-0.404675	5	15714616	15717245	2630	-	NCKAP5L	protein_coding	385	406	426	449	289	301	192	273	182	320	466	217	181	377	172	145	219	275	579	540	451
ENSSSCG00000000209	E010	60.7156	0.00827472	17.9068	0.000459753	0.00559637	11.5876	11.7947	13.5169	12.813	0.0541989	0.475257	0.309143	5	15721757	15721876	120	-	NCKAP5L	protein_coding	75	51	53	70	41	59	70	94	57	87	88	35	38	72	37	32	61	73	60	87	74
ENSSSCG00000000209	E011	47.5286	0.00922286	29.92	1.43456e-06	4.47195e-05	9.34516	10.6154	12.4038	11.6695	0.383995	0.859555	0.672206	5	15722922	15722960	39	-	NCKAP5L	protein_coding	59	41	44	53	37	45	60	77	46	76	68	31	25	65	30	25	46	66	35	50	56
ENSSSCG00000000209	E012	55.8714	0.0063237	39.8181	1.16445e-08	7.91318e-07	10.0215	11.4684	13.224	12.7896	0.409056	0.847703	0.744127	5	15723071	15723139	69	-	NCKAP5L	protein_coding	63	48	53	69	37	59	65	81	58	81	84	40	37	80	43	29	45	78	39	63	61
ENSSSCG00000000209	E013	63.9001	0.016333	20.338	0.000144451	0.00214226	11.2151	12.1096	14.1537	13.1847	0.234755	0.71903	0.497538	5	15723832	15723981	150	-	NCKAP5L	protein_coding	85	46	66	70	25	80	74	79	50	107	107	57	44	74	52	31	46	87	56	82	68
ENSSSCG00000000214	E003	7.53993	0.0302249	12.3851	0.00617384	0.0441995	4.94466	5.03149	3.47936	3.96864	0.0507857	-1.02207	-0.640076	5	16008339	16008447	109	+	GPD1	protein_coding	11	17	13	15	6	7	6	4	8	1	5	2	3	10	2	6	14	8	5	8	9
ENSSSCG00000000220	E006	9.9619	0.013466	14.9806	0.00183332	0.0171147	6.581	4.8675	4.90499	4.52008	-0.882905	-0.860534	-1.09868	AEMK02000258.1	207597	207859	263	+	POU6F1	protein_coding	18	14	12	18	7	6	15	9	10	8	8	0	6	12	6	3	11	7	11	12	21
ENSSSCG00000000220	E011	218.837	0.0211894	14.12	0.00274631	0.0235417	19.631	20.4962	22.8325	22.2804	0.146139	0.520483	0.434429	AEMK02000258.1	214628	217951	3324	+	POU6F1	protein_coding	292	254	190	336	249	258	407	356	194	155	185	80	128	234	197	179	287	328	151	112	194
ENSSSCG00000000228	E002	1.96408	0.141619	12.854	0.00496322	0.0373327	1.10525	2.45464	2.23521	0.99152	2.30538	2.03451	-0.313473	5	17043662	17043991	330	+	SCN8A	protein_coding	0	3	0	0	3	2	6	6	5	3	6	5	0	0	0	0	0	2	0	1	0
ENSSSCG00000000228	E021	3.93874	0.0351086	21.8255	7.09189e-05	0.00118146	2.20677	2.28552	3.30238	1.98491	0.101402	1.16705	-0.306326	5	17134842	17135198	357	+	SCN8A	protein_coding	2	2	0	0	0	3	8	19	5	13	13	11	3	3	0	1	1	0	2	2	0
ENSSSCG00000000232	E001	1.78459	0.191971	18.8366	0.000295513	0.00388237	0.972568	3.72754	0.819577	2.23956	3.88508	-0.494017	2.40932	5	17268130	17268140	11	+	ACVRL1	protein_coding	4	2	7	0	0	1	0	2	0	0	0	0	7	7	0	0	1	8	0	0	1
ENSSSCG00000000233	E015	43.5083	0.0226794	16.3425	0.000964588	0.0102313	11.5509	11.4865	8.7182	10.0956	-0.0171031	-0.848622	-0.408731	5	17347626	17347792	167	+	ACVR1B	protein_coding	40	36	62	51	29	32	22	31	28	26	48	38	80	102	44	32	36	50	49	42	47
ENSSSCG00000000234	E002	37.7085	0.00342316	48.7413	1.48079e-10	2.1578e-08	11.2838	10.8436	9.00036	8.1563	-0.12106	-0.682101	-0.975544	5	17357692	17358420	729	+	TAMALIN	protein_coding	18	12	11	83	78	16	5	26	27	54	21	5	38	43	67	56	27	9	55	77	52
ENSSSCG00000000258	E002	157.564	0.165805	30.5139	1.07589e-06	3.52411e-05	25.5318	23.0822	11.4234	14.5077	-0.364274	-2.64676	-1.90612	5	18437379	18437393	15	-	RARG	protein_coding	230	234	147	157	103	44	30	40	32	83	79	70	186	178	40	28	46	118	610	339	441
ENSSSCG00000000258	E003	150.586	0.163045	31.8609	5.59896e-07	2.02845e-05	25.1649	22.7211	11.0307	14.0982	-0.366839	-2.70019	-1.94304	5	18437394	18437395	2	-	RARG	protein_coding	222	228	141	149	99	41	30	38	34	78	73	59	174	171	37	24	42	113	584	335	420
ENSSSCG00000000258	E004	497.481	0.00637426	48.6202	1.57138e-10	2.25808e-08	33.1933	32.0035	27.163	28.5899	-0.151301	-0.796622	-0.600689	5	18437396	18437565	170	-	RARG	protein_coding	499	525	292	336	281	242	575	528	368	469	346	269	538	743	441	368	363	498	1191	721	918
ENSSSCG00000000258	E005	641.282	0.00125694	29.3913	1.85308e-06	5.56272e-05	32.5876	32.0727	33.0329	33.2932	-0.0657079	0.0564624	0.0893129	5	18438920	18439078	159	-	RARG	protein_coding	450	502	259	326	273	394	1015	949	590	813	597	432	634	1067	744	631	641	781	1069	717	892
ENSSSCG00000000258	E006	763.119	0.00318957	49.6955	9.27561e-11	1.47086e-08	33.8812	33.1299	35.723	35.5303	-0.0944047	0.22786	0.204251	5	18439719	18439923	205	-	RARG	protein_coding	477	523	292	376	303	449	1411	1233	756	904	723	531	683	1221	872	862	826	991	1158	825	1017
ENSSSCG00000000258	E007	1032.22	0.00544246	54.511	8.73023e-12	2.11549e-09	36.1787	36.7892	39.9223	39.249	0.074168	0.448185	0.36867	5	18440523	18440699	177	-	RARG	protein_coding	682	693	404	542	382	614	2135	1803	1022	1291	902	757	978	1664	1095	1241	1164	1294	1341	1022	1289
ENSSSCG00000000258	E008	1047.59	0.00462746	74.2145	5.33881e-16	7.82937e-13	35.7172	37.2915	40.397	39.3281	0.191215	0.560364	0.43439	5	18440900	18441060	161	-	RARG	protein_coding	689	760	460	532	374	645	2218	1839	1043	1349	925	829	1016	1717	1171	1197	1158	1224	1315	1016	1178
ENSSSCG00000000258	E009	642.944	0.00476104	43.2132	2.21738e-09	2.00944e-07	30.8672	31.7181	34.5106	33.133	0.110225	0.463012	0.290575	5	18441733	18441874	142	-	RARG	protein_coding	414	472	303	321	238	390	1443	1097	642	791	550	494	622	974	723	714	663	727	869	664	763
ENSSSCG00000000258	E011	139.486	0.0579921	33.0597	3.12864e-07	1.23996e-05	23.1053	20.3351	13.3082	15.32	-0.443245	-1.81562	-1.37284	5	18446485	18446664	180	-	RARG	protein_coding	174	155	62	119	113	49	81	73	95	133	77	24	138	202	57	69	75	129	436	317	325
ENSSSCG00000000258	E012	46.2516	0.13532	34.9773	1.23175e-07	5.6187e-06	15.7612	13.0306	6.20208	7.68583	-0.598873	-2.82523	-2.19306	5	18446665	18446667	3	-	RARG	protein_coding	81	55	23	43	37	9	9	9	23	28	19	8	38	55	13	14	4	33	170	134	139
ENSSSCG00000000258	E013	61.9757	0.119335	43.4461	1.97869e-09	1.83017e-07	18.0321	15.1124	7.00044	8.62814	-0.57079	-2.90586	-2.28629	5	18446668	18446751	84	-	RARG	protein_coding	102	86	33	53	54	13	15	13	26	34	26	10	47	75	19	14	7	38	243	176	181
ENSSSCG00000000258	E014	41.4465	0.129549	46.9665	3.5331e-10	4.45625e-08	15.0713	13.1295	5.47048	6.64656	-0.432798	-3.05029	-2.47922	5	18446752	18446834	83	-	RARG	protein_coding	63	66	28	39	46	8	10	11	7	20	17	11	27	49	9	4	4	25	166	112	124
ENSSSCG00000000258	E015	138.84	0.0298665	36.1566	6.93864e-08	3.48967e-06	19.0102	22.2944	16.1371	15.505	0.544386	-0.536373	-0.664326	5	18453919	18454250	332	-	RARG	protein_coding	169	192	126	126	100	137	127	125	97	107	138	122	120	192	88	94	49	140	218	160	303
ENSSSCG00000000258	E016	44.2126	0.0585974	75.6841	2.58507e-16	4.58822e-13	13.2264	15.3116	6.58436	7.53187	0.460236	-2.09691	-1.70037	5	18458367	18458624	258	-	RARG	protein_coding	77	83	48	79	44	25	18	14	19	19	23	16	35	45	14	14	6	35	106	80	117
ENSSSCG00000000259	E015	20.0516	0.00507133	16.2022	0.00103071	0.0107892	6.73517	6.28046	8.26126	7.24329	-0.205503	0.604027	0.214436	5	18386964	18387043	80	-	CSAD	protein_coding	22	20	9	10	2	15	27	49	19	25	24	18	19	29	18	18	29	31	21	18	15
ENSSSCG00000000259	E026	1.02086	0.143944	24.3542	2.10676e-05	0.000426313	3.18779	2.0273	0.658909	0.010301	-1.30991	-4.5551	-16.5538	5	18409745	18409888	144	-	CSAD	protein_coding	2	3	1	1	0	1	0	0	0	0	1	0	0	0	0	0	0	0	4	1	7
ENSSSCG00000000261	E001	1216.16	0.0245638	60.0848	5.63811e-13	2.28087e-10	40.1639	39.3477	31.5374	30.6879	-0.0962762	-1.05781	-1.16816	5	18352400	18353779	1380	+	IGFBP6	protein_coding	341	445	252	218	231	187	285	150	624	761	828	87	302	501	1296	586	303	695	5818	4543	5898
ENSSSCG00000000261	E004	1160.01	0.0036584	66.4563	2.44796e-14	1.85493e-11	35.8565	35.9094	37.4811	37.2798	0.00647084	0.19701	0.172772	5	18356003	18356122	120	+	IGFBP6	protein_coding	268	321	145	112	215	203	679	364	1082	1139	1112	170	386	524	2150	1481	643	1285	4569	2937	3878
ENSSSCG00000000261	E005	1119.13	0.00310272	48.3756	1.77147e-10	2.47695e-08	35.6431	35.7306	36.199	36.9393	0.0107124	0.0679215	0.157779	5	18356902	18357224	323	+	IGFBP6	protein_coding	264	327	148	104	205	198	591	281	887	1095	1054	185	347	583	2245	1291	574	1272	4340	3067	3758
ENSSSCG00000000262	E012	148.38	0.00795496	17.6319	0.000523832	0.00621963	16.2163	19.5259	18.7558	18.617	0.610308	0.475725	0.451043	5	18338562	18338648	87	-	SPRYD3	protein_coding	140	139	98	158	104	191	169	217	129	188	235	115	85	220	159	148	172	186	115	127	126
ENSSSCG00000000263	E004	65.3531	0.0160955	24.2871	2.17592e-05	0.00043797	13.2098	14.7973	11.9567	10.6581	0.355708	-0.307706	-0.658222	5	18306354	18306527	174	+	TNS2	protein_coding	127	148	63	96	54	44	50	92	53	62	60	18	38	40	41	46	8	41	86	128	88
ENSSSCG00000000263	E006	171.767	0.0115	16.4238	0.000928244	0.00991682	18.9518	20.1899	21.2062	18.5528	0.212921	0.380855	-0.0707872	5	18308104	18308212	109	+	TNS2	protein_coding	261	259	122	167	114	156	226	247	208	232	217	70	86	119	133	166	46	167	173	308	191
ENSSSCG00000000263	E007	164.821	0.0117951	14.4533	0.00234881	0.0208069	18.7325	19.3978	20.9405	18.6021	0.116594	0.376261	-0.0232221	5	18308969	18309006	38	+	TNS2	protein_coding	252	207	125	154	95	152	231	229	193	220	210	79	78	144	123	159	54	167	147	290	218
ENSSSCG00000000263	E015	240.327	0.00683912	17.2576	0.000625548	0.00719026	21.5463	22.5082	23.8687	23.2137	0.152307	0.360626	0.261327	5	18311582	18311704	123	+	TNS2	protein_coding	354	322	199	225	118	184	295	312	265	303	296	121	149	222	203	297	136	211	243	359	311
ENSSSCG00000000263	E016	222.621	0.00601614	29.2654	1.9695e-06	5.84803e-05	20.9652	21.2201	23.6659	22.5034	0.0415623	0.424341	0.245826	5	18311799	18311863	65	+	TNS2	protein_coding	306	265	181	202	95	169	310	345	239	291	272	111	123	191	201	263	150	201	249	325	282
ENSSSCG00000000263	E017	222.755	0.00625518	32.5376	4.03148e-07	1.53657e-05	20.8616	20.9584	23.5564	23.0722	0.0158873	0.42476	0.350886	5	18312696	18312779	84	+	TNS2	protein_coding	281	267	163	205	101	165	328	356	221	296	265	94	140	190	187	309	146	226	259	336	250
ENSSSCG00000000263	E018	257.259	0.00700763	36.2763	6.54576e-08	3.32029e-06	22.0739	22.1288	25.0477	24.5478	0.0086839	0.451123	0.377718	5	18313994	18314106	113	+	TNS2	protein_coding	317	317	176	253	106	179	402	419	269	338	288	105	152	261	225	333	174	257	269	390	308
ENSSSCG00000000263	E019	215.143	0.0105819	24.4637	1.99875e-05	0.000407681	20.5005	20.561	23.3666	22.7515	0.0100613	0.455613	0.36111	5	18314200	18314260	61	+	TNS2	protein_coding	268	275	148	211	79	151	359	346	224	270	262	77	116	209	177	281	168	209	235	326	249
ENSSSCG00000000263	E020	206.265	0.00999623	24.6116	1.86142e-05	0.000383884	20.0586	20.2642	22.824	22.5513	0.0345899	0.446384	0.404035	5	18314511	18314586	76	+	TNS2	protein_coding	259	263	144	186	78	164	353	328	176	243	263	91	115	190	179	276	148	227	235	287	249
ENSSSCG00000000263	E021	267.754	0.00445989	35.6258	8.98452e-08	4.32735e-06	22.7448	22.8888	25.3517	24.4168	0.022276	0.390289	0.25331	5	18314819	18314948	130	+	TNS2	protein_coding	342	362	180	261	131	184	414	436	238	336	340	116	142	237	220	332	162	292	314	411	316
ENSSSCG00000000263	E022	209.34	0.00147567	38.462	2.25637e-08	1.36864e-06	20.9316	20.7431	22.6176	22.0197	-0.0309913	0.269126	0.17528	5	18315047	18315112	66	+	TNS2	protein_coding	268	252	150	199	132	150	302	300	197	253	247	98	119	182	184	230	127	235	282	330	242
ENSSSCG00000000263	E024	22.2451	0.015966	16.6982	0.000815252	0.0089196	9.48364	7.47874	6.31774	7.37493	-0.707152	-1.20424	-0.748476	5	18315315	18315543	229	+	TNS2	protein_coding	28	31	11	29	14	14	10	22	10	23	20	4	7	21	16	31	7	18	50	67	33
ENSSSCG00000000263	E025	128.638	0.0197387	29.9825	1.39183e-06	4.36081e-05	19.8567	19.3091	14.4274	15.3915	-0.0941093	-1.03894	-0.834063	5	18315544	18315710	167	+	TNS2	protein_coding	222	279	100	190	108	67	75	86	79	103	126	31	64	91	93	94	30	100	322	250	182
ENSSSCG00000000263	E026	36.4501	0.294573	40.5523	8.13697e-09	5.86782e-07	13.1969	12.8149	3.63873	3.63429	-0.0910859	-3.82064	-3.82419	5	18315711	18315748	38	+	TNS2	protein_coding	72	127	28	98	56	3	4	4	1	2	17	2	7	8	4	3	0	2	165	78	61
ENSSSCG00000000263	E027	466.273	0.053114	46.0776	5.46006e-10	6.36511e-08	33.9105	33.515	22.1907	24.0513	-0.049558	-1.62072	-1.33523	5	18315749	18316739	991	+	TNS2	protein_coding	975	972	471	829	446	303	143	217	168	326	383	111	274	362	205	134	92	296	1016	1100	898
ENSSSCG00000000263	E028	58.3701	0.0203864	34.4052	1.62696e-07	7.11187e-06	12.1225	14.9693	10.2304	10.2988	0.657719	-0.51672	-0.496595	5	18316740	18316878	139	+	TNS2	protein_coding	124	168	41	112	46	57	43	45	36	61	41	14	13	55	32	35	15	52	66	111	74
ENSSSCG00000000263	E029	225.451	0.0270073	14.4466	0.00235614	0.0208597	23.7873	24.3428	19.3711	20.6873	0.083063	-0.710981	-0.488363	5	18316879	18317029	151	+	TNS2	protein_coding	435	420	212	302	134	200	121	167	121	228	267	74	158	227	165	106	81	202	349	471	339
ENSSSCG00000000263	E030	471.725	0.00866242	26.6248	7.0559e-06	0.000170628	31.5071	31.4701	26.8471	28.1662	-0.00477942	-0.625589	-0.443137	5	18317149	18317645	497	+	TNS2	protein_coding	811	879	423	583	300	355	323	365	313	498	518	149	242	458	357	318	214	436	770	964	701
ENSSSCG00000000263	E032	295.968	0.00381118	27.8108	3.97972e-06	0.00010537	24.2159	23.8313	25.5824	25.8466	-0.0575793	0.200161	0.238114	5	18317823	18317933	111	+	TNS2	protein_coding	364	384	221	280	130	237	406	408	282	338	352	124	155	281	282	329	218	338	435	443	339
ENSSSCG00000000263	E033	376.074	0.0037471	28.0478	3.5491e-06	9.57703e-05	26.2356	26.5722	28.0081	28.2386	0.0476311	0.247096	0.278594	5	18318246	18318371	126	+	TNS2	protein_coding	538	493	265	353	213	261	499	514	349	471	434	156	183	362	348	442	291	392	577	510	406
ENSSSCG00000000263	E036	199.273	0.0109269	41.7619	4.50707e-09	3.59821e-07	23.4642	23.0441	17.8069	19.2056	-0.0642057	-0.941559	-0.690877	5	18319011	18319088	78	+	TNS2	protein_coding	383	351	185	265	167	124	127	126	121	176	167	74	83	182	116	126	93	187	441	408	275
ENSSSCG00000000263	E037	270.914	0.00615472	34.5455	1.51966e-07	6.7264e-06	26.5971	24.9355	21.3904	22.4725	-0.2385	-0.78243	-0.610569	5	18319510	18319678	169	+	TNS2	protein_coding	442	440	227	368	183	140	235	240	187	251	219	90	125	244	191	193	140	244	616	503	429
ENSSSCG00000000264	E001	1.40364	0.140339	31.1838	7.77576e-07	2.67913e-05	2.67293	2.99275	0.0288822	0.027475	0.327266	-13.0688	-13.2129	5	18476366	18476430	65	+	MFSD5	protein_coding	3	4	2	8	3	0	0	0	0	0	0	0	0	0	0	0	0	0	3	1	5
ENSSSCG00000000264	E002	24.2437	0.0392923	55.8184	4.59305e-12	1.25505e-09	10.3449	9.7306	5.62494	5.61306	-0.184559	-1.8065	-1.81269	5	18476431	18476534	104	+	MFSD5	protein_coding	35	35	29	45	51	22	7	17	3	16	16	11	14	7	11	19	6	16	44	48	48
ENSSSCG00000000264	E006	331.766	0.00504899	14.1196	0.00274677	0.0235446	25.3944	24.9824	25.9904	26.5987	-0.0599169	0.0856715	0.171952	5	18478150	18478735	586	+	MFSD5	protein_coding	301	311	232	320	348	302	295	381	301	403	304	258	213	387	452	298	443	424	446	310	312
ENSSSCG00000000265	E029	13.482	0.0111609	12.6682	0.00541193	0.0399468	6.87779	5.06996	5.25355	4.6764	-0.893873	-0.790011	-1.1295	5	18508563	18508678	116	+	ESPL1	protein_coding	2	8	5	6	0	14	22	16	11	49	80	3	2	6	6	3	6	5	36	21	5
ENSSSCG00000000268	E015	59.0089	0.00467467	12.5965	0.0055956	0.0410098	12.387	13.1632	11.5132	11.7997	0.18802	-0.224397	-0.149204	5	18531546	18531689	144	-	AAAS	protein_coding	68	71	55	58	49	46	58	53	36	74	153	27	54	77	48	34	60	81	81	47	55
ENSSSCG00000000274	E003	2.40884	0.234428	42.2736	3.50994e-09	2.93757e-07	4.27817	3.72362	0.0118555	0.0104821	-0.403438	-17.0024	-17.3577	5	18673987	18673996	10	+	PCBP2	protein_coding	3	8	2	7	10	0	0	0	0	0	0	0	0	0	0	0	0	0	12	2	4
ENSSSCG00000000274	E004	4.27305	0.468113	29.2237	2.00968e-06	5.95837e-05	5.75929	4.70275	0.0118532	1.41762	-0.591903	-17.8704	-4.06496	5	18673997	18674051	55	+	PCBP2	protein_coding	5	11	3	10	18	0	0	0	0	0	0	0	0	6	0	0	0	0	24	3	6
ENSSSCG00000000274	E005	105.498	0.304604	28.5483	2.78636e-06	7.80207e-05	21.3527	21.0073	8.23383	10.3691	-0.0561649	-2.99502	-2.30421	5	18674052	18674104	53	+	PCBP2	protein_coding	261	242	188	190	242	24	5	20	18	33	58	24	141	119	18	6	13	29	143	161	236
ENSSSCG00000000274	E006	112.221	0.288966	29.5789	1.69224e-06	5.15051e-05	21.7336	21.6163	8.43615	10.7638	-0.0187744	-2.98404	-2.25229	5	18674105	18674121	17	+	PCBP2	protein_coding	287	253	210	197	254	28	6	20	19	35	58	27	148	130	21	7	15	32	145	162	257
ENSSSCG00000000274	E007	316.748	0.0461839	37.822	3.08271e-08	1.76859e-06	27.8949	29.7868	20.2206	21.8648	0.255177	-1.15547	-0.886825	5	18674122	18674190	69	+	PCBP2	protein_coding	637	506	440	483	503	262	127	174	139	210	316	148	476	503	115	131	199	276	303	300	455
ENSSSCG00000000274	E008	798.58	0.0052958	37.1798	4.2155e-08	2.3004e-06	35.0379	37.6318	33.4728	33.8527	0.315659	-0.194874	-0.147238	5	18674191	18674259	69	+	PCBP2	protein_coding	1149	961	777	1051	882	860	774	920	481	682	966	398	1206	1379	501	493	858	917	585	574	849
ENSSSCG00000000274	E009	1455.24	0.00189143	19.0118	0.000271865	0.00362291	41.5148	43.5736	42.1525	41.6643	0.238033	0.074077	0.0173926	5	18676552	18676627	76	+	PCBP2	protein_coding	1807	1632	1190	1697	1315	1605	1824	1920	958	1363	1887	769	2246	2432	1137	984	1689	1730	1105	935	1396
ENSSSCG00000000274	E010	1816.68	0.00199432	12.2463	0.00658536	0.0464386	43.8833	45.6657	45.4977	44.7567	0.203331	0.184252	0.0998876	5	18676628	18676696	69	+	PCBP2	protein_coding	2052	1904	1460	2049	1446	2030	2539	2531	1211	1739	2351	1028	2864	3013	1476	1258	2278	2177	1376	1115	1664
ENSSSCG00000000274	E016	3340.39	0.000728009	13.5076	0.00365807	0.0294506	52.4358	52.6349	53.1096	53.2825	0.0219871	0.0743436	0.0934019	5	18683718	18683846	129	+	PCBP2	protein_coding	3798	3436	2440	3370	2604	3066	4465	4808	2196	3173	4056	1834	5439	5744	2425	2553	4647	4520	2632	2254	3193
ENSSSCG00000000274	E027	67.1815	0.0404288	18.2678	0.000387298	0.00486284	14.8154	12.1555	14.4872	10.6034	-0.616636	-0.0707393	-1.03341	5	18695375	18696248	874	+	PCBP2	protein_coding	41	40	52	95	43	83	110	92	50	85	144	56	37	79	39	43	95	43	86	73	75
ENSSSCG00000000274	E033	44.1833	0.032057	13.1042	0.00441656	0.0341398	11.926	9.02101	9.29197	11.6591	-0.844483	-0.755905	-0.0693366	5	18703361	18703753	393	+	PCBP2	protein_coding	37	39	18	35	31	26	37	43	32	39	48	10	114	81	25	22	99	69	75	35	37
ENSSSCG00000000275	E004	147.426	0.00855901	14.8086	0.00198774	0.0182417	19.2358	19.7519	17.3861	17.8996	0.0889983	-0.334287	-0.238882	5	18701733	18702357	625	-	MAP3K12	protein_coding	210	204	114	172	82	118	105	176	99	175	130	100	106	215	155	129	147	127	230	190	158
ENSSSCG00000000275	E013	54.9818	0.0162769	22.4225	5.32725e-05	0.000927562	13.8101	12.7281	10.948	10.305	-0.253717	-0.715329	-0.898728	5	18705865	18706073	209	-	MAP3K12	protein_coding	86	94	29	49	35	44	33	66	46	56	65	23	31	71	46	35	37	46	83	102	90
ENSSSCG00000000275	E014	30.6978	0.0284869	47.5458	2.66016e-10	3.48091e-08	11.3545	10.6498	6.61285	7.25905	-0.194806	-1.61454	-1.33975	5	18706173	18706344	172	-	MAP3K12	protein_coding	51	69	19	50	22	20	11	23	18	16	21	12	24	34	16	11	20	24	60	64	57
ENSSSCG00000000275	E015	11.8555	0.101056	29.4507	1.80059e-06	5.4308e-05	7.71761	7.1937	3.51631	3.70921	-0.207871	-2.29862	-2.14362	5	18716823	18717199	377	-	MAP3K12	protein_coding	30	36	6	20	8	2	3	3	2	6	8	6	6	11	5	6	2	3	22	30	29
ENSSSCG00000000278	E011	115.654	0.00540183	22.8252	4.39173e-05	0.000788937	16.7177	17.5837	15.0368	15.9685	0.164455	-0.339547	-0.147783	5	18742363	18742515	153	-	ATF7	protein_coding	182	211	149	157	89	151	128	168	68	81	124	70	85	151	72	118	67	121	69	100	137
ENSSSCG00000000288	E011	604.405	0.0115587	12.1021	0.00704133	0.0488376	29.3867	30.8956	33.1359	33.174	0.199025	0.486268	0.491076	5	19487455	19487613	159	+	ENSSSCG00000000288	protein_coding	662	604	420	554	366	695	646	938	580	820	1036	270	905	948	360	328	944	856	507	482	329
ENSSSCG00000000288	E017	172.073	0.0149283	15.3876	0.00151367	0.0147048	20.2933	18.7157	18.0642	21.2659	-0.272026	-0.389309	0.160282	5	19491014	19491088	75	+	ENSSSCG00000000288	protein_coding	167	167	107	185	155	146	183	186	124	172	159	80	202	294	181	117	289	273	262	138	122
ENSSSCG00000000288	E018	120.066	0.0234598	13.3233	0.00398713	0.0314874	18.2604	15.6349	15.2098	18.1934	-0.504039	-0.591887	-0.0121549	5	19491276	19491416	141	+	ENSSSCG00000000288	protein_coding	109	104	65	130	108	102	128	138	91	110	97	51	126	198	134	78	200	207	212	101	96
ENSSSCG00000000290	E018	13.685	0.0161854	13.0103	0.00461435	0.0353194	5.1215	5.33392	5.66951	7.00608	0.118688	0.297127	0.918818	5	19542371	19542372	2	+	COPZ1	protein_coding	9	8	8	7	15	14	18	9	7	18	19	9	15	29	23	9	28	24	15	7	6
ENSSSCG00000000293	E019	1175.62	0.000966514	18.2552	0.000389635	0.00488533	37.0139	37.8493	38.2604	38.2282	0.100541	0.149745	0.145897	5	19594616	19594740	125	-	ITGA5	protein_coding	507	575	1402	1838	1466	1549	1794	1060	1190	1590	4251	2215	630	639	429	471	696	1136	717	472	637
ENSSSCG00000000293	E025	1136.8	0.00737763	32.6205	3.87241e-07	1.48543e-05	39.5222	39.7253	36.2708	36.1349	0.0239783	-0.389767	-0.406325	5	19596396	19596604	209	-	ITGA5	protein_coding	636	719	1759	2367	1581	1495	1083	738	940	1359	4001	1976	675	591	319	333	490	974	843	631	775
ENSSSCG00000000293	E026	805.7	0.0032493	16.4611	0.000912006	0.00977621	34.867	34.4487	33.1173	32.5121	-0.0518248	-0.218551	-0.295281	5	19596890	19596942	53	-	ITGA5	protein_coding	424	452	1136	1514	971	1016	999	639	740	1005	2853	1506	489	393	225	273	384	696	604	414	505
ENSSSCG00000000293	E027	989.882	0.00223767	12.2203	0.00666524	0.0468661	36.2381	36.4962	35.9777	34.8619	0.0313835	-0.0317598	-0.168844	5	19597116	19597172	57	-	ITGA5	protein_coding	490	546	1313	1785	1170	1260	1312	877	959	1261	3563	1935	556	490	284	361	485	840	653	468	590
ENSSSCG00000000293	E037	20.5579	0.0611552	12.4541	0.00597888	0.043125	9.26718	6.76401	5.5937	8.20087	-0.934314	-1.49179	-0.364675	5	19602055	19603338	1284	-	ITGA5	protein_coding	7	12	27	22	24	39	24	20	17	11	62	12	19	7	11	5	28	32	34	9	24
ENSSSCG00000000293	E039	466.893	0.0604281	27.5711	4.46829e-06	0.000116059	30.9708	32.2524	23.6898	24.5146	0.165244	-1.01482	-0.891588	5	19610058	19610361	304	-	ITGA5	protein_coding	357	347	696	1494	1104	476	152	181	288	465	1401	641	301	219	119	95	92	339	390	309	383
ENSSSCG00000000293	E040	32.5991	0.116355	18.0106	0.000437631	0.00538096	9.50598	10.6036	6.63239	7.81626	0.329447	-1.06844	-0.583523	5	19610362	19610362	1	-	ITGA5	protein_coding	59	31	69	58	68	40	7	11	17	23	72	59	15	24	6	2	5	44	23	23	24
ENSSSCG00000000361	E009	18.8566	0.0626628	20.0375	0.000166732	0.0024139	7.79216	8.50891	5.87811	5.44926	0.261417	-0.8302	-1.05191	5	21175912	21176232	321	-	CD63	protein_coding	39	27	27	24	22	29	11	10	6	14	16	17	34	21	13	4	9	25	11	22	18
ENSSSCG00000000367	E004	69.5499	0.021758	14.9306	0.00187689	0.0174372	13.5826	14.3966	11.5987	11.8905	0.182423	-0.487461	-0.411377	5	21277828	21277985	158	+	ENSSSCG00000000367	protein_coding	103	95	73	124	84	69	62	80	35	47	81	36	99	117	40	42	63	88	69	39	58
ENSSSCG00000000377	E001	3.88621	0.0500217	32.4332	4.24109e-07	1.60374e-05	4.00097	4.39025	1.65243	2.12117	0.27002	-2.5601	-1.83841	5	21495944	21496024	81	+	ENSSSCG00000000377	protein_coding	5	7	8	8	13	4	0	0	2	2	2	0	4	4	1	0	0	2	6	4	8
ENSSSCG00000000377	E002	9.75779	0.110237	18.2905	0.000383144	0.0048199	6.50133	6.19255	3.90187	3.68759	-0.142931	-1.49059	-1.65462	5	21496025	21496043	19	+	ENSSSCG00000000377	protein_coding	8	13	14	16	23	16	0	6	5	5	16	2	8	10	2	0	1	13	17	15	16
ENSSSCG00000000377	E019	1500.68	0.0041821	12.4704	0.00593368	0.0428822	44.8544	42.121	42.8742	42.8074	-0.314184	-0.227081	-0.234789	5	21502964	21504042	1079	+	ENSSSCG00000000377	protein_coding	1220	1298	1339	1611	1554	1630	1445	1458	1122	1962	1948	815	1604	1671	1473	1211	1918	1650	2387	1309	1478
ENSSSCG00000000379	E001	146.502	0.0207423	17.1173	0.000668534	0.00759004	21.2037	19.022	16.0318	17.7384	-0.368118	-0.927582	-0.599336	5	21514591	21518069	3479	+	ESYT1	protein_coding	126	153	211	180	134	136	177	167	107	182	214	117	79	173	100	85	125	109	145	199	213
ENSSSCG00000000379	E002	87.8369	0.0868696	18.6652	0.00032062	0.00415458	17.9994	16.656	11.9481	11.8897	-0.253156	-1.29721	-1.31224	5	21518070	21518102	33	+	ESYT1	protein_coding	88	103	180	121	104	96	36	45	51	108	176	82	50	89	51	23	24	45	83	137	160
ENSSSCG00000000379	E003	94.2747	0.0907543	16.9037	0.000739702	0.0082399	18.5902	16.9545	12.5821	12.2939	-0.302345	-1.24487	-1.3163	5	21518103	21518117	15	+	ESYT1	protein_coding	97	104	182	126	104	109	38	44	57	115	203	96	57	90	56	23	28	48	86	150	173
ENSSSCG00000000379	E004	108.339	0.0947489	19.1533	0.000254147	0.00342642	19.815	18.292	13.2071	12.9051	-0.267155	-1.30829	-1.38006	5	21518118	21518141	24	+	ESYT1	protein_coding	115	113	218	152	127	133	38	48	61	117	237	111	61	97	59	24	32	63	97	177	200
ENSSSCG00000000379	E005	108.5	0.0982494	18.9053	0.000286007	0.00377687	19.9924	18.2722	13.1207	12.9552	-0.300854	-1.35879	-1.39818	5	21518142	21518162	21	+	ESYT1	protein_coding	114	116	207	162	131	125	36	52	59	116	223	115	59	100	59	21	33	68	96	181	207
ENSSSCG00000000379	E006	450.516	0.0196176	14.4407	0.00236276	0.020908	31.3006	30.2453	26.9096	26.7492	-0.137801	-0.590118	-0.612613	5	21518163	21518453	291	+	ESYT1	protein_coding	380	367	612	594	401	686	413	457	355	575	903	540	259	426	299	266	268	284	343	545	630
ENSSSCG00000000379	E009	399.492	0.00312294	13.6629	0.00340185	0.0278233	26.0067	27.7238	27.6087	26.5573	0.240636	0.224768	0.0781122	5	21520449	21520522	74	+	ESYT1	protein_coding	269	296	444	433	310	651	626	619	378	586	702	589	166	360	273	329	376	255	233	309	383
ENSSSCG00000000379	E017	653.014	0.0021213	12.6051	0.00557336	0.0408871	31.5916	32.6861	32.9924	32.2001	0.14007	0.178884	0.0781423	5	21523674	21523760	87	+	ESYT1	protein_coding	450	439	718	692	449	1042	863	986	695	1049	1201	919	265	539	457	525	686	496	399	508	655
ENSSSCG00000000379	E018	617.617	0.00164794	15.4935	0.00143999	0.0141409	31.0197	32.0613	32.3919	31.4228	0.13444	0.176691	0.0522703	5	21523869	21523961	93	+	ESYT1	protein_coding	425	432	712	622	419	970	874	928	665	954	1122	882	265	500	404	500	669	430	419	449	617
ENSSSCG00000000379	E040	1457.93	0.00497076	13.1983	0.00422673	0.0329738	44.2382	41.0943	41.7101	42.835	-0.363242	-0.291506	-0.161218	5	21533070	21535929	2860	+	ESYT1	protein_coding	843	929	1438	1375	1228	1821	2030	1955	1335	2218	2642	1717	591	1205	1192	1110	1818	1307	1614	1346	1534
ENSSSCG00000000382	E004	40.6769	0.0562422	16.6667	0.000827508	0.00902563	12.8922	10.5348	7.51913	10.2156	-0.617957	-1.62598	-0.710987	5	21565370	21565435	66	-	SMARCC2	protein_coding	45	51	40	70	23	50	8	39	22	22	30	21	37	50	27	23	39	106	60	46	63
ENSSSCG00000000382	E006	91.5485	0.0518746	33.7371	2.25122e-07	9.3986e-06	19.5854	16.7543	10.8318	12.8339	-0.515161	-1.87755	-1.3579	5	21565709	21565792	84	-	SMARCC2	protein_coding	159	160	130	153	84	62	39	62	44	61	75	27	106	90	37	35	58	128	155	94	182
ENSSSCG00000000382	E007	345.656	0.0203728	23.7299	2.84431e-05	0.000549702	30.0787	27.279	22.4099	25.2263	-0.378852	-1.09461	-0.670353	5	21566134	21566515	382	-	SMARCC2	protein_coding	506	477	361	430	353	284	241	355	205	287	314	158	421	517	210	219	324	462	381	376	504
ENSSSCG00000000382	E008	354.865	0.0225978	12.0642	0.00716628	0.0494761	29.0238	27.3749	23.1886	26.0278	-0.225036	-0.833567	-0.414452	5	21567740	21567874	135	-	SMARCC2	protein_coding	484	434	355	465	363	340	234	383	236	305	340	186	485	567	219	235	338	488	328	367	447
ENSSSCG00000000382	E016	34.5651	0.0233097	15.5587	0.00139639	0.0137871	8.36573	9.72792	7.81419	10.4062	0.45111	-0.202533	0.654351	5	21571688	21571780	93	-	SMARCC2	protein_coding	56	38	47	37	27	28	45	34	18	22	21	16	29	61	53	55	37	52	17	22	29
ENSSSCG00000000382	E020	356.599	0.00262586	13.2503	0.00412545	0.032353	25.2989	26.3092	26.6798	26.1422	0.144863	0.197196	0.121148	5	21576971	21577101	131	-	SMARCC2	protein_coding	390	376	323	397	282	451	571	656	334	363	334	173	386	524	270	333	385	435	201	254	342
ENSSSCG00000000382	E025	355.766	0.00376939	15.5693	0.00138946	0.0137331	24.8736	26.274	26.7389	26.1762	0.201871	0.26751	0.187977	5	21579483	21579598	116	-	SMARCC2	protein_coding	366	415	308	432	224	476	593	627	278	369	380	206	393	473	304	368	405	387	228	228	308
ENSSSCG00000000382	E026	338.198	0.00353753	17.8662	0.000468689	0.00568233	24.5375	25.4312	26.4626	25.6671	0.130615	0.278031	0.164641	5	21579699	21579830	132	-	SMARCC2	protein_coding	353	366	309	363	240	404	602	618	261	329	374	204	384	451	289	345	401	344	218	202	319
ENSSSCG00000000382	E030	212.116	0.00368277	17.1597	0.000655269	0.00746507	21.4304	21.2306	22.3474	20.2541	-0.0323202	0.145827	-0.193439	5	21582672	21582764	93	-	SMARCC2	protein_coding	237	246	205	222	167	223	410	419	166	238	232	103	194	274	163	206	184	222	155	147	228
ENSSSCG00000000382	E035	1.03962	0.12381	28.6223	2.68842e-06	7.57839e-05	3.25078	2.15585	0.0230354	0.0223607	-1.18888	-14.2884	-14.3742	5	21586701	21586737	37	-	SMARCC2	protein_coding	3	4	0	3	1	0	0	0	0	0	0	0	0	0	0	0	0	0	4	3	3
ENSSSCG00000000384	E003	289.085	0.0029338	16.5088	0.000891664	0.0095968	22.7505	24.4761	24.9193	24.3398	0.261207	0.326427	0.241011	5	21626868	21626969	102	+	NABP2	protein_coding	351	301	300	311	258	382	316	399	232	316	290	126	347	450	279	244	326	330	209	217	280
ENSSSCG00000000384	E004	434.541	0.00175175	28.872	2.38247e-06	6.8467e-05	27.1109	28.153	29.323	28.6303	0.143769	0.301839	0.208661	5	21627387	21627525	139	+	NABP2	protein_coding	507	419	447	443	378	537	464	570	374	514	456	188	506	678	453	345	499	530	350	353	396
ENSSSCG00000000384	E007	182.289	0.00495725	23.4155	3.30795e-05	0.000623406	22.1504	20.3316	18.7238	19.643	-0.295293	-0.572296	-0.41191	5	21628067	21628130	64	+	NABP2	protein_coding	211	215	214	174	198	193	125	160	134	205	142	71	244	280	151	127	146	233	227	213	221
ENSSSCG00000000384	E008	355.23	0.003608	20.4888	0.000134413	0.00201745	28.0796	26.6453	25.1937	25.9357	-0.198944	-0.406571	-0.299599	5	21631178	21631706	529	+	NABP2	protein_coding	444	392	363	355	407	386	311	365	217	366	326	142	472	552	329	248	326	399	451	373	382
ENSSSCG00000000386	E016	97.011	0.00341822	12.6589	0.00543541	0.0400766	14.3669	14.6268	15.7244	14.6957	0.0565119	0.286421	0.0713559	5	21650581	21650721	141	-	ANKRD52	protein_coding	86	94	71	111	57	103	164	123	117	151	201	117	49	116	60	81	91	76	46	93	86
ENSSSCG00000000386	E024	41.055	0.00781573	17.0313	0.000696351	0.0078502	10.6709	10.5196	10.3508	8.62635	-0.0432689	-0.0922045	-0.639034	5	21653667	21653754	88	-	ANKRD52	protein_coding	36	42	33	63	33	51	66	61	31	47	104	49	14	40	17	32	28	22	32	54	33
ENSSSCG00000000393	E001	169.721	0.00763919	15.6733	0.00132298	0.0131911	21.2869	18.7179	18.3172	20.3307	-0.435306	-0.507064	-0.157412	5	21712261	21712909	649	-	PAN2	protein_coding	161	155	78	165	102	114	224	240	122	205	191	72	97	158	164	150	342	304	273	184	167
ENSSSCG00000000401	E011	2.00607	0.124076	17.9923	0.00044146	0.00541958	1.93875	3.37575	2.44629	1.0312	1.6051	0.672376	-1.82335	5	21811773	21811805	33	-	GLS2	protein_coding	5	5	1	4	0	5	2	6	1	2	0	5	1	1	1	0	0	0	1	0	3
ENSSSCG00000000403	E006	85.4057	0.00473215	13.8549	0.00310948	0.0259458	15.6203	14.5244	13.1614	14.2412	-0.230827	-0.539172	-0.292831	5	21937857	21937989	133	-	BAZ2A	protein_coding	87	99	68	139	68	117	102	123	61	101	92	49	51	91	69	78	115	105	71	69	97
ENSSSCG00000000403	E011	141.206	0.00196433	17.4404	0.000573615	0.00670084	18.7366	16.7323	17.8366	18.3049	-0.371186	-0.162726	-0.0773078	5	21939460	21939844	385	-	BAZ2A	protein_coding	148	130	92	153	102	164	239	245	149	162	167	71	110	165	122	163	162	168	109	119	129
ENSSSCG00000000403	E028	63.386	0.00672143	15.1667	0.00167958	0.0159647	11.1776	12.7637	13.1183	11.3517	0.407133	0.492054	0.0471106	5	21959384	21959602	219	-	BAZ2A	protein_coding	88	65	37	95	56	96	113	137	71	70	96	39	35	74	30	64	67	43	22	42	51
ENSSSCG00000000403	E033	39.0472	0.00894604	14.287	0.00253938	0.0221259	9.79217	10.331	10.2612	8.46457	0.161505	0.141024	-0.435947	5	21963300	21963437	138	-	BAZ2A	protein_coding	42	48	34	50	37	68	58	71	45	45	66	26	21	26	24	43	24	31	15	39	33
ENSSSCG00000000405	E004	3394.74	0.00179626	13.0878	0.00445053	0.0343202	53.9422	52.9842	53.6887	53.6765	-0.105489	-0.0278872	-0.0292287	5	21987188	21987400	213	-	ENSSSCG00000000405	protein_coding	2917	2795	3231	2860	3050	3045	3237	3324	3024	4564	4372	2340	3544	3266	3631	3330	4775	3589	4887	3410	2916
ENSSSCG00000000405	E005	2490.44	0.00233774	14.8226	0.00197472	0.0181492	49.3755	48.8598	49.5306	50.1245	-0.0576404	0.0173106	0.0835036	5	21989124	21989246	123	-	ENSSSCG00000000405	protein_coding	2148	2087	2311	2104	2184	2202	2373	2585	2109	3444	3043	1667	2602	2486	2763	2521	3749	2742	3358	2412	2127
ENSSSCG00000000405	E006	2924.81	0.00234454	14.0738	0.00280646	0.0239292	51.1482	51.2052	51.6898	52.1221	0.00632005	0.060018	0.107848	5	21989333	21989491	159	-	ENSSSCG00000000405	protein_coding	2523	2379	2691	2602	2522	2960	2848	3036	2488	4158	3615	1876	3101	3149	3251	2981	4188	3002	3876	2788	2388
ENSSSCG00000000405	E007	3062.7	0.00103488	18.1746	0.000404852	0.00504466	51.8872	52.0525	52.3462	52.351	0.0182887	0.0507531	0.0512838	5	21990030	21990214	185	-	ENSSSCG00000000405	protein_coding	2569	2534	2980	2769	2794	3072	2778	3047	2723	4308	3966	2054	3356	3327	3352	2990	4016	3008	4112	3003	2462
ENSSSCG00000000405	E008	2689.59	0.00104647	14.6284	0.00216343	0.0195184	50.2706	50.5337	50.7465	50.3643	0.0292607	0.0529073	0.0104239	5	21990487	21990608	122	-	ENSSSCG00000000405	protein_coding	2265	2297	2762	2480	2357	2734	2470	2635	2439	3724	3450	1921	2977	2646	2836	2636	3422	2669	3576	2622	2262
ENSSSCG00000000405	E009	3233.13	0.000849125	19.8395	0.000183253	0.00261221	52.5844	53.1446	53.2184	52.5673	0.0617971	0.0699241	-0.00189398	5	21991111	21991285	175	-	ENSSSCG00000000405	protein_coding	2804	2902	3195	3035	2858	3413	2910	3224	2961	4534	4259	2253	3646	3373	3364	2941	3846	3233	4014	3230	2857
ENSSSCG00000000405	E011	1518.08	0.00865994	12.2056	0.00671115	0.0471082	44.7557	44.7147	41.5619	42.3175	-0.00467876	-0.367856	-0.280151	5	21991602	21991668	67	-	ENSSSCG00000000405	protein_coding	1654	1599	1632	1611	1453	1481	953	1109	1163	1973	1951	919	1949	1695	1398	1165	1412	1570	1906	1880	1704
ENSSSCG00000000405	E012	1053.39	0.02054	16.8971	0.000742039	0.0082622	41.5717	40.6955	35.9106	37.3071	-0.102274	-0.673987	-0.504542	5	21991669	21991706	38	-	ENSSSCG00000000405	protein_coding	1234	1149	1282	1150	1050	954	527	617	678	1306	1359	584	1439	1277	891	652	828	1044	1440	1512	1301
ENSSSCG00000000405	E013	978.549	0.0395547	23.7225	2.85445e-05	0.000551174	41.7134	40.8396	33.1778	35.8031	-0.101901	-1.02965	-0.703616	5	21992155	21992228	74	-	ENSSSCG00000000405	protein_coding	1222	1199	1324	1198	1071	873	340	454	538	1076	1180	434	1424	1231	748	481	594	948	1467	1513	1323
ENSSSCG00000000405	E014	572.175	0.149453	22.751	4.55081e-05	0.000812623	37.4151	36.1724	23.51	27.7532	-0.150501	-1.8464	-1.23459	5	21992229	21992606	378	-	ENSSSCG00000000405	protein_coding	875	838	909	857	769	407	74	136	201	449	573	175	939	727	249	131	164	455	1026	1083	915
ENSSSCG00000000406	E003	1145.12	0.00312013	12.2405	0.00660313	0.0465373	41.048	38.7851	39.6683	39.2589	-0.266609	-0.161981	-0.21039	5	22000763	22001187	425	-	PTGES3	protein_coding	995	1047	829	1041	1055	1145	1724	1374	966	1571	1437	752	1365	1348	992	809	1412	1184	1577	982	1017
ENSSSCG00000000406	E013	432.718	0.0402353	17.6851	0.000510766	0.00609347	31.1842	31.133	25.0085	26.9041	-0.00665099	-0.846747	-0.575818	5	22021341	22021523	183	-	PTGES3	protein_coding	560	584	491	571	511	438	229	299	249	469	581	256	675	608	296	174	274	388	495	499	551
ENSSSCG00000000406	E014	105.273	0.161851	15.4247	0.00148744	0.0145	18.1437	19.6452	11.767	13.3617	0.265003	-1.37033	-0.978063	5	22021524	22021660	137	-	PTGES3	protein_coding	195	171	172	182	178	73	19	58	38	82	126	51	140	136	59	11	38	93	102	132	164
ENSSSCG00000000411	E001	80.6804	0.123196	26.1343	8.9392e-06	0.000207681	17.3719	17.2245	9.96489	10.4273	-0.0277943	-1.73237	-1.59544	5	22400277	22400630	354	+	NAB2	protein_coding	141	142	89	214	150	37	18	17	32	38	67	18	143	141	46	14	62	33	123	94	77
ENSSSCG00000000411	E002	565.18	0.00251558	18.2192	0.000396352	0.00496166	29.793	30.1784	30.9578	30.4205	0.050952	0.153047	0.0828054	5	22402073	22402946	874	+	NAB2	protein_coding	466	458	335	749	546	584	437	527	509	509	490	200	891	935	530	474	1815	571	431	398	280
ENSSSCG00000000411	E004	158.084	0.00592404	13.7725	0.0032317	0.0267381	17.3017	17.4035	18.6908	18.685	0.0191548	0.254268	0.253245	5	22403862	22403913	52	+	NAB2	protein_coding	114	137	79	158	160	155	126	142	149	155	122	57	209	235	152	156	605	181	122	109	60
ENSSSCG00000000411	E006	91.6597	0.0306823	31.8661	5.58479e-07	2.02443e-05	17.6057	16.3484	12.1746	12.6291	-0.240722	-1.16689	-1.05396	5	22404361	22404552	192	+	NAB2	protein_coding	114	112	70	148	150	97	25	43	47	82	69	26	190	118	45	35	177	83	109	115	78
ENSSSCG00000000431	E002	15.9271	0.00885113	43.7546	1.70162e-09	1.61796e-07	7.59619	7.43254	5.76571	4.3276	-0.0644225	-0.811316	-1.64855	5	22791783	22792076	294	+	MBD6	protein_coding	32	31	21	46	12	19	14	14	12	12	14	9	5	9	1	4	10	9	15	23	27
ENSSSCG00000000431	E005	74.5676	0.0158015	13.9176	0.00301955	0.0253685	11.8589	12.8852	14.8886	13.5896	0.255715	0.708085	0.421167	5	22793770	22793872	103	+	MBD6	protein_coding	82	93	79	113	45	99	81	170	80	74	101	45	41	77	36	70	79	102	31	65	68
ENSSSCG00000000431	E006	90.3585	0.00473183	37.8106	3.09991e-08	1.77691e-06	13.2718	13.7656	16.5109	14.866	0.113886	0.691286	0.355803	5	22793997	22794159	163	+	MBD6	protein_coding	110	110	86	122	50	109	113	189	90	101	140	57	58	89	51	71	103	119	48	78	83
ENSSSCG00000000431	E007	128.904	0.00682407	19.686	0.000197173	0.00277688	16.0494	16.7321	18.7744	17.1034	0.134345	0.512277	0.205604	5	22794387	22794823	437	+	MBD6	protein_coding	170	178	128	201	69	159	176	240	120	139	187	67	80	147	78	89	132	147	78	106	133
ENSSSCG00000000431	E009	122.062	0.0215029	13.6743	0.00338375	0.0277017	18.709	17.5337	14.9221	16.3489	-0.213997	-0.732938	-0.441189	5	22795611	22796272	662	+	MBD6	protein_coding	199	214	132	220	104	132	70	89	64	124	118	77	69	166	59	57	102	166	141	152	155
ENSSSCG00000000431	E015	91.5967	0.0072507	17.8883	0.000463816	0.005634	15.531	15.617	13.2559	14.6854	0.0176403	-0.498626	-0.177724	5	22798160	22798329	170	+	MBD6	protein_coding	168	151	93	179	95	84	92	107	50	72	75	31	65	87	60	55	85	127	108	87	100
ENSSSCG00000000433	E013	2.16814	0.116093	13.1312	0.00436128	0.033784	3.4394	2.96282	1.79795	1.29411	-0.432344	-1.87716	-2.82697	5	22896607	22897009	403	-	B4GALNT1	protein_coding	4	3	6	9	1	1	0	0	0	2	1	2	3	1	1	0	4	2	0	0	6
ENSSSCG00000000437	E011	2.31424	0.157846	12.6965	0.00534099	0.0395343	2.72607	3.05867	1.08142	1.38466	0.333402	-2.67183	-1.95814	5	22751546	22751641	96	-	ARHGAP9	protein_coding	8	5	5	4	8	0	0	1	0	1	0	0	2	1	0	0	0	0	0	4	8
ENSSSCG00000000439	E018	6.02246	0.0360935	12.2923	0.00644612	0.0456856	3.62754	3.53415	2.53773	4.32108	-0.0756884	-1.03525	0.508362	5	22837943	22838011	69	+	KIF5A	protein_coding	6	8	16	7	0	15	1	4	0	0	5	1	6	7	8	4	9	29	1	0	7
ENSSSCG00000000444	E005	1119.37	0.0018343	17.651	0.000519087	0.00617405	39.2737	38.1073	39.1819	39.3496	-0.138791	-0.0108712	0.00899458	5	22801214	22801316	103	-	DCTN2	protein_coding	975	965	962	1166	1031	999	1556	1436	873	1261	1092	617	1606	1391	1298	1313	1331	1460	840	852	1044
ENSSSCG00000000444	E010	1279.51	0.000632419	24.5391	1.9275e-05	0.000395319	40.2288	40.1749	40.8005	40.9272	-0.00633543	0.0670387	0.0818574	5	22802890	22803040	151	-	DCTN2	protein_coding	1191	1080	1031	1424	1268	1248	1708	1714	929	1386	1370	689	1956	1617	1584	1492	1300	1617	928	911	1119
ENSSSCG00000000444	E011	1515.46	0.000716157	19.8678	0.000180797	0.00258411	42.0575	42.6046	42.9125	42.879	0.0633248	0.098875	0.0950156	5	22803232	22803392	161	-	DCTN2	protein_coding	1440	1328	1277	1680	1447	1650	1994	1969	1171	1673	1667	774	2292	2032	1699	1732	1587	1861	1004	1063	1363
ENSSSCG00000000444	E012	1497.93	0.00101715	12.8811	0.00490096	0.0369561	41.8329	42.8041	42.6909	42.5377	0.112451	0.0993821	0.0816734	5	22803663	22803761	99	-	DCTN2	protein_coding	1488	1367	1313	1669	1424	1705	1945	2008	1143	1590	1626	786	2209	2029	1708	1680	1539	1729	966	1022	1382
ENSSSCG00000000444	E023	573.731	0.0107564	33.3221	2.75424e-07	1.11421e-05	34.0247	33.5697	29.1935	29.1491	-0.0569609	-0.623701	-0.629644	5	22813193	22813261	69	-	DCTN2	protein_coding	664	752	661	841	621	610	551	621	358	475	607	271	916	769	470	406	400	529	455	538	768
ENSSSCG00000000444	E024	363.385	0.0332072	37.6224	3.39772e-08	1.91859e-06	30.3637	30.0346	22.3793	23.3545	-0.0433575	-1.13694	-0.986274	5	22814147	22814182	36	-	DCTN2	protein_coding	515	591	489	639	443	340	228	268	183	259	358	153	633	470	219	189	181	282	328	388	557
ENSSSCG00000000444	E025	311.802	0.0554974	37.8117	3.09815e-08	1.77641e-06	29.3114	29.1153	19.3818	21.6377	-0.0262755	-1.49036	-1.11494	5	22814183	22814273	91	-	DCTN2	protein_coding	477	556	438	596	421	277	151	161	124	180	299	113	592	415	170	115	139	211	306	337	514
ENSSSCG00000000444	E026	71.4629	0.232434	26.1362	8.93124e-06	0.00020757	18.5587	16.6325	7.69704	9.54241	-0.358863	-2.72072	-2.08018	5	22814274	22814338	65	-	DCTN2	protein_coding	104	145	119	171	137	21	7	12	18	25	68	12	115	81	23	11	16	26	90	115	167
ENSSSCG00000000449	E002	16.9221	0.0132945	13.4848	0.00369728	0.0296947	5.89085	5.2202	7.04218	6.71443	-0.353547	0.524691	0.384272	5	22868366	22868453	88	+	DTX3	protein_coding	14	10	16	2	2	11	38	39	17	21	28	13	26	40	14	17	21	20	14	8	5
ENSSSCG00000000449	E005	271.324	0.00251682	22.4896	5.15868e-05	0.000903081	23.9346	24.0016	22.2877	22.8685	0.0100388	-0.252743	-0.162265	5	22870480	22871228	749	+	DTX3	protein_coding	374	349	267	128	122	235	443	439	182	284	319	230	331	485	196	181	463	322	190	138	237
ENSSSCG00000000449	E007	285.734	0.00320957	13.6537	0.0034165	0.0279142	23.2812	22.6733	23.6195	24.1464	-0.0936193	0.0514101	0.130582	5	22872700	22873393	694	+	DTX3	protein_coding	330	311	205	120	93	225	532	515	244	331	353	220	296	551	274	221	579	343	216	115	197
ENSSSCG00000000455	E015	38.9734	0.00470365	16.5395	0.000878822	0.00948397	9.4461	9.78145	10.642	8.72196	0.104795	0.359357	-0.238584	5	24086906	24087049	144	-	LRIG3	protein_coding	80	59	72	20	9	50	77	87	16	11	27	84	13	36	13	17	26	42	32	14	48
ENSSSCG00000000455	E016	32.8591	0.00819962	12.4295	0.0060479	0.0435034	9.24327	9.20456	9.54131	7.83315	-0.0125653	0.0951641	-0.493099	5	24087627	24087758	132	-	LRIG3	protein_coding	47	52	74	17	9	57	60	67	11	9	27	66	13	30	10	13	15	37	33	10	47
ENSSSCG00000000457	E038	139.689	0.00340204	12.091	0.00707799	0.0490246	18.6287	17.2539	16.9638	18.3587	-0.252236	-0.307425	-0.0483921	5	27080596	27080598	3	+	USP15	protein_coding	134	137	169	102	105	149	163	149	146	207	149	83	192	148	157	99	186	152	137	98	130
ENSSSCG00000000457	E039	310.831	0.00443556	13.3942	0.00385719	0.0306765	26.4271	24.1345	24.1233	25.1344	-0.33286	-0.334529	-0.185464	5	27080599	27081027	429	+	USP15	protein_coding	277	263	339	242	265	375	387	334	317	456	343	215	369	322	355	217	385	337	329	226	300
ENSSSCG00000000458	E003	23.0567	0.188545	34.2832	1.72634e-07	7.47663e-06	10.1082	10.7775	4.14002	5.57832	0.193951	-2.63036	-1.76094	5	27126131	27126335	205	+	MON2	protein_coding	48	52	55	49	31	17	1	10	7	3	22	6	21	27	8	3	1	17	24	37	45
ENSSSCG00000000458	E004	68.5704	0.0227138	29.6004	1.67466e-06	5.10727e-05	14.2266	15.1771	11.2251	11.4757	0.204337	-0.732451	-0.665113	5	27126336	27126510	175	+	MON2	protein_coding	92	95	106	92	70	74	66	77	52	48	82	51	67	78	57	55	23	51	43	88	88
ENSSSCG00000000462	E001	41.0952	0.0386237	31.5485	6.51499e-07	2.30008e-05	12.5867	11.5325	8.26145	8.21409	-0.268614	-1.27262	-1.28971	5	28247412	28247715	304	+	RXYLT1	protein_coding	69	66	51	61	66	27	11	24	19	18	40	25	40	32	20	16	17	33	77	73	65
ENSSSCG00000000462	E002	105.108	0.00320411	17.8969	0.000461909	0.00561731	15.6657	16.9585	15.3425	15.0563	0.255457	-0.0665053	-0.126362	5	28248582	28248740	159	+	RXYLT1	protein_coding	154	131	113	151	131	118	74	130	55	93	83	82	115	103	95	70	73	112	140	93	114
ENSSSCG00000000462	E005	139.185	0.00196522	13.2437	0.00413825	0.0324325	18.4633	17.0606	18.1877	18.283	-0.259354	-0.0497355	-0.0324772	5	28267576	28267746	171	+	RXYLT1	protein_coding	142	127	124	147	146	123	140	166	77	126	124	124	195	122	141	100	156	162	228	109	166
ENSSSCG00000000462	E006	187.521	0.00301263	13.9065	0.00303528	0.0254713	20.5908	19.5612	20.6996	20.9155	-0.173847	0.0180019	0.0535495	5	28275670	28276273	604	+	RXYLT1	protein_coding	187	182	157	173	225	179	177	198	101	193	188	164	222	178	203	128	215	254	275	151	223
ENSSSCG00000000466	E001	236.83	0.036822	17.8336	0.000476011	0.00575198	24.1843	25.0248	19.7194	20.5341	0.123979	-0.710536	-0.573244	5	28828566	28828935	370	+	XPOT	protein_coding	280	290	381	405	296	320	192	274	121	151	315	156	341	232	142	120	65	185	147	232	409
ENSSSCG00000000469	E001	236.705	0.0155088	14.3401	0.00247693	0.0217029	23.046	24.1975	21.472	21.1218	0.174232	-0.247564	-0.304303	5	29596334	29597891	1558	+	LEMD3	protein_coding	267	264	219	249	240	247	196	266	228	244	317	201	208	344	217	194	187	249	207	268	226
ENSSSCG00000000473	E011	31.2933	0.13963	14.8245	0.00197292	0.018134	10.7781	10.8374	6.67065	7.74749	0.0166546	-1.43043	-0.988635	5	30511501	30511527	27	-	TMBIM4	protein_coding	48	52	48	52	33	20	9	4	6	18	33	31	45	49	17	13	14	39	36	43	45
ENSSSCG00000000473	E012	3.28443	0.282579	12.3489	0.00627876	0.0447571	3.41569	4.34671	1.84773	1.87786	0.700168	-1.77817	-1.73143	5	30511528	30511533	6	-	TMBIM4	protein_coding	7	8	10	10	4	0	0	0	0	3	3	2	5	2	0	0	0	3	3	2	7
ENSSSCG00000000475	E001	1.00449	0.207425	15.5136	0.00142641	0.0140308	3.21736	1.92844	0.872761	0.611302	-1.48117	-3.77064	-4.79829	5	30526793	30526953	161	+	IRAK3	protein_coding	2	2	4	3	0	0	0	0	0	2	0	0	0	0	0	0	0	1	1	4	2
ENSSSCG00000000477	E013	35.5399	0.006661	12.2452	0.00658886	0.0464566	7.82368	9.33382	9.16927	9.46557	0.525895	0.472621	0.567928	5	30681385	30681879	495	+	HELB	protein_coding	39	42	26	36	14	56	47	57	30	27	25	27	68	97	35	38	25	43	19	9	19
ENSSSCG00000000488	E006	251.615	0.00342984	13.8306	0.00314499	0.0261724	22.5456	23.353	23.61	21.9391	0.124447	0.163468	-0.0954133	5	33110081	33110155	75	+	MDM2	protein_coding	268	272	254	445	302	315	227	261	279	348	262	203	154	144	211	173	187	250	227	224	326
ENSSSCG00000000493	E001	13.0933	0.150127	12.2743	0.0065003	0.0459721	6.98811	6.88974	4.24133	4.18959	-0.0417857	-1.46067	-1.49636	5	33725444	33725603	160	+	FRS2	protein_coding	31	26	34	35	21	5	3	17	0	4	12	9	6	12	8	6	1	5	3	14	25
ENSSSCG00000000500	E020	3.23544	0.0588338	12.1213	0.00697891	0.0485123	3.96923	1.78407	3.13433	2.84957	-2.3155	-0.685237	-0.961164	5	34053541	34053890	350	+	RAB3IP	protein_coding	2	2	1	1	2	0	1	5	4	8	2	1	8	13	0	0	5	5	4	4	3
ENSSSCG00000000502	E001	29.3794	0.0656703	20.9906	0.000105749	0.00165296	8.32529	10.7003	7.25986	6.55321	0.753153	-0.4058	-0.70757	5	34426394	34426660	267	+	CNOT2	protein_coding	45	27	111	42	22	78	20	35	14	11	26	33	13	17	5	8	20	50	11	15	30
ENSSSCG00000000502	E007	12.9391	0.0143944	16.1022	0.00108054	0.011206	4.50614	6.71818	4.96008	5.44499	1.16837	0.279716	0.552105	5	34492059	34492263	205	+	CNOT2	protein_coding	20	10	33	19	12	29	17	22	3	7	5	12	13	13	11	11	12	16	6	5	5
ENSSSCG00000000509	E025	71.6438	0.00757894	15.8824	0.00119868	0.0121742	10.9768	13.6524	13.2648	13.1768	0.671466	0.581707	0.561028	5	35646615	35646736	122	-	ZFC3H1	protein_coding	80	82	52	90	63	70	144	137	83	101	58	82	47	62	81	60	45	74	32	49	49
ENSSSCG00000000510	E006	555.195	0.00335848	17.1184	0.000668188	0.00758866	31.7057	29.6317	30.7317	31.1828	-0.271305	-0.126317	-0.0675863	5	35716111	35719346	3236	+	TMEM19	protein_coding	574	507	541	499	385	640	723	838	428	683	452	479	642	610	879	683	383	619	477	473	372
ENSSSCG00000000522	E002	870.252	0.0249206	13.0858	0.00445459	0.0343407	39.6575	33.0415	36.7686	36.8949	-0.806071	-0.345294	-0.330006	5	39328053	39330873	2821	-	NAP1L1	protein_coding	762	719	543	618	563	791	989	1026	565	978	722	632	1426	1024	940	715	800	975	1783	1170	720
ENSSSCG00000000522	E006	697.702	0.0140289	19.3534	0.000231046	0.00316214	33.1106	31.2751	34.811	35.4819	-0.234741	0.21248	0.295149	5	39331211	39331896	686	-	NAP1L1	protein_coding	719	711	448	505	485	529	678	888	537	900	756	437	1381	1019	751	575	719	789	943	584	595
ENSSSCG00000000522	E022	12.066	0.0173094	16.0327	0.00111659	0.0115078	4.15562	5.1684	5.85374	6.58447	0.635407	0.999565	1.34484	5	39341641	39342007	367	-	NAP1L1	protein_coding	5	9	7	14	14	13	16	17	10	12	15	2	19	18	11	14	28	18	9	8	4
ENSSSCG00000000522	E026	1320.85	0.000880993	12.5644	0.00567991	0.0414666	41.0188	41.9045	41.7515	41.1042	0.103137	0.085371	0.00996596	5	39348509	39348611	103	-	NAP1L1	protein_coding	1503	1429	1159	1382	1450	1428	1472	1419	973	1349	1600	653	2223	1692	872	745	1455	1403	1694	1170	1251
ENSSSCG00000000522	E028	1076.27	0.00194646	14.6716	0.00211993	0.0191907	38.8092	39.843	38.7665	38.3466	0.122372	-0.00507328	-0.0550905	5	39350016	39350101	86	-	NAP1L1	protein_coding	1330	1209	1001	1185	1144	1197	1152	1083	762	1080	1268	517	1831	1397	653	572	1144	1106	1342	1011	1082
ENSSSCG00000000522	E031	551.588	0.00688811	17.5208	0.000552173	0.00649542	32.2638	32.4931	30.1156	29.9693	0.0292443	-0.278783	-0.298097	5	39354985	39355021	37	-	NAP1L1	protein_coding	769	700	547	643	590	533	562	470	376	534	639	208	918	670	298	278	517	564	731	613	621
ENSSSCG00000000522	E032	377.556	0.0139776	17.1296	0.000664665	0.007557	28.7132	28.6735	25.3512	25.7969	-0.00537604	-0.469861	-0.40562	5	39363554	39363611	58	-	NAP1L1	protein_coding	563	504	427	441	396	339	356	287	230	338	440	125	635	449	193	200	314	389	491	443	489
ENSSSCG00000000522	E033	146.451	0.0765279	40.5223	8.25717e-09	5.93711e-07	21.7989	21.8686	12.1649	15.8941	0.0110984	-1.88911	-1.05105	5	39363612	39363651	40	-	NAP1L1	protein_coding	320	277	218	251	187	82	31	48	32	81	104	33	295	127	35	36	75	121	237	212	259
ENSSSCG00000000522	E034	2.96369	0.24403	19.2356	0.000244385	0.00331409	3.85843	3.69244	0.701192	2.0236	-0.127689	-4.92958	-1.86917	5	39363652	39363711	60	-	NAP1L1	protein_coding	2	6	3	12	8	0	0	0	1	0	0	0	5	1	0	1	0	3	2	8	8
ENSSSCG00000000528	E001	1.29353	0.224266	12.9364	0.00477627	0.0362392	3.0182	1.85462	0.508228	1.25205	-1.4088	-5.14601	-2.54367	5	41424845	41424866	22	+	PKP2	protein_coding	0	1	0	1	1	2	0	0	0	0	0	1	0	2	0	0	0	0	1	3	14
ENSSSCG00000000528	E002	16.7208	0.0174326	22.1932	5.94641e-05	0.00101889	7.68214	7.20401	5.40868	5.08354	-0.189996	-1.03164	-1.21273	5	41424867	41425132	266	+	PKP2	protein_coding	6	4	4	18	19	26	8	5	17	37	21	26	2	8	4	6	4	9	15	44	59
ENSSSCG00000000549	E002	5.22465	0.0184652	12.1068	0.00702625	0.0487622	4.81413	3.25034	2.92912	4.17394	-1.14152	-1.44305	-0.415448	5	46031402	46031402	1	-	PPFIBP1	protein_coding	3	6	5	5	2	4	2	7	4	3	6	3	7	6	10	8	3	4	6	7	9
ENSSSCG00000000549	E003	12.3819	0.0301746	13.9608	0.00295904	0.0249666	7.41203	5.02311	4.91366	5.99474	-1.14173	-1.20599	-0.624586	5	46031403	46031404	2	-	PPFIBP1	protein_coding	8	20	11	7	5	9	13	21	6	6	14	11	15	17	16	15	7	9	20	13	20
ENSSSCG00000000549	E026	9.34531	0.141724	19.6982	0.000196028	0.00276411	2.519	5.87789	5.67795	2.94854	2.46311	2.36176	0.455822	5	46069716	46069748	33	-	PPFIBP1	protein_coding	8	5	24	15	7	25	13	8	4	15	22	28	2	5	6	2	1	3	0	1	5
ENSSSCG00000000549	E031	335.231	0.000953793	13.52	0.0036369	0.029313	24.9597	25.8219	25.7105	24.7671	0.124804	0.108827	-0.0282259	5	46077903	46078034	132	-	PPFIBP1	protein_coding	414	379	324	361	245	377	482	586	306	364	401	409	243	268	420	434	117	249	164	263	341
ENSSSCG00000000549	E041	23.9121	0.0396437	15.4905	0.00144204	0.0141547	9.06386	8.53113	5.9901	8.07875	-0.180801	-1.22488	-0.342844	5	46162016	46162070	55	-	PPFIBP1	protein_coding	47	37	35	26	6	27	17	32	10	19	12	16	9	21	26	48	17	23	15	28	37
ENSSSCG00000000551	E018	2.35004	0.0721144	47.9504	2.18186e-10	2.93817e-08	4.1027	3.59825	0.0328121	1.33597	-0.381063	-13.9433	-3.2471	5	46482336	46482461	126	-	BMAL2	protein_coding	7	6	2	7	4	0	0	0	0	0	0	0	3	1	0	0	0	1	8	4	5
ENSSSCG00000000553	E001	22.0529	0.261936	51.4083	4.00401e-11	7.49851e-09	10.2711	11.0115	2.14144	3.51402	0.210928	-4.58885	-3.15476	5	46740949	46741095	147	+	TM7SF3	protein_coding	59	64	33	95	51	3	0	1	2	3	6	0	9	8	4	1	2	4	32	50	27
ENSSSCG00000000553	E002	53.2901	0.03063	38.2781	2.46814e-08	1.47083e-06	12.9224	13.9015	9.29624	9.52348	0.227462	-1.00186	-0.929432	5	46741140	46741245	106	+	TM7SF3	protein_coding	101	103	74	116	67	46	29	75	38	32	37	22	32	56	35	47	17	24	48	80	50
ENSSSCG00000000553	E006	144.631	0.00227839	14.5246	0.00227141	0.0202836	16.6939	17.9806	18.4477	18.3272	0.24236	0.327064	0.305375	5	46757718	46757889	172	+	TM7SF3	protein_coding	200	178	131	137	85	173	190	236	155	219	108	112	123	167	180	194	93	111	97	117	100
ENSSSCG00000000555	E002	16.8831	0.039516	21.3021	9.11107e-05	0.00145651	4.80219	7.75048	5.80795	5.04296	1.40505	0.555561	0.14269	5	46936119	46936472	354	+	ITPR2	protein_coding	49	30	53	25	10	28	7	24	9	16	12	13	13	20	17	5	6	14	3	5	7
ENSSSCG00000000555	E003	13.889	0.0323267	13.5004	0.00367037	0.0295376	3.72543	6.52181	5.55897	5.22599	1.63423	1.16581	0.985269	5	46977842	46977912	71	+	ITPR2	protein_coding	24	24	40	14	8	27	6	28	10	10	7	13	10	15	22	11	8	14	0	2	7
ENSSSCG00000000555	E033	38.821	0.0222958	13.7107	0.00332656	0.0273437	6.97119	10.0849	9.25239	9.41571	1.09959	0.840645	0.89309	5	47188702	47188953	252	+	ITPR2	protein_coding	68	39	81	33	38	77	40	57	27	44	23	21	46	73	38	38	15	60	7	9	16
ENSSSCG00000000555	E051	49.7213	0.0112428	12.5436	0.005735	0.0417651	13.2862	10.0308	10.508	10.4864	-0.859496	-0.71913	-0.725343	5	47372514	47372689	176	+	ITPR2	protein_coding	70	55	49	50	31	78	46	49	46	58	41	33	30	40	64	75	44	80	35	37	51
ENSSSCG00000000570	E013	126.884	0.00717516	15.7791	0.00125858	0.0126676	14.8078	17.242	17.527	16.4592	0.488484	0.542031	0.337765	5	51062821	51063019	199	+	C2CD5	protein_coding	148	131	116	184	116	189	200	184	108	153	207	88	181	140	114	140	74	81	63	66	74
ENSSSCG00000000570	E015	110.471	0.00243754	13.4849	0.00369722	0.0296947	14.3314	16.1091	16.3158	15.6079	0.371695	0.412726	0.270445	5	51069345	51069496	152	+	C2CD5	protein_coding	151	131	109	136	84	146	174	148	87	120	175	91	150	130	93	117	64	99	53	63	73
ENSSSCG00000000570	E028	84.1364	0.00160063	13.2346	0.00415573	0.0325372	14.7378	13.3108	13.7331	14.7717	-0.319294	-0.2219	0.00726753	5	51112078	51112176	99	+	C2CD5	protein_coding	97	75	80	93	62	91	104	128	66	91	110	46	124	109	103	79	69	95	77	55	69
ENSSSCG00000000573	E003	77.8842	0.00652928	19.6319	0.000202327	0.00283737	9.58154	10.2494	11.401	10.7712	0.202902	0.526115	0.35323	5	51702734	51703813	1080	+	KCNJ8	protein_coding	152	111	72	3	5	0	211	306	1	0	1	4	447	382	11	4	40	27	14	1	1
ENSSSCG00000000576	E001	1069.19	0.00151095	14.358	0.00245626	0.0215648	39.5941	39.1045	38.5651	37.9754	-0.0579311	-0.12204	-0.192477	5	51810943	51811089	147	+	ENSSSCG00000000576	protein_coding	1390	1376	782	1053	946	961	730	982	890	1241	1194	475	1904	1419	948	757	1203	1125	1376	980	1063
ENSSSCG00000000576	E002	2235.33	0.000715013	12.5508	0.00571596	0.0416603	48.5343	48.0754	48.0494	47.4205	-0.0514601	-0.0543825	-0.125083	5	51814043	51814177	135	+	ENSSSCG00000000576	protein_coding	2934	2762	1703	2066	1935	1900	1672	2101	1846	2770	2415	977	3890	3131	2088	1611	2580	2408	2876	1985	2099
ENSSSCG00000000576	E006	2929.91	0.000396736	16.681	0.000821951	0.00897794	50.7711	51.4477	51.2824	51.7781	0.0750622	0.0567345	0.111647	5	51827569	51827686	118	+	ENSSSCG00000000576	protein_coding	3749	3345	2251	2612	2760	2537	2056	2842	2534	3582	3021	1101	5331	4273	2808	2365	3853	3364	3543	2286	2446
ENSSSCG00000000576	E007	3785.67	0.000402544	18.5034	0.000346277	0.00442772	54.4004	54.5337	54.6349	55.24	0.0146345	0.0257452	0.0921021	5	51828962	51829085	124	+	ENSSSCG00000000576	protein_coding	4823	4209	2863	3283	3487	3160	2669	3624	3184	4702	3961	1438	6918	5491	3689	3003	5040	4503	4817	2957	3155
ENSSSCG00000000579	E009	358.653	0.00302408	14.8322	0.0019658	0.0180765	25.5819	26.4604	26.5894	26.7993	0.125362	0.143568	0.173077	5	51943823	51943904	82	-	GOLT1B	protein_coding	275	291	350	357	264	477	378	459	287	462	471	365	314	353	469	359	387	359	350	346	285
ENSSSCG00000000579	E010	461.952	0.00209651	15.7395	0.00128233	0.012862	28.5297	29.1461	29.0841	29.4093	0.0831208	0.0748037	0.118343	5	51945167	51945345	179	-	GOLT1B	protein_coding	397	348	442	520	349	543	438	561	399	609	598	461	424	479	568	460	483	460	494	435	377
ENSSSCG00000000587	E001	554.588	0.00511585	14.9013	0.00190296	0.017608	32.3259	29.43	30.6081	30.989	-0.377675	-0.221977	-0.172271	5	53617358	53620120	2763	-	AEBP2	protein_coding	512	464	427	473	424	472	893	1103	388	538	901	586	812	476	494	328	584	702	658	398	354
ENSSSCG00000000587	E011	96.0937	0.014474	34.0148	1.96697e-07	8.36252e-06	16.47	16.9051	13.6609	13.2929	0.0844115	-0.593252	-0.678361	5	53690649	53691042	394	-	AEBP2	protein_coding	129	138	101	151	97	99	93	169	71	68	138	92	132	95	49	43	49	82	89	89	85
ENSSSCG00000000587	E012	15.8334	0.0891482	26.7503	6.64146e-06	0.000162339	8.08374	8.3104	4.71646	4.64705	0.0821798	-1.58242	-1.62561	5	53691043	53691509	467	-	AEBP2	protein_coding	21	41	15	42	25	12	5	10	9	7	31	8	13	17	3	3	7	9	26	16	16
ENSSSCG00000000588	E003	296.609	0.0056264	13.9047	0.00303781	0.0254881	24.3899	21.8927	22.9142	23.816	-0.383076	-0.22313	-0.0857358	5	53760826	53761702	877	-	PLEKHA5	protein_coding	341	296	53	298	194	132	254	505	143	164	107	79	476	676	509	495	642	495	263	142	172
ENSSSCG00000000588	E026	244.661	0.00354706	14.7343	0.00205838	0.0187499	20.2567	22.0923	22.3467	21.0825	0.298664	0.338711	0.136573	5	53832759	53833224	466	-	PLEKHA5	protein_coding	374	306	79	254	186	145	230	494	135	145	94	73	422	617	379	383	339	315	126	106	135
ENSSSCG00000000588	E045	1.48445	0.174306	13.4966	0.00367701	0.0295741	2.83151	2.50225	0.015973	1.5598	-0.357832	-14.9448	-1.72403	5	54016834	54016886	53	-	PLEKHA5	protein_coding	5	3	1	4	1	0	0	0	0	0	0	0	7	2	0	0	1	1	2	2	2
ENSSSCG00000000599	E019	12.1097	0.17018	14.8019	0.00199404	0.0182822	6.68498	6.85962	3.49739	5.03282	0.075938	-1.89024	-0.831599	5	56706430	56706458	29	-	DERA	protein_coding	15	12	34	22	12	15	0	2	1	5	9	7	27	26	4	1	3	9	11	16	25
ENSSSCG00000000600	E001	30.6321	0.0356942	16.734	0.00080156	0.00880058	10.6234	9.63214	7.96565	7.29469	-0.295501	-0.862473	-1.12295	5	56817606	56817823	218	+	EPS8	protein_coding	23	16	27	38	17	22	9	20	25	38	49	10	56	44	41	44	40	32	35	32	35
ENSSSCG00000000612	E015	31.392	0.00402391	14.9599	0.00185123	0.0172508	7.51471	9.7803	8.64865	8.69551	0.785503	0.417303	0.433418	5	58092341	58092348	8	-	ATF7IP	protein_coding	47	41	33	26	37	31	43	43	28	40	39	18	29	41	30	29	33	37	18	14	22
ENSSSCG00000000619	E009	32.1125	0.0101891	13.132	0.00435969	0.033777	7.70121	8.23972	9.67957	9.03051	0.200542	0.68181	0.473743	5	59430811	59430941	131	-	FAM234B	protein_coding	29	15	38	24	21	35	51	40	34	66	78	24	25	29	26	30	44	42	16	16	21
ENSSSCG00000000619	E012	34.2996	0.0272887	12.3377	0.00631157	0.0449406	10.0445	10.3861	8.49235	8.19971	0.100954	-0.502824	-0.607146	5	59440313	59440711	399	-	FAM234B	protein_coding	43	43	47	48	39	41	20	29	36	43	75	19	22	40	24	13	32	31	23	50	18
ENSSSCG00000000625	E001	2.61184	0.361871	20.7685	0.000117599	0.0018061	4.43787	3.17587	0.558503	1.00187	-0.971639	-5.99299	-4.30644	5	60149028	60149094	67	+	LRP6	protein_coding	5	17	8	2	7	0	0	1	0	0	0	0	0	0	1	0	1	0	9	1	1
ENSSSCG00000000625	E002	51.6189	0.0237147	32.2169	4.7106e-07	1.75388e-05	10.8287	12.1849	8.22321	9.42686	0.360432	-0.826034	-0.418233	5	60149204	60149375	172	+	LRP6	protein_coding	142	180	158	42	46	58	37	82	23	16	23	40	58	47	15	23	9	34	21	16	31
ENSSSCG00000000633	E001	8.35334	0.0433079	31.8468	5.63738e-07	2.04161e-05	6.57713	5.27857	3.11147	3.62075	-0.644551	-2.1814	-1.74179	5	61337862	61337862	1	+	YBX3	protein_coding	5	8	15	18	16	10	1	4	0	6	8	0	10	9	3	0	2	6	19	14	22
ENSSSCG00000000633	E002	466.253	0.0099752	62.256	1.93699e-13	9.66106e-11	32.1628	31.5365	26.6614	26.2229	-0.0804797	-0.735932	-0.797916	5	61337863	61338360	498	+	YBX3	protein_coding	587	664	500	910	823	357	381	457	218	299	419	140	562	545	162	133	263	470	784	378	864
ENSSSCG00000000633	E005	924.72	0.00166764	12.3736	0.00620711	0.0443849	37.0617	36.9722	37.9332	36.8053	-0.0108147	0.104821	-0.0310112	5	61343280	61343313	34	+	YBX3	protein_coding	1045	1032	809	1194	1215	905	1123	1247	581	897	977	372	1436	1320	492	384	661	1209	1147	605	1326
ENSSSCG00000000633	E006	1565.61	0.00802029	23.221	3.63179e-05	0.000673387	44.8964	44.7418	42.138	42.4145	-0.0176351	-0.316995	-0.284973	5	61345931	61346020	90	+	YBX3	protein_coding	2037	1894	1521	2258	2405	1431	1342	1635	834	1360	1609	589	2703	2175	699	473	893	1812	2116	1216	2493
ENSSSCG00000000633	E007	1752.28	0.0178439	21.0001	0.000105269	0.00164676	46.6969	46.6237	41.8213	44.1909	-0.00827074	-0.558031	-0.28487	5	61347835	61347957	123	+	YBX3	protein_coding	2434	2161	1748	2640	2849	1523	1068	1467	823	1422	1761	617	3271	2448	656	534	937	2257	2322	1475	2911
ENSSSCG00000000633	E009	1741.28	0.00388259	23.4835	3.20166e-05	0.000606507	45.5247	45.9012	43.087	44.805	0.0427292	-0.278835	-0.0819231	5	61356455	61356555	101	+	YBX3	protein_coding	2257	2012	1597	2481	2687	1630	1307	1794	949	1486	1787	608	3006	2240	796	699	1294	2521	2170	1270	2679
ENSSSCG00000000633	E010	2289.91	0.00233461	25.0185	1.53039e-05	0.000326278	47.2374	47.643	49.082	49.4633	0.0456533	0.206983	0.249572	5	61358216	61358387	172	+	YBX3	protein_coding	2569	2288	1784	2849	2819	2304	2455	3120	1479	2271	2526	910	3530	3032	1417	1238	2164	3800	2605	1355	3042
ENSSSCG00000000633	E011	1635.35	0.00862929	28.2183	3.26832e-06	8.94184e-05	42.0337	42.4017	45.6911	45.7726	0.0426396	0.419486	0.428745	5	61358985	61359084	100	+	YBX3	protein_coding	1713	1563	1120	1853	1740	1697	2116	2489	1080	1702	1842	658	2460	2148	1086	1084	1725	2870	1802	844	2000
ENSSSCG00000000633	E012	3280.79	0.00954739	24.8485	1.66087e-05	0.000349181	51.7169	51.3446	54.4752	54.5119	-0.0412467	0.304073	0.308102	5	61360718	61361253	536	+	YBX3	protein_coding	3228	2956	2351	3604	3880	3412	4021	4750	2106	3434	3796	1370	4920	4350	2587	1808	3516	5136	4111	1974	3822
ENSSSCG00000000635	E002	225.441	0.00506899	17.5048	0.000556369	0.00653619	20.986	22.5724	21.95	21.6654	0.253168	0.155314	0.109957	5	61429376	61429486	111	+	ENSSSCG00000000635	protein_coding	184	186	274	279	259	300	221	218	162	332	452	153	244	247	201	112	266	228	221	196	136
ENSSSCG00000000635	E003	112.114	0.00599186	16.6298	0.000842084	0.00916194	17.4036	15.3687	16.1517	16.4142	-0.400912	-0.24191	-0.189998	5	61433563	61433947	385	+	ENSSSCG00000000635	protein_coding	77	78	107	100	115	133	102	102	102	142	220	82	135	123	66	68	143	149	161	108	90
ENSSSCG00000000661	E002	207.477	0.0116138	14.5797	0.00221349	0.0198736	20.4047	19.8442	22.639	21.7627	-0.0944709	0.359589	0.221563	5	62557978	62558752	775	-	PHC1	protein_coding	233	187	161	247	144	196	254	284	179	290	271	191	153	339	181	145	238	236	185	173	199
ENSSSCG00000000661	E005	45.9174	0.00267948	13.956	0.00296566	0.0250074	10.3857	9.73683	11.2867	11.4454	-0.194513	0.252572	0.295152	5	62560868	62560976	109	-	PHC1	protein_coding	40	45	39	51	33	38	43	69	37	49	65	47	44	71	38	45	49	57	39	41	46
ENSSSCG00000000661	E009	36.4354	0.0141228	44.8076	1.0166e-09	1.06477e-07	11.9229	10.5706	7.78204	8.66353	-0.366813	-1.28335	-0.964419	5	62563711	62564040	330	-	PHC1	protein_coding	46	62	61	58	29	36	19	31	14	29	37	14	46	39	16	16	25	28	53	44	72
ENSSSCG00000000661	E010	11.2647	0.0293406	36.5069	5.85057e-08	3.02054e-06	6.82466	6.62501	3.94062	4.13902	-0.0873961	-1.6047	-1.46193	5	62564041	62564042	2	-	PHC1	protein_coding	17	23	25	25	13	8	5	7	2	9	7	6	9	12	2	2	3	10	9	16	28
ENSSSCG00000000661	E011	11.1694	0.0297517	35.3762	1.0145e-07	4.78317e-06	6.82463	6.56591	3.94062	4.13886	-0.113743	-1.60469	-1.46203	5	62564043	62564043	1	-	PHC1	protein_coding	16	22	25	25	13	8	5	7	2	9	7	6	9	12	2	2	3	10	9	16	28
ENSSSCG00000000661	E012	11.126	0.0292851	35.1922	1.10952e-07	5.14571e-06	6.82466	6.53697	3.94062	4.13905	-0.126746	-1.6047	-1.46192	5	62564044	62564045	2	-	PHC1	protein_coding	16	22	25	24	13	8	5	7	2	9	7	6	9	12	2	2	3	10	9	16	28
ENSSSCG00000000661	E013	61.9933	0.0138626	13.1821	0.004259	0.0331678	12.8223	13.3293	11.9369	11.4146	0.120333	-0.220449	-0.357343	5	62564046	62564488	443	-	PHC1	protein_coding	90	81	84	94	71	56	47	69	52	66	68	45	55	109	20	34	26	63	48	63	86
ENSSSCG00000000665	E004	123.853	0.00642347	15.718	0.00129537	0.0129691	14.5214	14.8289	14.8213	16.4985	0.0661973	0.0645807	0.407154	5	62687753	62687956	204	-	RIMKLB	protein_coding	81	54	309	110	86	198	390	287	43	61	219	360	80	78	46	33	2	17	39	62	95
ENSSSCG00000000681	E002	503.791	0.0141679	32.9836	3.24636e-07	1.27941e-05	32.6497	31.2608	26.916	28.5215	-0.17821	-0.762284	-0.541138	5	63872139	63872279	141	-	P3H3	protein_coding	745	740	970	655	569	413	217	254	209	282	400	339	493	584	326	220	224	1048	802	493	658
ENSSSCG00000000681	E003	392.257	0.0105773	37.3842	3.81585e-08	2.11707e-06	30.1952	28.3055	24.5904	25.8713	-0.253044	-0.778803	-0.592688	5	63873045	63873120	76	-	P3H3	protein_coding	547	593	779	464	430	303	184	238	171	188	314	265	398	419	264	173	182	793	637	381	550
ENSSSCG00000000681	E004	425.016	0.00913845	42.0515	3.91251e-09	3.22112e-07	30.7071	29.3643	25.3472	26.7306	-0.177421	-0.735351	-0.538021	5	63873197	63873314	118	-	P3H3	protein_coding	620	627	874	498	452	377	199	268	182	218	350	263	397	493	310	189	176	866	643	410	589
ENSSSCG00000000681	E005	315.933	0.0464174	50.6354	5.85014e-11	1.02177e-08	29.6683	27.8819	18.7756	21.5527	-0.241229	-1.64412	-1.17616	5	63873461	63873611	151	-	P3H3	protein_coding	512	594	695	466	472	234	57	92	90	119	203	141	275	343	171	74	88	483	568	368	559
ENSSSCG00000000681	E006	317.621	0.0388326	61.1326	3.36703e-13	1.49067e-10	30.131	27.9306	18.5451	21.3382	-0.295818	-1.74643	-1.272	5	63873924	63874025	102	-	P3H3	protein_coding	554	604	686	469	495	168	79	100	72	102	185	147	286	289	143	101	104	466	622	401	535
ENSSSCG00000000681	E008	735.16	0.00940329	20.6199	0.000126251	0.00191435	32.5601	32.5525	36.2923	35.159	-0.000964945	0.463987	0.325224	5	63878529	63878596	68	-	P3H3	protein_coding	741	835	1037	699	645	651	875	878	432	476	636	714	624	815	775	667	568	1715	812	477	649
ENSSSCG00000000681	E009	768.701	0.0138882	29.8026	1.51853e-06	4.69727e-05	31.6218	32.5902	37.1588	36.4582	0.123979	0.689146	0.60431	5	63878731	63878783	53	-	P3H3	protein_coding	723	869	1031	656	627	723	930	999	477	516	678	728	648	865	861	824	666	1890	720	460	602
ENSSSCG00000000681	E010	978.804	0.0144331	28.9464	2.29824e-06	6.63904e-05	34.2774	35.5366	40.0103	39.3298	0.155592	0.69266	0.612332	5	63880611	63880700	90	-	P3H3	protein_coding	993	1039	1309	865	796	982	1130	1279	632	664	869	901	792	1156	1028	1059	868	2418	885	594	770
ENSSSCG00000000681	E011	1067.03	0.00848274	32.8677	3.43448e-07	1.34467e-05	35.6405	36.985	40.4541	40.3027	0.163621	0.576476	0.558703	5	63881649	63881785	137	-	P3H3	protein_coding	1097	1127	1500	978	907	1159	1020	1207	636	732	983	1045	899	1268	1086	1104	871	2711	930	674	923
ENSSSCG00000000681	E015	351.07	0.0087311	28.662	2.63727e-06	7.45553e-05	25.4395	26.9494	27.915	23.9371	0.21464	0.348389	-0.221215	5	63884350	63885034	685	-	P3H3	protein_coding	427	510	576	535	335	382	237	286	287	270	420	366	236	370	235	185	185	618	364	266	364
ENSSSCG00000000684	E004	8.1384	0.0244305	13.0882	0.00444964	0.034316	5.49395	5.01181	3.43584	4.77736	-0.268294	-1.36623	-0.408011	5	63846322	63846396	75	-	USP5	protein_coding	12	11	8	8	10	6	3	2	6	8	8	1	8	13	9	5	7	6	10	12	18
ENSSSCG00000000685	E001	14.0259	0.0852859	27.9567	3.70888e-06	9.93666e-05	4.83213	6.14823	4.24764	8.67871	0.704347	-0.375427	1.72312	5	63838506	63838634	129	-	TPI1	protein_coding	11	16	12	19	13	8	6	22	6	9	5	5	18	19	27	22	15	37	9	15	7
ENSSSCG00000000685	E012	454.103	0.00449345	18.7047	0.000314649	0.00409067	31.2885	28.6269	28.8609	27.7112	-0.352244	-0.320622	-0.477269	5	63842819	63843032	214	-	TPI1	protein_coding	267	259	450	531	442	462	965	615	563	727	479	135	245	334	259	193	480	398	701	915	337
ENSSSCG00000000690	E001	33.2523	0.294442	46.6301	4.16596e-10	5.11369e-08	11.5251	13.8654	4.21943	3.02044	0.57132	-2.97324	-3.94343	5	63951722	63951734	13	+	MLF2	protein_coding	50	80	47	107	136	4	0	2	4	6	27	5	4	5	5	0	2	3	82	58	44
ENSSSCG00000000690	E002	373.505	0.0139282	38.7368	1.97343e-08	1.22609e-06	29.3187	29.7988	24.5266	24.4877	0.063931	-0.671907	-0.677657	5	63951735	63951875	141	+	MLF2	protein_coding	440	401	387	575	637	266	235	292	273	308	547	232	291	310	212	232	271	287	605	546	475
ENSSSCG00000000690	E007	691.539	0.00246874	14.6118	0.00218035	0.0196409	33.1219	33.1307	34.3071	34.3841	0.00111554	0.148546	0.158127	5	63953094	63953129	36	+	MLF2	protein_coding	570	590	466	696	687	704	675	775	681	923	1116	544	598	717	650	594	753	709	880	757	654
ENSSSCG00000000690	E009	993.654	0.00129231	18.1228	0.000414924	0.00515029	37.5479	37.5066	38.6241	38.4291	-0.00496184	0.128755	0.105512	5	63954184	63954237	54	+	MLF2	protein_coding	869	846	721	1022	945	997	906	1117	998	1379	1600	783	867	1117	916	761	1049	959	1257	1074	1013
ENSSSCG00000000691	E013	286.287	0.00904173	20.0681	0.000164316	0.00238347	25.5075	25.9316	22.729	23.3266	0.0609101	-0.415272	-0.32338	5	63972531	63972733	203	-	COPS7A	protein_coding	354	302	353	368	358	238	201	225	161	297	325	235	319	295	233	192	201	290	364	341	379
ENSSSCG00000000693	E014	52.5398	0.00697285	16.5337	0.000881246	0.00950544	13.1926	11.1614	10.5101	11.4512	-0.514015	-0.696525	-0.435843	5	64142022	64142189	168	-	NCAPD2	protein_coding	40	51	45	26	24	46	101	84	41	92	127	9	38	46	21	45	73	59	76	67	48
ENSSSCG00000000693	E027	31.2762	0.00823434	12.6372	0.00549064	0.0404054	8.5082	8.64912	9.37484	7.774	0.0489522	0.289835	-0.268085	5	64152306	64152429	124	-	NCAPD2	protein_coding	26	31	33	9	16	21	62	47	37	85	103	20	12	21	11	17	40	25	40	24	12
ENSSSCG00000000693	E028	33.7854	0.00844673	17.9098	0.000459107	0.00559093	8.61669	9.27432	9.82721	7.71315	0.219774	0.393632	-0.329116	5	64152502	64152629	128	-	NCAPD2	protein_coding	30	40	31	14	21	21	64	49	30	90	135	24	13	24	12	21	30	24	37	26	15
ENSSSCG00000000693	E029	31.8118	0.0094761	14.8868	0.00191595	0.017709	7.58948	9.15094	9.51863	7.89315	0.556643	0.674719	0.116226	5	64154698	64154840	143	-	NCAPD2	protein_coding	33	37	36	16	11	20	63	49	31	74	129	21	18	24	11	22	28	27	27	25	8
ENSSSCG00000000693	E032	25.3233	0.0124282	14.1718	0.00268038	0.0230981	7.7667	7.33892	8.6892	6.85165	-0.16763	0.333606	-0.370315	5	64156403	64156478	76	-	NCAPD2	protein_coding	19	20	20	12	13	13	53	35	29	80	88	18	12	14	16	19	19	17	26	20	17
ENSSSCG00000000693	E036	89.8647	0.0804353	14.5022	0.00229552	0.0204507	14.0245	16.8905	11.1072	16.7559	0.59264	-0.719688	0.5667	5	64166710	64167410	701	-	NCAPD2	protein_coding	136	142	58	73	73	84	85	121	48	100	98	56	145	108	78	65	113	136	81	46	93
ENSSSCG00000000694	E007	17038.1	0.000643833	12.2409	0.00660193	0.0465321	75.1733	75.2234	74.9589	75.6146	0.00534325	-0.0228767	0.0470812	5	64130252	64130335	84	-	ENSSSCG00000000694	protein_coding	11677	12008	16627	18648	18681	20874	33229	18557	18315	27314	16563	4553	10638	13477	10162	9221	28564	17676	26115	18225	16511
ENSSSCG00000000694	E008	14262.7	0.000697834	17.2696	0.000622001	0.00715618	73.1224	73.0658	72.1899	73.1066	-0.00605075	-0.099655	-0.00168496	5	64130419	64130497	79	-	ENSSSCG00000000694	protein_coding	9872	10177	14095	15669	16554	17455	25800	14594	15154	22925	13933	3887	9143	10998	8133	7600	23655	15013	22462	15532	14299
ENSSSCG00000000695	E002	3.99073	0.241339	17.4337	0.000575456	0.00671836	4.28771	4.13833	1.61291	2.1034	-0.103136	-2.83128	-2.064	5	64116154	64116285	132	+	IFFO1	protein_coding	8	7	4	20	7	3	0	1	0	0	3	1	0	9	1	0	0	1	5	7	8
ENSSSCG00000000695	E003	42.6548	0.0649554	19.3293	0.000233717	0.00319139	12.0844	11.783	8.06689	8.72271	-0.0774539	-1.21801	-0.985399	5	64116286	64116939	654	+	IFFO1	protein_coding	100	79	52	102	50	34	10	21	10	28	31	26	29	71	26	20	13	33	62	30	78
ENSSSCG00000000695	E005	50.2669	0.0166419	14.4188	0.00238708	0.0210919	11.8131	11.6554	9.45545	11.2606	-0.0411438	-0.674464	-0.146362	5	64120579	64120639	61	+	IFFO1	protein_coding	84	82	72	65	47	58	20	32	21	39	23	40	54	92	41	36	30	70	50	38	73
ENSSSCG00000000695	E009	12.4446	0.0578056	22.1869	5.96429e-05	0.00102142	6.10137	6.8516	3.63409	5.0143	0.340879	-1.51059	-0.57397	5	64122642	64122665	24	+	IFFO1	protein_coding	38	26	23	28	9	12	3	3	1	4	5	9	15	13	9	3	2	19	16	10	15
ENSSSCG00000000696	E006	159.117	0.00310552	19.0969	0.000261073	0.00350528	17.0366	19.7242	19.1374	18.7182	0.484703	0.383288	0.309437	5	64110244	64110299	56	+	NOP2	protein_coding	144	167	149	209	196	223	209	186	103	199	185	112	200	223	96	124	192	185	120	81	140
ENSSSCG00000000696	E007	235.048	0.00184992	24.4611	2.00119e-05	0.000408054	20.5172	23.0746	22.6371	21.9204	0.408165	0.340556	0.227933	5	64110415	64110566	152	+	NOP2	protein_coding	209	270	230	300	268	307	261	262	184	292	309	169	327	301	136	176	287	250	176	145	202
ENSSSCG00000000696	E012	164.225	0.00236191	14.1363	0.00272535	0.0233997	20.0523	18.1738	19.5337	19.3538	-0.328811	-0.0884307	-0.119517	5	64112629	64112768	140	+	NOP2	protein_coding	131	155	127	181	155	151	176	199	133	178	245	110	199	245	80	136	227	216	200	116	180
ENSSSCG00000000697	E002	29.3831	0.258985	55.3115	5.89199e-12	1.54567e-09	12.8439	12.2134	2.89578	3.39131	-0.155309	-4.39864	-3.94086	5	64071757	64071864	108	+	CHD4	protein_coding	46	98	34	105	101	4	0	2	3	4	8	3	11	9	0	4	2	4	51	58	48
ENSSSCG00000000697	E003	3.07206	0.0742982	26.8966	6.18877e-06	0.000152925	3.51342	3.92922	1.58221	1.64755	0.324735	-2.30822	-2.19134	5	64072697	64072713	17	+	CHD4	protein_coding	6	2	9	8	9	5	0	1	1	0	2	2	3	2	2	0	0	0	2	5	4
ENSSSCG00000000697	E004	190.586	0.0137474	38.16	2.61441e-08	1.54398e-06	22.2218	22.6321	18.1248	18.2543	0.0641801	-0.691229	-0.667724	5	64072714	64072891	178	+	CHD4	protein_coding	236	308	188	322	318	227	176	178	135	166	186	79	174	256	145	118	135	176	155	187	202
ENSSSCG00000000697	E005	314.584	0.00590555	16.3114	0.000978873	0.0103538	24.7944	26.407	24.0205	23.8258	0.232332	-0.114725	-0.143958	5	64076421	64076542	122	+	CHD4	protein_coding	393	424	264	448	415	429	351	386	255	296	338	171	280	410	336	260	261	333	201	234	279
ENSSSCG00000000697	E006	685.604	0.00506056	12.8179	0.00504745	0.037808	31.1072	34.17	33.1803	32.7576	0.389422	0.265317	0.211837	5	64076732	64076947	216	+	CHD4	protein_coding	845	818	531	931	729	1004	757	979	621	705	721	463	672	915	712	702	652	724	355	415	534
ENSSSCG00000000697	E010	311.21	0.00345227	13.9881	0.00292143	0.0247117	24.1869	24.8023	25.7683	23.7929	0.0910296	0.231214	-0.0590219	5	64078256	64078391	136	+	CHD4	protein_coding	374	380	230	378	305	361	457	467	299	332	338	242	239	389	295	319	282	347	181	219	271
ENSSSCG00000000697	E015	525.45	0.00425622	14.918	0.00188808	0.0175061	28.8153	30.6541	31.1039	29.2916	0.244194	0.302826	0.0639847	5	64081228	64081359	132	+	CHD4	protein_coding	606	547	510	749	457	702	737	777	487	603	560	377	420	677	437	572	532	570	313	292	454
ENSSSCG00000000697	E016	517.562	0.0026302	12.967	0.00470862	0.0358447	28.4709	30.3971	30.6029	29.5603	0.257109	0.284105	0.146459	5	64081442	64081538	97	+	CHD4	protein_coding	558	540	462	721	551	639	627	768	495	551	553	379	512	679	456	533	480	630	308	348	366
ENSSSCG00000000697	E033	572.188	0.0024933	13.7504	0.00326542	0.0269435	32.1348	30.3935	30.6112	31.8069	-0.225693	-0.197156	-0.0420553	5	64095820	64095985	166	+	CHD4	protein_coding	570	623	422	740	519	596	719	834	462	522	509	350	515	792	569	664	805	680	531	404	496
ENSSSCG00000000697	E039	624.535	0.00499458	12.1283	0.00695618	0.048397	33.132	30.9888	31.6283	33.025	-0.274624	-0.191795	-0.0135195	5	64098404	64098536	133	+	CHD4	protein_coding	669	618	441	716	636	560	758	761	513	643	600	421	593	736	616	704	995	825	597	472	492
ENSSSCG00000000697	E040	708.317	0.00402968	13.5077	0.00365789	0.0294505	34.7005	32.5369	33.0046	34.3652	-0.271539	-0.212211	-0.0416082	5	64103332	64103527	196	+	CHD4	protein_coding	743	689	554	793	748	649	874	972	562	692	639	457	655	881	731	740	1095	930	656	548	584
ENSSSCG00000000697	E042	682.649	0.0043618	14.2592	0.0025728	0.0223568	33.6368	32.1523	32.3646	34.3407	-0.18803	-0.160903	0.0879259	5	64104300	64104463	164	+	CHD4	protein_coding	697	639	567	756	720	660	812	893	560	722	591	393	686	857	719	723	1077	959	614	467	552
ENSSSCG00000000702	E003	10.6384	0.223241	23.1918	3.68308e-05	0.000681777	6.84413	7.33677	2.77664	3.88344	0.205054	-2.62831	-1.65556	5	64003504	64003636	133	+	ZNF384	protein_coding	18	23	20	29	18	5	0	0	3	5	6	5	16	12	3	0	1	7	10	10	30
ENSSSCG00000000702	E010	76.2405	0.00310396	16.8788	0.000748493	0.00831949	12.6844	14.5677	13.7342	12.9981	0.432104	0.247121	0.0756283	5	64013632	64013679	48	+	ZNF384	protein_coding	97	90	95	70	53	79	94	121	66	74	111	60	59	97	52	58	97	99	62	56	61
ENSSSCG00000000706	E003	329.234	0.00248977	16.6325	0.000841007	0.0091531	26.0279	25.8625	23.787	25.2381	-0.0236314	-0.328269	-0.113679	5	64271993	64272022	30	-	LTBR	protein_coding	412	442	350	291	306	380	190	329	187	243	258	183	407	546	393	359	360	525	303	224	354
ENSSSCG00000000706	E009	328.131	0.00432552	13.9493	0.00297491	0.0250683	24.1715	24.4745	26.0869	25.6332	0.0450154	0.279059	0.214086	5	64273398	64273423	26	-	LTBR	protein_coding	338	374	295	245	208	449	299	504	196	330	224	216	395	548	400	443	398	504	227	203	300
ENSSSCG00000000706	E016	168.919	0.0316674	53.8317	1.21875e-11	2.79523e-09	23.9981	22.064	15.701	15.7713	-0.297528	-1.42979	-1.41551	5	64278199	64278469	271	-	LTBR	protein_coding	291	313	254	268	211	117	66	157	59	100	93	60	194	206	119	103	90	145	221	212	284
ENSSSCG00000000708	E002	302.034	0.030965	15.2047	0.00164985	0.0157352	26.1547	26.9392	21.2772	23.6341	0.110662	-0.738106	-0.369419	5	64319073	64319387	315	+	TNFRSF1A	protein_coding	495	416	395	387	292	334	126	234	149	233	224	151	350	572	290	210	197	476	282	254	402
ENSSSCG00000000708	E007	375.614	0.00304937	17.3424	0.000600918	0.00695545	25.941	26.3424	27.4125	26.9547	0.057123	0.207023	0.1433	5	64327529	64327678	150	+	TNFRSF1A	protein_coding	401	421	418	294	231	434	411	629	275	338	251	236	345	581	411	472	394	673	314	236	367
ENSSSCG00000000708	E008	321.91	0.00329813	19.8096	0.000185888	0.00264593	24.7149	24.4959	26.006	25.4029	-0.0323065	0.187037	0.100373	5	64327804	64327882	79	+	TNFRSF1A	protein_coding	329	348	342	249	178	384	361	538	235	292	224	214	283	501	358	392	357	578	290	199	322
ENSSSCG00000000708	E009	311.5	0.00536832	24.4551	2.00696e-05	0.000408975	24.0631	23.885	25.9565	25.1869	-0.0266954	0.276642	0.1657	5	64329731	64329801	71	+	TNFRSF1A	protein_coding	303	326	363	241	142	346	336	526	221	306	241	225	268	448	390	394	345	566	303	181	275
ENSSSCG00000000708	E010	341.343	0.007109	19.7445	0.000191741	0.00271454	24.7116	24.9526	26.8656	26.0763	0.0353525	0.309074	0.197557	5	64329911	64330024	114	+	TNFRSF1A	protein_coding	319	380	384	258	182	396	393	567	224	344	290	224	264	460	431	455	409	611	344	187	281
ENSSSCG00000000708	E012	233.32	0.00422387	18.4716	0.000351546	0.00448424	21.1905	21.4715	22.8123	22.5601	0.0454738	0.257073	0.217908	5	64330328	64330356	29	+	TNFRSF1A	protein_coding	227	260	252	169	152	261	274	382	159	207	189	137	194	317	285	287	293	457	234	136	186
ENSSSCG00000000708	E014	467.761	0.0039495	13.7587	0.00325271	0.0268668	30.7143	30.1065	27.7283	28.2832	-0.0798086	-0.400204	-0.324202	5	64330488	64330800	313	+	TNFRSF1A	protein_coding	544	653	606	459	408	449	390	590	280	365	361	225	414	664	530	435	452	778	587	344	511
ENSSSCG00000000708	E015	354.666	0.0179141	67.4613	1.49187e-14	1.23495e-11	31.0915	29.2868	22.1287	22.7719	-0.237882	-1.27144	-1.17088	5	64330929	64331446	518	+	TNFRSF1A	protein_coding	484	611	514	491	463	303	195	288	143	227	244	149	257	374	295	257	261	439	617	359	518
ENSSSCG00000000712	E081	1.61182	0.092892	13.1423	0.00433879	0.0336455	0.0017	1.42754	2.44371	0.821571	19.4289	20.9825	17.8339	5	64956272	64956372	101	+	VWF	protein_coding	0	0	0	2	0	1	3	0	2	6	18	4	0	1	0	0	0	0	0	0	0
ENSSSCG00000000712	E089	26.1184	0.155286	13.1774	0.00426824	0.0332266	11.5799	7.57195	6.32846	7.08985	-1.27501	-1.80376	-1.46938	5	65001548	65002452	905	+	VWF	protein_coding	12	13	19	9	13	20	72	28	10	20	51	41	6	25	7	14	16	9	118	18	33
ENSSSCG00000000721	E001	34.9243	0.142025	13.2732	0.00408164	0.0320833	8.77183	8.84369	9.13613	10.067	0.0243576	0.121605	0.413039	5	65812243	65815557	3315	-	DYRK4	protein_coding	41	55	27	23	23	42	62	64	27	36	15	17	33	86	26	25	40	58	26	19	25
ENSSSCG00000000723	E002	36.0236	0.00960989	20.7683	0.000117611	0.00180613	8.98149	10.257	9.81564	7.96443	0.3989	0.266321	-0.357846	5	65897541	65897590	50	+	C12orf4	protein_coding	64	50	56	43	30	55	36	40	43	61	48	28	20	25	18	20	23	37	24	31	22
ENSSSCG00000000723	E003	13.5537	0.0236111	24.3359	2.12545e-05	0.000429522	6.28494	4.76451	7.27601	5.02036	-0.809983	0.431157	-0.65744	5	65898404	65898451	48	+	C12orf4	protein_coding	8	8	13	11	8	14	17	26	25	24	32	14	7	14	4	6	14	11	7	16	14
ENSSSCG00000000734	E001	5.47471	0.0366064	15.1032	0.00173053	0.0163684	4.83511	4.13692	2.13955	3.25002	-0.454034	-2.36464	-1.15448	5	66853404	66853442	39	+	TSPAN11	protein_coding	8	13	0	3	0	0	1	7	0	0	1	0	10	25	8	5	7	14	16	0	3
ENSSSCG00000000734	E004	23.0832	0.0144175	12.1009	0.0070453	0.04886	7.14894	8.13638	6.51035	6.69343	0.38303	-0.275608	-0.194027	5	66874090	66874184	95	+	TSPAN11	protein_coding	36	31	8	12	2	6	23	56	2	4	1	0	67	110	20	20	36	45	30	3	9
ENSSSCG00000000734	E012	70.45	0.00473689	16.9714	0.000716382	0.0080287	11.2228	10.6152	13.1048	11.7407	-0.169083	0.476551	0.137787	5	66910889	66911569	681	+	TSPAN11	protein_coding	73	63	2	10	5	12	90	228	20	16	10	6	175	304	102	94	150	125	61	7	39
ENSSSCG00000000735	E005	92.6876	0.00575442	12.6782	0.00538672	0.0398069	13.4164	14.3314	15.3458	14.9633	0.206509	0.422947	0.342765	5	66919590	66919691	102	-	TSPAN9	protein_coding	70	78	66	80	62	85	102	134	69	128	94	85	58	129	183	196	86	74	55	77	67
ENSSSCG00000000736	E020	14.4459	0.171165	23.9284	2.58544e-05	0.000507429	7.63783	8.34765	4.05024	5.08369	0.263715	-1.85735	-1.19552	5	67193699	67193919	221	-	TEAD4	protein_coding	18	16	12	24	22	8	3	6	4	4	20	5	46	9	4	0	0	8	36	19	35
ENSSSCG00000000736	E021	2.73315	0.317935	27.3475	4.97803e-06	0.000127335	3.35997	4.31946	0.0248916	2.16755	0.729561	-14.1606	-1.26903	5	67193920	67194072	153	-	TEAD4	protein_coding	7	3	3	6	7	0	0	0	0	0	0	0	11	1	0	0	0	0	7	4	6
ENSSSCG00000000737	E001	1084.98	0.00371343	12.6556	0.0054439	0.0401302	40.0563	38.7403	37.4868	38.725	-0.155667	-0.305602	-0.15749	5	67199448	67203852	4405	-	TULP3	protein_coding	720	679	665	1040	939	717	1339	1589	651	923	1529	574	2201	2110	1212	1065	1047	1181	1129	1125	1007
ENSSSCG00000000738	E003	45.5632	0.0669487	12.1817	0.00678609	0.0475089	12.6289	11.7731	9.73455	9.32374	-0.215798	-0.792487	-0.921923	5	67246003	67246124	122	-	RHNO1	protein_coding	69	59	53	63	51	20	27	30	38	72	49	28	56	57	15	34	21	24	70	67	55
ENSSSCG00000000742	E011	26.5085	0.0080784	16.7776	0.000785198	0.00865083	7.40282	8.80694	8.74907	7.20479	0.515772	0.496096	-0.0801002	5	67299691	67299786	96	-	ITFG2	protein_coding	27	29	20	25	33	25	17	28	26	46	46	39	16	27	21	29	19	28	18	27	13
ENSSSCG00000000743	E001	726.148	0.00290977	14.4563	0.0023455	0.0207857	34.7723	32.8977	34.1531	34.6728	-0.234621	-0.0768997	-0.012313	5	67313480	67314024	545	-	FKBP4	protein_coding	849	805	475	650	776	522	544	685	529	1050	881	344	981	1243	853	605	804	848	932	564	639
ENSSSCG00000000743	E008	843.047	0.00101662	14.452	0.00235019	0.0208145	34.6124	36.0213	36.0894	35.9355	0.173288	0.181607	0.162818	5	67316598	67316688	91	-	FKBP4	protein_coding	1086	1046	640	924	885	794	684	880	637	1172	1000	380	975	1278	860	812	1008	992	879	532	694
ENSSSCG00000000743	E012	557.642	0.00166699	18.5937	0.000331715	0.00427389	31.7452	31.9349	30.6312	30.2276	0.0243769	-0.144542	-0.197533	5	67319260	67319404	145	-	FKBP4	protein_coding	793	790	396	665	667	449	413	530	362	700	688	258	726	780	489	457	550	588	635	430	573
ENSSSCG00000000743	E013	295.2	0.00990463	23.7657	2.79575e-05	0.000541965	26.028	26.0033	23.0725	23.0412	-0.00352819	-0.436951	-0.441757	5	67321454	67321632	179	-	FKBP4	protein_coding	460	452	231	402	359	250	149	247	185	354	389	99	406	430	209	197	240	302	339	275	345
ENSSSCG00000000743	E014	5.72695	0.185044	33.6814	2.31303e-07	9.60373e-06	4.54555	5.74693	2.63372	1.36463	0.684655	-1.58357	-3.48405	5	67321633	67321810	178	-	FKBP4	protein_coding	13	14	7	25	18	2	0	3	0	5	7	0	0	1	0	0	0	4	5	6	11
ENSSSCG00000000745	E012	13.6625	0.0141202	18.5423	0.000339926	0.00436343	7.27009	6.70172	4.95723	5.54633	-0.239998	-1.12311	-0.79512	5	67383975	67384127	153	+	DDX11	protein_coding	15	14	14	17	17	15	6	10	6	21	20	4	18	16	3	7	18	19	21	12	21
ENSSSCG00000000745	E014	14.2549	0.0172978	15.9917	0.00113845	0.011686	6.27953	4.99902	5.66915	7.09762	-0.667339	-0.299754	0.360412	5	67385306	67385385	80	+	DDX11	protein_coding	3	10	8	10	4	16	16	12	8	25	21	6	28	30	9	14	26	27	19	11	10
ENSSSCG00000000746	E005	62.4834	0.0122515	43.3768	2.04698e-09	1.88537e-07	13.9135	13.9787	9.98394	11.5853	0.0146407	-1.01758	-0.56624	5	67397756	67397857	102	-	WASHC1	protein_coding	102	88	60	91	117	44	18	31	25	56	46	25	57	78	38	24	56	66	98	79	110
ENSSSCG00000000746	E006	41.8159	0.0468263	33.2611	2.83699e-07	1.14323e-05	12.6903	11.8824	8.18836	8.10593	-0.202491	-1.32437	-1.35443	5	67397858	67397947	90	-	WASHC1	protein_coding	82	59	46	68	76	21	12	20	13	40	43	8	48	41	7	11	14	31	77	73	85
ENSSSCG00000000746	E008	40.8673	0.0260677	17.0811	0.000680123	0.00769898	11.8498	11.0319	9.20803	8.95471	-0.218333	-0.763431	-0.846877	5	67397976	67398029	54	-	WASHC1	protein_coding	66	58	37	64	54	25	15	24	22	53	49	9	54	49	14	13	23	33	62	64	77
ENSSSCG00000000746	E010	177.138	0.00702483	18.577	0.000334357	0.00430456	18.7633	19.3632	21.4178	20.3007	0.105146	0.448423	0.26482	5	67398386	67398528	143	-	WASHC1	protein_coding	170	157	142	208	203	171	155	210	146	196	264	115	207	248	111	145	170	223	169	147	244
ENSSSCG00000000746	E017	19.6521	0.0240232	35.0397	1.19496e-07	5.48388e-06	9.1114	7.85769	5.10748	6.3099	-0.44081	-1.70678	-1.08791	5	67412380	67412404	25	-	WASHC1	protein_coding	29	25	27	36	23	11	4	7	7	17	11	5	31	20	8	9	9	13	33	37	47
ENSSSCG00000000746	E018	13.1021	0.144911	43.8149	1.65217e-09	1.57757e-07	8.3403	7.09537	2.15608	4.19537	-0.478807	-3.94523	-2.01609	5	67412405	67412431	27	-	WASHC1	protein_coding	25	23	15	32	23	3	0	0	1	1	6	1	20	8	1	5	2	3	27	37	33
ENSSSCG00000000753	E001	257.034	0.0272089	25.4824	1.22394e-05	0.000270054	24.4182	26.0199	21.2719	20.0469	0.232823	-0.486927	-0.689627	5	68000905	68001856	952	+	WNK1	protein_coding	210	229	285	445	232	312	257	217	361	386	448	326	110	221	222	229	83	97	109	412	214
ENSSSCG00000000753	E002	191.323	0.0124942	17.91	0.000459043	0.0055905	17.8284	21.3429	20.2547	19.1431	0.605287	0.426071	0.235819	5	68055984	68056028	45	+	WNK1	protein_coding	125	137	182	210	119	281	255	219	326	357	345	288	87	178	190	236	89	82	56	185	109
ENSSSCG00000000753	E003	208.589	0.0135394	12.3893	0.00616189	0.0441396	18.8875	21.3221	21.2557	20.0863	0.410984	0.400234	0.206811	5	68056100	68056155	56	+	WNK1	protein_coding	126	146	155	230	143	247	322	246	357	403	413	284	111	156	237	275	96	80	64	214	121
ENSSSCG00000000753	E016	390.683	0.0043153	14.039	0.00285258	0.0242365	25.5967	27.1001	27.1598	25.9277	0.213004	0.221323	0.0475018	5	68118449	68118565	117	+	WNK1	protein_coding	202	201	345	381	250	530	583	449	719	708	746	526	164	305	431	509	208	181	183	411	242
ENSSSCG00000000755	E005	3.96657	0.221804	12.2992	0.00642554	0.0455758	4.28666	4.12248	1.86393	2.26717	-0.113574	-2.41265	-1.84648	5	68223755	68223832	78	+	ERC1	protein_coding	3	3	3	22	12	6	2	2	0	0	4	2	1	8	2	0	0	1	2	3	9
ENSSSCG00000000755	E006	21.2045	0.0636383	16.9455	0.000725218	0.00810882	8.32687	8.57136	5.86286	5.98211	0.0861565	-1.03486	-0.975846	5	68223833	68223988	156	+	ERC1	protein_coding	29	40	22	59	32	36	10	20	10	14	32	14	22	22	11	15	4	8	6	13	35
ENSSSCG00000000755	E013	280.074	0.007908	12.3955	0.00614429	0.0440408	22.551	23.2998	23.9866	22.9814	0.115485	0.219333	0.0666761	5	68321653	68321820	168	+	ERC1	protein_coding	243	273	370	319	226	564	450	516	213	209	473	272	236	335	277	299	124	228	62	155	261
ENSSSCG00000000755	E017	221.621	0.0036251	13.7691	0.00323691	0.0267767	20.2344	21.3936	21.3362	21.2976	0.190817	0.181535	0.17529	5	68354014	68354154	141	+	ERC1	protein_coding	167	205	291	280	197	477	384	374	145	184	332	187	195	247	235	267	112	189	61	104	204
ENSSSCG00000000755	E018	312.948	0.00478318	19.1113	0.000259286	0.0034852	22.8443	24.7371	24.5003	24.5834	0.285184	0.25027	0.262555	5	68362387	68362580	194	+	ERC1	protein_coding	247	281	384	421	260	730	518	533	197	262	471	276	254	339	360	392	139	281	89	138	267
ENSSSCG00000000755	E036	3084.42	0.0229143	12.288	0.00645897	0.045757	54.9112	49.7079	50.57	52.4392	-0.57511	-0.479141	-0.272042	5	68603792	68608702	4911	+	ERC1	protein_coding	2466	2334	3357	3731	2565	5149	4259	4573	2101	3047	4786	2268	2314	3582	3306	3222	2542	3865	2126	2217	3242
ENSSSCG00000000757	E001	55.8262	0.0205902	32.7074	3.7124e-07	1.4355e-05	12.772	13.4983	9.77646	10.0929	0.171738	-0.814411	-0.718464	5	68755811	68755970	160	+	ADIPOR2	protein_coding	103	115	70	98	85	52	34	59	37	62	48	20	42	44	60	46	25	40	29	58	58
ENSSSCG00000000757	E004	254.35	0.00268308	23.1944	3.67851e-05	0.000681123	23.0967	23.6623	22.0278	21.7349	0.0861298	-0.166599	-0.213186	5	68782717	68782969	253	+	ADIPOR2	protein_coding	339	398	324	320	266	258	253	338	213	296	241	206	162	249	339	291	160	202	152	207	199
ENSSSCG00000000757	E007	233.477	0.00305184	12.3099	0.00639343	0.0454086	21.3985	20.9993	22.6036	22.095	-0.0648762	0.190985	0.111229	5	68800548	68800734	187	+	ADIPOR2	protein_coding	302	266	244	234	159	226	292	372	237	303	250	196	150	239	329	365	193	178	151	158	155
ENSSSCG00000000759	E002	14.4686	0.417731	31.9057	5.47841e-07	1.99247e-05	8.84914	10.3276	2.79981	2.56998	0.463986	-3.36584	-3.61378	5	68627338	68627547	210	+	WNT5B	protein_coding	3	6	4	49	63	0	0	0	2	0	25	0	2	6	3	2	0	3	47	46	29
ENSSSCG00000000759	E003	48.858	0.0355918	33.8332	2.14846e-07	9.0482e-06	12.953	13.4509	9.40715	9.48688	0.117192	-0.97364	-0.948321	5	68718569	68718721	153	+	WNT5B	protein_coding	9	16	19	70	98	14	13	10	41	106	126	10	11	55	62	51	18	24	87	123	61
ENSSSCG00000000759	E006	76.1715	0.042506	25.274	1.35321e-05	0.000293645	15.8709	15.5644	11.8707	12.0951	-0.0623764	-0.908521	-0.851061	5	68724073	68724150	78	+	WNT5B	protein_coding	12	17	29	114	123	16	13	20	85	179	187	13	18	84	118	91	36	17	147	199	75
ENSSSCG00000000759	E007	199.425	0.00168231	12.3434	0.00629467	0.0448429	19.803	20.5178	21.0061	20.5293	0.12031	0.200809	0.122216	5	68724153	68724332	180	+	WNT5B	protein_coding	16	41	72	199	187	86	126	83	312	551	609	72	53	225	403	309	126	77	212	356	134
ENSSSCG00000000759	E010	856.646	0.0213105	26.1801	8.74412e-06	0.00020416	33.0186	33.1507	35.7816	38.4814	0.0166943	0.343517	0.669455	5	68730664	68731927	1264	+	WNT5B	protein_coding	95	131	257	525	623	425	621	391	1214	2164	2608	312	248	1084	2296	1647	715	350	632	1443	505
ENSSSCG00000000764	E001	25.1748	0.0338007	41.7455	4.54331e-09	3.61928e-07	9.95669	9.14793	5.423	6.37744	-0.254359	-1.79801	-1.32297	5	69500285	69500372	88	-	HDHD5	protein_coding	58	46	38	37	45	16	3	5	7	9	17	5	32	25	15	2	12	21	44	31	55
ENSSSCG00000000764	E002	43.6211	0.0179493	45.4099	7.57103e-10	8.42707e-08	12.8005	10.9303	7.71468	9.58578	-0.48409	-1.52788	-0.880497	5	69500428	69500613	186	-	HDHD5	protein_coding	76	61	59	68	54	33	5	8	25	28	24	4	81	56	31	13	16	50	94	52	75
ENSSSCG00000000764	E006	62.0131	0.00305443	15.1578	0.00168668	0.016019	11.5845	11.8687	13.2474	12.465	0.074203	0.413378	0.224898	5	69507275	69507387	113	-	HDHD5	protein_coding	80	71	65	72	68	64	31	49	66	57	69	21	134	77	43	29	56	89	79	55	44
ENSSSCG00000000765	E001	106.419	0.0309044	48.1032	2.0245e-10	2.75261e-08	19.3285	18.8939	12.3835	13.0647	-0.07602	-1.42387	-1.2583	5	69461290	69461678	389	+	IL17RA	protein_coding	155	162	140	262	127	64	34	58	57	100	91	15	99	115	49	51	65	109	148	123	234
ENSSSCG00000000765	E006	234.611	0.00382329	17.5158	0.000553473	0.0065076	21.2521	22.2693	22.7545	22.7235	0.162401	0.23813	0.233314	5	69470994	69471073	80	+	IL17RA	protein_coding	192	212	202	292	220	229	168	314	248	320	277	69	281	319	217	249	277	355	171	149	310
ENSSSCG00000000765	E007	151.463	0.00811008	17.5028	0.000556894	0.00654118	17.0899	18.1213	19.3912	19.0521	0.191955	0.417275	0.358201	5	69471074	69471076	3	+	IL17RA	protein_coding	103	126	129	179	144	148	121	218	170	235	181	34	199	204	126	184	177	225	100	97	183
ENSSSCG00000000765	E009	152.276	0.0085745	14.4539	0.00234808	0.0208033	17.4401	18.0328	19.3557	19.1267	0.109672	0.344979	0.305114	5	69472127	69472130	4	+	IL17RA	protein_coding	112	114	134	172	140	148	114	217	173	235	184	32	201	210	132	190	181	210	107	99	192
ENSSSCG00000000765	E010	281.341	0.00434829	32.707	3.71312e-07	1.4355e-05	22.8488	23.1934	25.1368	24.574	0.0529966	0.342971	0.260459	5	69472131	69472239	109	+	IL17RA	protein_coding	224	239	208	291	261	262	230	401	291	461	330	85	340	380	256	321	363	398	220	177	354
ENSSSCG00000000765	E011	389.677	0.00459694	37.1116	4.35787e-08	2.36617e-06	26.4063	26.0741	28.3895	28.0083	-0.047168	0.274949	0.22293	5	69473242	69473368	127	+	IL17RA	protein_coding	304	307	224	402	365	393	320	543	414	625	444	122	411	564	375	465	496	581	346	262	473
ENSSSCG00000000765	E012	312.653	0.00592925	29.9571	1.40901e-06	4.40414e-05	24.1437	23.9031	26.1777	25.7005	-0.0360203	0.296121	0.227907	5	69474843	69474890	48	+	IL17RA	protein_coding	237	239	181	305	301	338	237	432	324	506	379	114	301	427	325	380	381	496	272	207	382
ENSSSCG00000000765	E013	432.826	0.005334	31.3027	7.33988e-07	2.54836e-05	27.1005	27.5892	29.5534	28.921	0.0677943	0.334047	0.249349	5	69475018	69475181	164	+	IL17RA	protein_coding	362	345	256	480	386	490	317	604	459	658	549	160	437	605	462	497	477	675	364	297	495
ENSSSCG00000000765	E014	270.155	0.00337592	18.2546	0.00038975	0.00488615	22.9345	23.224	24.3357	24.0127	0.0444566	0.211969	0.1638	5	69475634	69475717	84	+	IL17RA	protein_coding	243	229	193	284	237	309	182	353	273	424	331	87	304	395	278	293	271	407	239	190	328
ENSSSCG00000000765	E019	915.25	0.00852251	35.1518	1.13154e-07	5.23299e-06	40.2575	38.6485	34.7513	34.9382	-0.190265	-0.662909	-0.639789	5	69478669	69479777	1109	+	IL17RA	protein_coding	942	966	656	1416	1261	816	414	796	740	1211	964	238	861	1344	751	587	831	1080	1362	863	1445
ENSSSCG00000000765	E020	77.4169	0.04034	38.0143	2.80678e-08	1.63553e-06	17.6718	15.982	10.4591	11.209	-0.32589	-1.64224	-1.43204	5	69479778	69479779	2	+	IL17RA	protein_coding	82	93	75	160	156	46	15	35	36	78	67	16	62	81	51	27	44	88	189	80	143
ENSSSCG00000000765	E021	142.818	0.0180848	36.4836	5.91722e-08	3.04856e-06	21.662	19.8423	14.9301	16.5579	-0.300243	-1.22853	-0.897488	5	69479780	69479831	52	+	IL17RA	protein_coding	141	157	118	268	223	104	38	83	101	148	117	36	143	196	107	85	115	174	288	135	239
ENSSSCG00000000765	E022	156.748	0.011136	30.8029	9.35293e-07	3.12897e-05	21.551	20.1557	16.2728	18.0182	-0.229388	-0.935721	-0.603997	5	69479832	69479878	47	+	IL17RA	protein_coding	158	162	136	260	196	145	42	103	122	181	145	41	163	246	144	100	140	199	270	140	243
ENSSSCG00000000765	E023	314.083	0.0142467	13.1586	0.00430582	0.0334517	27.8471	25.8749	23.106	24.5167	-0.27643	-0.686363	-0.473957	5	69479879	69480112	234	+	IL17RA	protein_coding	303	307	229	438	373	295	98	236	278	431	299	93	344	536	294	194	310	400	496	283	466
ENSSSCG00000000766	E023	3.96779	0.0948669	12.5729	0.00565743	0.0413445	3.54354	3.59493	2.31238	1.83744	0.0417826	-1.23629	-1.90093	5	69736121	69736174	54	+	CECR2	protein_coding	18	7	7	10	12	3	1	1	0	5	2	0	3	3	0	0	0	3	1	4	4
ENSSSCG00000000769	E013	41.3802	0.02552	14.724	0.00206837	0.0188167	11.462	11.0741	9.40187	8.94728	-0.104953	-0.59923	-0.747584	5	69874314	69874652	339	-	BID	protein_coding	56	47	64	41	48	42	27	34	38	65	70	34	57	36	22	13	22	33	33	43	53
ENSSSCG00000000770	E001	423.842	0.0113318	12.157	0.00686425	0.047913	29.2595	27.0635	26.5536	29.0614	-0.299958	-0.371484	-0.0265554	5	69887892	69890329	2438	-	MICAL3	protein_coding	308	374	404	492	360	430	460	406	406	581	970	427	265	532	409	350	394	465	319	384	379
ENSSSCG00000000770	E007	32.684	0.00664058	17.2869	0.000616931	0.00710698	10.4917	9.51949	7.96031	8.62465	-0.293072	-0.826705	-0.588338	5	69911076	69911170	95	-	MICAL3	protein_coding	36	38	39	32	32	45	22	22	22	35	87	35	24	37	22	19	18	32	18	44	39
ENSSSCG00000000770	E008	142.841	0.0284769	28.7844	2.48558e-06	7.09493e-05	20.8845	19.6052	15.8523	15.9648	-0.214738	-0.911571	-0.888901	5	69911424	69913110	1687	-	MICAL3	protein_coding	174	155	187	197	196	151	77	111	97	152	378	140	72	209	60	65	57	117	106	170	185
ENSSSCG00000000770	E040	58.8663	0.00247015	17.0387	0.000693921	0.00782953	10.8253	11.2289	12.4784	11.3919	0.111326	0.434678	0.155269	5	69983031	69983238	208	-	MICAL3	protein_coding	47	52	54	58	42	61	83	63	74	81	182	87	37	49	39	59	36	51	24	41	43
ENSSSCG00000000783	E010	51.9587	0.0868801	20.8569	0.000112729	0.00174298	13.7789	13.4975	8.45271	9.04465	-0.0644258	-1.48568	-1.28372	5	71673028	71673785	758	-	SLC2A13	protein_coding	86	94	90	160	51	37	28	47	39	28	54	47	27	34	34	26	8	19	32	71	79
ENSSSCG00000000795	E008	3.64841	0.103142	18.8616	0.000292013	0.00384356	1.05634	2.61012	0.654827	1.28219	2.61376	-1.38023	0.559417	5	74527501	74527701	201	-	ADAMTS20	protein_coding	14	12	17	19	5	9	0	1	0	0	0	0	0	1	0	0	0	0	0	0	1
ENSSSCG00000000795	E015	12.246	0.063104	16.2142	0.00102489	0.0107413	4.80291	3.72726	5.10309	6.72154	-0.737519	0.176843	0.984026	5	74573058	74573341	284	-	ADAMTS20	protein_coding	7	24	64	19	17	23	15	9	5	4	24	5	11	4	0	0	5	8	1	2	18
ENSSSCG00000000795	E019	7.38254	0.0476675	14.1562	0.00270007	0.0232333	3.79164	3.03341	3.13202	5.83458	-0.647105	-0.554407	1.25631	5	74573460	74573624	165	-	ADAMTS20	protein_coding	18	14	34	17	9	10	7	1	1	3	9	2	10	6	0	0	2	3	1	1	11
ENSSSCG00000000795	E033	4.71501	0.0420167	13.377	0.00388828	0.0308589	2.79345	2.39748	3.78244	1.2833	-0.442392	0.87874	-2.24835	5	74608480	74608584	105	-	ADAMTS20	protein_coding	5	10	29	6	1	13	4	7	2	4	17	0	0	1	0	0	0	0	3	3	1
ENSSSCG00000000798	E017	90.8768	0.00841577	15.4856	0.00144539	0.0141824	15.5464	15.6893	13.7784	13.9921	0.0292104	-0.381274	-0.333079	5	74879435	74879438	4	-	TWF1	protein_coding	115	117	97	125	99	103	84	93	59	91	123	73	120	95	60	67	60	86	80	93	96
ENSSSCG00000000798	E021	87.1332	0.010377	18.1424	0.000411078	0.00510931	15.4675	15.5409	13.3843	13.58	0.0150956	-0.455575	-0.410331	5	74881090	74881165	76	-	TWF1	protein_coding	112	114	97	127	91	102	81	80	53	88	120	69	113	95	57	56	58	79	79	91	96
ENSSSCG00000000798	E022	8.40369	0.175617	44.959	9.44009e-10	1.00314e-07	6.91706	6.44685	2.07027	2.39431	-0.207175	-3.50879	-3.08828	5	74881166	74881189	24	-	TWF1	protein_coding	17	20	20	23	16	4	2	0	0	5	3	1	9	1	0	1	0	2	10	15	24
ENSSSCG00000000799	E001	31.3355	0.00441215	12.4255	0.00605916	0.0435622	9.33458	9.77926	8.67088	8.03418	0.139736	-0.220488	-0.447383	5	74834600	74834699	100	+	IRAK4	protein_coding	28	28	32	39	30	53	48	40	34	38	35	25	28	29	25	23	9	24	30	36	36
ENSSSCG00000000804	E002	170.1	0.0167024	23.1753	3.71234e-05	0.000686225	20.0458	21.8087	17.9549	18.0264	0.289179	-0.367643	-0.354565	5	76113381	76113799	419	+	ANO6	protein_coding	219	226	137	204	111	187	158	234	142	168	213	93	239	281	177	214	89	122	109	168	170
ENSSSCG00000000804	E010	163.203	0.00950109	12.0351	0.00726388	0.0499748	17.3079	19.1046	19.5731	18.5052	0.326101	0.407359	0.219983	5	76264050	76264115	66	+	ANO6	protein_coding	114	156	125	116	82	202	200	224	175	206	259	148	208	274	205	257	109	136	84	120	115
ENSSSCG00000000804	E022	127.167	0.00140236	12.9607	0.00472247	0.0359125	15.7234	16.8027	17.1274	17.115	0.213735	0.275912	0.273566	5	76307209	76307224	16	+	ANO6	protein_coding	96	111	97	93	66	127	159	195	116	144	186	100	155	189	179	214	93	170	88	71	99
ENSSSCG00000000806	E013	83.2315	0.00437316	12.2377	0.00661158	0.0465785	12.6207	14.423	14.4003	13.4531	0.416188	0.411232	0.198126	5	76844512	76844589	78	-	SCAF11	protein_coding	111	99	108	95	39	120	140	131	76	96	112	83	73	73	74	73	68	82	44	54	52
ENSSSCG00000000837	E007	33.5214	0.0358965	12.2736	0.00650235	0.0459832	9.77549	9.4266	9.04405	8.46725	-0.109164	-0.233237	-0.429878	5	80067286	80067587	302	-	CHST11	protein_coding	29	12	12	28	23	32	15	22	38	71	75	53	20	52	45	22	20	20	37	53	27
ENSSSCG00000000837	E008	6.09151	0.155088	15.7263	0.00129033	0.0129304	5.63461	4.4336	3.06602	3.41491	-0.699481	-1.77033	-1.45791	5	80067588	80067795	208	-	CHST11	protein_coding	2	3	5	10	6	3	0	2	3	10	10	6	7	3	11	0	1	6	11	13	14
ENSSSCG00000000839	E001	122.708	0.0316941	15.8132	0.00123849	0.0125019	17.9836	17.7096	13.7835	15.2907	-0.0504674	-0.851893	-0.524634	5	79492750	79492864	115	+	ALDH1L2	protein_coding	227	189	251	236	157	197	89	98	81	68	90	30	208	98	88	114	17	96	30	89	160
ENSSSCG00000000839	E027	4910.62	0.0052624	13.5549	0.00357802	0.0289339	59.5219	56.1819	57.157	57.5758	-0.363812	-0.257327	-0.211665	5	79554434	79557462	3029	+	ALDH1L2	protein_coding	6453	5920	6911	7867	4661	7065	5592	7163	3171	4056	3428	2996	6040	4447	5741	5587	1781	5996	2591	3244	4837
ENSSSCG00000000841	E002	5.36688	0.0706222	46.1362	5.30554e-10	6.22179e-08	5.62142	4.66814	1.33798	2.29026	-0.542506	-4.16102	-2.60787	5	79356164	79356186	23	+	APPL2	protein_coding	17	17	8	10	15	1	0	1	2	1	0	0	2	5	1	1	2	3	4	7	13
ENSSSCG00000000841	E003	5.41525	0.0737033	45.7206	6.50272e-10	7.38824e-08	5.62132	4.70326	1.33808	2.28997	-0.52061	-4.16075	-2.60818	5	79356187	79356188	2	+	APPL2	protein_coding	17	18	8	10	15	1	0	1	2	1	0	0	2	5	1	1	2	3	4	7	13
ENSSSCG00000000843	E027	252.571	0.0194394	28.4228	2.96061e-06	8.21402e-05	25.6793	25.0253	20.388	20.4104	-0.0947362	-0.816373	-0.81264	5	80234549	80234684	136	-	TXNRD1	protein_coding	281	281	298	551	466	224	130	137	209	209	335	163	206	290	179	166	201	217	180	310	279
ENSSSCG00000000843	E028	165.018	0.0860813	24.9189	1.60551e-05	0.000339676	23.811	22.0889	15.4076	15.2313	-0.265494	-1.46192	-1.49853	5	80236052	80236219	168	-	TXNRD1	protein_coding	192	177	232	449	347	144	29	33	120	115	236	84	137	170	92	55	76	123	113	296	223
ENSSSCG00000000846	E009	129.976	0.00225499	12.8375	0.00500161	0.0375684	15.8232	16.8286	17.3105	16.8569	0.198511	0.290336	0.203943	5	80390370	80390537	168	-	HCFC2	protein_coding	132	114	152	136	76	133	240	233	109	116	171	171	120	140	148	165	100	113	57	69	100
ENSSSCG00000000847	E001	387.514	0.00591736	20.0247	0.000167756	0.0024273	27.9717	26.0928	26.1701	28.3735	-0.262413	-0.25141	0.0548623	5	80473234	80475153	1920	-	TDG	protein_coding	284	279	305	356	308	328	415	469	275	461	482	355	400	419	474	403	672	454	497	344	282
ENSSSCG00000000847	E005	54.1775	0.00384727	15.7685	0.00126488	0.0127206	9.86784	12.1454	11.5943	11.5816	0.63129	0.48894	0.485584	5	80480009	80480091	83	-	TDG	protein_coding	36	44	57	70	52	62	79	65	47	52	85	54	56	46	53	52	90	57	32	32	40
ENSSSCG00000000847	E006	64.0555	0.00311244	16.3088	0.000980101	0.0103633	11.9672	13.0754	12.879	11.7586	0.27323	0.226329	-0.0539197	5	80480284	80480419	136	-	TDG	protein_coding	33	54	75	82	58	74	89	95	55	74	104	62	60	56	47	50	99	54	53	56	47
ENSSSCG00000000848	E003	658.552	0.0110588	13.2296	0.0041655	0.0325981	32.7355	33.3367	32.9582	29.8727	0.0760115	0.0282254	-0.370944	5	80421185	80421817	633	+	GLT8D2	protein_coding	422	515	1149	295	274	941	661	899	379	543	674	751	662	679	1435	1189	463	832	333	417	498
ENSSSCG00000000874	E003	112.686	0.00523664	18.072	0.000425053	0.00525088	16.048	14.9123	14.4669	16.1568	-0.23404	-0.32985	0.021717	5	83560964	83563358	2395	-	GAS2L3	protein_coding	84	112	150	136	108	169	191	98	68	272	506	64	26	28	62	68	55	69	114	83	45
ENSSSCG00000000877	E020	116.523	0.00191472	14.5117	0.00228524	0.020377	15.9049	15.8246	17.1714	16.0392	-0.0162047	0.247549	0.026983	5	83836171	83836287	117	-	SCYL2	protein_coding	112	91	107	140	90	122	202	178	115	176	183	107	117	95	140	91	77	101	92	103	75
ENSSSCG00000000877	E029	66.2609	0.0399629	13.3244	0.00398512	0.0314774	14.801	13.8693	10.8366	12.0201	-0.204566	-0.96436	-0.647966	5	83878505	83878668	164	-	SCYL2	protein_coding	82	77	92	105	54	88	44	68	44	68	86	43	97	74	49	54	20	36	55	98	76
ENSSSCG00000000877	E030	17.4035	0.0395319	15.9793	0.00114513	0.011735	8.73938	7.20987	5.42471	6.18724	-0.570807	-1.4062	-1.02099	5	83878669	83878759	91	-	SCYL2	protein_coding	20	25	24	20	13	24	8	13	12	20	29	4	16	21	14	16	7	10	18	35	22
ENSSSCG00000000886	E005	4487.58	0.000598324	12.359	0.0062493	0.0446094	56.9568	56.9521	57.2358	57.4481	-0.000509444	0.0304327	0.0535849	5	85284836	85284946	111	-	SLC25A3	protein_coding	4265	3823	3559	3602	3768	4483	4557	5158	3398	5499	5270	3044	6409	6238	4271	3489	6364	4864	6035	4005	4005
ENSSSCG00000000886	E007	4476.9	0.000699387	14.2886	0.00253752	0.0221159	56.9199	56.8249	57.4986	57.2656	-0.0103775	0.0631135	0.0377058	5	85286294	85286475	182	-	SLC25A3	protein_coding	4261	3778	3584	3764	3503	4421	4786	5463	3530	5454	5338	2955	6389	6194	4119	3593	6095	4807	5837	3967	4206
ENSSSCG00000000886	E015	590.538	0.0184619	57.3595	2.1536e-12	6.75615e-10	37.1472	34.6742	27.8929	28.6322	-0.302268	-1.1831	-1.08233	5	85291814	85291974	161	-	SLC25A3	protein_coding	663	650	518	850	802	485	327	412	315	492	626	271	777	765	344	273	465	431	1365	772	827
ENSSSCG00000000886	E018	205.077	0.112952	29.3119	1.92565e-06	5.74292e-05	27.4224	24.5808	16.3635	16.4614	-0.405908	-1.78966	-1.77041	5	85292212	85292231	20	-	SLC25A3	protein_coding	259	262	220	362	308	140	34	99	103	141	234	64	229	308	84	30	77	89	569	360	316
ENSSSCG00000000886	E019	178.149	0.0867086	32.3824	4.3469e-07	1.63684e-05	25.6605	23.0132	15.7408	15.8315	-0.393418	-1.66563	-1.64723	5	85292232	85292266	35	-	SLC25A3	protein_coding	220	222	189	305	259	123	34	91	92	128	216	59	210	274	79	29	72	83	462	315	270
ENSSSCG00000000886	E020	32.9018	0.0541231	34.5984	1.48107e-07	6.58179e-06	10.9548	11.5592	7.94448	6.47038	0.163657	-0.963587	-1.56947	5	85292267	85292304	38	-	SLC25A3	protein_coding	40	25	62	63	60	31	9	19	24	28	39	23	25	32	15	7	12	21	54	48	49
ENSSSCG00000000887	E011	28.6973	0.0392594	18.0113	0.000437501	0.00538036	7.88709	7.98422	9.31001	9.11639	0.0363109	0.494308	0.431378	AEMK02000183.1	36905	39250	2346	+	ENSSSCG00000000887	protein_coding	24	27	26	22	33	16	53	35	18	50	52	20	34	11	24	10	34	48	55	14	15
ENSSSCG00000000890	E006	185.707	0.00109665	14.2628	0.00256836	0.0223242	19.0587	19.932	19.0063	20.3516	0.150581	-0.00919549	0.221258	5	86702451	86702653	203	-	NEDD1	protein_coding	146	137	244	188	156	238	255	261	111	233	503	271	236	154	125	129	133	129	136	107	117
ENSSSCG00000000890	E014	98.0341	0.00433793	12.2584	0.00654841	0.0462442	14.5394	14.9001	15.2955	13.5219	0.077443	0.160581	-0.227514	5	86731715	86731809	95	-	NEDD1	protein_coding	54	70	122	100	84	145	163	150	72	135	336	147	90	80	51	53	34	54	67	63	66
ENSSSCG00000000896	E001	36.946	0.0764239	35.2208	1.09419e-07	5.09139e-06	12.4087	11.9138	7.06908	7.12754	-0.125137	-1.6902	-1.66591	5	87671873	87672477	605	+	NTN4	protein_coding	63	60	54	93	59	29	4	27	32	65	12	8	26	21	14	16	14	13	46	66	51
ENSSSCG00000000905	E002	5.7984	0.115602	17.6335	0.000523424	0.006217	5.30047	4.7428	2.57812	2.70613	-0.324381	-2.09346	-1.95319	5	88292775	88292846	72	+	ENSSSCG00000000905	protein_coding	6	10	10	15	16	1	3	4	0	1	3	3	1	5	2	2	1	7	11	10	9
ENSSSCG00000000905	E003	171.554	0.0148349	15.1751	0.00167299	0.0159066	21.1968	20.4013	18.246	18.544	-0.130987	-0.505317	-0.451679	5	88292847	88292948	102	+	ENSSSCG00000000905	protein_coding	191	213	218	224	218	232	92	108	97	190	218	99	203	209	107	95	170	190	188	181	209
ENSSSCG00000000905	E010	560.459	0.00223496	17.2133	0.000638808	0.00731451	30.369	30.6588	31.7657	31.4135	0.037991	0.18156	0.136135	5	88316829	88317102	274	+	ENSSSCG00000000905	protein_coding	534	608	639	525	570	792	607	559	422	644	652	371	593	588	588	436	728	707	568	384	500
ENSSSCG00000000906	E006	8.30386	0.140948	13.3162	0.0040003	0.0315711	4.34879	4.05424	5.58681	4.73752	-0.203968	0.730759	0.249317	5	88677868	88682319	4452	+	TMCC3	protein_coding	5	1	16	17	4	6	13	9	3	17	11	9	6	6	8	5	17	3	6	11	6
ENSSSCG00000000907	E023	6.84296	0.052857	15.2445	0.00161918	0.0154952	0.0287093	3.81851	4.61682	3.68535	14.1201	14.6723	14.0171	5	88966983	88967122	140	-	PLXNC1	protein_coding	7	4	13	6	1	17	2	13	11	19	8	0	9	4	5	2	14	19	0	0	0
ENSSSCG00000000916	E001	4437.93	0.00439642	12.2575	0.00655102	0.0462594	53.4737	54.1541	53.1759	52.0748	0.0748414	-0.0328034	-0.154357	5	91748885	91749089	205	+	LUM	protein_coding	1758	1591	338	1664	1303	862	3701	7025	1969	2706	1844	1575	8540	15586	9609	10206	6814	9056	2914	2184	5450
ENSSSCG00000000926	E001	2.99915	0.109856	16.4527	0.000915653	0.00980944	4.64129	3.02362	2.07205	1.74564	-1.24451	-2.33808	-2.83349	5	94384415	94384442	28	+	CEP290	protein_coding	4	5	2	1	5	2	2	1	0	2	5	1	1	2	1	1	0	2	3	8	14
ENSSSCG00000000927	E019	2.80536	0.176907	16.2334	0.00101563	0.0106631	4.40174	3.37013	1.43238	2.02865	-0.775716	-3.25052	-2.24497	5	94384143	94384154	12	-	TMTC3	protein_coding	1	4	2	4	8	1	0	0	3	1	2	0	2	0	2	3	2	2	3	5	11
ENSSSCG00000000939	E018	39.4594	0.0135972	30.3934	1.14061e-06	3.68808e-05	7.72044	9.61198	7.66068	7.02496	0.653371	-0.0230145	-0.278991	5	100428668	100429153	486	-	ACSS3	protein_coding	83	90	65	137	84	34	10	53	0	2	0	1	61	24	36	44	17	76	8	9	13
ENSSSCG00000000950	E011	7.03089	0.0169333	15.6106	0.00136269	0.0135249	4.95596	2.91881	4.08549	2.8836	-1.53793	-0.562398	-1.57309	5	104158295	104158716	422	+	E2F7	protein_coding	0	1	6	1	1	2	12	16	8	23	38	1	1	1	2	3	1	2	23	13	3
ENSSSCG00000000955	E008	117.016	0.00893878	18.3609	0.000370533	0.00468609	15.5394	16.2165	18.079	17.1822	0.136673	0.490656	0.323935	5	2688838	2688900	63	-	TBC1D22A	protein_coding	122	96	137	121	87	144	128	146	86	114	121	67	138	167	67	66	121	191	133	98	178
ENSSSCG00000000955	E012	51.2556	0.0837619	22.0431	6.38984e-05	0.00108349	13.5901	13.0318	8.3479	9.40577	-0.130492	-1.47971	-1.12338	5	2761805	2761937	133	-	TBC1D22A	protein_coding	69	78	74	101	83	24	7	11	14	32	38	21	62	55	7	5	23	56	105	95	104
ENSSSCG00000000955	E013	88.1163	0.0206313	31.1913	7.74747e-07	2.67125e-05	16.5119	16.1814	12.2302	13.0163	-0.0651736	-0.944281	-0.751869	5	2761940	2762144	205	-	TBC1D22A	protein_coding	112	133	100	139	133	76	31	50	41	57	67	32	112	105	20	22	52	98	154	153	159
ENSSSCG00000000955	E016	54.5195	0.0318533	13.2953	0.00403965	0.0318122	12.3569	13.1329	10.2044	10.7212	0.188358	-0.583308	-0.433841	5	2787150	2787304	155	-	TBC1D22A	protein_coding	89	87	80	65	63	57	21	22	32	32	53	27	78	83	21	12	16	62	63	77	108
ENSSSCG00000000958	E001	34.0022	0.122955	69.9097	4.46274e-15	4.4858e-12	10.2165	10.0939	5.83373	6.3786	-0.0364235	-1.66205	-1.40012	5	32047643	32048079	437	+	DYRK2	protein_coding	51	68	51	109	96	16	1	9	6	8	30	2	8	15	9	4	10	8	55	84	58
ENSSSCG00000000958	E002	32.545	0.0678691	52.0595	2.90892e-11	5.71952e-09	9.39377	9.28453	7.77864	7.923	-0.0350596	-0.562199	-0.507683	5	32048691	32048839	149	+	DYRK2	protein_coding	34	61	46	111	62	20	9	17	8	18	40	8	9	26	8	7	14	21	54	63	49
ENSSSCG00000000958	E003	1164.45	0.107697	61.6028	2.67151e-13	1.24426e-10	33.0349	33.5204	47.3676	45.3271	0.0611775	1.6939	1.46301	5	32056121	32064222	8102	+	DYRK2	protein_coding	1115	1083	1021	1432	978	1217	1283	1666	1109	1994	1904	967	507	1091	806	748	1890	1187	1103	1165	880
ENSSSCG00000000959	E008	71.0563	0.0033289	16.3027	0.000982933	0.0103868	12.7482	11.7974	12.9607	13.4923	-0.238548	0.0511839	0.176129	AEMK02000361.1	275207	275362	156	-	LARGE1	protein_coding	67	72	98	62	51	66	138	107	54	77	137	115	41	73	49	33	70	78	43	39	61
ENSSSCG00000000959	E010	59.8335	0.00832142	12.0555	0.00719538	0.0496005	10.3573	11.7347	12.3972	10.7937	0.379736	0.548424	0.124997	AEMK02000361.1	305516	305628	113	-	LARGE1	protein_coding	70	61	97	49	56	78	118	125	39	71	90	124	21	45	26	28	46	48	24	33	35
ENSSSCG00000000959	E018	27.1033	0.114071	38.14	2.64004e-08	1.55725e-06	11.2601	10.3055	5.02422	5.75625	-0.268805	-2.39377	-1.99621	AEMK02000361.1	802785	803248	464	-	LARGE1	protein_coding	53	49	53	79	51	25	5	8	15	9	30	18	12	25	9	0	6	8	22	33	55
ENSSSCG00000000964	E003	126.525	0.0094746	12.0981	0.0070547	0.0489063	15.7983	17.1292	17.6926	17.9865	0.261051	0.366784	0.420928	5	234656	234684	29	+	LMF2	protein_coding	131	121	181	150	118	122	92	93	82	148	205	87	137	188	112	102	78	202	126	150	89
ENSSSCG00000000964	E004	324.618	0.00185409	22.4182	5.33842e-05	0.000929097	24.6747	25.0966	26.1832	26.189	0.0618096	0.218198	0.219014	5	234836	235053	218	+	LMF2	protein_coding	300	328	427	394	266	333	195	228	192	336	524	328	301	455	279	243	188	560	361	377	305
ENSSSCG00000000964	E005	332.215	0.0101857	19.8844	0.000179364	0.00256735	24.5826	24.7157	27.2463	26.5316	0.0196126	0.381213	0.281116	5	235134	235312	179	+	LMF2	protein_coding	269	333	381	357	274	355	235	313	215	333	498	373	282	383	315	297	241	577	369	351	313
ENSSSCG00000000964	E006	343.722	0.00972496	14.2055	0.00263836	0.0227988	25.3617	25.1165	27.4316	26.6831	-0.0356142	0.293019	0.188566	5	235712	235853	142	+	LMF2	protein_coding	316	326	374	355	308	368	235	287	206	352	507	406	276	367	316	309	238	620	424	347	349
ENSSSCG00000000964	E007	322.668	0.00358271	14.4231	0.00238233	0.0210546	25.3029	24.7708	26.4918	25.5787	-0.0776553	0.170127	0.0398724	5	236021	236155	135	+	LMF2	protein_coding	328	319	360	352	293	325	193	241	193	354	495	365	254	354	316	239	163	581	410	373	329
ENSSSCG00000000964	E009	268.039	0.0014142	24.5596	1.90863e-05	0.000392141	23.1233	23.1125	24.702	23.8096	-0.00166184	0.237077	0.104263	5	236225	236330	106	+	LMF2	protein_coding	265	272	325	299	238	267	161	198	147	304	453	296	222	313	257	183	140	472	303	313	272
ENSSSCG00000000964	E012	354.031	0.00616129	14.6779	0.00211362	0.019147	27.7182	27.2732	25.0763	25.743	-0.06155	-0.374076	-0.277613	5	236889	237057	169	+	LMF2	protein_coding	379	446	556	483	337	327	144	175	153	268	515	334	340	508	281	174	148	506	560	425	426
ENSSSCG00000000964	E013	281.237	0.00634492	16.6423	0.00083712	0.00911733	25.5765	24.9314	22.5707	23.5882	-0.0936764	-0.449833	-0.293573	5	237141	237252	112	+	LMF2	protein_coding	337	322	406	405	292	242	120	154	90	222	378	267	278	388	204	124	139	437	446	343	356
ENSSSCG00000000964	E014	280.589	0.00331231	17.6291	0.000524508	0.006225	25.5663	24.7137	22.7804	23.6863	-0.124155	-0.415789	-0.277272	5	237325	237421	97	+	LMF2	protein_coding	315	313	379	391	299	266	112	192	89	249	394	240	249	386	218	135	136	456	446	356	341
ENSSSCG00000000964	E015	675.518	0.00647235	37.9095	2.9539e-08	1.70683e-06	35.7834	34.5304	31.3258	32.259	-0.154394	-0.560284	-0.440273	5	237515	238266	752	+	LMF2	protein_coding	790	790	876	872	883	627	228	352	270	527	905	584	592	858	551	325	292	985	1178	877	849
ENSSSCG00000000965	E012	48.847	0.0144595	45.3285	7.87847e-10	8.66645e-08	12.6387	12.6871	9.11866	10.2413	0.0118044	-0.990932	-0.641978	5	225743	225873	131	-	NCAPH2	protein_coding	54	63	65	66	86	49	13	12	22	57	97	20	57	61	29	12	20	54	73	62	64
ENSSSCG00000000965	E015	58.1318	0.00371238	13.8467	0.0031214	0.0260222	11.3028	11.8545	12.9655	11.6895	0.145682	0.421763	0.102742	5	226781	226860	80	-	NCAPH2	protein_coding	58	50	56	47	71	52	44	60	36	92	181	51	43	72	53	31	39	68	66	42	49
ENSSSCG00000000968	E003	144.418	0.0105372	21.018	0.000104374	0.00163541	16.3558	17.7934	20.0813	18.782	0.274026	0.67739	0.452764	5	266883	266964	82	+	SBF1	protein_coding	146	119	168	194	161	134	90	212	116	167	259	87	146	178	102	102	137	166	99	132	199
ENSSSCG00000000968	E004	232.851	0.00642388	30.1985	1.25353e-06	3.99356e-05	20.3726	21.7372	24.2809	23.1025	0.22286	0.61453	0.436554	5	267330	267467	138	+	SBF1	protein_coding	247	197	250	313	247	220	151	303	187	260	422	146	222	348	187	166	182	260	170	243	297
ENSSSCG00000000968	E005	271.933	0.00605718	33.5413	2.47594e-07	1.01793e-05	21.7478	22.9861	25.6478	24.9093	0.194114	0.589865	0.482688	5	267607	267756	150	+	SBF1	protein_coding	266	222	277	397	266	265	148	287	231	340	488	181	267	391	242	205	215	324	199	311	318
ENSSSCG00000000968	E010	247.967	0.0132533	33.5176	2.50464e-07	1.0278e-05	20.6997	21.39	25.6989	23.9965	0.112751	0.767428	0.517739	5	269022	269130	109	+	SBF1	protein_coding	189	195	262	292	244	235	176	331	212	335	480	166	175	326	220	225	233	318	180	253	304
ENSSSCG00000000968	E011	289.58	0.0214994	36.1521	6.95382e-08	3.4931e-06	21.529	22.2027	27.9659	25.7231	0.107196	0.950257	0.635753	5	269221	269334	114	+	SBF1	protein_coding	220	223	252	292	279	282	276	456	280	393	545	182	204	365	254	268	318	373	205	293	310
ENSSSCG00000000968	E012	264.183	0.027134	32.6679	3.78424e-07	1.4587e-05	20.7544	21.0578	27.2169	24.8626	0.0497759	0.972959	0.637018	5	269438	269515	78	+	SBF1	protein_coding	188	192	208	257	252	267	288	424	270	329	505	167	186	320	245	247	287	347	197	259	285
ENSSSCG00000000968	E013	247.511	0.0222815	32.3173	4.48647e-07	1.68104e-05	20.2847	20.9175	26.2419	24.0692	0.104898	0.914038	0.597673	5	269764	269877	114	+	SBF1	protein_coding	192	178	203	259	278	225	261	373	222	320	456	169	193	284	182	247	264	333	209	230	264
ENSSSCG00000000968	E014	286.522	0.00696733	34.1464	1.84507e-07	7.91082e-06	22.452	23.2655	26.3834	25.3267	0.125702	0.583592	0.432244	5	269947	270075	129	+	SBF1	protein_coding	226	230	281	396	345	255	196	316	237	389	500	174	223	442	219	241	260	336	230	337	327
ENSSSCG00000000968	E016	266.226	0.0147363	40.2999	9.20389e-09	6.5109e-07	25.2478	25.9671	20.8337	21.3641	0.103594	-0.680183	-0.593695	5	270344	270548	205	+	SBF1	protein_coding	373	336	387	580	399	203	73	126	117	225	352	113	226	363	123	106	124	200	312	447	437
ENSSSCG00000000968	E022	324.425	0.0169381	23.5575	3.08993e-05	0.000588228	27.7283	26.9473	23.0893	24.0776	-0.108371	-0.672582	-0.522899	5	272492	272757	266	+	SBF1	protein_coding	461	397	401	534	450	258	83	183	160	280	428	151	343	435	185	123	134	307	433	537	557
ENSSSCG00000000968	E025	283.554	0.00315567	27.9673	3.68989e-06	9.8973e-05	25.2398	25.3885	22.9179	23.3145	0.021556	-0.347295	-0.286454	5	273247	273442	196	+	SBF1	protein_coding	306	347	339	552	411	201	98	212	162	268	411	119	211	369	162	168	175	312	394	391	414
ENSSSCG00000000968	E030	281.149	0.0162386	23.506	3.16723e-05	0.000600911	26.1802	25.7506	21.9716	22.2206	-0.061372	-0.630409	-0.591059	5	275242	275438	197	+	SBF1	protein_coding	409	319	372	539	410	173	102	160	173	224	383	101	238	353	177	84	118	287	435	421	461
ENSSSCG00000000968	E031	192.976	0.019324	31.717	6.00367e-07	2.15016e-05	23.1849	22.3761	17.9609	18.5206	-0.125259	-0.870638	-0.769268	5	275681	275818	138	+	SBF1	protein_coding	244	269	231	393	317	106	64	95	105	153	251	50	146	245	91	53	104	181	354	292	325
ENSSSCG00000000968	E032	84.5332	0.0232761	57.4212	2.08926e-12	6.57527e-10	16.9677	16.3219	10.8019	12.0222	-0.125539	-1.41184	-1.08519	5	278068	278145	78	+	SBF1	protein_coding	107	109	138	207	146	46	18	28	31	43	95	21	61	98	31	24	33	68	164	124	180
ENSSSCG00000000968	E033	191.676	0.0177139	58.8197	1.05045e-12	3.8467e-10	23.6742	22.7177	16.9976	17.8495	-0.146406	-1.12532	-0.965517	5	278406	278587	182	+	SBF1	protein_coding	255	238	237	433	342	115	37	88	61	146	254	53	125	201	79	71	91	183	356	327	338
ENSSSCG00000000968	E035	286.243	0.00616864	19.1264	0.000257435	0.00346458	23.7679	23.0494	25.2922	25.7096	-0.109326	0.225314	0.285589	5	279275	279376	102	+	SBF1	protein_coding	233	254	272	336	357	236	134	282	201	389	489	139	240	438	277	170	291	374	366	332	333
ENSSSCG00000000968	E036	375.46	0.00530411	13.8171	0.00316494	0.0262987	26.7049	26.007	27.7617	28.2476	-0.0988396	0.14696	0.213512	5	279448	279633	186	+	SBF1	protein_coding	358	340	347	507	441	298	163	371	252	510	546	224	285	607	319	219	375	494	471	481	432
ENSSSCG00000000968	E038	218.267	0.0137079	26.1244	8.98198e-06	0.000208405	24.5552	22.7727	19.6506	19.9314	-0.269463	-0.777341	-0.729443	5	279944	280074	131	+	SBF1	protein_coding	284	243	223	456	317	113	73	134	83	213	260	114	148	267	141	84	120	206	372	354	393
ENSSSCG00000000968	E039	165.357	0.036812	34.2232	1.77743e-07	7.66084e-06	23.1408	21.0147	15.5549	16.5155	-0.336327	-1.32977	-1.13739	5	280170	280400	231	+	SBF1	protein_coding	215	199	170	384	300	69	29	60	54	126	189	59	108	195	82	36	71	143	349	309	307
ENSSSCG00000000968	E040	137.745	0.039782	26.8213	6.41779e-06	0.000157615	20.5984	19.7052	14.8635	15.3642	-0.150397	-1.06944	-0.964248	5	282643	282750	108	+	SBF1	protein_coding	179	180	173	279	261	74	27	45	51	109	173	59	101	168	53	25	57	139	254	257	216
ENSSSCG00000000968	E045	216.333	0.00334173	20.9023	0.000110311	0.00171192	23.2982	21.8123	20.2939	21.7154	-0.231671	-0.47966	-0.247133	5	283888	283969	82	+	SBF1	protein_coding	256	208	215	367	292	144	76	165	131	212	263	98	178	288	163	103	168	274	353	304	325
ENSSSCG00000000968	E046	160.713	0.0152338	34.7979	1.34409e-07	6.04848e-06	21.9534	20.246	16.3135	17.5194	-0.278472	-0.991943	-0.76042	5	284065	284509	445	+	SBF1	protein_coding	206	166	172	314	283	86	37	90	72	114	183	74	110	209	105	53	85	157	309	256	285
ENSSSCG00000000970	E003	258.385	0.00814775	17.3312	0.000604097	0.00698814	22.8034	22.1191	23.3224	25.0082	-0.106957	0.0797368	0.33125	5	285388	286084	697	-	PPP6R2	protein_coding	332	286	256	353	302	214	138	243	124	188	217	139	231	312	253	125	325	418	389	334	305
ENSSSCG00000000970	E004	50.1176	0.00829837	29.4555	1.79637e-06	5.42221e-05	12.0746	11.8079	9.03451	10.8018	-0.0685129	-0.878025	-0.340026	5	286165	286182	18	-	PPP6R2	protein_coding	80	68	68	83	84	44	14	35	18	18	30	14	39	49	40	20	49	50	92	79	74
ENSSSCG00000000970	E005	114.847	0.0411046	43.7254	1.72615e-09	1.63733e-07	19.218	17.9234	11.7238	13.7866	-0.231419	-1.57279	-1.07155	5	286183	286413	231	-	PPP6R2	protein_coding	215	191	189	211	194	51	20	33	20	38	87	26	89	92	59	23	58	99	248	212	225
ENSSSCG00000000970	E006	114.595	0.0347053	32.5332	4.04004e-07	1.53924e-05	19.0434	17.55	12.9297	13.9208	-0.269987	-1.24079	-1.01073	5	286878	287040	163	-	PPP6R2	protein_coding	222	201	171	196	162	54	21	37	40	60	67	43	88	104	45	22	45	129	253	190	229
ENSSSCG00000000970	E007	94.8205	0.038405	15.4027	0.00150295	0.0146165	16.7137	15.8858	12.6985	13.6547	-0.163645	-0.867691	-0.642147	5	287530	287618	89	-	PPP6R2	protein_coding	190	157	142	148	114	57	16	35	47	65	46	45	83	116	49	21	41	106	182	131	187
ENSSSCG00000000970	E008	91.6656	0.0420667	27.8638	3.87916e-06	0.000103151	17.0082	16.1235	11.6546	12.4252	-0.17265	-1.1881	-0.991517	5	287695	287863	169	-	PPP6R2	protein_coding	197	171	127	177	108	58	16	30	34	57	38	38	71	109	42	18	26	74	199	136	185
ENSSSCG00000000970	E009	19.4502	0.118053	20.9548	0.000107579	0.00167651	8.94453	7.97587	4.84629	4.80841	-0.341261	-1.80465	-1.82753	5	287864	287866	3	-	PPP6R2	protein_coding	52	35	22	48	25	6	2	5	6	14	6	3	20	14	3	4	1	5	47	36	48
ENSSSCG00000000970	E010	65.6255	0.194905	27.2635	5.18411e-06	0.000131694	15.6585	15.0195	8.41346	6.85532	-0.132648	-1.90363	-2.50989	5	288158	288291	134	-	PPP6R2	protein_coding	151	143	98	191	116	11	3	12	14	34	30	16	28	32	6	6	3	24	177	106	150
ENSSSCG00000000970	E011	92.2508	0.0156291	15.5505	0.00140182	0.0138302	15.7447	15.8322	14.3024	12.8485	0.0177485	-0.304696	-0.639131	5	288367	288482	116	-	PPP6R2	protein_coding	159	149	121	210	123	43	34	69	43	68	77	48	57	85	30	32	58	99	177	117	143
ENSSSCG00000000970	E016	103.198	0.00588605	16.5987	0.000854575	0.00927352	17.0177	15.672	14.2732	15.4116	-0.265488	-0.561829	-0.318958	5	289818	289903	86	-	PPP6R2	protein_coding	185	145	147	147	101	65	42	76	39	63	80	40	70	127	57	46	73	162	192	154	173
ENSSSCG00000000970	E017	50.6771	0.0695931	38.3806	2.34776e-08	1.41406e-06	14.0369	12.3945	7.23037	8.65211	-0.38669	-2.00679	-1.4743	5	290750	290768	19	-	PPP6R2	protein_coding	101	92	91	94	72	19	7	6	5	13	41	10	34	40	12	14	15	43	122	116	100
ENSSSCG00000000970	E018	55.4787	0.0535037	40.0448	1.04248e-08	7.22669e-07	14.4336	12.9627	8.08487	8.91499	-0.335756	-1.76365	-1.47256	5	290769	290807	39	-	PPP6R2	protein_coding	109	104	104	113	67	22	8	12	6	16	42	18	40	38	11	17	18	43	138	112	110
ENSSSCG00000000970	E019	69.1664	0.0423369	22.4809	5.18027e-05	0.000906136	15.3954	13.7577	10.8473	10.6633	-0.354843	-1.08635	-1.13826	5	290808	290865	58	-	PPP6R2	protein_coding	114	102	123	131	90	29	14	24	13	28	61	44	57	47	20	21	33	64	161	126	128
ENSSSCG00000000970	E020	91.6867	0.0145586	22.8819	4.27382e-05	0.000771414	16.2746	15.5692	13.0237	13.3714	-0.142087	-0.703421	-0.621571	5	293303	293367	65	-	PPP6R2	protein_coding	169	138	129	156	125	57	24	40	30	44	80	56	81	77	39	33	60	101	176	134	160
ENSSSCG00000000970	E028	117.966	0.00577684	15.0883	0.0017427	0.0164645	15.2387	16.2488	17.975	17.1769	0.205318	0.533889	0.385182	5	306965	307030	66	-	PPP6R2	protein_coding	142	183	160	177	96	101	66	107	67	104	106	110	104	146	92	57	92	189	134	117	155
ENSSSCG00000000970	E030	153.022	0.00574151	71.1084	2.47111e-15	2.7971e-12	15.7461	17.5398	21.1782	20.2751	0.348961	0.981062	0.831985	5	308068	308202	135	-	PPP6R2	protein_coding	170	181	179	200	145	144	114	207	108	135	136	126	140	201	131	109	146	269	151	113	173
ENSSSCG00000000970	E031	96.3251	0.0148264	61.2587	3.16441e-13	1.42989e-10	11.8973	13.6469	18.4557	16.8203	0.424367	1.39297	1.08891	5	308203	308205	3	-	PPP6R2	protein_coding	96	94	98	105	95	96	88	161	81	94	79	93	89	123	77	79	100	181	79	65	94
ENSSSCG00000000970	E032	285.783	0.0269787	42.6848	2.87092e-09	2.48104e-07	20.643	21.7281	28.8464	26.0487	0.176436	1.21447	0.826873	5	313664	313850	187	-	PPP6R2	protein_coding	269	310	258	279	258	302	301	447	233	270	288	256	231	321	214	254	376	444	225	259	326
ENSSSCG00000000970	E033	260.6	0.0324303	32.7127	3.70294e-07	1.43213e-05	20.2523	20.8237	27.8051	25.0496	0.0949212	1.13782	0.747889	5	319076	319318	243	-	PPP6R2	protein_coding	234	274	258	264	198	295	306	417	188	254	255	222	191	295	228	203	391	355	229	237	309
ENSSSCG00000000970	E034	19.2256	0.0396686	20.1769	0.000156001	0.00228344	5.8674	6.14827	9.37886	7.25331	0.137096	1.38783	0.623556	5	337011	337157	147	-	PPP6R2	protein_coding	25	19	15	25	9	19	34	35	10	18	18	24	10	20	20	16	22	20	22	19	14
ENSSSCG00000000970	E035	81.5296	0.0342521	28.1696	3.34615e-06	9.11678e-05	11.6181	12.4353	17.4686	15.238	0.208708	1.28477	0.844484	5	341398	341527	130	-	PPP6R2	protein_coding	87	97	85	70	43	101	95	137	46	91	73	87	63	92	63	65	117	119	65	70	91
ENSSSCG00000000970	E037	12.3253	0.042194	15.1889	0.00166215	0.0158242	4.62172	5.04865	7.47629	5.80068	0.257602	1.41005	0.663514	5	361061	361279	219	-	PPP6R2	protein_coding	15	16	7	15	7	15	16	20	12	16	6	16	12	13	1	6	17	20	10	10	14
ENSSSCG00000000971	E002	4.28382	0.206941	13.9766	0.00293717	0.024817	3.66702	4.42744	2.18451	1.55991	0.547709	-1.50021	-2.47341	5	439849	439871	23	+	HDAC10	protein_coding	20	11	7	4	10	0	0	0	1	3	3	0	3	0	1	1	0	0	9	8	6
ENSSSCG00000000971	E003	4.33411	0.202927	14.4142	0.00239232	0.0211249	3.74375	4.42705	2.1846	1.55973	0.48733	-1.5602	-2.53386	5	439872	439872	1	+	HDAC10	protein_coding	20	11	7	4	10	0	0	0	1	3	3	0	3	0	1	1	0	0	9	8	7
ENSSSCG00000000971	E004	27.372	0.0756243	42.4365	3.24143e-09	2.74196e-07	9.74844	10.3248	5.77419	4.88167	0.173148	-1.55079	-2.04142	5	439873	440109	237	+	HDAC10	protein_coding	76	57	49	50	51	13	2	6	3	11	24	4	8	16	5	3	5	14	55	66	47
ENSSSCG00000000971	E005	34.3863	0.02998	58.8082	1.05637e-12	3.8612e-10	11.0387	10.9812	6.79896	6.29688	-0.0158811	-1.44693	-1.67252	5	440176	440310	135	+	HDAC10	protein_coding	78	66	54	61	53	28	3	17	7	13	21	8	14	23	7	6	8	27	68	89	61
ENSSSCG00000000971	E017	37.8351	0.0758123	20.6941	0.000121852	0.00185874	11.1856	11.1537	6.65497	8.13065	-0.00869213	-1.55019	-0.958261	5	442472	442578	107	+	HDAC10	protein_coding	66	75	58	88	50	14	1	17	11	9	17	10	34	34	8	6	27	35	78	76	71
ENSSSCG00000000971	E018	43.756	0.00939986	42.8171	2.69124e-09	2.35544e-07	11.6878	11.656	8.48672	8.74166	-0.00833682	-0.964857	-0.876635	5	442651	442718	68	+	HDAC10	protein_coding	70	77	56	82	70	32	9	19	14	18	31	17	27	34	17	16	33	38	92	86	69
ENSSSCG00000000971	E023	57.437	0.0186388	14.0415	0.00284924	0.0242147	10.632	11.3896	13.0545	13.147	0.209288	0.628916	0.650828	5	444182	444260	79	+	HDAC10	protein_coding	63	70	57	63	55	62	52	77	25	39	50	28	30	72	61	38	114	75	86	53	64
ENSSSCG00000000971	E024	26.3787	0.0393569	23.5316	3.12858e-05	0.000594551	6.5257	7.21528	10.1437	9.5459	0.295951	1.31154	1.12872	5	444261	444360	100	+	HDAC10	protein_coding	27	24	17	30	20	26	30	46	21	31	29	4	8	32	27	27	62	42	35	21	18
ENSSSCG00000000971	E027	53.9739	0.0183945	27.7149	4.16855e-06	0.000109472	11.0645	9.94613	12.0033	13.8304	-0.322512	0.248837	0.687741	5	444887	445038	152	+	HDAC10	protein_coding	46	49	44	43	47	49	35	59	20	46	54	14	25	83	64	41	124	100	89	54	78
ENSSSCG00000000971	E028	90.1214	0.0109311	12.7436	0.00522533	0.0388665	15.0246	13.5928	14.8692	16.0205	-0.314998	-0.0329379	0.204772	5	445039	445332	294	+	HDAC10	protein_coding	90	90	82	115	85	78	55	93	37	66	94	17	50	96	98	52	162	143	166	116	144
ENSSSCG00000000972	E002	1.33255	0.185835	14.81	0.00198642	0.0182337	2.85642	2.24259	0.714408	0.707491	-0.700102	-4.00372	-4.0318	5	445536	445584	49	+	TUBGCP6	protein_coding	2	1	1	2	7	0	0	0	0	0	1	0	1	0	0	0	0	0	4	4	3
ENSSSCG00000000972	E003	3.73164	0.152813	32.7988	3.55126e-07	1.38379e-05	4.68665	3.91112	1.58625	0.707333	-0.526256	-3.13845	-5.47006	5	445585	445676	92	+	TUBGCP6	protein_coding	5	12	2	11	10	0	1	3	0	0	1	0	1	0	0	0	0	0	16	6	8
ENSSSCG00000000972	E012	65.6465	0.0307938	26.4363	7.72765e-06	0.000183759	11.0925	10.9186	14.8572	14.0385	-0.0480496	0.905426	0.72685	5	458720	458859	140	+	TUBGCP6	protein_coding	63	60	59	76	26	51	91	100	60	81	76	64	39	58	74	62	95	102	59	71	44
ENSSSCG00000000972	E013	74.1921	0.023665	27.3669	4.93166e-06	0.000126297	11.7872	11.9118	15.6884	14.5228	0.0322178	0.893121	0.648034	5	459956	460105	150	+	TUBGCP6	protein_coding	75	74	57	91	40	65	108	124	56	95	80	73	51	75	65	76	89	108	70	79	49
ENSSSCG00000000972	E014	66.0583	0.0246522	16.1671	0.00104793	0.0109343	11.4283	11.6775	14.6152	13.5022	0.0659216	0.762606	0.514158	5	460655	460736	82	+	TUBGCP6	protein_coding	65	82	58	81	42	56	96	109	44	104	61	50	40	57	71	56	71	101	65	64	57
ENSSSCG00000000972	E015	64.804	0.0128712	24.545	1.92203e-05	0.000394484	11.1369	11.8007	14.4971	13.2116	0.176773	0.815735	0.525151	5	460821	460909	89	+	TUBGCP6	protein_coding	56	78	69	86	49	54	87	91	51	105	68	50	40	67	64	51	61	96	61	66	49
ENSSSCG00000000972	E020	49.4518	0.017268	12.507	0.00583372	0.0423213	11.8312	12.1912	10.2134	10.1718	0.0920176	-0.447105	-0.459412	5	463706	463777	72	+	TUBGCP6	protein_coding	92	72	56	95	59	45	17	35	28	49	65	20	47	62	27	16	24	43	64	74	62
ENSSSCG00000000972	E022	52.1107	0.0390926	18.4659	0.000352494	0.00449285	12.6689	12.8884	9.4613	10.1091	0.0531539	-0.88778	-0.688557	5	463907	464054	148	+	TUBGCP6	protein_coding	104	92	70	109	63	32	12	24	26	40	63	17	48	68	25	11	26	40	75	88	68
ENSSSCG00000000972	E023	160.581	0.00599482	19.799	0.000186825	0.00265773	18.0399	18.3912	20.5265	19.607	0.0636814	0.432652	0.277359	5	464102	464710	609	+	TUBGCP6	protein_coding	162	210	161	231	138	136	180	206	134	196	183	95	112	210	132	111	182	170	167	176	162
ENSSSCG00000000972	E024	79.9036	0.0147429	26.5376	7.35916e-06	0.000176682	12.4859	12.6992	15.762	15.0386	0.0522999	0.731111	0.581431	5	464711	464761	51	+	TUBGCP6	protein_coding	69	94	51	106	63	76	112	124	70	103	92	46	61	111	57	79	85	111	80	68	77
ENSSSCG00000000972	E025	65.385	0.0214754	13.4289	0.00379511	0.03031	11.6786	11.812	14.4475	13.1572	0.0347653	0.659993	0.367411	5	464762	464775	14	+	TUBGCP6	protein_coding	51	70	50	99	55	69	91	100	61	87	70	41	48	90	30	64	59	87	70	62	63
ENSSSCG00000000972	E026	53.7879	0.0207844	12.2001	0.00672807	0.0472006	10.75	10.6326	12.9515	12.3351	-0.0333116	0.5709	0.420245	5	464776	464856	81	+	TUBGCP6	protein_coding	43	58	45	70	44	55	78	62	57	62	69	26	44	58	31	50	68	76	67	45	52
ENSSSCG00000000972	E027	57.1558	0.0161411	14.3419	0.00247487	0.0216915	10.9064	11.1076	13.4093	12.5153	0.0555811	0.634968	0.421104	5	464857	464877	21	+	TUBGCP6	protein_coding	66	59	40	65	51	64	84	65	54	64	79	35	44	71	33	50	67	73	62	48	59
ENSSSCG00000000972	E030	52.0504	0.0311677	27.3429	4.98896e-06	0.000127549	13.0342	12.88	9.09763	10.0663	-0.0369097	-1.09323	-0.789391	5	465017	465129	113	+	TUBGCP6	protein_coding	97	84	74	103	75	35	17	22	27	38	52	12	37	74	11	18	32	45	105	69	73
ENSSSCG00000000972	E031	24.8893	0.0872905	32.7233	3.68384e-07	1.42649e-05	10.168	9.63474	5.01157	5.76207	-0.162224	-2.09177	-1.68391	5	465130	465165	36	+	TUBGCP6	protein_coding	50	54	40	66	37	6	8	5	10	6	15	5	19	24	2	2	7	15	58	41	47
ENSSSCG00000000972	E032	20.0952	0.0681351	32.0457	5.1186e-07	1.88175e-05	9.3714	8.43489	4.8427	5.21387	-0.314506	-1.94635	-1.73085	5	465166	465169	4	+	TUBGCP6	protein_coding	45	37	38	40	27	5	8	5	9	5	15	4	15	18	1	2	7	13	46	37	40
ENSSSCG00000000972	E035	28.6078	0.0830686	22.6634	4.74616e-05	0.000842013	10.8276	9.86406	6.33888	6.35449	-0.281696	-1.59433	-1.58711	5	465313	465365	53	+	TUBGCP6	protein_coding	70	51	46	54	38	6	11	12	13	8	25	10	23	24	6	2	6	23	53	56	57
ENSSSCG00000000972	E040	20.5125	0.029653	49.4765	1.03269e-10	1.60579e-08	9.15462	8.62476	4.84329	5.41917	-0.178083	-1.87589	-1.5479	5	465549	465552	4	+	TUBGCP6	protein_coding	48	38	35	47	28	6	5	12	8	5	8	8	12	14	8	2	6	18	37	39	41
ENSSSCG00000000972	E041	23.1808	0.0402515	46.3318	4.82099e-10	5.76334e-08	9.7407	9.23421	5.24184	5.45937	-0.160241	-1.83128	-1.71245	5	465553	465566	14	+	TUBGCP6	protein_coding	57	46	41	51	32	5	5	13	9	6	13	8	12	14	8	2	7	18	42	46	45
ENSSSCG00000000972	E042	33.1614	0.0944394	28.8683	2.38676e-06	6.85557e-05	11.7738	10.8474	6.84621	5.94242	-0.249876	-1.62328	-2.03924	5	465567	465684	118	+	TUBGCP6	protein_coding	71	63	59	81	45	5	7	17	11	16	29	13	19	16	6	0	10	22	68	68	62
ENSSSCG00000000972	E044	22.4048	0.109653	17.6212	0.000526484	0.00624355	9.65763	8.72889	6.13368	5.20433	-0.302707	-1.34563	-1.82651	5	465766	465810	45	+	TUBGCP6	protein_coding	49	42	29	53	30	3	3	12	5	15	29	11	14	16	5	0	6	15	40	53	37
ENSSSCG00000000972	E045	26.0043	0.0698977	16.7312	0.000802652	0.00881012	10.3218	8.96595	7.14657	6.02561	-0.423118	-1.09639	-1.59819	5	465811	465873	63	+	TUBGCP6	protein_coding	43	52	25	55	34	9	5	18	5	25	40	11	17	25	8	5	7	13	46	67	36
ENSSSCG00000000972	E049	58.7825	0.00724863	14.8713	0.00192999	0.0178095	12.4755	11.1403	12.0022	13.219	-0.346773	-0.118987	0.179207	5	466532	466664	133	+	TUBGCP6	protein_coding	62	52	54	72	63	43	52	57	32	57	63	39	55	71	60	37	75	81	85	85	54
ENSSSCG00000000972	E050	67.3649	0.00452783	14.9502	0.00185973	0.0173087	13.6878	12.2644	12.3322	13.8515	-0.340365	-0.323394	0.0371861	5	466741	466954	214	+	TUBGCP6	protein_coding	82	74	66	82	78	42	46	62	32	68	80	31	73	94	57	32	74	90	93	88	93
ENSSSCG00000000972	E051	47.7026	0.0511043	14.5781	0.00221512	0.0198846	12.6705	11.491	8.67284	10.9243	-0.30013	-1.14842	-0.45418	5	467029	467228	200	+	TUBGCP6	protein_coding	79	65	51	71	69	30	13	15	23	37	52	12	51	80	24	7	37	60	78	74	80
ENSSSCG00000000972	E053	39.7299	0.0109466	14.5453	0.00224946	0.0201259	9.55439	10.5233	8.96409	11.0018	0.291181	-0.191035	0.426081	5	467472	469393	1922	+	TUBGCP6	protein_coding	64	52	59	57	42	33	20	36	10	38	44	16	44	69	31	26	25	63	43	39	46
ENSSSCG00000000972	E054	21.069	0.0230264	38.3306	2.40575e-08	1.44062e-06	5.6085	6.24076	7.96409	9.40724	0.313049	1.03239	1.52903	5	469590	470548	959	+	TUBGCP6	protein_coding	19	27	9	24	11	15	22	41	12	29	14	11	22	35	25	26	33	44	18	10	15
ENSSSCG00000000973	E004	143.691	0.0173644	38.7998	1.91372e-08	1.19275e-06	15.8672	16.5876	20.7603	19.9096	0.142879	0.888105	0.745783	5	469316	469466	151	-	SELENOO	protein_coding	200	168	152	167	148	157	59	124	105	149	167	129	131	192	112	95	97	211	165	165	152
ENSSSCG00000000973	E005	235.509	0.0090274	32.406	4.29747e-07	1.62071e-05	20.4874	21.3482	24.1587	23.6958	0.141196	0.577186	0.507716	5	472205	472485	281	-	SELENOO	protein_coding	369	321	269	317	256	244	85	164	138	232	261	186	231	301	170	117	148	307	284	306	274
ENSSSCG00000000973	E007	110.974	0.0100884	23.835	2.70423e-05	0.000527181	16.9398	16.4755	14.6366	15.1666	-0.0899941	-0.467716	-0.355063	5	474119	474299	181	-	SELENOO	protein_coding	205	205	147	177	161	75	22	34	42	85	106	49	112	139	45	35	28	93	185	192	181
ENSSSCG00000000973	E008	83.0625	0.0192849	29.1892	2.04349e-06	6.04224e-05	15.2997	14.6657	11.9415	12.8738	-0.134171	-0.773245	-0.541582	5	475202	475405	204	-	SELENOO	protein_coding	157	162	115	146	115	55	14	14	30	56	66	36	79	110	30	25	16	58	146	148	151
ENSSSCG00000000973	E009	24.0713	0.0683745	74.8138	3.97206e-16	6.16179e-13	10.2082	8.8206	4.07229	3.66749	-0.438502	-2.70802	-3.01214	5	480212	480408	197	-	SELENOO	protein_coding	38	55	36	65	53	6	0	1	4	5	11	3	5	10	1	2	1	5	76	61	50
ENSSSCG00000000974	E003	67.7136	0.0449298	23.3059	3.48676e-05	0.000652363	14.7678	13.3835	10.2443	9.73799	-0.308766	-1.12742	-1.28017	5	486427	486740	314	-	TRABD	protein_coding	84	111	74	153	170	24	9	23	22	34	32	9	77	58	24	5	9	22	228	106	114
ENSSSCG00000000974	E004	64.654	0.0185962	45.5244	7.15822e-10	8.02653e-08	14.0437	13.4233	9.73713	9.53648	-0.141216	-1.12213	-1.18469	5	486853	486964	112	-	TRABD	protein_coding	105	113	92	135	150	31	12	22	13	27	29	13	72	51	18	7	16	22	207	96	98
ENSSSCG00000000974	E006	181.866	0.00514242	42.019	3.97498e-09	3.25623e-07	18.2159	19.0481	21.7044	21.2528	0.148358	0.592599	0.519864	5	487390	487529	140	-	TRABD	protein_coding	275	245	209	249	252	152	75	121	79	170	170	66	314	294	96	65	91	230	262	205	247
ENSSSCG00000000974	E007	199.34	0.00657609	15.1111	0.00172409	0.0163192	19.2931	20.2202	21.2363	21.9122	0.158342	0.326066	0.434594	5	487622	487732	111	-	TRABD	protein_coding	324	278	225	272	306	179	61	96	80	139	204	65	367	326	86	56	98	243	302	239	274
ENSSSCG00000000974	E008	202.113	0.00593362	13.3282	0.0039781	0.0314363	19.3943	20.4944	21.5184	21.7368	0.186616	0.354093	0.389101	5	488111	488251	141	-	TRABD	protein_coding	341	290	211	338	277	186	67	122	86	114	203	73	375	330	87	53	106	200	305	241	279
ENSSSCG00000000974	E012	72.9772	0.00622067	18.7114	0.000313653	0.00407961	14.1474	13.4355	11.7109	12.1563	-0.161469	-0.585542	-0.471052	5	489429	489497	69	-	TRABD	protein_coding	157	112	87	118	119	42	26	28	22	35	46	14	108	101	24	10	20	48	154	127	125
ENSSSCG00000000974	E013	12.5419	0.0646512	13.801	0.0031889	0.0264594	4.84229	4.88625	7.69827	6.22374	0.0263542	1.36078	0.734048	5	492964	493040	77	-	TRABD	protein_coding	17	21	7	10	9	15	12	26	7	13	11	4	27	19	2	2	9	19	18	13	13
ENSSSCG00000000974	E015	40.3014	0.0249489	59.1141	9.08856e-13	3.4106e-10	11.655	10.7209	5.86309	8.01037	-0.25441	-2.04757	-1.12797	5	494477	494525	49	-	TRABD	protein_coding	89	78	66	81	64	13	5	6	6	6	16	2	54	37	9	3	7	20	100	81	87
ENSSSCG00000000974	E016	5.80969	0.0573234	26.7	6.80453e-06	0.00016579	4.55128	4.38538	1.30586	2.76756	-0.108095	-3.61482	-1.44375	5	494526	494534	9	-	TRABD	protein_coding	13	7	11	18	13	1	0	0	0	0	2	0	9	2	1	0	1	2	14	7	18
ENSSSCG00000000975	E001	116.795	0.00686037	30.8421	9.17678e-07	3.07859e-05	16.5817	16.1716	14.7163	14.6377	-0.0807585	-0.381317	-0.398248	5	497385	498620	1236	-	PANX2	protein_coding	140	103	62	203	196	66	23	23	69	52	64	6	38	61	124	39	81	49	395	276	307
ENSSSCG00000000975	E002	129.722	0.00761136	37.2322	4.10911e-08	2.25438e-06	15.9513	16.1535	18.0338	18.1302	0.040459	0.39871	0.416271	5	499055	500494	1440	-	PANX2	protein_coding	111	107	71	229	169	85	35	35	91	96	92	23	46	86	208	86	109	95	335	303	256
ENSSSCG00000000980	E005	32.747	0.0044554	32.3286	4.46189e-07	1.67342e-05	9.4514	9.85294	7.17044	8.2422	0.125027	-0.82131	-0.408743	5	723423	723617	195	+	ALG12	protein_coding	48	55	49	61	60	23	4	4	8	15	25	14	35	25	13	6	18	30	79	53	51
ENSSSCG00000000981	E001	254.03	0.00863109	51.296	4.23087e-11	7.88586e-09	21.6231	21.1486	24.4513	24.8166	-0.076651	0.435212	0.489064	5	709045	709322	278	-	CRELD2	protein_coding	200	210	207	280	313	174	142	194	174	292	364	153	156	309	344	270	506	361	376	217	159
ENSSSCG00000000981	E002	277.869	0.00577833	52.4084	2.45111e-11	4.97836e-09	22.7475	22.4226	25.319	25.0985	-0.0505884	0.385127	0.353081	5	710298	710444	147	-	CRELD2	protein_coding	210	247	246	324	376	190	147	213	194	313	363	200	184	341	357	277	483	362	430	249	171
ENSSSCG00000000981	E004	107.856	0.0347233	29.5845	1.6876e-06	5.13797e-05	18.2028	18.1079	12.9627	13.4984	-0.017251	-1.08296	-0.957078	5	711590	711673	84	-	CRELD2	protein_coding	134	161	181	202	224	49	10	38	38	60	110	48	72	126	53	50	83	102	251	138	114
ENSSSCG00000000981	E005	101.889	0.055045	33.0705	3.11225e-07	1.23495e-05	17.9596	18.4236	12.2988	11.7958	0.0841985	-1.20102	-1.32926	5	712597	712692	96	-	CRELD2	protein_coding	145	174	175	188	260	38	8	29	45	51	104	34	60	92	49	26	53	85	233	145	109
ENSSSCG00000000981	E006	157.722	0.0216918	46.0307	5.58693e-10	6.48653e-08	21.3907	21.144	15.6867	16.1873	-0.0400002	-1.0276	-0.926858	5	714070	714246	177	-	CRELD2	protein_coding	224	209	256	248	335	92	17	59	58	95	179	58	112	141	112	68	126	158	346	212	175
ENSSSCG00000000981	E007	179.9	0.00289938	34.2369	1.76569e-07	7.62243e-06	21.3088	20.933	18.3013	19.0248	-0.0612242	-0.513494	-0.384676	5	714941	715032	92	-	CRELD2	protein_coding	176	203	242	249	317	170	33	95	87	139	213	93	96	176	195	118	217	227	331	211	184
ENSSSCG00000000981	E009	184.734	0.00722903	13.4906	0.00368729	0.0296315	18.8239	19.8023	21.187	20.8034	0.16987	0.400299	0.337544	5	716058	716140	83	-	CRELD2	protein_coding	185	174	190	213	243	186	62	110	130	223	298	105	127	222	262	147	270	239	262	150	131
ENSSSCG00000000983	E021	18.3812	0.111369	12.901	0.00485566	0.0367045	7.31777	5.8959	7.35491	7.41971	-0.635493	0.0149596	0.0408851	5	662738	664018	1281	+	ENSSSCG00000000983	protein_coding	22	17	11	2	2	35	21	67	1	2	9	8	33	16	11	8	9	72	10	5	52
ENSSSCG00000000985	E002	369.421	0.00828778	16.3852	0.000945345	0.010063	29.3124	27.1594	24.9994	26.6899	-0.293671	-0.601584	-0.359378	7	195088	195616	529	-	EXOC2	protein_coding	498	399	280	430	379	313	330	455	246	362	273	159	388	545	287	176	479	412	644	399	448
ENSSSCG00000000985	E003	182.242	0.0259567	26.3838	7.92609e-06	0.000187821	23.9226	21.6102	16.9456	18.6901	-0.358474	-1.17268	-0.850838	7	196085	196213	129	-	EXOC2	protein_coding	275	264	172	257	199	126	108	135	107	154	144	69	210	254	73	71	177	180	405	221	255
ENSSSCG00000000985	E004	94.1685	0.0210219	13.9221	0.0030132	0.0253248	16.8435	16.2139	13.32	14.4392	-0.123075	-0.744575	-0.492039	7	196214	196523	310	-	EXOC2	protein_coding	142	137	79	151	71	95	59	111	61	98	78	23	65	143	44	42	141	107	155	103	127
ENSSSCG00000000985	E011	283.122	0.00217604	14.7207	0.00207162	0.018842	23.7752	23.6649	24.2752	25.048	-0.0166492	0.0748378	0.188686	7	203997	204119	123	-	EXOC2	protein_coding	297	264	206	302	247	315	316	383	244	312	277	150	354	456	215	192	364	350	296	275	293
ENSSSCG00000000985	E012	225.961	0.00444722	14.129	0.00273474	0.023467	21.1551	21.5029	22.4556	22.898	0.0562832	0.207373	0.276073	7	206613	206668	56	-	EXOC2	protein_coding	232	213	177	228	185	257	276	335	204	209	237	128	260	339	210	175	302	255	216	215	219
ENSSSCG00000000985	E014	308.13	0.00286881	29.7178	1.58214e-06	4.86732e-05	23.6284	24.3399	25.8741	25.8555	0.106615	0.330228	0.327559	7	229160	229301	142	-	EXOC2	protein_coding	337	280	235	350	230	320	408	483	270	335	318	171	315	472	260	239	437	370	318	263	270
ENSSSCG00000000985	E015	314.11	0.00307	34.5223	1.5369e-07	6.78898e-06	23.8895	24.2654	26.2247	26.1205	0.0561936	0.340871	0.326059	7	241019	241135	117	-	EXOC2	protein_coding	336	278	241	358	207	321	443	509	282	347	300	175	322	514	254	249	469	342	342	234	300
ENSSSCG00000000985	E016	220.963	0.00239226	15.7479	0.00127723	0.0128239	21.2792	21.2818	22.6199	22.3437	0.000425525	0.212833	0.169687	7	243053	243119	67	-	EXOC2	protein_coding	228	223	168	244	174	223	303	364	195	246	193	116	210	370	182	170	297	225	262	157	242
ENSSSCG00000000985	E017	198.311	0.0016366	12.5414	0.00574089	0.0418064	20.8051	20.279	21.3658	21.4243	-0.0873821	0.0914617	0.100899	7	245153	245214	62	-	EXOC2	protein_coding	188	188	146	220	164	218	236	320	173	207	183	112	209	366	154	140	242	203	215	157	254
ENSSSCG00000000985	E023	139.082	0.00544242	14.0202	0.00287776	0.0244146	19.5968	18.5851	17.2777	17.0759	-0.177162	-0.417124	-0.455392	7	252926	252991	66	-	EXOC2	protein_coding	167	134	155	186	126	149	133	212	102	131	124	55	172	199	93	56	133	124	201	147	196
ENSSSCG00000000985	E024	144.199	0.00298133	13.5193	0.00363818	0.0293207	19.3202	19.0453	17.7046	17.4019	-0.0479559	-0.289544	-0.345985	7	259291	259415	125	-	EXOC2	protein_coding	174	160	138	197	140	161	138	211	121	136	125	64	176	212	97	52	143	130	192	142	192
ENSSSCG00000000985	E025	86.8107	0.0358493	50.054	7.78036e-11	1.28271e-08	17.4474	17.4157	10.897	11.8491	-0.00594851	-1.47607	-1.22052	7	263986	264111	126	-	EXOC2	protein_coding	161	145	91	170	149	62	40	76	35	62	42	24	100	97	22	23	57	53	157	100	161
ENSSSCG00000000985	E026	127.908	0.0250486	14.3232	0.00249665	0.0218367	18.8951	19.0982	15.7015	15.6992	0.0356905	-0.603854	-0.604309	7	272453	272571	119	-	EXOC2	protein_coding	212	187	115	195	152	107	108	104	83	112	126	69	148	203	75	39	86	101	211	111	180
ENSSSCG00000000985	E029	229.932	0.00377482	23.2832	3.52504e-05	0.00065863	21.172	21.6903	23.6355	22.2201	0.0836026	0.385981	0.16767	7	277291	277436	146	-	EXOC2	protein_coding	225	214	152	259	178	295	314	359	217	308	233	145	260	375	155	161	280	205	222	197	233
ENSSSCG00000000985	E030	202.074	0.00720354	12.7682	0.00516561	0.0385159	20.1932	20.7312	22.4801	20.7412	0.0896107	0.370251	0.0912604	7	284590	284670	81	-	EXOC2	protein_coding	191	183	137	245	165	268	290	366	175	257	200	118	203	285	145	170	232	179	186	157	241
ENSSSCG00000000985	E032	217.121	0.0118068	14.2498	0.00258411	0.0224343	19.9319	21.3801	23.3648	21.5243	0.239691	0.550845	0.262934	7	292779	292892	114	-	EXOC2	protein_coding	196	240	178	234	159	272	356	385	212	222	234	133	266	290	150	201	215	200	172	164	230
ENSSSCG00000000985	E033	260.875	0.0104268	13.3841	0.00387547	0.0307816	21.5	23.205	24.7933	23.4658	0.267427	0.505408	0.307189	7	306094	306220	127	-	EXOC2	protein_coding	254	281	221	257	206	339	411	468	232	259	263	159	306	403	183	234	282	230	205	186	287
ENSSSCG00000000985	E039	49.6228	0.0634141	23.6181	3.0012e-05	0.000574111	13.1483	13.1963	8.27022	9.95319	0.0113182	-1.40463	-0.850466	7	341054	341141	88	-	EXOC2	protein_coding	92	71	48	87	70	58	16	15	27	34	45	16	64	93	16	12	25	38	69	56	99
ENSSSCG00000000985	E040	4.06962	0.375252	23.8331	2.70668e-05	0.000527605	4.33889	4.93372	1.34803	0.917846	0.374263	-3.38393	-4.49362	7	341142	341149	8	-	EXOC2	protein_coding	15	11	0	16	12	1	0	0	1	0	3	0	0	2	0	0	0	0	9	2	12
ENSSSCG00000000985	E041	15.2976	0.27794	36.3628	6.27576e-08	3.20479e-06	9.14058	8.70594	2.42758	2.98098	-0.145556	-3.87558	-3.28111	7	341150	341421	272	-	EXOC2	protein_coding	32	46	4	52	36	5	1	1	2	2	6	1	11	8	0	0	1	1	26	28	50
ENSSSCG00000000985	E042	2.95341	0.349376	16.1538	0.00105453	0.0109947	3.97719	3.94093	0.947073	1.46186	-0.0266108	-4.15005	-2.89673	7	341422	341442	21	-	EXOC2	protein_coding	4	12	1	15	2	2	1	1	0	0	0	0	3	2	0	0	0	0	0	7	12
ENSSSCG00000000994	E005	192.738	0.00324792	12.0432	0.00723673	0.049828	21.9684	20.7534	19.7462	20.4331	-0.196439	-0.365451	-0.249548	7	849357	849392	36	-	GMDS	protein_coding	219	202	247	158	195	226	143	183	86	150	203	123	228	217	147	155	177	299	280	179	285
ENSSSCG00000000994	E012	207.848	0.00167214	13.216	0.00419207	0.0327553	20.2619	21.2068	21.3723	21.9759	0.155938	0.18276	0.279383	7	1088751	1088943	193	-	GMDS	protein_coding	212	207	290	177	193	236	222	254	115	168	180	133	281	236	221	179	220	314	256	135	222
ENSSSCG00000000998	E003	56.6826	0.00934806	23.5765	3.06188e-05	0.000583846	13.4201	12.6035	11.1757	10.6303	-0.1947	-0.563311	-0.71528	7	2995820	2995954	135	-	RPP40	protein_coding	80	81	62	67	83	44	28	53	30	68	64	23	69	56	39	25	64	53	93	53	68
ENSSSCG00000000998	E009	6.92784	0.0558911	13.8087	0.00317752	0.026384	5.03557	5.13156	3.63739	3.2876	0.0551183	-0.94633	-1.23964	7	3004528	3004732	205	-	RPP40	protein_coding	9	4	17	16	8	12	4	9	0	5	6	3	9	4	0	1	7	7	11	11	6
ENSSSCG00000000999	E004	124.434	0.0033152	22.6113	4.86625e-05	0.000860452	16.7924	16.1955	18.2408	17.3471	-0.116861	0.270681	0.105714	7	2953575	2953747	173	+	CDYL	protein_coding	113	120	102	152	155	112	114	163	82	165	162	88	133	160	119	75	103	134	116	158	137
ENSSSCG00000000999	E007	110.177	0.00532022	22.0859	6.26018e-05	0.00106561	17.3793	16.5985	14.5245	16.2732	-0.149354	-0.575379	-0.213224	7	2965900	2966240	341	+	CDYL	protein_coding	120	136	115	180	161	82	82	84	41	97	103	58	134	139	85	62	81	127	161	161	122
ENSSSCG00000001002	E003	63.2144	0.0131368	13.1489	0.00432545	0.0335606	12.7088	13.796	12.0339	11.4569	0.255202	-0.1681	-0.318535	7	2382529	2382704	176	+	PRPF4B	protein_coding	85	78	65	81	69	69	76	99	40	69	88	33	50	73	68	55	31	56	47	74	59
ENSSSCG00000001004	E001	70.2587	0.0197848	16.9237	0.000732735	0.008172	13.9081	12.1325	12.3835	13.9322	-0.423571	-0.360543	0.00542231	7	1988696	1990651	1956	-	SLC22A23	protein_coding	29	34	14	135	94	38	10	14	61	129	102	6	13	47	208	171	64	42	67	136	50
ENSSSCG00000001008	E001	23.4321	0.110954	30.8014	9.35955e-07	3.13065e-05	10.8359	9.4024	4.73554	6.34547	-0.428043	-2.44952	-1.59362	7	1882720	1882870	151	+	BPHL	protein_coding	40	28	21	38	38	16	6	6	6	9	18	6	34	41	5	0	3	26	58	43	48
ENSSSCG00000001008	E004	72.3673	0.0245691	17.4875	0.000560956	0.00657988	15.1542	14.5933	11.287	12.9154	-0.119416	-0.915252	-0.501217	7	1888412	1888515	104	+	BPHL	protein_coding	81	70	59	83	96	75	56	74	47	50	59	21	139	154	41	20	41	75	108	92	106
ENSSSCG00000001009	E001	25.7657	0.0126459	19.5998	0.000205442	0.0028734	8.90433	9.28398	7.64711	6.92016	0.124909	-0.452563	-0.747602	7	1841239	1841877	639	+	RIPK1	protein_coding	35	24	27	56	35	37	20	29	17	46	22	6	14	31	16	16	20	16	25	27	38
ENSSSCG00000001009	E004	208.69	0.00365701	20.0521	0.000165572	0.0023994	20.0706	21.8279	22.1848	20.6009	0.288039	0.344587	0.0887203	7	1857207	1857425	219	+	RIPK1	protein_coding	235	207	203	295	192	273	237	359	178	262	259	130	158	318	157	156	186	212	133	165	229
ENSSSCG00000001009	E011	339.59	0.00962551	20.5175	0.00013258	0.0019951	27.9919	27.1652	24.3509	24.7181	-0.11417	-0.518391	-0.46412	7	1874750	1875310	561	+	RIPK1	protein_coding	379	351	311	617	398	367	211	377	240	379	390	186	313	429	186	247	333	344	351	362	494
ENSSSCG00000001010	E002	308.521	0.0170994	19.0995	0.000260754	0.00350207	23.6923	23.6182	27.5935	25.2165	-0.0111958	0.562197	0.22573	7	1659599	1659790	192	+	WRNIP1	protein_coding	348	403	354	345	281	291	330	323	247	317	410	247	300	373	221	214	267	371	353	285	311
ENSSSCG00000001010	E003	468.39	0.00499278	30.3641	1.1569e-06	3.73401e-05	27.8846	28.4116	31.1257	29.6949	0.0719836	0.432314	0.244402	7	1660213	1660454	242	+	WRNIP1	protein_coding	588	607	530	579	522	417	370	437	335	507	555	387	552	608	301	298	394	530	526	441	473
ENSSSCG00000001010	E004	360.811	0.0119811	12.4559	0.00597388	0.0430968	26.9936	27.4518	25.0572	26.0139	0.0637304	-0.276342	-0.138322	7	1663358	1663587	230	+	WRNIP1	protein_coding	593	568	479	539	498	264	119	230	184	308	408	209	465	503	214	133	188	404	462	421	438
ENSSSCG00000001010	E005	227.438	0.0247257	19.8466	0.000182635	0.00260566	23.5516	23.4774	19.3755	20.7763	-0.0112612	-0.674609	-0.438058	7	1665899	1666054	156	+	WRNIP1	protein_coding	438	358	324	392	334	124	72	117	109	181	188	111	306	336	106	73	81	197	361	281	293
ENSSSCG00000001010	E006	173.402	0.00992913	32.4822	4.14131e-07	1.5709e-05	21.5527	20.4632	17.2195	18.8853	-0.178178	-0.752824	-0.448558	7	1666967	1667046	80	+	WRNIP1	protein_coding	326	243	261	253	235	101	69	87	73	135	137	96	210	258	76	57	113	161	276	231	246
ENSSSCG00000001021	E001	44.088	0.00676537	12.5056	0.00583732	0.042338	10.4317	11.1405	9.5001	10.481	0.199453	-0.281839	0.0142478	7	4621853	4622502	650	+	ENSSSCG00000001021	protein_coding	79	71	70	81	39	48	16	33	20	21	37	10	50	99	22	14	32	34	47	47	78
ENSSSCG00000001021	E004	48.0395	0.0188248	12.3122	0.0063867	0.0453722	10.6372	10.1383	12.3065	11.3283	-0.145239	0.445101	0.191351	7	4636746	4637078	333	+	ENSSSCG00000001021	protein_coding	54	65	62	65	21	53	26	46	34	46	45	36	51	89	30	18	56	53	58	56	65
ENSSSCG00000001022	E001	18.0211	0.0506318	26.6564	6.94928e-06	0.000168504	7.56865	8.5488	4.81488	5.75106	0.361535	-1.32706	-0.808017	7	4652921	4653504	584	-	SSR1	protein_coding	22	22	37	38	45	20	4	11	7	14	15	5	22	20	12	5	12	11	19	19	19
ENSSSCG00000001022	E002	4055.75	0.0154573	15.3346	0.00155191	0.0149875	59.1127	54.1123	53.836	56.5492	-0.546215	-0.576598	-0.27923	7	4658675	4662099	3425	-	SSR1	protein_coding	4504	4090	3870	4355	3267	3234	3634	4362	2163	3193	2824	4778	3195	5803	5115	4793	4111	4732	5783	4254	3376
ENSSSCG00000001022	E007	808.48	0.00235105	12.4251	0.00606021	0.0435663	35.0855	34.8658	35.7644	35.0108	-0.0271204	0.0833994	-0.00921005	7	4665360	4665423	64	-	SSR1	protein_coding	836	815	858	925	809	784	827	949	620	891	1096	797	648	976	747	785	1042	832	836	576	609
ENSSSCG00000001022	E017	1157.2	0.00296752	12.5584	0.00569587	0.0415553	38.7302	39.8398	39.5812	39.3822	0.131379	0.100868	0.0773371	7	4678999	4679086	88	-	SSR1	protein_coding	1235	1222	1303	1397	1161	1313	1142	1321	875	1199	1491	1074	968	1390	1094	1178	1483	1122	981	866	893
ENSSSCG00000001022	E018	957.629	0.00412445	15.2108	0.00164507	0.0156934	37.1515	38.3842	36.4292	36.7015	0.1479	-0.0874722	-0.0544296	7	4683087	4683199	113	-	SSR1	protein_coding	1177	1118	1149	1224	979	1125	909	1045	673	944	1179	752	795	1271	859	913	1081	898	814	784	804
ENSSSCG00000001022	E019	331.847	0.0147557	31.025	8.39788e-07	2.85997e-05	27.3294	28.0238	23.2077	23.5993	0.095722	-0.599284	-0.539695	7	4685713	4685829	117	-	SSR1	protein_coding	500	490	476	536	340	386	220	295	202	271	425	203	276	443	238	248	239	303	329	327	346
ENSSSCG00000001022	E020	45.3511	0.258459	40.9935	6.56007e-09	4.92646e-07	15.3524	14.258	4.67164	5.94306	-0.233954	-3.56974	-2.86647	7	4685830	4685871	42	-	SSR1	protein_coding	111	112	108	115	79	16	3	4	10	8	23	4	25	37	5	4	2	18	86	80	88
ENSSSCG00000001022	E021	2.89586	0.064366	43.8814	1.59935e-09	1.53779e-07	4.16788	3.81342	1.12487	1.10877	-0.258285	-3.78951	-3.83114	7	4685872	4685892	21	-	SSR1	protein_coding	9	9	3	8	6	1	0	0	2	0	1	0	1	0	0	0	0	2	6	5	6
ENSSSCG00000001024	E001	38.3288	0.0584105	24.9304	1.59667e-05	0.000338061	11.814	11.5039	8.17549	7.84228	-0.0813841	-1.10888	-1.23237	7	4750752	4751002	251	+	RIOK1	protein_coding	63	63	48	74	74	30	19	32	24	27	43	13	23	68	18	10	11	40	41	42	54
ENSSSCG00000001036	E007	46.3493	0.0039765	14.7012	0.00209067	0.0189776	11.9136	11.3391	10.4321	10.017	-0.151123	-0.404325	-0.526946	7	7234772	7235206	435	-	TFAP2A	protein_coding	11	23	20	79	46	47	19	23	46	71	58	25	5	45	50	52	79	40	46	131	53
ENSSSCG00000001036	E008	42.9418	0.0120761	25.6908	1.10704e-05	0.000248208	10.2217	12.5912	10.163	9.33083	0.636113	-0.0173853	-0.2743	7	7236464	7237096	633	-	TFAP2A	protein_coding	18	33	21	113	43	56	21	25	31	66	59	27	7	46	37	42	68	34	31	93	42
ENSSSCG00000001036	E009	12.2436	0.0168969	20.6696	0.000123288	0.00187722	5.57969	6.88108	4.26496	5.85795	0.615354	-0.78366	0.142473	7	7239937	7239994	58	-	TFAP2A	protein_coding	12	4	9	26	20	9	4	4	8	14	8	1	5	15	19	10	29	12	7	30	11
ENSSSCG00000001049	E005	331.893	0.0116123	14.8696	0.00193155	0.0178189	23.1656	24.8855	26.1278	24.6415	0.257529	0.436882	0.221675	7	8620882	8626528	5647	+	HIVEP1	protein_coding	382	395	316	429	199	381	509	527	392	404	382	207	350	432	200	247	541	448	129	130	246
ENSSSCG00000001049	E009	21.0459	0.0118001	21.8422	7.0352e-05	0.00117366	8.84011	7.73341	6.32264	6.68283	-0.397715	-0.991644	-0.82876	7	8657428	8657906	479	+	HIVEP1	protein_coding	22	32	25	38	19	22	20	28	12	16	16	15	26	17	7	7	35	35	23	16	21
ENSSSCG00000001049	E010	38.6434	0.0213398	29.8279	1.50002e-06	4.6487e-05	11.3642	10.06	7.70231	10.1071	-0.369624	-1.16707	-0.355529	7	8660004	8661136	1133	+	HIVEP1	protein_coding	43	48	42	65	44	29	28	36	22	32	30	13	45	59	18	20	94	64	41	14	47
ENSSSCG00000001049	E011	6.51591	0.0557528	12.4901	0.00587974	0.0425767	5.28675	3.24897	3.37531	4.59217	-1.41604	-1.30542	-0.41084	7	8661151	8661151	1	+	HIVEP1	protein_coding	3	6	5	4	8	1	7	6	3	6	3	5	9	8	8	4	23	7	10	5	6
ENSSSCG00000001052	E021	415.288	0.00352955	26.6942	6.82375e-06	0.000166078	28.489	27.1851	25.628	27.7811	-0.179176	-0.399518	-0.0967099	7	9663835	9666410	2576	+	PHACTR1	protein_coding	520	421	495	502	365	529	652	599	85	63	192	84	581	531	194	190	960	1246	214	138	584
ENSSSCG00000001056	E010	214.419	0.000998301	14.7515	0.00204182	0.0186311	21.0855	21.3837	22.1823	20.7763	0.0484138	0.17581	-0.0506818	7	10004236	10004258	23	-	RANBP9	protein_coding	218	190	165	257	159	248	250	300	204	264	191	161	248	304	236	248	217	200	145	138	262
ENSSSCG00000001056	E016	1.85739	0.272112	14.7626	0.00203118	0.0185556	3.42928	3.00167	1.32522	1.04345	-0.386057	-2.74982	-3.43998	7	10057425	10057669	245	-	RANBP9	protein_coding	3	6	1	7	2	1	0	0	0	1	3	0	3	0	0	0	0	0	2	2	8
ENSSSCG00000001061	E004	37.5644	0.0200496	14.8116	0.00198496	0.0182221	8.13214	10.3319	10.4783	8.56323	0.716883	0.75942	0.153666	7	11510876	11511017	142	+	JARID2	protein_coding	36	60	24	35	49	65	71	61	40	56	83	24	18	26	22	24	29	25	16	28	28
ENSSSCG00000001061	E005	40.1955	0.0332535	15.2187	0.00163896	0.015645	7.97434	10.0692	11.325	8.96192	0.697288	1.05364	0.347637	7	11544129	11544298	170	+	JARID2	protein_coding	41	61	14	43	37	60	82	62	65	60	91	30	22	26	20	36	35	18	22	29	18
ENSSSCG00000001061	E020	191.742	0.00736881	32.2035	4.74123e-07	1.76275e-05	21.0014	18.9923	19.93	22.4252	-0.340366	-0.178464	0.227672	7	11600148	11601401	1254	+	JARID2	protein_coding	181	164	116	234	143	183	253	279	229	242	280	85	136	208	165	120	343	224	243	154	171
ENSSSCG00000001062	E003	7.53977	0.183858	18.2709	0.000386741	0.00485831	6.584	5.56601	2.76763	2.60905	-0.492616	-2.52367	-2.69447	7	11602395	11602557	163	-	DTNBP1	protein_coding	4	7	6	15	31	3	0	3	4	0	7	5	2	7	2	1	0	3	32	9	10
ENSSSCG00000001062	E004	30.02	0.0645194	32.7351	3.6628e-07	1.42023e-05	11.3027	10.7505	6.31039	6.85607	-0.152311	-1.7382	-1.49427	7	11602558	11602771	214	-	DTNBP1	protein_coding	39	32	25	64	76	26	12	14	6	28	28	16	26	39	6	9	14	11	77	31	48
ENSSSCG00000001063	E001	64.9568	0.0253694	12.1227	0.00697459	0.0484994	13.683	13.2812	11.1665	11.9147	-0.0929046	-0.626335	-0.42815	7	12117240	12117579	340	+	MYLIP	protein_coding	107	119	23	69	63	32	25	85	40	71	50	5	127	171	53	46	72	66	58	97	25
ENSSSCG00000001065	E002	126.136	0.0145005	20.0694	0.000164211	0.00238231	18.5279	17.9761	15.8062	16.4099	-0.0998991	-0.51734	-0.396884	7	12320895	12322989	2095	-	ATXN1	protein_coding	136	122	152	170	114	100	148	153	110	136	161	102	107	250	103	105	86	74	83	156	137
ENSSSCG00000001070	E001	25.8107	0.39188	27.0362	5.78529e-06	0.000144422	11.1871	11.1587	3.8242	4.20497	-0.00773503	-3.16828	-2.89243	7	13378139	13378617	479	+	FAM8A1	protein_coding	81	68	57	73	47	8	1	4	5	7	12	3	18	20	7	0	0	5	30	48	41
ENSSSCG00000001070	E002	38.8044	0.0239154	14.7521	0.00204123	0.0186266	11.0209	10.7256	8.61811	9.03927	-0.0824932	-0.739874	-0.597428	7	13378711	13378979	269	+	FAM8A1	protein_coding	77	48	53	61	36	37	27	52	23	20	21	24	40	60	31	33	31	38	23	40	53
ENSSSCG00000001070	E006	1429.72	0.00648136	21.0663	0.00010199	0.0016041	41.8747	40.7034	42.067	42.8891	-0.136577	0.0223118	0.117392	7	13387737	13390889	3153	+	FAM8A1	protein_coding	1835	1713	1350	1249	956	1455	1839	2265	866	1258	713	1131	1352	1993	2179	1749	1612	1886	1181	1054	1065
ENSSSCG00000001072	E001	16.8935	0.0295333	36.9202	4.78373e-08	2.55547e-06	6.00353	6.13192	6.85373	7.06663	0.062061	0.389201	0.479379	7	13817023	13817298	276	-	NHLRC1	pseudogene	16	11	13	26	30	5	14	16	18	30	12	6	17	20	27	21	13	23	23	14	3
ENSSSCG00000001072	E002	2.55419	0.0781298	29.6018	1.67359e-06	5.10559e-05	3.81383	3.25679	1.41302	1.12208	-0.458126	-2.87304	-3.53871	7	13817301	13817644	344	-	NHLRC1	pseudogene	1	1	2	9	14	1	1	0	1	2	0	0	1	0	0	0	0	2	10	5	1
ENSSSCG00000001075	E002	1029.22	0.00349828	24.2183	2.2491e-05	0.000450628	39.5513	36.1626	37.4972	38.2682	-0.406375	-0.2448	-0.152402	7	13901571	13902444	874	-	ENSSSCG00000001075	protein_coding	664	781	838	632	656	972	2311	1587	707	1441	2187	872	1099	969	912	714	1319	1207	1182	733	723
ENSSSCG00000001075	E015	32.9344	0.0447665	36.6234	5.52797e-08	2.88259e-06	11.8286	11.0217	7.26852	7.367	-0.21564	-1.46095	-1.42119	7	13934651	13934659	9	-	ENSSSCG00000001075	protein_coding	43	69	40	41	37	23	32	23	15	35	71	16	40	16	14	13	15	29	46	38	46
ENSSSCG00000001075	E016	12.9286	0.0880713	22.0661	6.31971e-05	0.00107342	7.76655	7.15614	4.71869	3.99172	-0.242047	-1.4623	-1.94914	7	13934660	13934676	17	-	ENSSSCG00000001075	protein_coding	13	39	20	12	13	6	12	8	8	13	26	11	13	6	4	0	3	11	23	17	14
ENSSSCG00000001075	E017	5.26612	0.21979	42.1275	3.76984e-09	3.12193e-07	6.43767	5.31075	1.82883	1.32307	-0.563783	-3.65584	-4.59093	7	13934765	13934903	139	-	ENSSSCG00000001075	protein_coding	7	20	12	10	7	0	3	0	0	1	8	0	2	0	1	0	0	1	19	8	10
ENSSSCG00000001075	E018	15.5102	0.115315	29.1356	2.09719e-06	6.17939e-05	8.91183	8.02354	4.22149	5.11832	-0.312634	-2.19562	-1.63437	7	13935038	13935200	163	-	ENSSSCG00000001075	protein_coding	24	28	13	27	27	11	4	4	2	15	33	6	20	7	4	10	10	9	23	19	30
ENSSSCG00000001078	E015	23.8472	0.0841655	15.8067	0.00124227	0.0125349	9.4123	9.52435	6.5175	6.74724	0.0355098	-1.09012	-0.988195	7	15643393	15643579	187	-	MBOAT1	protein_coding	35	28	24	31	15	34	17	5	17	36	41	2	26	45	12	12	16	30	17	35	40
ENSSSCG00000001078	E016	4.9329	0.265729	37.2296	4.11432e-08	2.25661e-06	5.52233	5.62947	1.21427	1.91977	0.0562146	-4.38912	-3.066	7	15643580	15643692	113	-	MBOAT1	protein_coding	13	11	7	12	12	0	0	0	0	1	3	0	4	3	0	0	3	1	11	9	11
ENSSSCG00000001087	E001	19.2155	0.101118	25.206	1.39827e-05	0.00030196	9.27791	8.87762	5.53398	5.21828	-0.13192	-1.52666	-1.69834	7	19244661	19244904	244	+	MRS2	protein_coding	20	38	23	32	25	24	6	8	11	21	25	3	23	23	10	12	1	18	20	37	27
ENSSSCG00000001089	E004	52.7485	0.0462675	21.6668	7.65168e-05	0.00125791	10.767	11.7267	11.1277	9.92732	0.260172	0.100126	-0.245415	7	19291990	19293581	1592	-	GPLD1	protein_coding	30	43	26	36	16	42	36	78	23	55	44	22	45	105	105	125	126	62	31	40	50
ENSSSCG00000001091	E002	7.44026	0.0181511	21.7711	7.27889e-05	0.0012071	5.55746	4.71933	2.77758	4.21011	-0.477247	-2.01617	-0.80963	7	19385224	19386110	887	-	KIAA0319	protein_coding	8	9	10	8	4	25	1	5	3	3	1	2	1	0	19	14	7	6	6	10	14
ENSSSCG00000001099	E001	122.79	0.0175701	14.0938	0.00278026	0.0237634	16.1263	14.7662	15.0178	17.1648	-0.280839	-0.227337	0.201914	7	19870966	19874131	3166	-	CMAH	protein_coding	26	7	17	719	318	175	43	41	168	226	54	5	12	16	169	207	133	76	19	93	74
ENSSSCG00000001100	E036	120.855	0.0145321	12.3556	0.00625918	0.0446454	18.8232	16.8368	15.2043	17.1636	-0.36635	-0.693717	-0.303885	7	20340794	20340997	204	+	CARMIL1	protein_coding	156	126	115	110	113	194	87	144	111	124	95	34	71	93	112	110	109	196	109	152	220
ENSSSCG00000001219	E001	2.07934	0.259501	12.7575	0.00519137	0.0386614	2.46519	3.67696	1.52932	1.29583	1.15844	-1.38004	-1.85849	AEMK02000264.1	139267	139296	30	+	TRIM27	protein_coding	6	4	2	9	5	1	0	0	0	3	3	0	2	2	0	0	0	0	1	6	0
ENSSSCG00000001219	E002	141.053	0.0816131	38.3696	2.36041e-08	1.41864e-06	22.6701	22.204	13.1012	14.1567	-0.0728974	-1.79716	-1.55527	AEMK02000264.1	139297	140070	774	+	TRIM27	protein_coding	207	189	166	314	236	92	37	70	65	95	141	55	137	158	52	30	53	100	197	307	243
ENSSSCG00000001219	E010	413.371	0.00182817	12.6794	0.00538385	0.0397982	27.522	27.8671	28.1897	28.2318	0.0475536	0.0917113	0.0974651	AEMK02000264.1	156312	156591	280	+	TRIM27	protein_coding	376	384	335	370	337	367	531	590	343	554	498	317	351	538	339	349	531	565	442	413	374
ENSSSCG00000001229	E010	2346.25	0.023135	17.3465	0.000599735	0.0069442	45.4397	45.3122	50.0272	47.9508	-0.0144903	0.515869	0.283672	7	22941468	22942725	1258	+	ENSSSCG00000001229	protein_coding	2124	2431	1974	1894	1867	3632	3613	3316	5036	4905	2285	572	1907	2682	1664	1205	2860	3738	1434	431	1669
ENSSSCG00000001233	E001	189.813	0.0151364	19.315	0.000235311	0.00320982	22.2237	20.8031	19.2329	18.592	-0.228605	-0.494329	-0.607327	7	22757794	22758186	393	-	TRIM26	protein_coding	239	207	330	213	202	271	72	112	232	466	288	110	156	192	111	81	114	152	171	125	223
ENSSSCG00000001242	E005	470.229	0.00756465	16.9958	0.000708158	0.00795146	29.9977	28.0155	29.0661	30.9627	-0.266583	-0.12413	0.126579	7	22548590	22549546	957	-	GABBR1	protein_coding	375	395	435	591	305	535	643	713	288	463	335	267	251	643	528	500	548	733	606	444	577
ENSSSCG00000001242	E007	62.2197	0.0590229	36.3296	6.37818e-08	3.25035e-06	15.8607	14.7732	9.17115	9.33109	-0.226059	-1.68731	-1.63553	7	22549774	22549917	144	-	GABBR1	protein_coding	82	105	99	160	90	28	39	42	35	21	35	18	27	53	25	26	21	50	130	93	122
ENSSSCG00000001242	E008	68.606	0.0429096	29.3362	1.9032e-06	5.68719e-05	16.0369	14.8154	11.0653	10.1256	-0.252459	-1.15642	-1.42525	7	22549918	22549955	38	-	GABBR1	protein_coding	82	98	98	159	95	36	65	71	48	25	44	29	25	54	35	29	29	67	126	103	124
ENSSSCG00000001242	E009	144.305	0.00563939	20.774	0.00011729	0.00180205	19.9101	19.2066	17.0396	17.2187	-0.121014	-0.515816	-0.481779	7	22550530	22550673	144	-	GABBR1	protein_coding	139	166	175	248	148	153	168	188	95	87	97	88	78	151	112	103	138	163	208	164	206
ENSSSCG00000001242	E020	273.948	0.00114494	14.7639	0.00202994	0.0185468	22.8972	24.1065	24.2561	24.1036	0.183572	0.205869	0.183141	7	22559437	22559679	243	-	GABBR1	protein_coding	271	249	313	378	206	364	351	464	200	245	208	201	196	306	255	311	238	338	254	241	312
ENSSSCG00000001242	E021	243.726	0.00235459	14.929	0.00187838	0.0174465	22.1485	22.3169	23.5369	23.135	0.026491	0.21467	0.153387	7	22565574	22565765	192	-	GABBR1	protein_coding	251	218	228	297	175	305	351	410	183	243	187	177	150	283	259	269	214	311	256	232	256
ENSSSCG00000001242	E022	135.994	0.00226835	12.8913	0.00487767	0.0368242	17.6689	17.1561	18.5984	17.9706	-0.0962327	0.169122	0.0556226	7	22566189	22566254	66	-	GABBR1	protein_coding	135	120	127	164	86	165	215	235	101	150	96	89	88	158	133	146	128	165	139	150	149
ENSSSCG00000001242	E023	161.805	0.00162758	24.3748	2.08605e-05	0.000422514	18.3729	18.7289	20.3183	19.2317	0.0636725	0.337542	0.152065	7	22567026	22567127	102	-	GABBR1	protein_coding	141	147	150	217	119	199	266	295	122	154	125	125	88	178	160	181	147	202	146	160	173
ENSSSCG00000001242	E024	191.665	0.000943518	24.6322	1.84303e-05	0.000380649	19.9621	20.1969	21.5974	20.7242	0.0396363	0.269548	0.127467	7	22568177	22568347	171	-	GABBR1	protein_coding	166	183	189	254	142	225	298	321	146	175	164	151	111	236	178	205	177	233	186	167	228
ENSSSCG00000001242	E027	29.3293	0.0634559	21.6825	7.59456e-05	0.0012504	11.1438	10.0682	6.48023	7.02451	-0.307479	-1.61703	-1.37959	7	22572354	22572728	375	-	GABBR1	protein_coding	60	49	39	66	16	23	13	22	15	9	22	12	22	26	10	13	11	30	40	45	76
ENSSSCG00000001242	E033	15.6149	0.0348489	36.4519	6.0094e-08	3.08717e-06	7.82227	7.8827	4.2058	5.30173	0.0228151	-1.81846	-1.14357	7	22577032	22577256	225	-	GABBR1	protein_coding	23	27	20	45	17	20	6	5	4	10	9	5	13	20	8	5	5	12	23	22	32
ENSSSCG00000001242	E034	7.39636	0.0655301	24.0363	2.45473e-05	0.000485653	5.15945	5.78491	2.78728	3.42222	0.334571	-1.78889	-1.1942	7	22577540	22578619	1080	-	GABBR1	protein_coding	19	12	9	24	7	10	1	4	6	4	2	0	1	10	6	3	5	1	9	9	15
ENSSSCG00000001346	E018	270.029	0.0275238	14.5345	0.0022609	0.0202077	25.559	25.2271	21.2965	22.9805	-0.0480241	-0.649663	-0.383831	7	23136653	23136792	140	+	ABCF1	protein_coding	333	343	350	323	318	302	114	178	167	327	339	198	310	421	189	122	155	292	299	285	374
ENSSSCG00000001346	E019	260.381	0.0178612	20.5438	0.000130927	0.00197536	25.8422	24.4981	20.797	22.8162	-0.195585	-0.771938	-0.449891	7	23136878	23137026	149	+	ABCF1	protein_coding	310	302	299	319	334	259	141	199	173	279	312	159	311	408	184	137	161	255	314	322	347
ENSSSCG00000001346	E027	396.086	0.00240232	13.7228	0.0033078	0.0272157	27.3882	27.1742	26.8153	28.4525	-0.0297298	-0.0798749	0.146001	7	23142287	23142455	169	+	ABCF1	protein_coding	365	388	409	378	385	477	322	363	316	518	520	336	446	492	353	344	409	479	414	336	395
ENSSSCG00000001346	E028	245.612	0.00131897	12.9709	0.00469994	0.0357993	22.9887	22.1623	22.4487	23.5166	-0.128746	-0.0837757	0.0806653	7	23142882	23142946	65	+	ABCF1	protein_coding	226	232	228	229	218	308	219	230	200	343	323	212	263	308	217	199	252	308	249	214	271
ENSSSCG00000001347	E003	183.058	0.0326752	37.4801	3.64159e-08	2.03471e-06	24.6223	22.4625	16.6468	17.8016	-0.327631	-1.33443	-1.11584	7	23150320	23151030	711	-	PPP1R10	protein_coding	240	252	205	257	168	156	80	109	126	176	143	96	163	273	176	128	132	243	324	203	224
ENSSSCG00000001347	E004	78.3857	0.0115228	14.9685	0.00184372	0.0171947	15.5602	14.6084	12.967	12.5642	-0.200325	-0.57303	-0.670656	7	23151175	23151288	114	-	PPP1R10	protein_coding	85	88	94	82	57	72	45	96	77	104	66	43	59	104	69	66	91	125	113	67	76
ENSSSCG00000001362	E003	84.9618	0.0221037	12.7413	0.00523078	0.0388924	16.6103	13.9804	12.8509	14.8473	-0.54833	-0.810716	-0.358878	7	23232568	23232693	126	-	MDC1	protein_coding	92	83	82	105	81	83	107	105	49	67	78	54	55	76	64	54	114	118	134	110	102
ENSSSCG00000001362	E004	78.1847	0.0370909	16.4862	0.000901252	0.00968095	16.948	13.7184	11.6604	13.9582	-0.672753	-1.17506	-0.61853	7	23233116	23233298	183	-	MDC1	protein_coding	110	82	92	85	75	58	72	72	31	73	88	41	57	72	61	37	86	109	138	115	109
ENSSSCG00000001362	E005	71.2481	0.0234181	12.0691	0.00715026	0.0493932	15.5035	13.2724	11.813	13.1562	-0.489128	-0.848578	-0.516456	7	23233430	23233549	120	-	MDC1	protein_coding	91	75	87	73	80	61	65	78	46	82	85	31	45	86	50	39	88	63	107	76	115
ENSSSCG00000001362	E008	241.993	0.00582265	12.6308	0.00550705	0.0405018	21.8297	23.2749	23.0794	21.6763	0.225338	0.195403	-0.0244837	7	23236615	23237400	786	-	MDC1	protein_coding	271	267	255	327	207	382	362	370	253	304	308	145	147	260	177	198	151	208	127	243	281
ENSSSCG00000001372	E011	215.52	0.00572724	13.0875	0.00445123	0.0343243	21.9762	20.3227	22.377	21.572	-0.269243	0.0631657	-0.0645099	7	23109311	23109518	208	-	GNL1	protein_coding	195	182	147	214	183	202	261	263	216	260	237	146	240	367	180	193	291	216	239	187	209
ENSSSCG00000001372	E013	202.816	0.00249511	30.3959	1.1392e-06	3.68474e-05	20.1946	20.2111	22.2381	20.8448	0.00276905	0.332096	0.108085	7	23110934	23111085	152	-	GNL1	protein_coding	184	168	163	221	186	187	248	247	206	271	254	140	266	310	164	176	248	201	186	188	144
ENSSSCG00000001372	E014	180.727	0.00203048	35.8368	8.10738e-08	3.98518e-06	18.3725	19.4217	21.0407	20.1932	0.185113	0.457035	0.31662	7	23111247	23111383	137	-	GNL1	protein_coding	172	154	131	205	157	193	200	208	178	243	241	126	272	288	181	149	207	168	146	152	118
ENSSSCG00000001372	E017	89.1315	0.0171914	18.1487	0.000409855	0.00509861	15.2234	16.3	13.6188	13.334	0.21864	-0.350775	-0.416634	7	23112342	23112612	271	-	GNL1	protein_coding	111	96	76	156	131	105	58	49	70	91	117	57	125	149	61	50	52	66	97	103	72
ENSSSCG00000001376	E016	63.2976	0.0126764	15.4609	0.00146226	0.0143048	13.8346	13.4916	11.6536	11.377	-0.0784088	-0.53045	-0.603839	7	23199617	23199808	192	-	DHX16	protein_coding	91	67	70	105	81	68	42	71	50	73	73	22	68	67	22	33	56	68	74	76	78
ENSSSCG00000001376	E017	60.4748	0.0685939	15.7813	0.00125727	0.012659	14.5299	13.7123	9.92447	11.0063	-0.18179	-1.17179	-0.858754	7	23199886	23200089	204	-	DHX16	protein_coding	89	58	88	110	84	69	22	27	34	55	67	27	86	86	22	12	26	66	78	92	83
ENSSSCG00000001376	E026	26.4377	0.11852	20.5169	0.00013262	0.00199556	9.18104	10.3852	5.64738	6.94093	0.370716	-1.43588	-0.830288	7	23207874	23208044	171	-	DHX16	protein_coding	48	56	53	47	45	24	6	3	4	18	29	13	35	34	13	5	6	21	31	28	37
ENSSSCG00000001382	E010	87.5252	0.00681004	12.8766	0.00491132	0.0370201	13.1578	13.7901	15.1882	14.5361	0.146297	0.450666	0.311744	7	23383251	23383359	109	+	DDR1	protein_coding	19	24	67	97	66	93	187	107	124	114	130	158	22	66	63	88	98	37	138	111	27
ENSSSCG00000001384	E026	25.3693	0.101358	26.0392	9.35894e-06	0.000215552	10.3573	9.61197	5.49632	6.32632	-0.225034	-1.87778	-1.46565	7	23415242	23415353	112	+	VARS2	protein_coding	54	36	36	67	38	20	2	11	0	11	29	13	21	23	8	4	10	27	42	32	51
ENSSSCG00000001384	E027	28.8794	0.0422792	21.5283	8.1762e-05	0.00132916	10.5827	9.68469	6.81965	7.34229	-0.26752	-1.30994	-1.09211	7	23415503	23415678	176	+	VARS2	protein_coding	59	32	45	63	33	24	11	17	8	22	35	10	33	18	11	13	10	39	41	28	62
ENSSSCG00000001384	E029	44.3224	0.00423112	17.7912	0.000485675	0.00584939	11.3834	9.45808	11.1604	10.8539	-0.560333	-0.0602997	-0.14496	7	23416090	23416439	350	+	VARS2	protein_coding	32	37	54	45	37	39	50	57	33	50	63	30	34	50	26	28	49	92	48	38	66
ENSSSCG00000001391	E011	12.6121	0.0573766	18.9979	0.000273673	0.0036433	7.29238	6.66264	4.38378	5.1576	-0.266252	-1.49033	-1.01651	7	23549623	23549729	107	-	CCHCR1	protein_coding	17	12	19	17	8	11	6	5	7	17	19	0	17	13	2	3	8	8	23	27	29
ENSSSCG00000001391	E012	19.3776	0.00675918	15.8288	0.0012294	0.0124292	8.09327	7.9681	6.50311	6.45003	-0.0462653	-0.646131	-0.670222	7	23549814	23549924	111	-	CCHCR1	protein_coding	13	17	26	25	19	21	19	20	13	29	36	2	16	16	8	9	15	16	32	28	38
ENSSSCG00000001391	E019	29.7929	0.00445115	13.5747	0.00354512	0.0287315	8.25173	8.36786	9.78519	8.619	0.0415672	0.509573	0.129631	7	23556868	23556934	67	-	CCHCR1	protein_coding	24	17	22	23	16	32	47	47	30	61	78	13	24	25	14	15	31	36	36	27	39
ENSSSCG00000001396	E003	76.8886	0.0132113	18.4777	0.000350534	0.00447394	15.7106	14.495	12.3943	12.7864	-0.255653	-0.743368	-0.647195	7	23622429	23622505	77	+	ENSSSCG00000001396	protein_coding	76	72	61	119	101	78	50	72	66	94	76	35	91	101	61	46	53	110	102	68	109
ENSSSCG00000001396	E005	84.0994	0.00994901	17.458	0.000568849	0.00665621	16.382	14.7574	13.232	13.4151	-0.333381	-0.675345	-0.632596	7	23622799	23622814	16	+	ENSSSCG00000001396	protein_coding	81	78	61	127	101	80	63	85	75	106	86	38	100	112	67	47	67	119	119	77	110
ENSSSCG00000001396	E008	414.299	0.000811105	16.7862	0.000782021	0.00862258	26.8123	27.6066	28.118	28.1856	0.110508	0.180747	0.189979	7	23623340	23623615	276	+	ENSSSCG00000001396	protein_coding	390	346	302	466	428	408	484	581	466	560	379	199	511	559	411	367	518	560	374	271	348
ENSSSCG00000001401	E006	8.18779	0.0637028	20.3619	0.00014281	0.00212311	4.6684	5.86686	3.24536	5.13833	0.667469	-1.05638	0.279721	7	23673261	23673394	134	-	ATP6V1G2	protein_coding	12	11	5	12	13	7	4	4	1	10	8	8	4	8	11	9	5	6	11	8	14
ENSSSCG00000001402	E003	150.002	0.00225667	14.1525	0.0027048	0.0232659	19.1966	18.8871	17.8322	18.064	-0.0542882	-0.244449	-0.201955	7	23674537	23674813	277	+	NFKBIL1	protein_coding	257	211	143	168	184	148	95	127	77	126	136	71	202	251	85	64	120	193	196	152	196
ENSSSCG00000001409	E002	50.4967	0.058921	41.9407	4.13006e-09	3.36091e-07	12.8233	14.0648	8.90043	7.55287	0.2879	-1.10818	-1.59613	7	23740294	23740424	131	+	PRRC2A	protein_coding	82	102	73	132	95	45	14	22	23	35	49	42	23	32	6	21	7	25	60	67	93
ENSSSCG00000001409	E003	270.198	0.0114987	13.3165	0.00399992	0.0315697	22.1905	24.4397	24.9669	22.3329	0.343327	0.420918	0.022401	7	23742280	23742454	175	+	PRRC2A	protein_coding	336	320	309	421	225	319	301	293	284	311	431	262	171	296	178	211	166	178	192	262	304
ENSSSCG00000001409	E004	384.584	0.0162872	15.1087	0.00172604	0.0163337	25.0311	27.0607	29.4526	26.2916	0.289525	0.615687	0.181326	7	23742949	23743126	178	+	PRRC2A	protein_coding	415	411	409	530	270	481	442	438	435	504	668	405	254	430	283	308	240	291	228	372	420
ENSSSCG00000001409	E005	271.304	0.015754	16.8782	0.000748711	0.00832096	21.4208	23.5187	25.9361	22.9806	0.327994	0.683701	0.245744	7	23743756	23743855	100	+	PRRC2A	protein_coding	270	302	322	376	172	319	292	304	320	384	493	278	200	267	177	236	186	215	156	245	295
ENSSSCG00000001409	E012	291.938	0.0221303	18.8283	0.000296688	0.00389546	25.6465	26.7327	22.8561	22.1214	0.154414	-0.415627	-0.530366	7	23746220	23746436	217	+	PRRC2A	protein_coding	426	391	431	499	340	321	184	243	204	275	449	179	227	368	108	135	151	204	261	380	445
ENSSSCG00000001409	E016	313.505	0.00320725	12.2608	0.00654118	0.0462015	23.7346	25.7056	25.754	24.9577	0.290017	0.296967	0.181608	7	23748852	23749062	211	+	PRRC2A	protein_coding	408	345	323	457	274	383	273	389	307	380	496	227	203	357	210	251	260	301	287	310	297
ENSSSCG00000001409	E022	354.399	0.0292172	20.4399	0.000137587	0.00205741	29.2784	28.2502	23.5793	24.4959	-0.138855	-0.808227	-0.671046	7	23751476	23751750	275	+	PRRC2A	protein_coding	461	415	555	626	405	319	134	172	238	372	475	230	295	417	148	164	208	299	547	531	460
ENSSSCG00000001409	E026	525.911	0.00386763	17.9929	0.000441345	0.00541851	30.0949	29.7315	30.7959	31.9423	-0.0481037	0.0920045	0.240342	7	23752810	23753043	234	+	PRRC2A	protein_coding	533	509	508	611	523	513	553	572	444	647	761	367	415	586	412	399	656	589	662	506	495
ENSSSCG00000001410	E004	527.026	0.00914917	17.8307	0.000476668	0.00575815	30.2161	29.2085	31.3223	31.627	-0.133829	0.144456	0.183819	7	23758239	23758382	144	-	BAG6	protein_coding	463	438	377	514	396	472	560	621	496	722	638	417	420	727	519	444	843	588	657	473	505
ENSSSCG00000001410	E005	420.088	0.0103971	16.1367	0.0010631	0.011067	27.4249	26.9094	28.8369	29.2653	-0.0717791	0.192936	0.250489	7	23758492	23758551	60	-	BAG6	protein_coding	373	360	274	399	339	391	445	514	390	576	510	324	324	594	390	369	699	483	498	368	393
ENSSSCG00000001410	E006	598.343	0.00957858	17.0971	0.00067498	0.00764999	31.4165	30.7283	32.6712	33.1475	-0.0894496	0.160778	0.221085	7	23758651	23758797	147	-	BAG6	protein_coding	504	517	463	561	460	550	667	758	535	791	699	461	460	862	557	529	932	721	689	578	552
ENSSSCG00000001410	E007	519.003	0.00715562	19.5526	0.000210114	0.00292586	30.1757	29.141	31.2167	31.2636	-0.137566	0.136092	0.142172	7	23758942	23759066	125	-	BAG6	protein_coding	438	450	403	485	381	488	566	704	497	692	603	381	439	725	423	451	764	634	617	515	494
ENSSSCG00000001410	E008	401.482	0.0081509	14.292	0.00253343	0.0220858	27.6419	26.4757	28.3514	28.3995	-0.162756	0.0971895	0.10373	7	23759157	23759259	103	-	BAG6	protein_coding	359	330	312	396	293	362	423	532	426	565	431	265	347	547	301	355	608	480	491	397	396
ENSSSCG00000001410	E009	330.657	0.0104434	12.6339	0.00549901	0.0404531	25.5504	24.542	26.5519	26.2353	-0.147173	0.142806	0.0980026	7	23759387	23759440	54	-	BAG6	protein_coding	330	265	298	348	175	284	398	434	366	466	339	218	297	477	277	277	435	382	376	350	319
ENSSSCG00000001410	E010	408.444	0.00637723	21.2846	9.18797e-05	0.00146654	27.4755	26.6913	28.728	28.5854	-0.109375	0.171242	0.151949	7	23759633	23759802	170	-	BAG6	protein_coding	371	300	360	446	252	376	464	534	399	570	520	267	443	543	330	349	540	472	493	385	386
ENSSSCG00000001410	E012	137.25	0.0574414	19.3317	0.000233451	0.00318908	20.836	20.04	14.7477	16.1322	-0.132708	-1.13343	-0.847439	7	23760151	23760259	109	-	BAG6	protein_coding	174	182	172	215	164	118	26	53	66	126	157	107	170	203	63	42	91	115	233	184	218
ENSSSCG00000001410	E013	177.577	0.0893022	37.5255	3.56202e-08	1.99971e-06	25.2485	23.6935	14.2868	15.7002	-0.230194	-1.91344	-1.61435	7	23760809	23761077	269	-	BAG6	protein_coding	301	299	233	319	261	110	25	55	66	119	173	73	179	215	49	28	60	119	347	302	368
ENSSSCG00000001410	E014	74.5047	0.131405	31.4581	6.80721e-07	2.39227e-05	18.0165	16.6013	8.79269	10.072	-0.266934	-2.22708	-1.81964	7	23761078	23761092	15	-	BAG6	protein_coding	143	131	103	142	110	31	3	26	20	35	71	29	71	72	12	12	25	58	141	154	156
ENSSSCG00000001410	E015	118.469	0.103202	40.5493	8.14879e-09	5.8699e-07	22.0412	20.1831	10.8236	12.8179	-0.302956	-2.28438	-1.76631	7	23761302	23761386	85	-	BAG6	protein_coding	235	214	162	207	162	54	13	28	38	48	117	39	112	130	26	17	52	80	240	232	253
ENSSSCG00000001410	E016	81.8759	0.103002	36.6276	5.51662e-08	2.87754e-06	18.4821	17.1224	9.14093	11.2861	-0.250963	-2.1953	-1.55893	7	23761387	23761389	3	-	BAG6	protein_coding	157	151	111	138	109	43	11	14	26	38	86	25	83	106	21	10	39	60	154	153	172
ENSSSCG00000001410	E017	172.834	0.0677666	31.5262	6.5859e-07	2.32195e-05	24.0809	23.0532	14.865	16.5833	-0.155723	-1.61625	-1.26642	7	23761499	23761611	113	-	BAG6	protein_coding	309	293	229	271	232	88	40	59	75	122	174	84	192	204	56	36	104	136	314	275	313
ENSSSCG00000001410	E018	11.2334	0.0550149	13.2561	0.00411424	0.0322842	6.35863	6.26812	3.76309	5.39707	-0.0421005	-1.53056	-0.480371	7	23761612	23761644	33	-	BAG6	protein_coding	18	21	12	18	10	7	5	6	4	7	5	6	11	12	2	4	26	13	22	7	21
ENSSSCG00000001410	E019	119.069	0.0526809	15.0853	0.00174515	0.0164861	19.8167	18.4792	14.6917	14.6478	-0.233738	-0.974864	-0.984307	7	23761738	23761845	108	-	BAG6	protein_coding	188	175	136	152	125	70	56	52	75	105	156	91	130	171	32	28	90	105	184	180	199
ENSSSCG00000001410	E020	163.509	0.0307243	19.2886	0.000238289	0.00324281	22.0908	21.2627	16.9195	17.291	-0.132546	-0.895723	-0.825039	7	23761954	23762031	78	-	BAG6	protein_coding	235	228	214	220	174	106	83	84	105	183	180	106	187	219	85	51	102	153	241	233	255
ENSSSCG00000001410	E021	305.969	0.0260055	13.0128	0.00460895	0.0352918	27.1443	26.8423	22.762	23.6201	-0.0422043	-0.642184	-0.51082	7	23762382	23762634	253	-	BAG6	protein_coding	396	383	365	402	315	248	132	173	241	342	396	194	372	484	160	135	221	295	394	388	442
ENSSSCG00000001410	E028	245.772	0.00337648	21.8972	6.85239e-05	0.00114807	21.9588	22.7233	23.9689	22.4056	0.119914	0.309812	0.0704141	7	23765269	23765343	75	-	BAG6	protein_coding	223	234	238	235	195	273	293	290	236	353	325	215	249	324	172	202	252	240	245	244	229
ENSSSCG00000001410	E029	167.242	0.00950498	15.2817	0.00159108	0.015279	18.2113	19.0473	20.6928	19.3393	0.149055	0.429018	0.19997	7	23765507	23765560	54	-	BAG6	protein_coding	164	154	163	130	123	185	233	223	151	239	218	140	160	205	126	162	186	173	171	147	145
ENSSSCG00000001410	E030	419.505	0.0114444	21.0982	0.000100447	0.0015839	26.0645	27.5492	29.9427	28.2306	0.208315	0.531754	0.301837	7	23765799	23765995	197	-	BAG6	protein_coding	402	381	359	371	268	510	533	542	475	623	529	343	432	559	297	427	460	409	349	343	410
ENSSSCG00000001410	E031	379.389	0.0132252	20.67	0.000123263	0.00187698	24.6744	26.7194	28.9097	27.1217	0.294023	0.595208	0.350319	7	23766116	23766233	118	-	BAG6	protein_coding	331	342	331	380	247	488	499	534	428	516	468	322	383	508	293	353	419	371	260	323	374
ENSSSCG00000001410	E032	393.429	0.0124763	20.4277	0.000138395	0.00206714	25.1373	27.1976	29.2092	27.4532	0.293112	0.567658	0.328594	7	23767606	23767726	121	-	BAG6	protein_coding	358	340	384	384	262	488	476	525	448	535	511	341	397	601	308	313	425	373	238	343	422
ENSSSCG00000001413	E002	372.955	0.00279925	14.9031	0.0019014	0.0175951	27.0249	27.4204	25.9876	26.7309	0.055005	-0.146452	-0.041176	7	23778634	23779327	694	-	GPANK1	protein_coding	476	338	425	346	317	401	433	494	267	389	363	270	369	445	326	302	516	516	426	293	302
ENSSSCG00000001418	E010	167.432	0.00519841	42.2504	3.55e-09	2.9648e-07	20.2138	19.896	16.9897	17.4693	-0.053683	-0.576655	-0.485911	7	23958358	23958638	281	-	NEU1	protein_coding	375	353	241	266	189	196	79	173	89	120	122	65	160	219	99	114	160	204	119	120	130
ENSSSCG00000001420	E005	115.762	0.0130957	13.3774	0.00388761	0.0308548	15.6935	15.3966	17.7415	17.3896	-0.0609657	0.397153	0.331559	7	23980534	23980620	87	-	EHMT2	protein_coding	119	100	66	126	109	104	124	182	102	155	116	32	108	181	92	105	164	180	154	109	88
ENSSSCG00000001420	E006	138.413	0.0158852	12.587	0.00562044	0.0411316	17.3098	16.5024	19.1226	18.8015	-0.155054	0.328888	0.272386	7	23980725	23980840	116	-	EHMT2	protein_coding	122	116	84	162	127	117	155	203	126	178	148	36	140	199	130	114	209	197	196	121	121
ENSSSCG00000001420	E007	113.138	0.00630128	22.5926	4.91014e-05	0.000867356	15.6804	15.1365	17.5636	17.2691	-0.112489	0.366782	0.311528	7	23981199	23981276	78	-	EHMT2	protein_coding	120	107	73	131	82	90	120	160	94	166	112	37	138	154	88	102	140	191	152	93	106
ENSSSCG00000001420	E008	149.399	0.00158042	32.3925	4.32578e-07	1.63013e-05	18.5944	17.1887	19.4735	19.2987	-0.258475	0.154266	0.123997	7	23981644	23981788	145	-	EHMT2	protein_coding	169	137	89	169	126	110	133	189	134	207	163	41	186	223	110	115	166	248	209	150	156
ENSSSCG00000001420	E010	95.8757	0.0219728	12.2484	0.00657907	0.0464058	17.0658	15.8429	13.5691	14.5957	-0.239971	-0.729444	-0.50062	7	23982990	23983144	155	-	EHMT2	protein_coding	164	137	68	123	98	72	41	62	70	99	80	31	127	165	55	30	54	139	165	138	120
ENSSSCG00000001420	E021	55.2916	0.0159305	43.2077	2.22342e-09	2.01359e-07	13.1466	13.772	9.75695	10.0892	0.144818	-0.910002	-0.809154	7	23986082	23986264	183	-	EHMT2	protein_coding	115	82	55	112	88	34	24	38	28	44	50	9	47	71	22	18	33	66	95	65	79
ENSSSCG00000001420	E022	5.16525	0.170729	16.8334	0.00076476	0.00846543	4.30718	5.03831	1.91264	2.57446	0.456808	-2.35198	-1.49265	7	23986265	23986343	79	-	EHMT2	protein_coding	18	18	2	11	10	1	0	2	3	2	0	0	4	2	1	0	1	8	15	5	4
ENSSSCG00000001420	E023	17.5128	0.228844	27.9756	3.67505e-06	9.86287e-05	8.95555	8.84493	3.55272	4.15248	-0.037129	-2.71126	-2.25817	7	23986344	23986348	5	-	EHMT2	protein_coding	42	34	24	46	39	3	0	4	4	4	13	0	15	8	4	0	0	15	48	23	36
ENSSSCG00000001420	E024	23.9471	0.156552	31.8887	5.52397e-07	2.00644e-05	10.0578	10.2185	4.56398	5.15866	0.0478037	-2.3316	-1.97447	7	23986349	23986372	24	-	EHMT2	protein_coding	52	56	35	62	45	5	0	5	6	6	22	2	21	14	3	3	5	19	60	32	44
ENSSSCG00000001420	E025	28.7397	0.0781169	31.0253	8.39699e-07	2.85997e-05	10.6439	10.4685	5.76304	6.78889	-0.0503161	-1.82173	-1.34074	7	23986375	23986428	54	-	EHMT2	protein_coding	60	70	29	57	40	14	2	6	11	16	26	4	32	34	5	8	10	25	66	37	50
ENSSSCG00000001420	E026	25.6914	0.0724373	26.445	7.69545e-06	0.000183149	9.96204	9.7331	5.58312	6.7777	-0.0699774	-1.71453	-1.14556	7	23986429	23986434	6	-	EHMT2	protein_coding	52	56	28	49	35	12	2	7	10	14	24	4	29	36	3	8	12	26	62	34	37
ENSSSCG00000001420	E027	25.2174	0.0729061	23.5883	3.04449e-05	0.000581205	9.85611	9.51714	5.62617	6.86327	-0.105193	-1.65986	-1.07641	7	23986435	23986436	2	-	EHMT2	protein_coding	51	53	25	44	36	12	2	7	10	14	25	4	29	37	3	9	12	27	62	34	34
ENSSSCG00000001420	E028	72.661	0.0533382	17.1253	0.000666012	0.00756969	15.1351	14.9274	10.5423	12.5648	-0.0438365	-1.11858	-0.58231	7	23986437	23986577	141	-	EHMT2	protein_coding	143	119	72	117	86	41	15	33	27	59	66	25	79	145	31	19	38	107	126	102	96
ENSSSCG00000001420	E032	145.565	0.00896238	13.2581	0.00411052	0.0322631	16.51	18.1828	19.4137	18.7749	0.315041	0.533089	0.421262	7	23987544	23987658	115	-	EHMT2	protein_coding	177	149	84	165	150	184	134	188	115	213	151	65	174	259	106	117	139	196	112	129	152
ENSSSCG00000001420	E034	148.976	0.0131542	13.4699	0.00372323	0.0298509	16.5783	18.2008	19.8541	18.8791	0.304965	0.595275	0.426331	7	23989946	23990101	156	-	EHMT2	protein_coding	192	162	103	161	121	174	142	205	156	171	145	82	155	252	147	118	162	167	120	123	154
ENSSSCG00000001420	E035	101.78	0.00205177	30.5555	1.05441e-06	3.46566e-05	13.8259	15.2932	16.7123	16.2171	0.318155	0.60292	0.505831	7	23990239	23990279	41	-	EHMT2	protein_coding	129	109	71	123	85	100	105	124	94	139	93	54	124	160	90	80	107	144	92	84	90
ENSSSCG00000001420	E040	10.091	0.0408403	15.359	0.0015342	0.0148573	6.68817	3.81784	5.55781	5.07396	-1.63717	-0.543114	-0.809246	7	23991979	23992237	259	-	EHMT2	protein_coding	7	6	7	5	2	8	10	10	7	18	14	2	15	15	7	5	15	5	17	27	14
ENSSSCG00000001420	E041	11.9506	0.0163245	26.7938	6.50344e-06	0.000159381	6.19673	6.82334	4.12369	4.86261	0.2832	-1.18895	-0.709074	7	23992625	23993478	854	-	EHMT2	protein_coding	32	22	12	22	12	13	2	9	4	4	9	5	14	17	2	9	7	8	18	12	20
ENSSSCG00000001422	E004	17.6992	0.0440728	14.0287	0.0028663	0.0243331	7.42425	5.88868	7.0388	5.08883	-0.681775	-0.157422	-1.10866	7	24020801	24020806	6	+	C2	protein_coding	8	11	9	11	20	9	10	18	47	58	4	7	27	19	14	7	15	59	1	7	18
ENSSSCG00000001423	E007	425.282	0.00797835	17.1476	0.000659014	0.00750358	30.1227	29.0663	26.9855	27.6893	-0.140606	-0.425548	-0.327885	7	24042931	24043262	332	-	NELFE	protein_coding	384	296	360	505	545	424	321	303	320	422	598	230	598	666	347	256	431	436	588	508	504
ENSSSCG00000001423	E010	291.241	0.000991871	17.6936	0.000508708	0.00607407	23.8736	24.3231	25.2415	24.2473	0.0671541	0.202042	0.055881	7	24044284	24044429	146	-	NELFE	protein_coding	187	182	243	345	325	315	361	308	245	345	408	190	343	440	266	219	341	324	363	275	234
ENSSSCG00000001424	E013	179.534	0.00406937	15.9288	0.00117274	0.0119706	18.8814	18.9896	20.2934	20.581	0.0190495	0.242706	0.290643	7	24049516	24049644	129	+	SKIC2	protein_coding	163	141	155	146	105	153	187	206	181	198	221	143	212	329	163	231	234	240	135	153	158
ENSSSCG00000001424	E014	204.411	0.00556106	19.0264	0.000269987	0.00360274	19.5717	20.1535	21.8992	21.5327	0.0989784	0.384389	0.32579	7	24049859	24050004	146	+	SKIC2	protein_coding	157	153	161	198	118	208	237	287	198	263	237	149	228	347	238	249	238	267	133	160	192
ENSSSCG00000001424	E019	140.796	0.00337448	16.5531	0.000873211	0.00943531	19.395	18.6035	16.9545	17.3655	-0.139076	-0.443797	-0.36579	7	24051737	24051833	97	+	SKIC2	protein_coding	156	134	124	148	120	140	99	110	105	173	179	89	169	209	118	138	168	147	167	149	159
ENSSSCG00000001424	E020	136.072	0.0259462	31.3517	7.16763e-07	2.49976e-05	20.7504	19.4866	14.8414	16.5475	-0.213077	-1.0993	-0.751412	7	24052008	24052220	213	+	SKIC2	protein_coding	183	140	139	186	152	108	48	70	69	150	158	66	179	216	107	96	115	145	183	185	188
ENSSSCG00000001424	E021	82.8022	0.0485988	24.4757	1.9872e-05	0.000405662	17.182	16.248	11.5798	12.4517	-0.180973	-1.24086	-1.01802	7	24052303	24052413	111	+	SKIC2	protein_coding	119	109	89	134	100	47	37	38	31	102	84	39	118	113	69	39	56	64	118	125	116
ENSSSCG00000001424	E022	130.244	0.0230004	17.3431	0.000600713	0.00695389	19.9368	18.6541	15.8677	15.9319	-0.222897	-0.750313	-0.737381	7	24053976	24054206	231	+	SKIC2	protein_coding	172	129	141	147	142	87	70	81	76	158	178	85	156	179	107	85	111	149	176	167	163
ENSSSCG00000001425	E001	31.5015	0.021965	15.2842	0.00158919	0.0152661	11.0195	7.85425	8.44566	9.12664	-1.01536	-0.799682	-0.568247	7	24056525	24057577	1053	-	DXO	protein_coding	19	24	29	26	22	23	10	24	16	41	34	27	27	64	27	25	36	52	58	41	45
ENSSSCG00000001425	E010	39.0991	0.0334653	29.1108	2.1225e-06	6.2347e-05	11.6336	11.4116	7.58907	9.16271	-0.0588482	-1.28246	-0.721816	7	24058985	24059004	20	-	DXO	protein_coding	59	47	44	69	48	44	13	13	13	21	42	20	46	61	27	27	27	44	49	57	55
ENSSSCG00000001430	E004	332.494	0.00402412	15.2659	0.00160292	0.015371	24.8521	24.8042	25.9252	26.0906	-0.00702493	0.155344	0.178952	7	24162486	24162597	112	-	ATF6B	protein_coding	379	331	293	437	308	343	276	490	263	371	296	223	330	469	263	300	495	513	265	238	288
ENSSSCG00000001430	E005	237.557	0.00252309	15.6936	0.00131038	0.0130916	21.4213	21.9063	22.3014	22.9731	0.0776577	0.140069	0.244527	7	24162813	24162886	74	-	ATF6B	protein_coding	278	248	232	304	226	251	179	339	166	273	214	150	261	329	188	220	349	370	184	162	203
ENSSSCG00000001430	E007	171.427	0.00718243	40.841	7.0672e-09	5.22736e-07	21.3626	21.2649	17.2292	17.9129	-0.0158119	-0.72035	-0.592927	7	24163345	24163452	108	-	ATF6B	protein_coding	285	253	225	281	224	156	94	138	92	162	148	86	182	208	107	84	183	194	177	155	214
ENSSSCG00000001430	E008	115.751	0.0377999	44.6498	1.09821e-09	1.13398e-07	19.975	19.092	12.4591	13.559	-0.152044	-1.51595	-1.25359	7	24163929	24163985	57	-	ATF6B	protein_coding	216	228	181	205	182	83	40	53	45	80	83	49	119	150	45	31	67	113	155	133	178
ENSSSCG00000001430	E009	133.735	0.0467601	28.8202	2.44291e-06	6.99631e-05	20.8457	20.0026	13.7744	14.9482	-0.14062	-1.34967	-1.09228	7	24163986	24164036	51	-	ATF6B	protein_coding	252	223	210	218	227	85	48	76	55	84	102	67	142	183	67	27	90	142	174	152	189
ENSSSCG00000001430	E010	171.87	0.0265721	34.5905	1.48675e-07	6.6015e-06	22.733	21.8189	16.1059	17.1746	-0.143665	-1.15542	-0.947577	7	24164037	24164099	63	-	ATF6B	protein_coding	285	255	258	302	274	127	76	127	84	109	132	85	177	245	103	48	134	176	211	194	229
ENSSSCG00000001430	E011	177.409	0.0289037	36.6601	5.42998e-08	2.84364e-06	23.1689	22.2756	16.0614	17.2515	-0.138572	-1.23148	-1.0002	7	24164530	24164621	92	-	ATF6B	protein_coding	315	258	267	308	302	124	76	129	86	100	128	88	167	248	105	50	142	181	218	219	226
ENSSSCG00000001430	E012	245.875	0.0104542	30.8478	9.15152e-07	3.07359e-05	25.2537	24.2392	20.4932	20.8536	-0.149144	-0.737349	-0.677752	7	24164711	24164896	186	-	ATF6B	protein_coding	376	378	300	343	342	210	114	227	141	205	223	155	254	362	150	135	207	266	278	263	282
ENSSSCG00000001430	E013	326.576	0.00193029	17.4073	0.000582703	0.00678688	25.7304	24.5577	25.8526	25.4056	-0.170749	0.017533	-0.0468183	7	24165505	24165638	134	-	ATF6B	protein_coding	333	400	262	403	296	345	238	452	263	357	338	251	348	520	256	287	408	392	270	258	336
ENSSSCG00000001430	E014	335.522	0.00138696	23.1186	3.81488e-05	0.00070097	25.2947	24.9113	26.1169	25.896	-0.0558721	0.118161	0.0866303	7	24165793	24165924	132	-	ATF6B	protein_coding	379	386	294	381	315	358	264	482	276	352	337	242	337	499	262	329	450	441	260	248	319
ENSSSCG00000001430	E015	323.595	0.00226708	21.2399	9.38615e-05	0.00149321	24.3577	24.797	25.9553	25.3837	0.0648333	0.232574	0.150368	7	24166007	24166142	136	-	ATF6B	protein_coding	384	372	288	396	300	349	310	457	257	327	349	225	355	434	268	314	416	412	251	222	279
ENSSSCG00000001430	E016	230.801	0.00505787	18.8642	0.000291658	0.00384016	21.3794	21.1877	23.0501	22.1998	-0.0310738	0.263122	0.130852	7	24166252	24166337	86	-	ATF6B	protein_coding	257	257	212	268	174	256	232	313	170	255	278	180	274	315	183	234	298	271	200	150	197
ENSSSCG00000001430	E020	346.533	0.00737673	16.8245	0.000767988	0.00849305	24.2436	25.475	26.7819	26.2842	0.180533	0.366584	0.296354	7	24170921	24170999	79	-	ATF6B	protein_coding	388	363	339	374	325	450	288	520	285	383	369	242	394	542	236	356	445	443	178	221	345
ENSSSCG00000001430	E021	342.597	0.00648489	15.5225	0.00142045	0.0139804	24.2956	25.3834	26.3976	26.3099	0.159555	0.304694	0.292272	7	24171146	24171225	80	-	ATF6B	protein_coding	402	362	346	378	307	424	255	487	279	375	378	234	398	581	255	333	412	449	170	240	337
ENSSSCG00000001434	E007	7.59715	0.0327361	17.4778	0.000563539	0.00660428	5.31118	4.72838	3.02009	3.91313	-0.339152	-1.64121	-0.889748	7	24203709	24203788	80	+	EGFL8	protein_coding	15	25	6	1	1	7	3	4	1	0	2	1	5	10	7	2	2	12	39	4	13
ENSSSCG00000001434	E009	21.25	0.0817102	12.9728	0.00469573	0.0357811	6.48538	6.47397	9.37292	7.98889	-0.00517605	1.09207	0.615623	7	24204603	24204971	369	+	EGFL8	protein_coding	33	22	13	7	5	25	30	30	12	22	11	7	9	39	16	13	37	51	51	15	18
ENSSSCG00000001435	E002	995.026	0.00740103	15.3399	0.00154808	0.0149586	36.9213	37.0332	38.6534	39.2102	0.0135223	0.20779	0.273919	7	24204915	24205768	854	-	AGPAT1	protein_coding	787	649	793	781	727	1077	1022	950	843	1444	1329	868	773	1408	1120	985	1133	1412	1286	1055	849
ENSSSCG00000001435	E016	321.156	0.00533751	35.2613	1.07283e-07	5.00977e-06	27.2147	27.0348	24.4159	23.9802	-0.0250704	-0.401463	-0.466395	7	24208220	24208428	209	-	AGPAT1	protein_coding	343	314	358	361	269	321	297	310	235	360	362	231	271	408	234	239	219	351	458	472	411
ENSSSCG00000001435	E019	164.912	0.0459944	38.9599	1.76993e-08	1.11727e-06	23.3489	22.1917	15.6694	16.5147	-0.179281	-1.33815	-1.16936	7	24212886	24213193	308	-	AGPAT1	protein_coding	224	192	221	216	196	135	50	66	85	140	156	116	158	213	121	51	66	114	268	368	268
ENSSSCG00000001438	E014	47.1321	0.0247005	17.9208	0.000456715	0.00557006	11.5083	12.4005	9.26898	10.307	0.22906	-0.654206	-0.334899	7	24225074	24225075	2	-	PBX2	protein_coding	66	65	48	81	54	50	27	38	35	38	45	29	59	88	21	27	30	60	48	47	51
ENSSSCG00000001438	E015	47.3739	0.025041	18.2034	0.000399339	0.00498965	11.5083	12.467	9.28937	10.3065	0.245544	-0.647626	-0.335048	7	24225076	24225077	2	-	PBX2	protein_coding	67	65	48	82	56	50	27	38	35	38	46	29	59	88	21	27	30	60	48	47	51
ENSSSCG00000001438	E016	74.2774	0.00837243	16.3526	0.000960028	0.0101932	14.1332	14.6503	12.6147	12.672	0.113148	-0.35384	-0.339819	7	24225078	24225124	47	-	PBX2	protein_coding	100	92	68	111	72	80	70	69	55	66	103	47	75	122	44	45	63	89	75	69	83
ENSSSCG00000001469	E007	7.35953	0.0334727	12.5725	0.00565848	0.0413445	6.23415	3.53659	3.81221	3.25631	-1.65268	-1.43484	-1.89215	7	25123845	25124126	282	-	SLA-DMB	protein_coding	2	18	6	3	4	27	20	26	4	4	12	7	7	2	4	1	2	2	9	2	3
ENSSSCG00000001471	E001	15.1075	0.0448196	21.9114	6.80606e-05	0.00114118	6.47692	7.96934	6.02363	4.58153	0.612186	-0.213003	-1.01248	7	25152043	25152462	420	+	BRD2	protein_coding	26	35	14	19	12	31	20	21	5	17	22	9	2	17	13	7	4	11	14	15	16
ENSSSCG00000001471	E003	51.0901	0.10644	16.7041	0.000813013	0.00890005	13.236	13.9492	8.27003	10.0079	0.163772	-1.42536	-0.854597	7	25153646	25153647	2	+	BRD2	protein_coding	89	99	63	103	47	41	29	31	14	37	47	21	82	66	19	26	14	61	41	72	86
ENSSSCG00000001471	E004	43.6477	0.14145	19.9079	0.000177365	0.0025439	12.9294	13.2091	6.87519	9.0994	0.0664261	-1.8992	-1.0676	7	25153666	25153667	2	+	BRD2	protein_coding	85	92	58	82	44	30	13	23	11	25	35	15	76	61	13	20	8	42	38	71	80
ENSSSCG00000001471	E005	39.8151	0.158482	23.4906	3.19073e-05	0.000604904	12.3739	12.8929	5.98323	8.80976	0.126933	-2.17187	-1.0286	7	25153674	25153675	2	+	BRD2	protein_coding	85	85	56	74	45	25	9	16	4	23	33	9	69	59	16	16	9	37	35	65	72
ENSSSCG00000001471	E006	38.6553	0.151082	21.0496	0.000102808	0.00161429	12.0981	12.5836	6.01266	8.82991	0.121193	-2.08814	-0.95243	7	25153699	25153699	1	+	BRD2	protein_coding	85	89	46	64	45	21	7	15	8	18	34	11	70	49	17	21	10	38	26	62	76
ENSSSCG00000001471	E010	633.169	0.00169732	20.2031	0.000154064	0.00225922	32.7125	32.5421	33.2814	31.6243	-0.0216478	0.0719617	-0.1392	7	25158057	25158195	139	+	BRD2	protein_coding	595	617	449	684	466	676	896	978	653	712	728	488	521	690	567	697	737	659	610	546	628
ENSSSCG00000001471	E011	782.187	0.00237512	12.4145	0.00609005	0.0437252	34.7639	34.845	35.6447	34.429	0.0100274	0.108467	-0.0415319	7	25158279	25158493	215	+	BRD2	protein_coding	654	762	508	852	606	880	1106	1150	817	916	846	609	663	800	739	883	978	875	748	601	786
ENSSSCG00000001471	E012	1043.63	0.00177229	12.5896	0.00561378	0.0411011	38.001	37.8867	38.6473	38.6718	-0.0136944	0.0771557	0.0800687	7	25158590	25158964	375	+	BRD2	protein_coding	812	959	737	1091	806	1097	1387	1470	1012	1246	1074	810	960	1119	1194	1267	1330	1173	999	823	981
ENSSSCG00000001471	E014	900.499	0.000991615	13.137	0.00434956	0.0337184	36.6003	36.1432	36.7772	36.7895	-0.0555837	0.0214508	0.0229446	7	25159767	25160018	252	+	BRD2	protein_coding	747	803	614	979	677	936	1170	1269	869	1025	934	725	755	1062	1058	968	1199	1009	901	773	817
ENSSSCG00000001474	E011	99.3779	0.0173697	19.1282	0.000257212	0.00346229	17.065	16.8787	13.9568	14.499	-0.0356646	-0.641211	-0.521436	7	25241497	25241744	248	-	RXRB	protein_coding	111	133	95	109	98	112	77	72	53	88	118	83	101	127	70	61	47	96	139	129	179
ENSSSCG00000001474	E012	44.8575	0.0280814	36.6394	5.48497e-08	2.86489e-06	13.3861	11.913	9.48668	8.23867	-0.36015	-1.05053	-1.47173	7	25242423	25242842	420	-	RXRB	protein_coding	69	56	40	59	53	29	36	43	29	38	46	27	33	39	14	11	32	23	79	104	77
ENSSSCG00000001475	E001	25.9594	0.0449713	16.3169	0.00097634	0.010332	7.92357	9.58287	7.95249	6.28361	0.567281	0.0108061	-0.68412	7	25242971	25243068	98	+	SLC39A7	protein_coding	40	27	29	48	55	32	19	39	18	31	35	17	14	12	15	12	28	30	8	16	31
ENSSSCG00000001475	E002	149.062	0.012676	19.6565	0.000199961	0.0028095	19.0084	19.4579	18.4455	15.9289	0.078266	-0.0999633	-0.57775	7	25243069	25243115	47	+	SLC39A7	protein_coding	195	186	173	180	179	174	165	184	104	153	193	150	147	153	120	85	130	151	88	123	149
ENSSSCG00000001475	E003	476.884	0.0267826	12.4161	0.00608562	0.0436998	30.6456	31.249	28.2863	26.5946	0.0785687	-0.314805	-0.549104	7	25243116	25243425	310	+	SLC39A7	protein_coding	627	606	705	598	490	597	358	479	287	484	566	491	518	694	375	232	353	530	376	390	430
ENSSSCG00000001475	E004	962.414	0.0090974	14.3922	0.0024171	0.0213018	38.8815	38.5316	35.789	35.7346	-0.0416307	-0.372652	-0.379313	7	25243426	25243840	415	+	SLC39A7	protein_coding	1164	1205	1337	1159	920	970	826	1042	576	915	1054	853	968	1197	905	832	882	1316	801	813	813
ENSSSCG00000001475	E007	1004.92	0.00176367	13.5676	0.00355691	0.0287991	36.5153	37.2626	37.861	37.7557	0.0904094	0.162348	0.149708	7	25244431	25244574	144	+	SLC39A7	protein_coding	998	1006	1059	997	827	1229	1185	1463	696	1028	1118	874	842	1214	1263	1166	1257	1437	736	604	657
ENSSSCG00000001476	E003	11.7678	0.0505824	13.1908	0.0042416	0.0330623	6.59625	6.32814	4.37427	4.59751	-0.121966	-1.20093	-1.05602	7	25247626	25247685	60	+	HSD17B8	protein_coding	10	15	22	14	23	8	1	5	9	9	8	8	6	3	10	11	2	9	28	15	23
ENSSSCG00000001476	E005	74.3344	0.0226706	21.6233	7.81276e-05	0.00127895	14.9687	14.9926	11.7235	12.3109	0.00505629	-0.760249	-0.610166	7	25247873	25248090	218	+	HSD17B8	protein_coding	94	77	102	99	111	80	38	36	58	72	61	38	58	67	56	49	32	52	153	110	104
ENSSSCG00000001477	E001	1.49247	0.333767	14.8468	0.00195237	0.0179798	2.77753	2.90788	0.0263862	1.1102	0.132813	-13.4407	-2.65016	7	25251486	25251511	26	+	RING1	protein_coding	0	4	1	9	5	0	0	0	0	0	0	0	0	2	0	0	0	1	6	1	2
ENSSSCG00000001477	E002	80.4851	0.0743158	33.8295	2.15232e-07	9.05672e-06	17.8678	16.5131	10.6856	10.8959	-0.256865	-1.61358	-1.55444	7	25251512	25251643	132	+	RING1	protein_coding	88	122	118	161	145	48	31	40	27	44	67	52	86	101	20	19	22	58	132	127	166
ENSSSCG00000001477	E003	299.555	0.00499805	14.1629	0.00269162	0.0231706	26.19	25.1423	23.487	24.5095	-0.150691	-0.396713	-0.243537	7	25251765	25251897	133	+	RING1	protein_coding	286	294	322	406	321	246	265	356	212	241	291	200	365	449	245	229	238	347	356	322	390
ENSSSCG00000001477	E008	598.053	0.00293897	13.0238	0.00458539	0.0351469	31.015	31.703	32.8012	32.1365	0.0890423	0.22935	0.144679	7	25254545	25254818	274	+	RING1	protein_coding	577	484	571	624	583	657	742	809	481	677	644	459	684	756	571	582	601	633	562	509	610
ENSSSCG00000001477	E010	607.127	0.00267026	22.6184	4.84964e-05	0.000858374	31.0277	31.5435	33.081	32.5532	0.0668237	0.26311	0.19619	7	25255107	25255521	415	+	RING1	protein_coding	573	495	550	567	607	649	722	827	503	663	662	513	679	866	651	532	576	682	578	524	580
ENSSSCG00000001486	E007	10.2951	0.0126777	14.3585	0.00245561	0.0215624	4.21282	4.60759	4.75239	6.0213	0.260706	0.350858	1.04253	7	26887205	26887349	145	-	LRRC1	protein_coding	7	10	3	8	2	7	15	19	6	10	20	3	18	10	23	20	16	11	7	7	3
ENSSSCG00000001488	E002	23.9504	0.0312076	18.0724	0.000424978	0.00525045	8.38479	9.02207	5.91132	7.19203	0.218497	-1.03136	-0.454708	7	27209566	27210173	608	+	GCLC	protein_coding	35	41	13	43	53	26	13	13	10	7	9	7	17	31	4	15	22	11	48	29	51
ENSSSCG00000001488	E010	69.956	0.00476023	14.9265	0.00188051	0.0174584	12.0884	13.136	13.923	13.8036	0.256656	0.438104	0.411135	7	27245689	27245805	117	+	GCLC	protein_coding	66	86	66	85	73	96	46	85	65	55	68	33	59	78	55	60	79	58	117	46	112
ENSSSCG00000001498	E001	427.66	0.00367196	12.3709	0.00621483	0.0444314	28.531	26.8409	27.7872	28.567	-0.23295	-0.101579	0.00487889	7	28769902	28771151	1250	-	BEND6	protein_coding	162	195	246	315	288	318	776	334	383	718	770	604	482	355	635	505	218	346	586	434	361
ENSSSCG00000001498	E008	94.29	0.00186873	12.0366	0.00725877	0.0499453	14.6119	15.7717	14.5139	14.3856	0.242746	-0.0212161	-0.0492026	7	28802310	28802461	152	-	BEND6	protein_coding	43	67	75	73	79	93	161	88	98	148	172	114	83	61	144	119	37	58	111	91	78
ENSSSCG00000001498	E009	22.3783	0.0150507	30.4171	1.12758e-06	3.65615e-05	8.36187	9.22657	6.18986	7.1342	0.293709	-0.888192	-0.470393	7	28811621	28811933	313	-	BEND6	protein_coding	18	19	18	26	37	18	29	17	17	32	23	14	25	17	29	26	3	15	34	29	23
ENSSSCG00000001499	E008	31.3962	0.104671	13.0359	0.00455964	0.0349917	6.59988	9.29794	10.4046	6.61899	1.01654	1.355	0.00850469	7	28913256	28913461	206	+	DST	protein_coding	35	27	31	17	19	46	56	50	22	27	53	120	16	26	12	34	1	8	6	31	8
ENSSSCG00000001499	E010	34.3866	0.0622305	24.8118	1.69048e-05	0.000354388	7.67559	9.57015	10.9942	6.40497	0.657529	1.07655	-0.533695	7	29018969	29019030	62	+	DST	protein_coding	37	18	34	17	19	62	70	67	31	45	66	105	11	25	8	37	2	8	9	30	23
ENSSSCG00000001499	E011	40.669	0.0376924	24.009	2.48717e-05	0.000491381	8.24186	10.0014	11.8345	7.54388	0.578924	1.09015	-0.262416	7	29053170	29053259	90	+	DST	protein_coding	34	28	32	22	19	70	77	72	48	47	67	132	16	40	20	36	7	9	15	31	26
ENSSSCG00000001499	E014	38.1407	0.0288208	25.4658	1.23379e-05	0.000271832	8.00887	9.58779	11.4095	7.55796	0.537053	1.0635	-0.171721	7	29055680	29055757	78	+	DST	protein_coding	30	31	28	20	18	60	82	64	43	48	67	113	18	35	26	34	7	8	14	27	27
ENSSSCG00000001499	E015	32.5472	0.0168536	43.0741	2.37348e-09	2.12838e-07	6.39127	9.16685	10.597	7.24994	1.06843	1.50486	0.371281	7	29058153	29058245	93	+	DST	protein_coding	22	33	32	23	11	49	83	65	45	46	54	74	13	35	28	27	6	9	9	12	22
ENSSSCG00000001499	E017	90.321	0.0433825	26.6554	6.95273e-06	0.000168567	10.1247	15.6749	16.1935	12.8947	1.35238	1.45676	0.738563	7	29086212	29086378	167	+	DST	protein_coding	68	82	116	48	44	181	156	207	116	138	132	161	40	119	78	108	13	34	14	54	42
ENSSSCG00000001499	E018	81.2221	0.0689231	12.3502	0.00627501	0.0447359	10.5966	14.4879	15.4605	12.3306	0.964744	1.17071	0.462688	7	29108214	29108326	113	+	DST	protein_coding	57	57	105	31	37	168	150	207	125	98	112	130	46	84	71	111	9	30	15	56	50
ENSSSCG00000001499	E019	80.246	0.0583728	13.5701	0.00355275	0.0287744	10.9966	14.3921	15.4248	11.9409	0.831414	1.0509	0.251557	7	29108422	29108528	107	+	DST	protein_coding	63	64	104	34	30	153	139	193	125	87	123	143	49	75	55	109	16	23	14	58	59
ENSSSCG00000001499	E024	125.856	0.0672493	16.4909	0.000899277	0.00966448	12.4883	18.344	18.3805	15.2436	1.22378	1.23036	0.623852	7	29118863	29118956	94	+	DST	protein_coding	117	115	159	74	60	244	223	232	163	117	209	242	77	138	107	172	17	45	14	85	72
ENSSSCG00000001499	E027	94.6149	0.0649742	14.2642	0.00256676	0.0223152	12.1359	15.2821	16.8062	12.6882	0.720008	1.02524	0.137162	7	29120903	29121031	129	+	DST	protein_coding	73	68	117	52	23	182	208	171	152	107	170	168	49	100	75	103	17	32	11	91	58
ENSSSCG00000001499	E028	86.4174	0.0412401	17.0244	0.000698607	0.00787158	11.2324	15.0386	15.707	12.7387	0.905687	1.0442	0.386163	7	29121388	29121465	78	+	DST	protein_coding	65	81	117	48	22	161	174	143	115	122	147	146	41	100	79	104	19	37	15	79	42
ENSSSCG00000001499	E029	132.013	0.0528538	16.9443	0.000725615	0.00811187	13.3079	18.4684	18.8796	15.4629	1.04925	1.12244	0.472437	7	29121565	29121726	162	+	DST	protein_coding	115	142	185	55	49	233	277	255	177	166	185	221	54	162	109	172	24	59	24	111	60
ENSSSCG00000001499	E031	100.094	0.0560113	12.38	0.00618871	0.0442851	12.0239	15.741	16.7941	13.9509	0.842877	1.05139	0.460813	7	29124332	29124427	96	+	DST	protein_coding	72	81	132	44	41	174	175	200	143	109	141	197	49	121	93	148	16	32	17	74	67
ENSSSCG00000001499	E034	136.73	0.0294257	15.4407	0.00147625	0.0144145	14.6201	17.9994	19.0723	16.1366	0.669648	0.861675	0.314305	7	29126498	29126652	155	+	DST	protein_coding	116	114	158	61	83	195	247	206	202	163	226	248	60	182	117	180	38	62	33	112	96
ENSSSCG00000001499	E035	111.517	0.0355841	16.1118	0.00107566	0.0111636	12.8479	16.6732	17.3964	14.7903	0.823659	0.961715	0.440396	7	29126859	29126985	127	+	DST	protein_coding	98	90	135	49	62	180	204	182	165	129	182	191	41	148	104	158	25	50	22	88	72
ENSSSCG00000001499	E036	132.609	0.0403648	21.0587	0.00010236	0.00160874	13.6869	18.1004	19.2411	15.1443	0.895185	1.09825	0.318629	7	29127338	29127521	184	+	DST	protein_coding	104	110	186	67	50	228	236	237	187	158	237	264	53	168	107	158	30	39	27	108	73
ENSSSCG00000001499	E037	124.143	0.0476933	17.8287	0.000477121	0.00576151	14.3603	17.4722	18.7439	14.1889	0.628619	0.86029	-0.0377561	7	29128456	29128613	158	+	DST	protein_coding	116	84	143	62	51	234	226	207	180	166	206	251	49	134	107	136	19	34	29	128	73
ENSSSCG00000001499	E038	118.931	0.0457807	15.2135	0.001643	0.015676	13.9102	17.0367	18.1722	14.5382	0.64628	0.857642	0.138759	7	29129515	29129693	179	+	DST	protein_coding	89	84	126	67	69	213	240	169	159	157	185	240	50	117	107	163	19	45	19	116	80
ENSSSCG00000001499	E039	113.234	0.0767656	17.2624	0.000624125	0.00717726	11.7739	16.9953	18.067	14.1742	1.15448	1.35458	0.57506	7	29130193	29130331	139	+	DST	protein_coding	103	102	134	53	56	196	226	199	181	127	157	235	57	120	103	148	11	35	12	86	52
ENSSSCG00000001499	E040	175.077	0.0620201	18.4078	0.000362372	0.0045994	15.0565	20.6736	21.589	17.2135	1.04102	1.19011	0.430333	7	29131424	29131617	194	+	DST	protein_coding	173	168	204	86	73	311	305	314	278	234	266	325	79	213	151	212	22	59	29	144	82
ENSSSCG00000001499	E041	145.431	0.0426518	17.2692	0.000622116	0.00715707	14.6486	18.8042	19.8715	15.9376	0.80832	0.99347	0.268331	7	29133161	29133323	163	+	DST	protein_coding	129	148	178	73	58	224	266	263	219	186	191	287	68	171	96	197	29	58	31	125	85
ENSSSCG00000001499	E042	111.515	0.0359166	15.7276	0.00128949	0.0129227	12.8849	17.0958	17.321	14.4434	0.895976	0.938618	0.356554	7	29134033	29134116	84	+	DST	protein_coding	95	110	146	53	51	197	190	207	157	128	158	201	56	135	62	160	35	51	26	90	67
ENSSSCG00000001499	E043	119.705	0.0412523	16.0013	0.00113329	0.0116427	13.0869	17.8035	17.7276	15.1082	0.980335	0.966322	0.450638	7	29134735	29134842	108	+	DST	protein_coding	120	116	168	64	52	194	186	206	160	147	175	219	63	170	81	163	31	45	22	96	71
ENSSSCG00000001499	E044	110.499	0.0499337	12.2184	0.00667129	0.0469002	12.829	17.0539	17.1073	14.6621	0.901449	0.911622	0.417414	7	29135701	29135799	99	+	DST	protein_coding	101	113	174	53	38	169	198	190	145	146	166	177	62	158	80	146	27	45	18	92	71
ENSSSCG00000001499	E053	205.082	0.03178	12.3193	0.00636572	0.04525	18.2464	21.25	22.4085	19.5988	0.513885	0.698462	0.238408	7	29159634	29159867	234	+	DST	protein_coding	165	204	218	118	80	295	373	382	231	249	337	353	98	228	204	309	51	92	43	173	180
ENSSSCG00000001499	E057	288.866	0.0746688	12.7005	0.00533119	0.0394796	26.8424	27.7372	21.9974	21.0052	0.124284	-0.719797	-0.879486	7	29167275	29167817	543	+	DST	protein_coding	315	398	482	354	196	334	231	264	244	314	408	355	188	372	204	243	36	144	104	449	453
ENSSSCG00000001499	E086	417.114	0.00373942	15.9258	0.00117442	0.0119816	27.5247	27.2804	27.0602	29.139	-0.0338549	-0.0645129	0.219771	7	29249349	29249450	102	+	DST	protein_coding	304	265	395	386	191	468	539	631	386	536	541	519	194	491	576	660	379	356	227	436	420
ENSSSCG00000001499	E097	394.888	0.0116394	12.8667	0.00493394	0.0371593	29.4578	26.6234	25.9107	28.0533	-0.388146	-0.4893	-0.189709	7	29270531	29270690	160	+	DST	protein_coding	317	308	390	327	188	349	452	452	348	577	490	470	182	396	476	582	415	340	345	475	476
ENSSSCG00000001499	E098	320.76	0.0142674	38.2853	2.45941e-08	1.46711e-06	29.3698	25.8755	22.1735	25.2722	-0.482581	-1.03759	-0.569536	7	29273729	29273923	195	+	DST	protein_coding	286	292	377	286	200	295	268	273	240	374	371	352	166	338	373	388	274	298	336	484	462
ENSSSCG00000001499	E099	281.274	0.0190744	32.3679	4.37764e-07	1.64622e-05	28.6501	24.6503	21.0931	23.2956	-0.563715	-1.114	-0.766809	7	29274422	29274550	129	+	DST	protein_coding	261	256	316	281	177	244	227	242	228	335	319	308	147	274	328	282	207	264	323	456	419
ENSSSCG00000001499	E100	337.081	0.0277609	22.7929	4.46017e-05	0.000799155	30.336	26.5055	22.662	25.3574	-0.521065	-1.08919	-0.685225	7	29278217	29278360	144	+	DST	protein_coding	298	318	407	351	217	252	253	293	256	409	404	361	175	370	372	330	271	349	381	485	537
ENSSSCG00000001499	E101	378.484	0.0181347	29.1047	2.12884e-06	6.24584e-05	30.8317	27.7087	23.8642	26.9538	-0.41823	-0.970412	-0.522999	7	29279472	29279660	189	+	DST	protein_coding	330	326	421	409	243	350	312	320	308	441	419	430	158	444	443	442	337	354	420	498	551
ENSSSCG00000001499	E106	416.387	0.0192025	13.1006	0.00442397	0.0341743	29.3775	25.9376	26.4915	29.88	-0.474722	-0.396022	0.0668409	7	29287652	29287726	75	+	DST	protein_coding	250	246	348	371	187	365	564	530	342	541	493	493	153	395	647	714	508	393	380	467	440
ENSSSCG00000001499	E107	293.034	0.0157625	16.1756	0.00104375	0.0108979	25.9688	22.6888	22.9159	26.0602	-0.487747	-0.452608	0.0130349	7	29288805	29288822	18	+	DST	protein_coding	178	185	243	268	138	248	393	401	238	383	305	342	118	302	462	468	333	282	265	345	319
ENSSSCG00000001499	E109	466.828	0.0171823	16.698	0.000815348	0.00891978	32.4969	28.4434	27.0378	29.7563	-0.5323	-0.725819	-0.35605	7	29291538	29291655	118	+	DST	protein_coding	348	325	467	464	259	372	509	581	371	593	511	548	194	468	623	608	487	429	472	655	571
ENSSSCG00000001499	E111	483.966	0.0216328	35.7334	8.52622e-08	4.15168e-06	35.2614	30.1583	25.84	28.982	-0.648739	-1.24104	-0.805372	7	29293810	29294009	200	+	DST	protein_coding	455	421	528	526	302	378	407	455	327	538	556	489	181	464	586	543	452	401	599	814	737
ENSSSCG00000001499	E112	299.416	0.0366936	27.8916	3.82738e-06	0.000101983	30.7541	25.2865	20.9456	23.5335	-0.750295	-1.4177	-1.01021	7	29294637	29294747	111	+	DST	protein_coding	281	286	322	336	199	209	221	251	233	340	378	238	84	296	354	309	271	225	488	480	488
ENSSSCG00000001499	E113	306.713	0.0444439	23.5906	3.04111e-05	0.000580617	30.9752	25.4882	20.905	24.1262	-0.749908	-1.45319	-0.949858	7	29297459	29297582	124	+	DST	protein_coding	263	278	300	354	252	212	237	261	233	344	341	237	89	312	347	321	330	239	523	512	448
ENSSSCG00000001499	E114	1074.88	0.0372601	15.1258	0.00171225	0.0162227	43.7751	37.3047	35.3478	40.0911	-0.759368	-0.997504	-0.427754	7	29298909	29300138	1230	+	DST	protein_coding	815	787	922	943	642	771	1094	1162	871	1278	1069	1127	411	999	1757	1322	1417	871	1581	1488	1236
ENSSSCG00000001500	E028	36.3975	0.0087099	12.398	0.00613698	0.0439964	2.19853	0.0167123	4.88513	3.006	-14.0821	2.31601	0.905325	7	29584734	29584787	54	+	COL21A1	protein_coding	0	0	0	0	0	0	0	0	4	2	1	4	3	56	232	265	163	2	0	6	2
ENSSSCG00000001501	E011	243.315	0.000787157	12.0638	0.00716773	0.0494811	22.484	22.3449	23.3868	22.3859	-0.021775	0.139193	-0.0153434	7	29634004	29634123	120	-	VPS52	protein_coding	217	199	212	226	180	248	266	361	216	343	303	213	215	265	243	249	261	283	229	242	245
ENSSSCG00000001503	E001	4.06559	0.060116	36.0994	7.13478e-08	3.56944e-06	3.97224	4.37042	1.4907	2.17481	0.277781	-2.83669	-1.74527	7	29643182	29643376	195	+	B3GALT4	protein_coding	12	14	6	4	11	4	1	0	0	2	1	0	2	5	0	0	0	6	7	4	6
ENSSSCG00000001503	E002	167.082	0.0261051	44.0666	1.46079e-09	1.4212e-07	18.7057	18.5831	19.9912	19.4892	-0.0218305	0.222933	0.137159	7	29643484	29648604	5121	+	B3GALT4	protein_coding	214	208	153	192	155	150	175	232	96	139	108	108	105	282	200	163	177	311	159	125	153
ENSSSCG00000001504	E006	110.906	0.00590464	19.432	0.000222552	0.00306849	17.9823	16.5222	15.2156	15.3323	-0.276101	-0.540044	-0.51574	7	29650841	29650940	100	-	WDR46	protein_coding	121	104	104	152	160	102	62	101	75	133	98	67	148	116	94	85	105	105	162	114	131
ENSSSCG00000001506	E008	180.096	0.00541359	18.665	0.000320654	0.00415475	19.7687	18.8821	21.2998	20.2867	-0.153861	0.254475	0.0876039	7	29657939	29657971	33	-	RGL2	protein_coding	145	135	113	163	129	137	185	270	186	243	212	79	195	242	181	190	240	234	240	180	179
ENSSSCG00000001506	E009	186.48	0.0124183	17.7775	0.000488849	0.00588222	19.156	18.8684	21.6606	21.2103	-0.0505147	0.418339	0.34572	7	29658625	29658699	75	-	RGL2	protein_coding	147	135	108	148	136	145	207	317	179	240	218	76	189	249	205	198	309	275	232	162	163
ENSSSCG00000001506	E010	180.152	0.00838351	21.3057	9.09558e-05	0.0014545	19.166	18.6197	21.2823	20.8073	-0.0963789	0.355659	0.278088	7	29658894	29658962	69	-	RGL2	protein_coding	152	127	91	175	125	126	191	279	177	234	227	72	187	241	200	203	286	242	215	157	186
ENSSSCG00000001506	E011	192.621	0.00353366	14.9574	0.00185346	0.0172683	20.075	19.8742	21.5119	21.0543	-0.0340163	0.236705	0.162552	7	29659038	29659122	85	-	RGL2	protein_coding	175	157	101	180	162	150	183	259	185	250	240	84	171	308	203	204	261	258	216	189	216
ENSSSCG00000001506	E013	261.25	0.00743279	20.5278	0.000131932	0.00198795	24.5097	25.1748	22.1445	22.4085	0.0975317	-0.360938	-0.31945	7	29659395	29659646	252	-	RGL2	protein_coding	339	340	187	281	265	224	165	188	196	314	301	115	300	416	204	172	246	306	349	322	336
ENSSSCG00000001506	E014	277.094	0.00780224	30.3264	1.17825e-06	3.79146e-05	25.9947	25.6045	21.9097	23.0332	-0.0559491	-0.613794	-0.438229	7	29659901	29660198	298	-	RGL2	protein_coding	372	319	212	319	310	168	174	189	210	297	284	94	329	407	225	200	292	297	389	352	430
ENSSSCG00000001506	E019	22.6022	0.130893	24.2611	2.20325e-05	0.000442566	10.2993	9.65765	6.03272	4.71841	-0.193811	-1.58813	-2.30626	7	29662251	29662337	87	-	RGL2	protein_coding	23	55	14	45	46	3	7	7	8	19	32	6	16	16	2	4	13	8	38	52	53
ENSSSCG00000001506	E020	20.6541	0.177722	31.8039	5.75599e-07	2.07769e-05	9.95552	9.84678	4.8827	4.23696	-0.0330724	-2.10407	-2.51718	7	29662340	29662375	36	-	RGL2	protein_coding	26	51	16	51	43	8	0	9	4	11	28	1	15	19	4	1	5	4	33	51	49
ENSSSCG00000001507	E001	500.364	0.00418992	13.1498	0.00432366	0.0335507	29.9602	29.1474	29.9431	30.8004	-0.10825	-0.00225138	0.110389	7	29663495	29663971	477	-	TAPBP	protein_coding	347	421	316	385	423	371	417	539	1098	1153	561	204	255	439	498	352	516	522	741	544	493
ENSSSCG00000001507	E002	241.281	0.0102232	31.8062	5.74945e-07	2.07625e-05	20.7376	20.558	23.9737	23.5577	-0.0297113	0.508073	0.445369	7	29664606	29664786	181	-	TAPBP	protein_coding	119	192	135	162	130	210	298	303	639	636	230	107	113	169	246	208	312	221	284	194	222
ENSSSCG00000001507	E003	125.015	0.00417951	22.5813	4.93679e-05	0.000871516	15.6426	16.1889	17.694	17.7138	0.110052	0.39875	0.402409	7	29664787	29664815	29	-	TAPBP	protein_coding	78	114	84	87	88	95	140	152	296	336	108	60	59	89	130	104	146	122	131	105	131
ENSSSCG00000001507	E008	420.997	0.00493786	14.2934	0.00253182	0.0220738	27.1344	27.331	28.9499	28.3068	0.0273358	0.248528	0.16147	7	29666917	29667315	399	-	TAPBP	protein_coding	240	361	341	355	237	392	387	427	1056	1016	537	180	169	341	365	310	428	439	521	425	417
ENSSSCG00000001507	E009	231.09	0.00670741	48.7703	1.45994e-10	2.13215e-08	24.2559	24.0373	20.7745	20.2095	-0.0326306	-0.544133	-0.638142	7	29671810	29672070	261	-	TAPBP	protein_coding	211	264	245	252	223	178	161	187	480	458	232	53	102	142	130	147	182	180	379	304	341
ENSSSCG00000001507	E010	112.745	0.045819	71.4252	2.11371e-15	2.43526e-12	21.6255	19.5852	11.7999	11.8795	-0.338368	-1.95486	-1.93426	7	29672292	29672462	171	-	TAPBP	protein_coding	129	167	128	179	161	65	31	40	122	145	67	34	47	69	48	28	36	46	252	247	273
ENSSSCG00000001507	E011	61.0729	0.0199773	46.0156	5.62842e-10	6.51129e-08	15.6347	13.6707	10.165	10.2431	-0.423881	-1.33221	-1.30909	7	29672603	29672679	77	-	TAPBP	protein_coding	57	73	57	82	69	36	38	34	91	99	39	24	28	51	35	25	25	36	116	121	129
ENSSSCG00000001509	E002	123.138	0.0227717	16.7692	0.000788354	0.0086793	19.4187	17.6802	15.1687	15.943	-0.311135	-0.805326	-0.646411	7	29676858	29677066	209	-	DAXX	protein_coding	131	149	153	147	147	144	61	96	93	198	152	70	117	144	100	56	93	182	156	104	142
ENSSSCG00000001509	E003	240.485	0.0128579	17.9191	0.000457067	0.00557367	25.1176	23.0246	20.9237	21.5486	-0.313076	-0.646441	-0.545025	7	29677163	29677385	223	-	DAXX	protein_coding	243	250	286	284	281	280	174	202	183	373	298	162	207	274	186	144	208	364	290	195	265
ENSSSCG00000001510	E009	49.7624	0.0145341	20.8418	0.000113548	0.00175344	12.2701	11.6696	9.7743	9.62034	-0.153969	-0.691386	-0.739112	7	29707251	29707648	398	+	KIFC1	protein_coding	17	78	46	16	29	25	54	40	23	113	259	15	15	27	18	15	26	14	129	114	18
ENSSSCG00000001510	E012	31.8832	0.0167519	13.3329	0.0039694	0.0313781	7.73443	7.55266	9.02274	9.53631	-0.0704078	0.458422	0.624273	7	29710273	29710346	74	+	KIFC1	protein_coding	5	21	26	8	8	18	74	43	25	102	176	7	11	29	33	6	24	10	59	38	3
ENSSSCG00000001510	E013	32.5058	0.0121212	14.2171	0.00262402	0.0226998	7.62252	7.84683	9.23297	9.13854	0.0859168	0.570504	0.539726	7	29710449	29710524	76	+	KIFC1	protein_coding	8	22	29	8	8	18	80	48	29	95	185	8	14	18	29	8	26	8	53	42	2
ENSSSCG00000001510	E014	24.6195	0.0248215	23.533	3.12642e-05	0.000594197	5.77427	6.64174	8.15136	8.66244	0.410787	1.01613	1.19712	7	29713493	29713683	191	+	KIFC1	protein_coding	4	17	23	7	6	9	65	43	27	72	128	10	14	16	31	4	21	6	29	25	1
ENSSSCG00000001511	E002	22.0308	0.0757877	48.5356	1.63787e-10	2.3332e-08	9.51747	9.90682	4.48302	4.71753	0.120542	-2.21759	-2.06908	7	29714350	29714871	522	+	PHF1	protein_coding	37	48	35	58	63	7	5	7	14	6	4	3	8	7	6	4	13	19	37	26	44
ENSSSCG00000001511	E005	107.064	0.00200306	18.4546	0.000354403	0.00451425	15.0067	15.4531	16.3264	16.3973	0.0931989	0.269386	0.283354	7	29716016	29716111	96	+	PHF1	protein_coding	107	133	95	111	110	103	93	158	84	100	93	63	76	142	120	116	164	146	81	92	108
ENSSSCG00000001511	E009	82.5357	0.00802676	18.2394	0.000392565	0.00491738	13.5416	13.0784	14.8029	14.8556	-0.10826	0.279692	0.290953	7	29717622	29717690	69	+	PHF1	protein_coding	78	89	49	104	73	65	95	136	70	75	67	36	66	85	129	103	135	91	63	62	100
ENSSSCG00000001511	E013	83.3905	0.0571381	32.9839	3.24601e-07	1.27941e-05	16.89	16.9034	10.6403	11.3883	0.00257102	-1.44265	-1.23608	7	29718486	29718675	190	+	PHF1	protein_coding	162	151	102	154	151	72	27	32	41	49	36	40	85	86	37	33	42	67	128	96	143
ENSSSCG00000001511	E014	72.8157	0.0237963	14.7565	0.00203705	0.0185993	15.2257	14.354	11.3723	12.4781	-0.18648	-0.907237	-0.622653	7	29718757	29718851	95	+	PHF1	protein_coding	114	111	70	104	98	58	41	55	36	59	37	39	58	91	39	44	74	121	105	77	109
ENSSSCG00000001512	E004	715.684	0.00104674	22.3488	5.51907e-05	0.000955726	33.6523	33.6031	34.6709	34.0693	-0.00617257	0.126957	0.0521639	7	29720437	29720486	50	-	CUTA	protein_coding	826	713	690	745	941	917	578	821	563	861	601	424	692	850	650	579	759	862	718	655	812
ENSSSCG00000001512	E005	672.925	0.00112015	15.2427	0.00162053	0.0155043	32.8996	33.0044	33.8032	33.4121	0.013264	0.113776	0.0646946	7	29720614	29720659	46	-	CUTA	protein_coding	748	631	686	751	840	940	526	733	513	812	577	407	649	798	615	574	677	835	660	639	746
ENSSSCG00000001512	E007	699.435	0.00902487	14.7111	0.0020809	0.0189089	35.0032	34.7931	31.9818	33.0315	-0.0259574	-0.379867	-0.246215	7	29720974	29721182	209	-	CUTA	protein_coding	985	858	789	924	872	922	334	531	433	755	624	348	734	935	513	438	564	872	824	717	917
ENSSSCG00000001512	E009	148.282	0.0140011	14.5836	0.00220934	0.0198427	19.6467	19.4266	16.5217	17.7816	-0.0378936	-0.570897	-0.331613	7	29721437	29721488	52	-	CUTA	protein_coding	235	162	176	202	197	205	49	130	81	147	125	61	170	192	110	78	96	200	170	152	223
ENSSSCG00000001513	E016	24.8579	0.043075	17.0165	0.000701227	0.00789433	9.61284	9.1741	6.76203	7.13591	-0.140084	-1.04503	-0.886399	7	29743330	29743508	179	+	SYNGAP1	protein_coding	32	31	25	34	20	33	10	15	13	27	32	9	24	52	11	7	25	28	28	32	48
ENSSSCG00000001513	E018	63.8521	0.0333598	30.4292	1.12098e-06	3.63656e-05	14.9701	14.635	11.0018	10.5289	-0.0716219	-0.954365	-1.08766	7	29744507	29745155	649	+	SYNGAP1	protein_coding	96	94	55	118	56	51	44	43	51	59	69	22	49	100	24	27	66	62	67	79	132
ENSSSCG00000001513	E026	27.1755	0.0400364	16.8721	0.00075086	0.00833826	9.83687	9.66325	7.15239	7.38887	-0.0535514	-0.94886	-0.852789	7	29752072	29752114	43	+	SYNGAP1	protein_coding	28	27	34	57	29	19	12	17	18	30	35	7	12	41	16	19	24	45	23	40	50
ENSSSCG00000001513	E027	19.0794	0.0556754	25.3511	1.30384e-05	0.000284973	8.86519	8.60021	5.48964	5.72416	-0.0905321	-1.41408	-1.29168	7	29752115	29752155	41	+	SYNGAP1	protein_coding	22	21	23	41	32	12	9	10	8	16	24	3	9	24	8	12	15	25	17	33	41
ENSSSCG00000001513	E028	10.7323	0.152214	19.5896	0.000206446	0.00288499	6.76955	7.07747	3.31468	4.06952	0.131091	-2.08287	-1.48729	7	29752156	29752157	2	+	SYNGAP1	protein_coding	11	10	16	36	23	5	2	2	2	7	9	3	8	15	0	7	5	12	11	23	18
ENSSSCG00000001513	E029	21.8551	0.15527	16.3043	0.000982193	0.01038	9.33821	9.53306	5.40439	6.08696	0.0619479	-1.61536	-1.26712	7	29752158	29752217	60	+	SYNGAP1	protein_coding	23	27	30	68	27	14	5	2	9	18	24	8	19	33	1	13	12	29	24	40	37
ENSSSCG00000001516	E002	19.7437	0.0262934	12.6552	0.00544483	0.0401356	5.82402	7.26471	8.21932	6.37932	0.649934	1.01568	0.267146	7	29808014	29808850	837	-	ENSSSCG00000001516	protein_coding	24	28	10	30	17	25	24	32	26	51	32	7	20	15	10	11	22	13	13	12	11
ENSSSCG00000001516	E004	168.755	0.00225368	13.1929	0.00423744	0.0330364	18.3952	18.9679	20.0541	19.6744	0.101881	0.289091	0.224506	7	29810199	29810379	181	-	ENSSSCG00000001516	protein_coding	150	167	175	170	190	189	118	147	202	360	259	86	160	227	151	89	173	215	136	128	147
ENSSSCG00000001516	E008	53.4549	0.0437529	20.5513	0.000130459	0.00196906	13.5917	12.9821	9.35781	10.4492	-0.142714	-1.13907	-0.806913	7	29813024	29813103	80	-	ENSSSCG00000001516	protein_coding	87	67	102	90	58	43	13	25	32	71	60	21	70	43	34	15	32	59	53	50	108
ENSSSCG00000001516	E009	57.651	0.150124	18.5412	0.000340097	0.00436505	15.3821	13.7386	9.33123	9.58034	-0.356415	-1.5376	-1.45856	7	29814942	29815161	220	-	ENSSSCG00000001516	protein_coding	104	82	101	96	78	40	4	8	34	77	70	24	70	35	44	4	14	43	78	75	123
ENSSSCG00000001516	E010	9.71466	0.072644	13.628	0.0034578	0.0281734	7.27588	5.12939	4.01301	4.3594	-1.02584	-1.74063	-1.49987	7	29815162	29815318	157	-	ENSSSCG00000001516	protein_coding	16	13	7	18	6	6	2	3	6	11	10	7	8	14	4	0	4	13	19	12	26
ENSSSCG00000001518	E002	60.6122	0.0215268	12.3885	0.00616418	0.0441512	11.2193	12.9926	13.5334	11.6672	0.450828	0.577643	0.119505	7	29851572	29851642	71	+	ITPR3	protein_coding	38	46	51	60	31	48	49	80	104	113	59	20	42	103	76	93	24	33	44	87	91
ENSSSCG00000001518	E003	93.2904	0.0160818	16.4898	0.000899727	0.00966826	13.0729	15.7342	16.2531	14.9678	0.583343	0.687466	0.42435	7	29863281	29863402	122	+	ITPR3	protein_coding	60	65	72	88	52	79	78	124	147	175	86	28	59	157	134	172	50	60	62	111	135
ENSSSCG00000001518	E004	110.296	0.0239058	13.1379	0.00434758	0.0337057	13.7619	16.6679	17.5142	16.53	0.608832	0.76999	0.581979	7	29865053	29865139	87	+	ITPR3	protein_coding	69	57	88	87	59	115	79	168	184	200	86	35	73	168	170	228	60	83	71	124	149
ENSSSCG00000001518	E005	137.368	0.015062	13.6021	0.00349995	0.0284551	15.721	18.4478	18.9601	18.1201	0.520252	0.611316	0.461011	7	29865685	29865843	159	+	ITPR3	protein_coding	75	90	100	115	82	134	100	192	211	255	107	40	102	187	187	302	89	92	104	173	183
ENSSSCG00000001518	E008	90.1265	0.0278593	12.6044	0.00557511	0.040897	15.0927	16.9126	14.3538	13.5775	0.365335	-0.158654	-0.332864	7	29869432	29869578	147	+	ITPR3	protein_coding	59	73	70	109	74	104	38	95	110	151	65	25	71	141	78	133	41	49	72	177	170
ENSSSCG00000001518	E009	47.4072	0.125661	14.1187	0.00274789	0.0235522	12.7894	13.5315	8.46366	9.46838	0.175197	-1.25006	-0.914812	7	29869694	29869789	96	+	ITPR3	protein_coding	43	45	43	74	53	38	4	26	36	46	37	9	52	88	20	48	6	30	45	126	121
ENSSSCG00000001518	E010	27.6276	0.156904	14.1389	0.00272211	0.0233811	10.4747	10.31	5.83917	7.29832	-0.0479336	-1.73477	-1.07881	7	29870317	29870367	51	+	ITPR3	protein_coding	30	25	22	37	37	13	1	13	15	26	17	3	42	51	12	15	5	18	29	74	89
ENSSSCG00000001518	E017	111.186	0.00802248	12.0703	0.00714617	0.0493701	15.2562	15.8025	17.4717	16.323	0.112257	0.437057	0.216339	7	29875647	29875766	120	+	ITPR3	protein_coding	45	66	55	98	62	94	81	136	188	205	111	28	56	180	133	207	89	104	101	157	173
ENSSSCG00000001518	E021	86.2665	0.00933506	20.5205	0.000132393	0.00199276	15.9215	15.7676	13.2338	13.6284	-0.0311114	-0.583252	-0.491721	7	29878070	29878211	142	+	ITPR3	protein_coding	53	72	68	108	48	69	31	69	89	143	61	15	69	98	110	111	50	78	117	183	173
ENSSSCG00000001518	E029	168.272	0.00347627	12.4094	0.00610465	0.0438076	18.6705	18.8659	20.1579	20.0859	0.0346324	0.257332	0.245194	7	29884849	29884971	123	+	ITPR3	protein_coding	76	104	71	165	71	141	112	178	243	333	139	40	132	258	239	274	147	186	181	251	247
ENSSSCG00000001518	E034	80.2799	0.0209671	16.4285	0.000926169	0.00989895	15.7111	15.1925	12.7677	12.9556	-0.107005	-0.651835	-0.6066	7	29887920	29888040	121	+	ITPR3	protein_coding	60	70	62	97	58	35	41	42	97	145	47	4	54	103	94	99	54	59	140	186	132
ENSSSCG00000001518	E035	77.1754	0.0447666	18.236	0.000393194	0.00492462	16.1585	15.2648	11.6845	12.4805	-0.18195	-1.01458	-0.81214	7	29888473	29888663	191	+	ITPR3	protein_coding	69	75	56	96	50	41	29	26	67	132	52	7	60	137	48	70	48	74	164	172	153
ENSSSCG00000001518	E040	90.8118	0.00944902	48.1313	1.99677e-10	2.72804e-08	17.3713	16.3145	13.5104	12.8398	-0.203565	-0.800778	-0.958939	7	29891056	29891230	175	+	ITPR3	protein_coding	77	74	57	108	62	72	44	66	92	155	63	8	59	106	92	80	59	60	220	178	179
ENSSSCG00000001518	E041	96.4109	0.025285	20.331	0.000144932	0.00214801	17.43	16.9036	13.4486	13.8065	-0.0998628	-0.826095	-0.744106	7	29891367	29891551	185	+	ITPR3	protein_coding	91	71	71	106	91	52	37	58	89	136	84	18	57	135	102	111	43	87	206	187	188
ENSSSCG00000001520	E004	275.281	0.000847043	13.9181	0.00301878	0.0253631	23.5718	24.2731	23.1927	24.4974	0.105264	-0.0577398	0.138526	7	29984179	29984281	103	-	LEMD2	protein_coding	333	306	252	330	288	215	211	285	195	276	236	169	247	489	248	199	340	370	304	313	276
ENSSSCG00000001520	E005	291.118	0.00149277	53.0725	1.76925e-11	3.82199e-09	24.9614	25.8503	22.5233	24.362	0.128628	-0.367916	-0.088281	7	29984353	29984454	102	-	LEMD2	protein_coding	386	368	306	391	345	221	193	267	170	256	213	176	259	520	223	180	318	374	369	331	331
ENSSSCG00000001520	E006	301.768	0.00201782	34.2717	1.73606e-07	7.51048e-06	25.535	26.182	23.4194	24.2011	0.0926526	-0.313206	-0.195519	7	29985194	29985339	146	-	LEMD2	protein_coding	395	374	322	377	384	227	226	299	166	291	243	181	249	494	211	227	301	361	395	356	341
ENSSSCG00000001520	E007	273.606	0.000903039	33.5343	2.48445e-07	1.02079e-05	23.8112	22.9257	24.9345	23.9668	-0.134896	0.166688	0.0233735	7	29986675	29986754	80	-	LEMD2	protein_coding	268	264	221	290	274	179	285	368	221	306	257	207	217	438	262	233	296	344	301	302	313
ENSSSCG00000001520	E008	286.986	0.00183198	66.113	2.89902e-14	2.09211e-11	23.5255	22.9021	26.1	24.6876	-0.0953659	0.378072	0.173621	7	29987871	29987947	77	-	LEMD2	protein_coding	271	271	215	277	253	204	326	436	240	325	287	233	230	478	286	253	327	358	287	289	313
ENSSSCG00000001520	E010	219.538	0.00504699	41.6513	4.75727e-09	3.75198e-07	20.8868	20.3676	23.8606	22.0018	-0.085991	0.466524	0.179793	7	29990810	29990885	76	-	LEMD2	protein_coding	217	204	150	211	181	161	278	362	192	252	211	178	172	341	213	206	255	268	215	222	229
ENSSSCG00000001520	E012	150.991	0.00923517	21.9252	6.76102e-05	0.00113507	17.9066	17.4151	20.5156	18.5527	-0.0912335	0.455259	0.117075	7	29994476	29994516	41	-	LEMD2	protein_coding	154	157	97	142	118	115	206	257	137	160	130	129	105	242	158	131	162	178	142	147	177
ENSSSCG00000001520	E013	82.2394	0.00539504	19.2897	0.00023817	0.00324142	15.691	14.9782	13.2507	13.1314	-0.147999	-0.532593	-0.56071	7	29996161	29997111	951	-	LEMD2	protein_coding	103	121	70	114	104	46	73	93	46	65	56	50	55	110	73	57	61	96	129	116	101
ENSSSCG00000001527	E001	2031.49	0.00242411	17.845	0.000473435	0.00572648	46.4985	45.4691	45.9508	47.0345	-0.116682	-0.0620052	0.0605194	7	30562987	30564888	1902	-	ILRUN	protein_coding	2035	2053	1858	2374	1965	2124	2565	2786	2255	2835	2425	1413	1558	2303	2247	2176	2158	2196	1389	1562	1384
ENSSSCG00000001527	E006	196.179	0.0072804	39.5127	1.35159e-08	8.94161e-07	22.024	22.0506	18.8963	18.9917	0.0042024	-0.521786	-0.504989	7	30666800	30667146	347	-	ILRUN	protein_coding	234	227	223	363	262	230	167	257	196	229	227	111	167	184	138	161	153	173	153	172	170
ENSSSCG00000001534	E006	11.4688	0.0214003	14.0363	0.0028561	0.0242632	5.4523	4.36104	5.56786	6.38409	-0.651298	0.0613353	0.462344	7	30887754	30887834	81	+	ANKS1A	protein_coding	9	6	7	5	12	17	13	24	5	7	17	9	13	22	6	12	15	26	10	6	11
ENSSSCG00000001534	E013	32.7424	0.0302914	22.2654	5.74407e-05	0.000988951	9.27009	7.15314	9.61185	10.2761	-0.77037	0.108604	0.309894	7	30902437	30902633	197	+	ANKS1A	protein_coding	36	35	12	28	17	25	39	58	31	48	30	23	25	61	37	31	38	60	31	23	26
ENSSSCG00000001534	E014	24.7732	0.0246149	16.7067	0.000811994	0.00889242	8.51788	6.4623	7.99765	8.94867	-0.816719	-0.187363	0.147192	7	30905992	30906084	93	+	ANKS1A	protein_coding	26	22	15	18	20	23	23	36	25	36	22	14	26	40	14	25	39	44	21	24	22
ENSSSCG00000001534	E015	26.0404	0.0235482	21.1006	0.000100333	0.00158236	8.51585	6.65432	7.89135	9.45418	-0.729895	-0.226349	0.312435	7	30912237	30912354	118	+	ANKS1A	protein_coding	32	25	23	14	22	15	22	31	21	40	24	14	26	40	34	23	42	45	21	23	23
ENSSSCG00000001534	E031	44.6175	0.0120918	16.5513	0.000873923	0.00944093	11.5471	11.28	9.5251	9.59539	-0.0714389	-0.582751	-0.560675	7	30991778	30991875	98	+	ANKS1A	protein_coding	68	76	72	56	49	72	24	37	20	48	65	30	34	48	14	17	34	71	40	29	58
ENSSSCG00000001534	E034	323.2	0.0034666	32.6969	3.73143e-07	1.44173e-05	25.9409	26.019	23.5584	24.7667	0.0111553	-0.350378	-0.170122	7	30993202	30995360	2159	+	ANKS1A	protein_coding	499	481	507	391	343	427	269	343	156	279	393	237	269	395	232	185	280	460	292	196	322
ENSSSCG00000001537	E003	58.43	0.00804403	12.3011	0.00641983	0.0455501	10.7128	11.1976	12.7071	12.1984	0.134518	0.522458	0.39649	7	31182711	31182791	81	+	ZNF76	protein_coding	48	57	44	74	35	45	99	92	54	75	69	18	54	85	81	74	90	74	29	46	35
ENSSSCG00000001537	E004	57.6235	0.00550884	15.3012	0.00157652	0.0151717	10.5697	11.3688	12.8502	11.7143	0.221524	0.59787	0.313019	7	31182904	31182981	78	+	ZNF76	protein_coding	48	61	59	72	27	46	87	91	63	87	61	25	55	73	74	75	72	71	22	45	40
ENSSSCG00000001537	E005	85.7639	0.00411664	12.2653	0.00652735	0.046123	14.1739	14.1323	15.1249	13.4754	-0.00922163	0.205061	-0.158095	7	31184168	31184367	200	+	ZNF76	protein_coding	82	83	100	118	46	70	116	136	83	114	90	50	72	87	74	108	110	116	42	88	70
ENSSSCG00000001537	E009	43.2656	0.030909	18.2737	0.000386222	0.00485272	11.7086	11.7384	8.67637	9.65138	0.00777801	-0.904442	-0.585679	7	31187747	31187926	180	+	ZNF76	protein_coding	75	57	57	76	27	44	34	25	26	43	44	10	62	57	20	32	46	65	38	42	53
ENSSSCG00000001538	E001	61.1966	0.00743194	15.3972	0.00150686	0.0146472	11.1685	12.4687	13.5508	12.6452	0.33739	0.59547	0.380774	7	31193858	31194152	295	+	DEF6	protein_coding	58	33	45	65	49	64	77	93	52	74	79	34	53	71	54	62	63	79	66	70	79
ENSSSCG00000001538	E007	77.5244	0.0378857	29.3651	1.87678e-06	5.61931e-05	16.4913	15.4877	11.5209	11.8095	-0.201453	-1.12338	-1.04769	7	31211981	31212279	299	+	DEF6	protein_coding	78	83	62	104	111	56	18	40	48	62	92	26	74	97	31	30	45	58	168	149	184
ENSSSCG00000001538	E008	40.3551	0.0405439	29.2898	1.94642e-06	5.79522e-05	12.1902	11.726	7.63656	9.06699	-0.1191	-1.40733	-0.896565	7	31213613	31213779	167	+	DEF6	protein_coding	42	39	32	56	72	29	16	21	11	28	39	9	32	51	11	8	36	56	108	64	88
ENSSSCG00000001539	E007	221.662	0.00379539	16.9229	0.000733017	0.00817422	21.284	22.2902	20.3711	20.4652	0.160506	-0.150189	-0.134494	7	31289702	31289856	155	+	PPARD	protein_coding	452	408	194	484	390	281	88	145	224	248	145	92	138	215	135	98	142	160	153	233	249
ENSSSCG00000001539	E009	244.612	0.00245921	18.5477	0.000339055	0.00435557	21.6117	21.7561	23.1739	22.8932	0.0231032	0.244728	0.201576	7	31291911	31292113	203	+	PPARD	protein_coding	419	379	180	437	359	315	139	234	272	336	206	108	130	238	180	173	227	211	167	206	287
ENSSSCG00000001539	E010	352.44	0.00465827	22.3975	5.39155e-05	0.000937102	25.1182	24.9132	26.7081	27.1547	-0.0299281	0.227449	0.289931	7	31292254	31292704	451	+	PPARD	protein_coding	598	526	268	611	484	426	209	303	380	521	303	135	185	325	284	305	336	347	267	306	383
ENSSSCG00000001544	E007	153.188	0.0073978	13.4368	0.00378128	0.0302216	18.0664	17.782	19.3334	19.3016	-0.0522119	0.225297	0.219785	7	31338581	31338594	14	-	TEAD3	protein_coding	87	116	118	126	84	120	261	237	131	182	222	147	158	202	129	139	178	168	178	146	172
ENSSSCG00000001544	E008	139.112	0.00735218	13.6551	0.00341422	0.0279013	17.0883	17.1545	18.6046	18.5407	0.0125956	0.279366	0.26794	7	31338689	31338700	12	-	TEAD3	protein_coding	78	104	111	112	80	115	236	226	116	168	213	125	139	194	111	126	163	156	157	131	149
ENSSSCG00000001544	E009	145.162	0.00692096	16.2177	0.00102321	0.0107267	17.3769	17.3938	19.0495	18.8548	0.00317271	0.303446	0.269177	7	31338701	31338727	27	-	TEAD3	protein_coding	85	103	108	121	78	125	249	233	115	187	217	142	141	196	111	132	176	168	162	133	159
ENSSSCG00000001544	E016	80.9425	0.0637104	15.9307	0.00117166	0.0119621	16.7621	16.0161	12.0161	12.3875	-0.146828	-1.04721	-0.953592	7	31339083	31339112	30	-	TEAD3	protein_coding	100	62	86	122	93	45	29	50	32	84	134	75	103	101	25	41	27	72	135	123	161
ENSSSCG00000001544	E018	127.653	0.0114441	14.068	0.00281403	0.0239772	19.2958	18.2227	16.1175	16.3447	-0.190355	-0.590147	-0.545101	7	31340003	31340064	62	-	TEAD3	protein_coding	126	96	103	162	119	78	104	137	75	116	209	131	124	188	74	83	73	132	186	178	213
ENSSSCG00000001544	E021	143.255	0.00198016	25.1006	1.47105e-05	0.000315738	17.4014	17.7563	19.1241	17.9702	0.0661247	0.31192	0.105476	7	31342445	31342456	12	-	TEAD3	protein_coding	108	100	85	149	86	121	206	235	144	169	217	174	139	216	86	115	125	147	145	146	164
ENSSSCG00000001544	E024	170.579	0.0024488	19.6297	0.000202534	0.00283998	18.7566	19.5599	20.4452	19.3581	0.140291	0.29015	0.105439	7	31343515	31343577	63	-	TEAD3	protein_coding	152	108	105	188	113	145	232	292	160	217	252	188	179	254	104	127	134	186	168	175	197
ENSSSCG00000001544	E026	142.479	0.0036147	14.6131	0.00217896	0.0196307	16.889	18.4124	18.6416	18.2495	0.283041	0.324076	0.253653	7	31349259	31349323	65	-	TEAD3	protein_coding	132	99	106	151	105	111	197	235	129	182	200	140	166	197	111	119	104	160	133	114	179
ENSSSCG00000001544	E027	110.936	0.0123761	14.3305	0.00248816	0.021777	16.8409	18.1134	15.142	15.3431	0.238201	-0.341196	-0.299244	7	31351251	31351502	252	-	TEAD3	protein_coding	124	107	94	161	112	77	97	121	84	115	146	107	132	138	78	78	49	106	150	126	147
ENSSSCG00000001544	E028	17.4399	0.162256	31.1853	7.76993e-07	2.67759e-05	8.76184	9.79033	3.77205	4.27375	0.332497	-2.47207	-2.10915	7	31361419	31361556	138	-	TEAD3	protein_coding	34	26	17	51	45	1	3	3	6	8	14	4	13	9	3	5	1	10	48	24	33
ENSSSCG00000001544	E029	4.13976	0.199588	14.3186	0.00250201	0.021871	4.06569	4.86748	2.0007	2.31477	0.523974	-2.05409	-1.63248	7	31361557	31361597	41	-	TEAD3	protein_coding	12	4	3	12	11	0	3	1	0	1	6	0	3	3	0	2	0	4	14	4	4
ENSSSCG00000001544	E031	2.58114	0.133092	22.7115	4.63776e-05	0.000825457	3.89737	3.42999	1.93326	0.946369	-0.370803	-2.03034	-4.09329	7	31361756	31361835	80	-	TEAD3	protein_coding	4	4	6	3	3	1	0	1	0	6	1	2	0	2	0	0	0	0	4	9	7
ENSSSCG00000001546	E001	1.94624	0.34834	16.808	0.000773995	0.00854653	3.29532	3.28885	1.10225	0.671798	-0.00570315	-3.16616	-4.59537	7	31313388	31313531	144	+	FANCE	protein_coding	1	1	3	6	9	1	0	0	0	0	3	0	0	0	0	0	1	0	8	6	0
ENSSSCG00000001549	E033	8.94557	0.100754	13.9047	0.00303779	0.0254881	3.54894	4.45672	2.30965	2.78141	0.661878	-1.24413	-0.706284	7	31549750	31550346	597	-	FKBP5	protein_coding	22	35	22	25	18	26	0	1	0	0	0	4	6	0	9	7	2	3	0	5	2
ENSSSCG00000001549	E036	3.63349	0.262874	24.3473	2.11384e-05	0.000427603	3.26151	3.07	0.0232734	0.528354	-0.175386	-14.2683	-5.25862	7	31550605	31550636	32	-	FKBP5	protein_coding	14	18	14	15	8	0	0	0	0	0	0	0	0	1	0	0	0	0	2	0	4
ENSSSCG00000001549	E038	1.83984	0.119102	22.5787	4.94291e-05	0.000872363	3.78689	0.969803	2.28869	2.31134	-3.93916	-1.45886	-1.43038	7	31567340	31567487	148	-	FKBP5	protein_coding	2	1	0	1	0	3	0	0	0	3	1	1	2	5	4	4	3	1	0	4	4
ENSSSCG00000001554	E007	128.125	0.00149431	16.203	0.00103033	0.0107857	17.8559	16.1441	16.7636	17.9636	-0.327512	-0.205987	0.0197794	7	31649704	31649796	93	-	SRPK1	protein_coding	98	80	84	145	98	116	189	203	103	154	174	91	174	149	131	128	165	124	124	111	124
ENSSSCG00000001554	E027	27.7926	0.00543086	16.9962	0.000708003	0.00795024	7.27645	9.48695	8.20507	7.89255	0.789244	0.355815	0.240532	7	31700978	31700992	15	-	SRPK1	protein_coding	19	29	28	40	33	50	29	47	20	35	43	25	25	28	25	29	22	21	14	19	20
ENSSSCG00000001556	E003	59.9932	0.0256167	38.0944	2.69934e-08	1.58511e-06	15.16	13.7138	9.83247	10.6675	-0.315801	-1.3342	-1.08803	7	31791654	31792078	425	+	MAPK14	protein_coding	88	79	68	117	78	36	42	42	40	46	60	30	64	72	58	42	19	47	78	89	68
ENSSSCG00000001561	E002	91.6403	0.0054803	12.6224	0.00552866	0.0406243	9.51203	10.881	11.2155	10.4768	0.405858	0.497968	0.291112	7	32087432	32089817	2386	-	ETV7	protein_coding	18	41	112	43	24	94	108	71	412	788	162	4	1	3	11	18	35	38	1	11	34
ENSSSCG00000001562	E005	231.33	0.00335081	17.2291	0.000634051	0.00727103	21.4395	21.4963	22.3811	21.017	0.009155	0.149637	-0.0685865	7	32182485	32182758	274	+	KCTD20	protein_coding	179	225	295	225	154	236	269	315	176	295	371	324	201	253	271	291	183	235	140	162	140
ENSSSCG00000001563	E016	110.558	0.0123675	22.0946	6.23409e-05	0.00106181	16.4473	17.6342	14.6223	14.7126	0.22656	-0.375285	-0.355844	7	32247496	32247631	136	-	STK38	protein_coding	103	109	249	157	102	148	115	120	50	82	113	157	66	94	158	102	53	96	61	84	116
ENSSSCG00000001563	E017	50.4031	0.0449399	35.8172	8.18536e-08	4.0185e-06	13.7242	13.3638	8.226	9.54105	-0.0829981	-1.55411	-1.11119	7	32253347	32253441	95	-	STK38	protein_coding	70	70	125	88	58	57	22	32	18	29	49	40	31	53	49	33	20	43	31	47	98
ENSSSCG00000001563	E018	20.4854	0.119333	42.7586	2.7692e-09	2.40869e-07	10.4432	9.52821	4.07394	4.71375	-0.276306	-2.77564	-2.3511	7	32253442	32253450	9	-	STK38	protein_coding	42	35	59	35	37	18	2	6	2	14	12	10	11	14	14	6	3	6	11	33	54
ENSSSCG00000001563	E019	30.7067	0.109096	38.372	2.35762e-08	1.41783e-06	12.5463	11.1631	5.84357	5.85234	-0.358009	-2.28375	-2.27936	7	32253451	32253565	115	-	STK38	protein_coding	55	49	78	53	46	36	3	13	8	22	31	18	13	22	25	8	4	12	19	42	84
ENSSSCG00000001563	E020	16.8089	0.0891461	24.1199	2.35807e-05	0.000468885	8.80934	8.06006	4.98576	4.7331	-0.26461	-1.67641	-1.82805	7	32253566	32253615	50	-	STK38	protein_coding	29	26	37	26	16	29	1	10	7	12	26	13	7	17	12	6	4	9	10	19	40
ENSSSCG00000001563	E021	3.31667	0.246278	27.5616	4.48885e-06	0.000116532	5.14953	3.86157	1.46635	1.11591	-0.838003	-3.64017	-4.42878	7	32253616	32253624	9	-	STK38	protein_coding	9	12	2	7	5	1	0	0	0	2	3	1	0	1	2	0	0	0	4	7	12
ENSSSCG00000001565	E002	1455.54	0.00505788	15.0533	0.00177165	0.0166789	43.3008	43.9279	41.5178	41.6759	0.0720084	-0.206326	-0.187927	7	32359862	32359898	37	+	CDKN1A	protein_coding	1597	1298	1121	2739	2544	1848	1024	1117	1114	1472	873	917	869	1229	909	852	1254	1849	1760	1536	2703
ENSSSCG00000001571	E009	926.902	0.000627495	13.5925	0.0035157	0.0285526	36.1375	36.8216	37.2433	36.833	0.0831127	0.134062	0.0844877	7	32626832	32626889	58	-	MTCH1	protein_coding	742	678	759	631	769	1167	1347	1263	790	1037	1640	1303	925	1073	825	742	730	825	791	813	930
ENSSSCG00000001571	E013	272.979	0.00150195	13.2242	0.00417595	0.0326553	24.7724	24.0751	22.9439	23.2741	-0.103322	-0.275006	-0.224345	7	32635219	32635575	357	-	MTCH1	protein_coding	238	206	246	230	255	294	322	326	200	276	478	363	297	287	221	223	186	243	280	284	330
ENSSSCG00000001573	E001	18.0896	0.0750665	26.3488	8.06103e-06	0.000190355	8.00413	8.56387	5.62604	5.18472	0.201001	-1.03813	-1.27692	7	32788291	32788740	450	+	PIM1	protein_coding	10	11	25	31	21	18	13	9	3	16	88	15	15	15	3	0	4	5	36	24	30
ENSSSCG00000001573	E007	137.471	0.00768692	22.0107	6.48965e-05	0.0010978	17.5712	16.3807	16.827	18.9374	-0.22793	-0.141022	0.247399	7	32792802	32793878	1077	+	PIM1	protein_coding	22	45	107	117	114	55	316	214	53	121	567	163	109	127	36	35	190	150	253	120	110
ENSSSCG00000001578	E002	38.8759	0.00694948	16.4331	0.000924177	0.00988409	11.0777	10.4074	9.1321	8.97433	-0.189318	-0.582489	-0.634608	7	32931855	32932094	240	+	RNF8	protein_coding	59	37	53	50	39	50	40	40	23	47	44	24	38	49	29	23	40	49	31	39	34
ENSSSCG00000001582	E009	8.75578	0.0435286	15.9147	0.00118059	0.0120265	7.07918	4.8861	3.66528	3.86775	-1.08672	-1.92298	-1.76686	7	33221088	33221372	285	-	MDGA1	protein_coding	12	18	12	9	6	8	5	3	0	10	12	2	6	18	17	10	8	6	6	17	3
ENSSSCG00000001582	E017	10.1484	0.0254785	14.5278	0.00226801	0.0202587	6.05128	5.49791	4.48892	3.98325	-0.280834	-0.872374	-1.21999	7	33268206	33269130	925	-	MDGA1	protein_coding	11	16	17	16	6	17	3	5	2	12	23	3	3	6	22	26	6	5	4	9	6
ENSSSCG00000001595	E001	10.8473	0.219737	72.9934	9.75206e-16	1.28717e-12	7.61902	8.67518	1.4321	1.26116	0.385643	-4.85907	-5.22613	7	35159888	35159892	5	+	DAAM2	protein_coding	9	20	21	54	36	1	0	0	1	1	4	1	0	0	0	2	0	1	19	34	15
ENSSSCG00000001595	E002	57.3074	0.27279	24.0586	2.42857e-05	0.000480972	15.7926	16.3208	7.72229	7.58976	0.105657	-2.18541	-2.23666	7	35159893	35159968	76	+	DAAM2	protein_coding	52	71	109	170	110	35	2	7	22	44	75	47	20	30	6	11	7	42	70	164	83
ENSSSCG00000001595	E006	284.758	0.0095782	23.7897	2.76374e-05	0.000536657	25.3984	25.7238	23.3033	21.8588	0.0469112	-0.311159	-0.536192	7	35234895	35235120	226	+	DAAM2	protein_coding	147	187	309	407	290	294	304	191	230	497	801	323	78	202	197	264	141	231	224	490	263
ENSSSCG00000001595	E014	454.433	0.00592424	12.1573	0.00686321	0.0479075	27.662	27.9033	29.5062	28.6439	0.033194	0.249906	0.134104	7	35256096	35256213	118	+	DAAM2	protein_coding	211	243	336	446	292	509	737	483	418	863	1243	587	133	368	433	549	313	403	299	628	292
ENSSSCG00000001595	E015	450.427	0.00354535	15.8718	0.00120471	0.0122286	27.4541	27.9408	29.2942	28.6552	0.0670544	0.250325	0.164359	7	35258164	35258302	139	+	DAAM2	protein_coding	170	258	334	462	311	505	701	450	428	873	1207	581	130	360	446	543	348	375	357	580	262
ENSSSCG00000001595	E016	312.383	0.00220232	25.9829	9.61625e-06	0.000220473	23.0659	24.9224	25.4629	24.5449	0.278229	0.356821	0.222724	7	35262157	35262215	59	+	DAAM2	protein_coding	121	169	243	335	272	372	454	289	308	613	837	427	79	213	304	363	262	255	224	370	179
ENSSSCG00000001595	E019	247.03	0.00538127	37.8338	3.06499e-08	1.76039e-06	24.0025	24.5534	21.6706	20.7646	0.0819335	-0.360765	-0.507927	7	35263428	35263598	171	+	DAAM2	protein_coding	134	172	245	309	315	270	249	177	189	445	646	266	74	163	194	207	168	177	223	429	197
ENSSSCG00000001595	E030	393.78	0.00178734	18.5944	0.000331609	0.00427281	29.2248	27.2709	26.3415	26.9217	-0.26645	-0.396827	-0.315141	7	35282796	35282966	171	+	DAAM2	protein_coding	202	207	363	438	314	381	420	333	360	760	956	384	102	313	386	359	331	388	426	679	315
ENSSSCG00000001596	E005	59.7209	0.00458726	18.2546	0.000389741	0.00488615	12.012	10.5222	11.777	12.1571	-0.403555	-0.0605942	0.0368851	7	35293227	35293337	111	-	MOCS1	protein_coding	88	103	36	84	53	66	21	40	25	39	42	15	63	74	68	68	106	153	46	42	52
ENSSSCG00000001596	E014	15.7505	0.106242	19.0216	0.000270597	0.00360893	6.93887	7.37072	4.05434	4.22828	0.178186	-1.57093	-1.44879	7	35320715	35320931	217	-	MOCS1	protein_coding	43	40	21	54	36	9	1	2	0	6	4	7	16	15	8	7	2	13	12	10	23
ENSSSCG00000001611	E001	34.74	0.0108688	12.4592	0.00596488	0.0430481	9.6433	10.4055	8.49835	9.00976	0.229285	-0.378027	-0.203663	7	36385873	36386719	847	+	NFYA	protein_coding	38	40	38	38	31	58	38	36	37	36	37	16	30	38	35	20	39	47	36	33	26
ENSSSCG00000001612	E005	1.52647	0.0852924	13.2945	0.00404122	0.0318215	1.58943	1.29063	2.93193	1.5548	-0.601428	1.77061	-0.0636283	7	36415872	36416015	144	+	ENSSSCG00000001612	protein_coding	1	1	0	0	0	1	3	5	3	5	7	0	0	0	0	1	4	1	1	1	1
ENSSSCG00000001619	E005	5.87608	0.0429804	41.6527	4.75412e-09	3.75099e-07	5.51437	5.05619	2.27393	2.42762	-0.253413	-2.57232	-2.38315	7	36760736	36760756	21	+	FOXP4	protein_coding	8	12	3	15	9	0	0	2	3	1	7	2	3	3	1	0	0	3	18	14	16
ENSSSCG00000001619	E012	128.145	0.00120857	24.8414	1.66652e-05	0.000350066	16.2641	16.7337	18.0696	17.5798	0.0919209	0.34284	0.252547	7	36781712	36781816	105	+	FOXP4	protein_coding	105	104	87	124	89	70	120	157	113	188	324	189	68	171	94	74	110	82	184	130	149
ENSSSCG00000001619	E014	61.7447	0.0550953	17.8755	0.000466629	0.00566398	14.3976	14.153	10.8393	10.2616	-0.0538905	-0.876381	-1.04224	7	36783548	36783631	84	+	FOXP4	protein_coding	73	66	59	115	66	17	13	29	23	69	148	70	34	54	26	14	27	34	151	104	99
ENSSSCG00000001619	E016	106.264	0.0086407	25.5837	1.16563e-05	0.00025925	16.5967	17.577	15.1857	14.2585	0.186714	-0.284758	-0.483859	7	36783770	36783941	172	+	FOXP4	protein_coding	101	120	98	168	98	60	66	70	73	128	250	141	42	116	65	50	55	50	187	136	162
ENSSSCG00000001619	E017	119.088	0.00797312	24.1965	2.2728e-05	0.000454544	14.4678	16.5345	17.5919	17.6612	0.42586	0.627473	0.640358	7	36784027	36784103	77	+	FOXP4	protein_coding	81	92	79	133	101	76	127	142	106	175	287	178	46	166	119	83	123	70	142	98	118
ENSSSCG00000001619	E018	175.819	0.0164273	30.8876	8.97661e-07	3.02385e-05	16.8579	18.4113	21.6185	21.001	0.288834	0.832385	0.732411	7	36784869	36784970	102	+	FOXP4	protein_coding	126	114	100	150	117	110	229	219	189	276	404	298	61	235	168	140	197	107	223	145	134
ENSSSCG00000001619	E019	199.627	0.0145988	24.2647	2.19948e-05	0.000441943	18.9004	19.3605	22.4085	22.0395	0.0804301	0.581604	0.523526	7	36788525	36788646	122	+	FOXP4	protein_coding	134	139	107	152	144	127	245	253	211	321	422	314	83	228	175	138	260	133	293	180	179
ENSSSCG00000001619	E021	118.401	0.0113045	36.6588	5.43323e-08	2.84383e-06	19.0731	18.051	14.9137	15.0082	-0.18274	-0.798947	-0.778933	7	36790891	36791060	170	+	FOXP4	protein_coding	124	137	85	153	131	50	61	78	75	120	218	143	45	119	42	36	110	73	293	166	208
ENSSSCG00000001619	E022	61.8675	0.0697934	39.9614	1.08579e-08	7.4639e-07	16.0461	14.7051	9.06517	9.40941	-0.277928	-1.75936	-1.64774	7	36791730	36791796	67	+	FOXP4	protein_coding	84	93	69	106	61	17	16	19	9	47	100	52	29	61	13	7	25	25	206	113	132
ENSSSCG00000001619	E023	40.3061	0.0799939	24.9887	1.55244e-05	0.000330185	12.782	11.8456	7.66388	8.31225	-0.234227	-1.54297	-1.30197	7	36791797	36791798	2	+	FOXP4	protein_coding	54	51	52	65	38	10	5	16	7	37	70	37	21	50	9	7	17	20	127	75	72
ENSSSCG00000001619	E024	76.493	0.0477649	18.5536	0.000338102	0.0043451	16.2167	14.9228	11.7547	12.303	-0.265438	-1.00781	-0.867854	7	36791799	36791876	78	+	FOXP4	protein_coding	81	82	84	98	66	34	16	34	38	80	166	81	40	106	26	13	51	46	220	123	118
ENSSSCG00000001619	E025	702.617	0.00185767	20.2692	0.000149275	0.0022021	34.6103	32.7551	33.9586	34.2735	-0.232629	-0.0810994	-0.0418345	7	36791877	36793527	1651	+	FOXP4	protein_coding	574	590	391	658	486	395	613	663	587	926	1676	923	376	939	456	356	688	491	1365	879	867
ENSSSCG00000001620	E001	0.897954	0.205434	13.7448	0.003274	0.0269929	2.87537	1.36563	0.640795	0.900088	-2.15251	-4.3367	-3.35604	7	36830394	36830498	105	+	MDFI	protein_coding	0	2	0	1	0	0	0	0	1	0	0	0	1	1	0	0	0	0	6	1	5
ENSSSCG00000001620	E002	9.77049	0.298029	22.0297	6.43087e-05	0.00108949	7.71383	6.5538	2.57117	3.20589	-0.480891	-3.20417	-2.5652	7	36830499	36830681	183	+	MDFI	protein_coding	2	22	3	21	20	0	2	0	4	5	4	1	12	13	1	0	0	0	47	21	20
ENSSSCG00000001620	E003	23.2498	0.020049	48.5424	1.63247e-10	2.32719e-08	9.5521	9.09831	5.71484	7.04598	-0.145873	-1.51991	-0.904782	7	36830815	36830901	87	+	MDFI	protein_coding	18	26	12	29	45	6	10	11	8	10	27	15	57	35	14	4	4	11	64	47	25
ENSSSCG00000001620	E006	213.865	0.00976653	29.7711	1.54182e-06	4.75962e-05	19.9183	20.4339	22.4392	22.4493	0.0867269	0.410293	0.411879	7	36845975	36846993	1019	+	MDFI	protein_coding	133	141	92	181	184	64	258	319	148	164	352	278	517	376	264	111	139	134	324	243	108
ENSSSCG00000001621	E003	38.8281	0.00492379	18.1052	0.000418417	0.00518711	9.78165	8.87998	10.7961	10.4983	-0.289848	0.298111	0.213319	7	36873609	36873684	76	-	TFEB	protein_coding	27	23	20	42	22	13	49	38	41	46	41	36	25	44	41	26	48	36	73	59	66
ENSSSCG00000001621	E004	34.4981	0.0069789	17.5395	0.00054728	0.00645019	9.41778	8.23791	10.3093	9.79099	-0.399602	0.272249	0.116735	7	36874209	36874265	57	-	TFEB	protein_coding	24	26	17	36	12	11	37	38	40	39	47	27	18	39	36	34	33	30	59	55	69
ENSSSCG00000001621	E011	9.09856	0.0610944	23.3981	3.33579e-05	0.000627813	5.85578	6.10542	3.10964	4.07187	0.122385	-1.84212	-1.05977	7	36877719	36877734	16	-	TFEB	protein_coding	15	8	14	21	9	1	0	2	2	4	10	2	7	11	3	2	4	5	25	22	22
ENSSSCG00000001621	E012	9.70059	0.0587839	31.5703	6.44671e-07	2.28046e-05	6.14557	6.45941	3.03166	3.87772	0.14626	-2.05733	-1.34335	7	36920602	36920781	180	-	TFEB	protein_coding	11	16	16	21	11	1	0	3	2	5	7	2	6	12	3	2	4	2	31	26	19
ENSSSCG00000001621	E013	1.01454	0.222571	13.55	0.00358624	0.0289837	2.66083	1.66929	0.696295	0.0405322	-1.34806	-3.87247	-12.0779	7	36920782	36920865	84	-	TFEB	protein_coding	0	3	2	0	0	0	0	0	0	0	1	0	0	0	0	0	0	0	6	6	2
ENSSSCG00000001624	E001	20.2068	0.0390949	27.2458	5.22847e-06	0.000132588	8.25711	8.40888	5.67079	6.13866	0.0541812	-1.10738	-0.875066	7	36959468	36960810	1343	-	FRS3	protein_coding	33	29	20	44	40	14	11	2	11	11	15	7	17	28	12	7	10	24	41	24	23
ENSSSCG00000001639	E011	10.972	0.0461316	14.2332	0.00260433	0.0225751	6.10531	6.43228	4.10848	5.06949	0.153175	-1.15608	-0.543916	7	37370146	37370536	391	-	TRERF1	protein_coding	9	12	5	13	22	8	6	2	8	12	10	1	2	19	11	15	11	13	14	18	19
ENSSSCG00000001639	E013	7.64143	0.0870946	38.6983	2.01083e-08	1.24579e-06	5.86682	6.49302	3.10923	2.56442	0.297612	-1.84802	-2.40587	7	37374247	37374495	249	-	TRERF1	protein_coding	10	10	7	29	13	2	1	1	7	6	6	1	1	5	7	0	2	3	12	17	18
ENSSSCG00000001641	E003	47.6062	0.0491781	14.773	0.00202132	0.0184835	12.0794	12.595	8.99422	9.84641	0.12874	-0.892592	-0.621086	7	37655956	37656258	303	+	UBR2	protein_coding	86	76	52	81	56	37	29	48	37	33	44	34	57	75	45	27	20	38	31	52	51
ENSSSCG00000001651	E001	43.3337	0.117878	33.0782	3.10059e-07	1.23082e-05	13.9305	12.5689	5.92513	9.1061	-0.319764	-2.56845	-1.29771	7	38014751	38014920	170	+	CNPY3	protein_coding	76	72	44	66	51	18	2	12	12	13	23	11	111	97	17	9	13	43	89	61	69
ENSSSCG00000001651	E002	47.9524	0.111276	28.9321	2.31426e-06	6.67944e-05	14.3902	12.9539	6.72944	9.68434	-0.32839	-2.29658	-1.21506	7	38014921	38014945	25	+	CNPY3	protein_coding	79	78	48	68	54	22	3	14	12	18	33	15	119	108	21	12	15	55	95	66	74
ENSSSCG00000001651	E003	52.423	0.0797082	29.9178	1.43608e-06	4.47527e-05	14.666	13.2118	7.43156	10.3806	-0.327079	-2.06368	-1.06563	7	38014946	38014969	24	+	CNPY3	protein_coding	82	82	46	76	55	24	5	24	12	21	39	17	127	118	24	18	24	70	99	68	78
ENSSSCG00000001651	E004	105.122	0.0182143	15.8876	0.00119578	0.0121529	18.0932	16.4975	13.6751	15.0335	-0.301193	-0.896575	-0.59855	7	38014970	38015095	126	+	CNPY3	protein_coding	129	123	85	113	93	53	55	100	43	69	100	58	192	247	94	55	81	171	162	116	113
ENSSSCG00000001651	E007	181.416	0.00169078	14.1355	0.00272646	0.0234072	19.4715	19.6429	20.5148	19.6879	0.0294803	0.176672	0.0372002	7	38020576	38020624	49	+	CNPY3	protein_coding	188	191	134	134	105	144	190	304	113	151	176	127	265	409	179	153	220	300	187	135	141
ENSSSCG00000001651	E008	139.532	0.00346729	14.4618	0.00233938	0.0207486	16.9229	17.4751	18.4802	17.6416	0.104631	0.288724	0.135682	7	38020625	38020625	1	+	CNPY3	protein_coding	142	135	105	99	81	123	151	231	97	117	146	91	205	321	132	122	176	232	131	95	110
ENSSSCG00000001651	E009	184.73	0.00178571	26.7449	6.65872e-06	0.00016262	19.0055	19.759	20.8954	19.922	0.130481	0.320665	0.158232	7	38020626	38020672	47	+	CNPY3	protein_coding	197	189	129	132	116	145	203	308	128	170	182	118	272	404	190	166	227	309	187	109	142
ENSSSCG00000001651	E010	248.33	0.00487485	14.1263	0.00273814	0.023488	22.0872	22.023	23.3632	22.6501	-0.0101521	0.197948	0.0882282	7	38022035	38022157	123	+	CNPY3	protein_coding	237	260	157	183	154	182	285	443	153	206	219	158	370	507	282	252	332	390	257	152	217
ENSSSCG00000001651	E011	255.932	0.00509393	15.2962	0.00158023	0.0151963	22.0231	22.5439	23.7126	22.8321	0.0818235	0.261071	0.126572	7	38022683	38022800	118	+	CNPY3	protein_coding	236	273	152	201	183	195	293	448	136	224	229	187	408	527	295	269	311	362	267	142	213
ENSSSCG00000001651	E013	195.009	0.00644053	17.2656	0.000623194	0.00716822	20.5395	19.2562	19.8259	21.3962	-0.218083	-0.120024	0.140286	7	38024429	38026456	2028	+	CNPY3	protein_coding	191	194	96	130	128	112	165	303	121	165	123	106	303	541	205	213	298	312	215	133	178
ENSSSCG00000001653	E012	65.4642	0.0177993	16.3672	0.000953395	0.0101328	14.7192	13.291	11.6232	11.8063	-0.319949	-0.733335	-0.685514	7	38044146	38044341	196	-	PEX6	protein_coding	85	88	64	88	52	54	18	40	40	67	80	47	62	80	43	29	38	68	113	124	95
ENSSSCG00000001653	E013	48.9812	0.0441181	28.6019	2.71504e-06	7.63812e-05	13.8765	12.3131	8.58968	9.65678	-0.371004	-1.45989	-1.10951	7	38044697	38044905	209	-	PEX6	protein_coding	78	79	51	76	52	27	7	28	16	38	50	19	50	52	32	20	20	35	97	119	75
ENSSSCG00000001653	E014	43.8124	0.0346626	21.2809	9.2041e-05	0.00146864	11.1247	12.421	8.52395	9.74268	0.337511	-0.801135	-0.401244	7	38045235	38045346	112	-	PEX6	protein_coding	85	67	55	72	66	23	10	30	15	26	42	30	35	58	16	34	28	43	63	68	51
ENSSSCG00000001653	E018	89.9161	0.0241616	23.0856	3.87566e-05	0.000710349	13.2923	12.9641	16.3255	16.2456	-0.0776218	0.650083	0.634272	7	38049473	38049636	164	-	PEX6	protein_coding	75	68	91	58	37	82	106	116	91	122	89	85	69	129	107	124	108	95	101	82	84
ENSSSCG00000001654	E001	2.0833	0.0787442	46.3206	4.84765e-10	5.78468e-08	3.4139	3.50416	0.0219583	0.694561	0.0756942	-14.5686	-4.60172	7	38055753	38055759	7	+	PPP2R5D	protein_coding	6	4	7	9	3	0	0	0	0	0	0	0	0	0	0	0	0	1	5	4	4
ENSSSCG00000001654	E002	22.6793	0.0687744	38.4423	2.27823e-08	1.37935e-06	10.4774	9.33731	5.18471	5.43293	-0.346899	-2.08321	-1.94657	7	38055760	38055847	88	+	PPP2R5D	protein_coding	37	62	36	34	30	11	10	8	10	11	24	7	21	16	6	5	7	7	33	55	39
ENSSSCG00000001654	E003	30.192	0.0986231	30.7488	9.6011e-07	3.19787e-05	11.5554	10.8669	5.84052	6.63903	-0.187139	-2.03264	-1.65646	7	38055848	38055874	27	+	PPP2R5D	protein_coding	45	75	54	50	48	15	10	8	11	18	32	10	31	31	8	7	8	9	42	67	47
ENSSSCG00000001654	E005	46.202	0.105221	40.625	7.85315e-09	5.69651e-07	14.7636	13.2949	6.82582	7.69139	-0.328525	-2.33552	-1.98294	7	38061240	38061317	78	+	PPP2R5D	protein_coding	87	100	78	87	69	21	22	11	14	20	40	15	45	42	11	9	9	11	65	104	96
ENSSSCG00000001654	E008	158.846	0.00223677	37.3766	3.83007e-08	2.12197e-06	20.6153	20.0085	17.8033	17.7247	-0.101593	-0.490815	-0.505335	7	38072714	38072930	217	+	PPP2R5D	protein_coding	214	209	175	227	142	156	173	184	140	142	189	110	137	158	106	121	106	119	165	204	199
ENSSSCG00000001654	E010	203.4	0.00321338	16.2332	0.00101573	0.0106635	20.2824	20.6136	21.4694	21.4874	0.0551934	0.194989	0.197892	7	38073212	38073388	177	+	PPP2R5D	protein_coding	240	174	180	244	148	222	269	292	198	253	274	167	162	239	188	204	177	200	171	178	198
ENSSSCG00000001654	E011	169.349	0.00278966	22.5845	4.92907e-05	0.000870231	18.42	18.9386	19.9861	20.0142	0.0922875	0.273147	0.277904	7	38073468	38073578	111	+	PPP2R5D	protein_coding	186	137	160	186	150	169	232	233	151	209	266	138	137	194	162	190	154	150	138	153	146
ENSSSCG00000001654	E012	169.9	0.00418452	24.9707	1.56602e-05	0.000332607	18.4109	18.7396	20.3489	19.8997	0.0587265	0.335825	0.260118	7	38073697	38073789	93	+	PPP2R5D	protein_coding	191	159	164	151	122	178	238	245	154	212	274	157	129	176	176	161	177	154	162	132	143
ENSSSCG00000001654	E013	188.56	0.00640656	22.1609	6.03918e-05	0.00103281	19.7594	19.2901	21.2621	20.8923	-0.080822	0.249938	0.189615	7	38074196	38074326	131	+	PPP2R5D	protein_coding	207	190	196	145	112	182	297	254	194	250	281	146	151	206	186	184	194	170	195	151	169
ENSSSCG00000001656	E004	380.384	0.00129675	12.6625	0.00542631	0.0400289	26.7965	26.4205	27.5759	26.8648	-0.052958	0.108492	0.00957893	7	38091298	38091402	105	+	RRP36	protein_coding	396	387	291	307	353	290	313	408	291	412	403	304	590	547	416	349	465	469	456	325	312
ENSSSCG00000001656	E006	322.084	0.00630297	12.4193	0.00607659	0.0436556	26.1303	25.9184	23.7135	25.3885	-0.0302231	-0.353941	-0.106467	7	38091892	38092009	118	+	RRP36	protein_coding	371	342	264	301	378	254	197	253	175	305	327	192	599	607	326	237	287	414	424	309	291
ENSSSCG00000001657	E021	38.1631	0.0109422	17.1336	0.00066341	0.00754448	10.7646	10.9227	9.46245	8.75285	0.0442714	-0.38889	-0.622114	7	38108749	38108989	241	-	CUL7	protein_coding	36	27	25	42	32	26	53	42	22	37	51	40	58	61	31	25	21	35	59	52	37
ENSSSCG00000001660	E002	71.2099	0.094797	35.9667	7.61079e-08	3.77119e-06	16.6391	16.336	8.88562	10.7242	-0.0593751	-1.93613	-1.37035	7	38135680	38135955	276	+	PTK7	protein_coding	139	139	45	176	122	28	13	45	23	33	58	14	127	141	16	12	5	26	90	105	145
ENSSSCG00000001660	E008	1282.06	0.00385673	17.6019	0.000531334	0.0062912	39.8533	40.5293	42.2006	40.8362	0.0794619	0.274239	0.115412	7	38178003	38178193	191	+	PTK7	protein_coding	1773	1581	565	1266	894	1104	1269	2442	1063	1410	1772	615	1903	3738	884	944	603	997	807	1020	1538
ENSSSCG00000001660	E010	970.125	0.007909	20.6325	0.000125495	0.00190567	38.9445	39.2679	35.7641	36.7259	0.0383464	-0.383184	-0.26606	7	38179700	38179848	149	+	PTK7	protein_coding	1526	1566	492	1172	924	752	559	1376	605	1018	1165	340	1534	2876	586	523	355	629	740	971	1411
ENSSSCG00000001660	E011	1377.58	0.00917573	20.4197	0.000138924	0.0020732	43.3623	43.7079	40.0972	40.6987	0.0397088	-0.379613	-0.309023	7	38180083	38180349	267	+	PTK7	protein_coding	2278	2256	729	1672	1263	1006	885	1842	922	1371	1676	524	2242	3925	812	696	480	868	1078	1446	1935
ENSSSCG00000001660	E021	2837.71	0.00183051	16.8454	0.000760425	0.00842644	50.2118	50.5603	51.353	51.6633	0.0387687	0.126755	0.161136	7	38192659	38192891	233	+	PTK7	protein_coding	3610	3163	1205	2865	2459	2486	2387	5121	2174	3165	3386	1307	4193	8751	2273	1924	1817	2319	2104	2406	3117
ENSSSCG00000001660	E022	1807.26	0.00455015	13.296	0.0040384	0.0318044	44.1337	44.502	45.6817	46.0463	0.042126	0.176468	0.217818	7	38193952	38194032	81	+	PTK7	protein_coding	2247	2037	791	1741	1513	1501	1644	3437	1450	2037	2008	766	2551	5556	1478	1362	1336	1477	1391	1461	1893
ENSSSCG00000001679	E009	445.199	0.000482135	19.8931	0.000178629	0.00255832	29.3134	28.3451	28.3331	29.514	-0.130614	-0.132246	0.0267844	7	38533765	38533872	108	-	XPO5	protein_coding	399	431	471	527	362	600	465	474	357	509	642	263	476	520	298	354	500	524	486	378	552
ENSSSCG00000001679	E011	368.65	0.000583155	13.4655	0.00373084	0.0298985	26.986	26.6591	26.3025	27.5061	-0.0458455	-0.0962082	0.0723097	7	38535726	38535788	63	-	XPO5	protein_coding	361	357	351	421	324	560	422	366	273	437	520	212	403	432	256	288	405	428	406	293	437
ENSSSCG00000001680	E001	25.7385	0.0225118	17.829	0.000477052	0.00576103	8.09398	9.44542	7.54003	6.85867	0.460764	-0.21013	-0.489731	7	38432732	38433038	307	+	ABCC10	protein_coding	62	47	34	58	24	27	6	21	16	26	33	11	14	27	13	10	12	25	24	23	39
ENSSSCG00000001680	E009	52.0486	0.0098316	19.0087	0.000272268	0.00362753	12.3656	12.2591	10.7066	10.2956	-0.0266234	-0.440131	-0.558621	7	38444329	38444518	190	+	ABCC10	protein_coding	94	76	77	91	36	63	19	53	33	36	61	31	22	63	25	27	33	64	55	75	78
ENSSSCG00000001680	E010	45.2898	0.00474423	12.3008	0.00642081	0.0455554	10.691	11.4071	10.5884	9.81498	0.197221	-0.0292024	-0.258182	7	38445207	38445284	78	+	ABCC10	protein_coding	76	60	65	74	44	55	33	48	21	32	57	37	19	36	27	35	38	55	48	51	54
ENSSSCG00000001680	E014	73.2041	0.0136948	16.544	0.000876941	0.00946862	14.9164	14.0283	12.2395	12.56	-0.19346	-0.616988	-0.537336	7	38448231	38448574	344	+	ABCC10	protein_coding	113	127	78	139	48	80	35	76	35	44	77	43	42	84	37	31	57	107	81	111	120
ENSSSCG00000001680	E015	56.0217	0.00422931	16.07	0.00109711	0.0113408	13.1593	12.0778	11.0084	11.4514	-0.264846	-0.548134	-0.427945	7	38448891	38449060	170	+	ABCC10	protein_coding	79	84	60	102	36	62	23	60	37	52	54	22	25	60	42	31	55	78	60	77	101
ENSSSCG00000001680	E018	83.207	0.0198837	13.9101	0.00303006	0.0254373	12.9084	13.0653	16.0211	14.9578	0.037457	0.680519	0.461495	7	38451228	38451373	146	+	ABCC10	protein_coding	92	92	73	106	55	83	107	140	57	129	89	46	37	86	87	62	119	127	102	57	70
ENSSSCG00000001688	E003	19.834	0.0243387	12.044	0.00723397	0.0498142	6.50783	7.15048	8.36439	6.53587	0.27738	0.74194	0.0126408	7	38486951	38487080	130	+	TJAP1	protein_coding	14	16	15	21	15	32	21	34	19	29	30	24	7	14	11	16	30	23	20	22	13
ENSSSCG00000001688	E012	417.279	0.00600782	26.8007	6.4819e-06	0.000158912	30.4026	28.8474	26.5735	27.5009	-0.206897	-0.520214	-0.390742	7	38499756	38501526	1771	+	TJAP1	protein_coding	442	414	423	535	389	351	365	381	266	455	370	254	369	494	367	347	394	471	665	642	445
ENSSSCG00000001692	E004	340.759	0.00625437	22.8287	4.3843e-05	0.000787962	27.9368	26.6579	24.5556	25.3066	-0.177623	-0.480517	-0.370618	7	38641758	38642118	361	-	MRPS18A	protein_coding	387	317	295	331	412	278	225	262	245	385	288	176	507	470	299	268	365	350	533	373	428
ENSSSCG00000001692	E006	397.712	0.00559324	12.7732	0.00515361	0.0384478	26.5037	26.9711	28.1242	28.2207	0.0656681	0.22502	0.238191	7	38645066	38645189	124	-	MRPS18A	protein_coding	368	331	330	349	323	404	370	463	353	506	372	202	510	589	439	386	579	498	418	373	368
ENSSSCG00000001695	E002	1148.95	0.0174792	24.5156	1.9494e-05	0.000398979	43.2928	42.9269	37.082	36.5635	-0.0421538	-0.730819	-0.793596	7	38746475	38747169	695	+	VEGFA	protein_coding	431	635	510	2585	1853	560	894	651	2063	2685	1026	202	448	1032	754	601	1801	641	1678	2231	858
ENSSSCG00000001695	E004	637.219	0.00182768	13.7921	0.00320225	0.0265424	32.0471	32.2368	32.9191	32.3622	0.0242816	0.111063	0.0402843	7	38750195	38750243	49	+	VEGFA	protein_coding	204	261	232	991	664	381	879	574	1404	1760	537	156	239	453	507	517	1467	461	746	772	360
ENSSSCG00000001695	E005	1353.55	0.00375904	20.4513	0.000136841	0.00204719	40.4888	40.6784	42.1154	41.8316	0.022225	0.189648	0.15672	7	38753441	38753637	197	+	VEGFA	protein_coding	438	528	496	1931	1375	780	1938	1185	2996	3724	1169	380	488	932	1185	1149	3351	913	1513	1595	716
ENSSSCG00000001695	E006	1299.24	0.00790082	17.0581	0.000687546	0.00777229	39.1566	39.9064	41.4095	42.2252	0.0886067	0.264672	0.359434	7	38754445	38754521	77	+	VEGFA	protein_coding	404	516	467	1779	1306	725	1911	1198	2779	3458	1086	353	426	845	1196	1284	3567	924	1434	1374	623
ENSSSCG00000001695	E007	1007.2	0.00619371	13.1938	0.00423562	0.0330262	36.7823	36.9015	38.1028	38.9268	0.0144311	0.158923	0.257126	7	38754861	38754890	30	+	VEGFA	protein_coding	325	399	384	1404	991	559	1480	920	2115	2639	822	263	341	685	963	947	2657	724	1141	1162	513
ENSSSCG00000001695	E008	434.555	0.0137871	13.7616	0.00324826	0.0268379	27.0162	28.6535	29.6627	26.9015	0.225012	0.360348	-0.0160422	7	38756871	38756942	72	+	VEGFA	protein_coding	112	114	167	760	501	316	785	423	943	1262	493	94	110	274	334	306	906	262	451	496	228
ENSSSCG00000001695	E009	1287.62	0.00704698	21.6237	7.81128e-05	0.00127881	38.8793	39.8022	41.5879	41.8256	0.109224	0.318337	0.345973	7	38758048	38758179	132	+	VEGFA	protein_coding	365	415	473	1887	1318	701	1998	1250	2797	3537	1135	281	399	860	1169	1048	3503	1043	1348	1374	630
ENSSSCG00000001695	E013	2091.58	0.0136708	18.9432	0.000280899	0.00372107	49.9317	49.3542	44.557	46.0466	-0.0644157	-0.605799	-0.436354	7	38761039	38761366	328	+	VEGFA	protein_coding	778	997	932	3988	3104	1080	1393	1203	3634	5330	1753	480	891	1644	1576	1208	4256	1754	3449	3108	1515
ENSSSCG00000001696	E007	191.792	0.00674829	16.3892	0.000943536	0.0100459	21.3668	21.1863	19.588	20.4462	-0.0292518	-0.296239	-0.151051	7	39138214	39138363	150	-	ENSSSCG00000001696	protein_coding	169	155	167	225	251	242	77	132	125	245	283	80	310	340	152	74	201	220	197	235	230
ENSSSCG00000001696	E008	1.85694	0.129463	29.3664	1.87559e-06	5.61916e-05	4.00374	2.42167	1.40315	0.0316722	-1.45726	-3.03446	-13.9743	7	39138364	39138732	369	-	ENSSSCG00000001696	protein_coding	1	2	0	5	4	1	0	0	2	1	0	1	0	0	0	0	0	0	4	11	4
ENSSSCG00000001697	E002	93.3121	0.00979492	12.0833	0.00710331	0.0491551	16.3642	15.8726	14.5268	13.7063	-0.0980382	-0.379614	-0.562082	7	39144380	39144716	337	+	TMEM63B	protein_coding	57	61	61	126	104	121	83	60	124	135	171	58	25	89	70	80	92	89	73	162	136
ENSSSCG00000001697	E024	345.797	0.0101392	16.3438	0.000963994	0.0102266	27.9828	27.115	24.485	25.9222	-0.119913	-0.497251	-0.288272	7	39164304	39165077	774	+	TMEM63B	protein_coding	215	168	241	438	439	389	256	203	350	589	512	210	120	300	385	285	533	325	481	439	439
ENSSSCG00000001700	E002	48.3961	0.0668288	34.5035	1.55104e-07	6.83764e-06	13.4283	14.111	8.79733	8.18597	0.15505	-1.28611	-1.5006	7	39221873	39221901	29	+	SLC29A1	protein_coding	60	53	60	74	57	41	9	10	20	40	50	19	37	31	43	37	15	41	64	88	154
ENSSSCG00000001700	E004	108.429	0.0226494	36.6959	5.33613e-08	2.8019e-06	17.7013	18.8614	13.6122	14.3461	0.209817	-0.838949	-0.674399	7	39224065	39224174	110	+	SLC29A1	protein_coding	115	88	121	119	98	124	37	49	59	87	91	48	92	77	149	157	43	144	119	156	289
ENSSSCG00000001700	E006	16.3765	0.0631874	12.5706	0.00566344	0.0413769	6.02851	4.64971	7.25527	7.15144	-0.758827	0.544956	0.502401	7	39225132	39225369	238	+	SLC29A1	protein_coding	2	11	0	7	5	10	17	25	14	18	16	11	5	10	53	49	5	30	14	12	32
ENSSSCG00000001700	E007	178.143	0.00402394	17.0079	0.000704098	0.00791535	20.672	21.2263	19.4264	18.8269	0.0908224	-0.210529	-0.315335	7	39225370	39225452	83	+	SLC29A1	protein_coding	137	121	133	155	127	207	118	127	143	175	164	100	124	119	284	327	106	261	180	203	425
ENSSSCG00000001700	E016	197.382	0.00202927	15.7817	0.00125701	0.012657	21.2056	21.8953	20.0383	20.2164	0.110821	-0.193396	-0.163385	7	39228868	39229002	135	+	SLC29A1	protein_coding	143	146	147	174	133	204	112	116	141	217	202	105	132	124	395	358	138	298	240	197	421
ENSSSCG00000001700	E028	40.3524	0.0480654	12.4167	0.00608384	0.0436934	9.31371	7.49186	10.7153	11.2447	-0.647749	0.422504	0.569074	7	39234128	39234571	444	+	SLC29A1	protein_coding	15	12	15	14	15	21	47	27	46	53	32	18	8	18	127	149	38	41	35	42	64
ENSSSCG00000001702	E003	1706.47	0.00157644	22.7601	4.53102e-05	0.000809457	44.2855	44.1291	44.8535	44.7989	-0.0178956	0.0648661	0.0586429	7	39248838	39252614	3777	-	SLC35B2	protein_coding	1466	1430	1326	1604	1544	1520	1910	2138	1460	2082	1822	1069	2087	2534	1819	1601	2139	2041	1842	1532	1644
ENSSSCG00000001702	E005	140.971	0.00318383	16.0127	0.00112718	0.0115908	18.0642	19.0276	17.2845	17.6684	0.172365	-0.144657	-0.0728252	7	39253634	39253827	194	-	SLC35B2	protein_coding	149	125	138	185	132	140	132	157	98	158	147	81	142	196	140	159	150	163	148	155	124
ENSSSCG00000001702	E007	26.1154	0.0532659	67.3659	1.5637e-14	1.28362e-11	10.5328	11.0265	5.44758	5.58178	0.138994	-1.95466	-1.88348	7	39254338	39254466	129	-	SLC35B2	protein_coding	43	43	41	66	47	20	5	7	6	20	21	9	22	22	9	12	6	13	55	44	33
ENSSSCG00000001703	E001	327.837	0.0274324	24.2139	2.25391e-05	0.000451499	22.3949	23.5308	27.4753	27.3901	0.175024	0.745319	0.733515	7	39255075	39256249	1175	-	NFKBIE	protein_coding	196	199	184	247	266	190	288	236	624	903	331	153	440	385	443	300	483	230	328	328	192
ENSSSCG00000001703	E002	79.9034	0.0027586	30.4626	1.10297e-06	3.59293e-05	14.4661	14.4707	13.6433	13.5598	0.000988173	-0.183675	-0.202845	7	39257268	39257507	240	-	NFKBIE	protein_coding	82	75	69	78	79	39	49	36	128	180	86	21	93	88	91	45	83	44	98	126	89
ENSSSCG00000001703	E003	38.3708	0.0219833	13.726	0.00330285	0.0271818	11.2116	10.063	9.24928	9.46378	-0.327504	-0.580881	-0.512156	7	39257673	39257761	89	-	NFKBIE	protein_coding	42	46	27	34	35	9	22	18	51	59	42	24	43	48	33	19	39	26	59	67	55
ENSSSCG00000001703	E006	90.3343	0.0351455	12.8606	0.00494795	0.0372477	14.6497	16.2013	14.022	14.6025	0.32081	-0.137791	-0.010181	7	39262744	39263339	596	-	NFKBIE	protein_coding	73	75	80	139	131	34	21	36	146	194	83	34	127	146	77	56	63	56	103	120	98
ENSSSCG00000001706	E002	21.3779	0.0299364	15.99	0.00113934	0.0116921	7.62978	6.0573	7.375	8.65593	-0.679799	-0.100458	0.374844	7	39301061	39301240	180	-	AARS2	protein_coding	28	22	14	11	17	20	18	19	16	25	17	15	17	33	17	16	55	34	18	18	27
ENSSSCG00000001706	E009	12.2449	0.0216707	21.3378	8.95665e-05	0.00143531	6.33286	6.47258	4.83522	4.24136	0.0641228	-0.78934	-1.17093	7	39303376	39303498	123	-	AARS2	protein_coding	24	22	20	33	22	7	7	4	7	14	12	3	9	3	6	2	9	11	11	14	18
ENSSSCG00000001706	E010	10.7293	0.0365158	42.3861	3.32218e-09	2.80371e-07	6.09856	6.61006	3.16084	3.78945	0.236577	-1.91389	-1.3877	7	39303770	39303878	109	-	AARS2	protein_coding	26	30	21	28	22	6	1	3	3	4	8	1	8	7	4	2	3	8	10	7	23
ENSSSCG00000001706	E011	13.7412	0.0215431	35.6516	8.87221e-08	4.28102e-06	7.25713	6.95524	4.62376	4.39205	-0.125365	-1.32084	-1.47053	7	39304008	39304117	110	-	AARS2	protein_coding	29	32	20	33	16	19	2	7	5	9	16	4	13	8	4	3	5	10	16	10	31
ENSSSCG00000001706	E012	16.6285	0.0165686	21.4475	8.49895e-05	0.00137246	6.81164	7.5206	5.5865	5.42672	0.292238	-0.581907	-0.666773	7	39304206	39304343	138	-	AARS2	protein_coding	28	28	26	35	34	23	3	10	7	12	24	7	19	12	8	1	10	16	16	10	24
ENSSSCG00000001706	E023	26.6644	0.0280193	17.443	0.000572932	0.00669484	7.07294	7.18272	9.65361	8.78113	0.045447	0.925265	0.641614	7	39310083	39310227	145	-	AARS2	protein_coding	19	15	23	36	32	34	37	46	26	32	44	11	29	36	17	8	42	46	17	13	24
ENSSSCG00000001706	E024	27.3145	0.00813257	19.3689	0.000229347	0.00314457	7.86109	7.36972	9.55965	8.68943	-0.191056	0.583473	0.297881	7	39311579	39311746	168	-	AARS2	protein_coding	28	24	38	32	15	31	30	37	17	39	47	20	24	31	10	16	46	46	22	14	31
ENSSSCG00000001706	E025	21.2776	0.0100103	13.7805	0.00321965	0.026656	7.329	6.50452	8.41328	7.59263	-0.351697	0.409088	0.104499	7	39311961	39312106	146	-	AARS2	protein_coding	29	18	31	19	12	21	27	29	13	32	32	13	21	27	8	14	30	31	22	14	22
ENSSSCG00000001709	E016	60.924	0.00199582	12.6272	0.00551633	0.0405548	12.7202	13.1083	11.5318	12.7332	0.0931093	-0.30143	0.00314418	7	40147006	40147106	101	-	SUPT3H	protein_coding	66	62	61	28	29	101	93	83	24	35	85	36	103	83	24	19	69	107	80	32	111
ENSSSCG00000001709	E017	41.1855	0.0340137	22.4955	5.14412e-05	0.000901333	11.6687	11.9178	8.57335	9.58596	0.0647111	-0.929579	-0.595641	7	40160832	40161103	272	-	SUPT3H	protein_coding	65	55	50	19	24	71	52	32	11	16	58	24	71	64	1	4	22	65	62	29	96
ENSSSCG00000001710	E005	90.1601	0.0216639	14.2467	0.00258788	0.0224612	15.5404	16.1763	13.7471	13.3302	0.128476	-0.387129	-0.483173	7	40205928	40206289	362	+	RUNX2	protein_coding	83	51	37	187	68	53	69	84	64	97	112	33	85	198	95	99	149	117	53	101	119
ENSSSCG00000001716	E006	32.3457	0.0177422	16.1945	0.00103449	0.0108166	9.42263	8.9804	7.6352	7.44758	-0.143929	-0.626528	-0.700138	7	41282639	41282835	197	-	RCAN2	protein_coding	13	18	87	22	25	44	44	22	14	37	110	93	2	7	13	18	12	13	23	37	21
ENSSSCG00000001720	E003	1.36371	0.212113	13.044	0.00454238	0.0348838	3.15749	2.3748	1.14601	0.703349	-0.824737	-2.92992	-4.33906	7	41426199	41426205	7	+	SLC25A27	protein_coding	0	4	2	4	0	4	0	0	1	1	1	1	0	0	0	0	1	0	1	7	1
ENSSSCG00000001720	E005	16.237	0.0476987	27.7832	4.03324e-06	0.000106486	8.07621	7.75667	4.62164	5.60094	-0.119736	-1.63882	-1.07783	7	41426215	41426407	193	+	SLC25A27	protein_coding	32	34	37	18	15	14	7	9	8	16	15	11	9	21	8	9	6	12	15	26	20
ENSSSCG00000001727	E002	311.641	0.00920845	14.0565	0.00282928	0.0240818	23.6213	21.7121	23.6696	24.328	-0.296757	0.00729707	0.105922	7	42020228	42021660	1433	-	TNFRSF21	protein_coding	254	299	96	85	51	89	559	1504	117	401	419	951	49	322	78	67	498	91	387	118	331
ENSSSCG00000001727	E010	19.2135	0.0173921	22.1922	5.9491e-05	0.00101926	7.80327	7.99834	5.59067	6.57401	0.073229	-0.981211	-0.50599	7	42090937	42091060	124	-	TNFRSF21	protein_coding	30	37	5	8	13	6	19	72	6	19	19	42	7	26	1	0	26	3	24	11	38
ENSSSCG00000001727	E011	9.81327	0.15371	57.7688	1.7611e-12	5.76344e-10	7.97113	7.53772	2.20882	2.49244	-0.165636	-3.74085	-3.39142	7	42091061	42091240	180	-	TNFRSF21	protein_coding	25	29	6	10	15	1	0	7	1	1	5	12	1	6	0	0	2	0	20	10	47
ENSSSCG00000001727	E012	7.12396	0.202453	16.0235	0.0011215	0.0115487	6.27808	5.43841	2.7497	2.98919	-0.420623	-2.40267	-2.16082	7	42091241	42091425	185	-	TNFRSF21	protein_coding	15	14	2	3	10	0	2	15	5	3	1	14	2	7	2	0	1	1	15	9	23
ENSSSCG00000001732	E004	175.424	0.00137878	15.7015	0.00130549	0.0130505	20.2968	19.6776	18.618	19.9431	-0.104869	-0.290005	-0.0596138	7	43604204	43604351	148	-	MMUT	protein_coding	184	150	194	137	120	182	152	189	126	219	182	103	159	225	282	251	217	190	190	174	121
ENSSSCG00000001750	E004	3.97253	0.0411936	15.346	0.0015436	0.0149259	4.2925	3.55628	1.8789	3.03671	-0.54663	-2.39348	-1.00456	7	46185280	46185383	104	+	PAQR8	protein_coding	2	2	3	8	2	4	1	2	1	1	1	1	6	11	5	5	1	9	3	7	10
ENSSSCG00000001750	E010	31.4499	0.0111405	16.6242	0.000844303	0.00918085	7.89836	7.25761	9.23901	9.20866	-0.250367	0.467138	0.457285	7	46231068	46233276	2209	+	PAQR8	protein_coding	21	9	22	17	3	17	18	43	22	34	40	19	37	80	48	60	59	67	22	26	21
ENSSSCG00000001752	E002	8.18693	0.0418293	14.5644	0.00222938	0.0199862	4.915	3.51666	2.53265	2.41155	-0.973588	-1.92455	-2.06631	7	47361921	47361932	12	+	CHRNA3	protein_coding	40	32	6	12	7	12	2	0	1	0	0	0	1	0	1	1	1	6	6	2	41
ENSSSCG00000001765	E001	38.6715	0.105333	19.7423	0.00019195	0.0027171	13.045	11.1006	6.42606	7.6038	-0.495699	-2.12559	-1.62937	7	47929033	47929421	389	-	ADAMTS7	protein_coding	58	37	15	77	72	7	1	9	2	20	11	10	27	69	34	14	86	49	47	67	95
ENSSSCG00000001765	E002	43.6492	0.043038	44.6967	1.07329e-09	1.11526e-07	13.5457	12.1058	7.42798	7.84674	-0.347836	-1.81573	-1.65337	7	47931613	47931775	163	-	ADAMTS7	protein_coding	69	52	24	84	74	20	4	13	6	28	14	7	31	100	22	11	79	58	67	66	94
ENSSSCG00000001765	E003	40.1304	0.0786872	29.1087	2.12472e-06	6.24028e-05	12.6219	12.0987	7.32721	7.33338	-0.1304	-1.63687	-1.63438	7	47932615	47932761	147	-	ADAMTS7	protein_coding	62	57	29	72	83	16	7	17	9	26	10	2	30	97	18	4	52	65	59	57	79
ENSSSCG00000001765	E004	30.7429	0.0939735	36.8273	5.00515e-08	2.65004e-06	11.801	11.1987	5.89027	5.70028	-0.159992	-2.07213	-2.16816	7	47932843	47933016	174	-	ADAMTS7	protein_coding	49	38	31	68	76	8	3	6	7	20	8	1	17	45	14	6	31	44	59	35	76
ENSSSCG00000001765	E005	37.533	0.0588815	29.6403	1.64263e-06	5.02592e-05	12.3225	11.3636	7.50177	7.24209	-0.248251	-1.49325	-1.59736	7	47933433	47933585	153	-	ADAMTS7	protein_coding	56	60	20	75	56	16	5	8	10	35	15	1	28	67	16	11	62	71	59	43	84
ENSSSCG00000001765	E007	66.9548	0.0111509	27.2498	5.2185e-06	0.000132415	13.5407	13.9724	10.7345	11.1462	0.0981138	-0.713582	-0.599233	7	47936197	47936410	214	-	ADAMTS7	protein_coding	86	92	49	100	71	47	8	30	23	59	26	8	62	213	63	46	140	94	44	84	98
ENSSSCG00000001765	E009	110.212	0.00605693	20.0887	0.000162708	0.00236451	14.3739	14.1662	16.2127	15.8372	-0.045775	0.38298	0.307746	7	47938878	47939019	142	-	ADAMTS7	protein_coding	96	82	53	94	59	77	26	95	57	131	49	18	89	294	126	141	423	232	59	75	124
ENSSSCG00000001765	E010	166.485	0.00322405	17.246	0.000628998	0.00722149	17.9655	17.4416	19.1125	18.8068	-0.0970765	0.205264	0.151484	7	47939307	47939551	245	-	ADAMTS7	protein_coding	142	142	67	142	115	122	38	143	71	204	67	24	156	460	177	176	593	366	95	125	204
ENSSSCG00000001765	E015	99.9065	0.0103605	22.3864	5.42024e-05	0.000941425	13.8376	13.0591	15.4186	15.3144	-0.180401	0.34153	0.319935	7	47945093	47945237	145	-	ADAMTS7	protein_coding	101	77	35	80	38	56	34	86	39	121	31	26	92	296	118	130	393	185	45	85	107
ENSSSCG00000001765	E016	67.764	0.00297509	30.6488	1.00783e-06	3.3326e-05	11.2016	11.0671	12.8607	12.9339	-0.0367622	0.424044	0.441622	7	47969622	47969689	68	-	ADAMTS7	protein_coding	51	56	28	61	26	50	26	55	23	81	29	12	70	209	97	73	251	136	26	50	75
ENSSSCG00000001765	E017	99.2275	0.00348241	23.8719	2.65658e-05	0.000519279	13.1912	13.9718	15.2381	15.1563	0.179363	0.453185	0.436087	7	47970900	47971049	150	-	ADAMTS7	protein_coding	93	65	47	114	52	77	25	84	37	109	49	23	100	301	127	98	353	205	41	68	105
ENSSSCG00000001765	E018	116.56	0.00872763	30.0511	1.3463e-06	4.24315e-05	14.0728	14.5761	16.9475	16.2977	0.110547	0.59281	0.466359	7	47972138	47972262	125	-	ADAMTS7	protein_coding	97	80	45	111	62	97	51	107	46	131	58	25	129	341	120	154	426	224	41	85	120
ENSSSCG00000001765	E019	104.974	0.0170119	25.1897	1.40925e-05	0.000304098	12.9828	13.6863	16.1938	15.7034	0.164221	0.697174	0.598549	7	47972651	47972734	84	-	ADAMTS7	protein_coding	88	78	38	83	48	95	51	100	43	115	55	17	101	322	118	153	404	187	34	64	109
ENSSSCG00000001765	E022	30.9353	0.025633	21.1737	9.68851e-05	0.0015345	10.0631	10.0813	7.26673	7.19486	0.005429	-0.970541	-0.999889	7	47984025	47984380	356	-	ADAMTS7	protein_coding	44	51	17	49	37	24	3	12	14	14	18	7	21	87	35	19	51	36	27	30	64
ENSSSCG00000001765	E023	8.29952	0.103361	20.8756	0.00011173	0.00173025	6.36499	5.72263	3.82362	2.94705	-0.311971	-1.48716	-2.24232	7	47994138	47994453	316	-	ADAMTS7	protein_coding	10	20	6	19	12	2	0	5	1	8	5	0	9	12	1	2	4	13	14	14	19
ENSSSCG00000001769	E007	3170.36	0.000553234	13.5984	0.00350602	0.0284896	52.1276	52.5786	52.0325	51.7431	0.0498304	-0.0105113	-0.0425376	7	48066505	48066585	81	+	MORF4L1	protein_coding	3220	3196	2968	3060	2815	3802	3773	4405	2333	3439	3433	2485	3710	3884	3953	3414	3379	3440	2418	2311	2621
ENSSSCG00000001769	E012	3391.75	0.000555311	14.5011	0.00229664	0.0204589	52.7774	52.4551	53.1564	53.388	-0.0355787	0.0417975	0.0673092	7	48072770	48072942	173	+	MORF4L1	protein_coding	3205	3139	3024	3141	2748	3624	4255	4890	2685	3930	3697	2306	4129	4584	4413	3688	3944	3985	2800	2397	2528
ENSSSCG00000001769	E013	2494.79	0.000875847	15.9525	0.00115967	0.011855	49.498	48.1592	49.0771	49.432	-0.1498	-0.0470008	-0.00736217	7	48073147	48073231	85	+	MORF4L1	protein_coding	2307	2270	2116	2283	1986	2592	3220	3455	1868	2907	2617	1809	2946	3322	3242	2707	3034	3006	2163	1971	1863
ENSSSCG00000001769	E014	3510.25	0.00400975	13.6087	0.00348915	0.028383	55.4712	52.3878	53.172	53.7301	-0.339099	-0.252571	-0.191111	7	48075027	48075794	768	+	MORF4L1	protein_coding	3243	3282	2953	3093	2857	3282	4443	4635	2533	4164	3538	2470	4254	4666	4683	3637	4013	4105	3783	3131	2552
ENSSSCG00000001770	E001	108.371	0.0132517	14.9361	0.00187205	0.0174019	15.309	13.9528	14.349	16.2146	-0.29285	-0.20493	0.183902	7	48083572	48084036	465	-	CTSH	protein_coding	189	177	59	59	79	100	61	187	37	62	18	23	213	239	119	119	196	247	40	26	117
ENSSSCG00000001770	E006	3536.34	0.00136599	13.0895	0.00444701	0.0343025	51.5487	51.9758	52.8014	52.3164	0.047275	0.138488	0.0849376	7	48092065	48092133	69	-	CTSH	protein_coding	6499	5618	3016	3021	3036	3968	2633	6366	1750	2663	1092	541	6441	6887	3461	3312	5971	5537	1357	1101	3025
ENSSSCG00000001770	E007	3133.98	0.00126707	14.5538	0.00224049	0.0200584	50.4238	50.1947	51.3533	50.7932	-0.0254809	0.103199	0.041053	7	48093370	48093451	82	-	CTSH	protein_coding	5847	4952	2636	2587	2593	3316	2475	5736	1503	2323	973	454	5802	6198	3059	2955	5171	4940	1196	1039	2790
ENSSSCG00000001770	E008	2607	0.00121611	16.3233	0.000973418	0.0103094	47.9379	47.7136	48.8767	48.58	-0.0252089	0.105232	0.0720232	7	48095122	48095177	56	-	CTSH	protein_coding	4925	4113	2214	2073	2095	2673	2053	4790	1222	1823	832	372	5103	5256	2475	2421	4355	4086	951	905	2284
ENSSSCG00000001770	E013	2207.64	0.00211833	17.5227	0.000551668	0.00649151	47.3473	47.0105	45.5813	45.3526	-0.0379624	-0.199714	-0.225703	7	48101270	48101330	61	-	CTSH	protein_coding	4529	3970	2229	2077	1724	2650	1522	3591	989	1554	647	289	4297	4588	1891	1584	3122	3007	840	889	2228
ENSSSCG00000001770	E014	1614.64	0.00312431	43.0505	2.40101e-09	2.14818e-07	44.3134	43.6875	40.4927	41.0339	-0.0717179	-0.442238	-0.378902	7	48101331	48101375	45	-	CTSH	protein_coding	3522	3137	1626	1672	1426	1799	1016	2299	675	1051	471	195	3133	3325	1373	1026	2108	2149	685	711	1721
ENSSSCG00000001770	E017	1307.17	0.0071624	45.4137	7.55666e-10	8.42535e-08	42.2269	41.7812	36.5173	38.026	-0.0517059	-0.676155	-0.494282	7	48102003	48102034	32	-	CTSH	protein_coding	3112	2678	1398	1463	1246	1400	712	1583	514	805	356	146	2608	2756	1009	740	1535	1630	559	611	1471
ENSSSCG00000001770	E018	1058.97	0.0188831	49.3757	1.08502e-10	1.67526e-08	40.9527	40.4739	31.8133	34.3347	-0.056053	-1.11473	-0.796047	7	48105885	48106040	156	-	CTSH	protein_coding	2863	2524	1203	1346	1197	982	412	1015	362	573	264	110	2196	2046	638	519	961	1161	492	538	1356
ENSSSCG00000001770	E019	3.23628	0.541266	20.0861	0.000162908	0.00236689	4.87482	3.8312	1.08663	0.720327	-0.700978	-4.34558	-5.53227	7	48106041	48106072	32	-	CTSH	protein_coding	10	9	0	8	17	0	0	0	0	0	2	0	0	0	0	0	0	2	6	2	9
ENSSSCG00000001773	E001	552.842	0.00328159	15.7347	0.00128521	0.0128883	31.2472	31.0794	29.5679	30.2976	-0.0217786	-0.22056	-0.123997	7	48431375	48431927	553	+	TMED3	protein_coding	376	411	514	471	430	554	392	564	256	389	570	491	803	814	768	595	468	1569	473	351	606
ENSSSCG00000001779	E001	64.8838	0.0460934	35.0546	1.1863e-07	5.45284e-06	15.4889	15.1674	9.48437	10.9078	-0.0667742	-1.51084	-1.08877	7	48967579	48967688	110	+	ZFAND6	protein_coding	96	92	77	133	100	27	34	48	27	41	42	40	84	61	40	49	41	60	83	96	83
ENSSSCG00000001779	E005	315.987	0.00231734	17.3121	0.000609608	0.00703784	25.8435	25.9173	24.3074	24.3962	0.0105695	-0.224045	-0.210863	7	49019208	49019378	171	+	ZFAND6	protein_coding	341	309	299	361	304	264	416	390	252	351	277	235	370	416	339	303	327	312	296	314	269
ENSSSCG00000001779	E013	1058.58	0.00147448	13.6628	0.00340203	0.0278236	38.7716	37.7061	38.554	38.643	-0.12729	-0.0258903	-0.0153008	7	49033789	49034686	898	+	ZFAND6	protein_coding	883	910	852	975	846	952	1459	1471	898	1253	1074	837	1245	1380	1252	1085	1449	1071	1085	985	715
ENSSSCG00000001780	E001	8.0113	0.109025	14.4732	0.00232689	0.0206597	6.58296	4.72162	3.78197	3.5478	-0.972484	-1.61793	-1.80347	7	49047902	49047982	81	+	FAH	protein_coding	4	3	5	9	12	8	4	2	7	3	5	4	28	22	0	1	6	6	15	16	7
ENSSSCG00000001782	E001	3.4474	0.141655	34.3719	1.65353e-07	7.21044e-06	4.94055	4.16715	1.60874	1.69126	-0.495771	-3.25158	-3.10706	7	49540879	49541058	180	+	ABHD17C	protein_coding	8	5	1	3	5	2	2	2	0	2	0	0	0	7	0	1	0	2	11	7	14
ENSSSCG00000001787	E001	9.8843	0.0135133	13.3111	0.00401001	0.0316342	4.32799	4.96695	4.65801	6.24122	0.401164	0.213948	1.06931	7	49973938	49974123	186	+	IL16	protein_coding	13	7	3	8	5	9	12	12	9	15	6	0	14	28	12	8	9	24	13	5	7
ENSSSCG00000001787	E017	243.442	0.00117244	13.167	0.00428912	0.0333444	24.012	22.9952	22.497	22.627	-0.154327	-0.231561	-0.211309	7	50087654	50088764	1111	+	IL16	protein_coding	362	245	80	203	144	167	377	426	240	307	147	65	238	325	192	211	147	419	281	242	460
ENSSSCG00000001800	E002	55.4987	0.0158466	14.3321	0.00248622	0.0217638	12.746	12.623	11.7607	10.0676	-0.0299688	-0.247561	-0.719732	7	51816437	51816644	208	-	TM6SF1	protein_coding	58	69	69	70	46	63	107	67	54	59	70	33	58	32	38	27	40	50	79	58	44
ENSSSCG00000001801	E001	89.7568	0.0187971	35.7867	8.30761e-08	4.06835e-06	16.9183	16.472	12.7267	12.7678	-0.0865473	-0.900274	-0.890313	7	51877354	51877953	600	+	BTBD1	protein_coding	121	162	105	142	122	87	73	58	63	70	92	26	75	68	69	80	41	79	122	122	114
ENSSSCG00000001805	E009	9.77288	0.0832569	13.3086	0.0040147	0.0316632	7.24531	5.36485	4.42541	3.9957	-0.882309	-1.4437	-1.74076	7	52139589	52139967	379	-	WHAMM	protein_coding	5	15	22	10	10	8	4	15	7	5	17	0	7	11	11	1	7	10	14	15	16
ENSSSCG00000001805	E010	6.60606	0.20087	22.01	6.49206e-05	0.00109794	6.18982	5.40984	2.86026	2.34289	-0.394462	-2.24696	-2.82442	7	52140013	52140203	191	-	WHAMM	protein_coding	20	15	17	7	7	5	2	1	1	8	8	0	8	4	0	0	2	2	10	5	18
ENSSSCG00000001814	E003	10.0556	0.090414	20.7592	0.000118122	0.00181242	4.63435	7.05269	3.85313	4.03189	1.22984	-0.536953	-0.405195	7	52987530	52987548	19	+	IQGAP1	protein_coding	16	7	17	29	17	26	9	14	5	8	22	2	9	4	4	6	2	4	6	2	12
ENSSSCG00000001814	E004	17.7241	0.0519266	33.7049	2.28678e-07	9.52069e-06	5.17806	9.199	5.4383	5.32144	1.69535	0.143274	0.0797837	7	52987549	52987652	104	+	IQGAP1	protein_coding	26	17	32	51	24	44	17	25	9	18	35	14	13	8	7	8	7	8	9	2	14
ENSSSCG00000001814	E005	29.9021	0.0557749	54.7022	7.94782e-12	1.96219e-09	6.12388	12.3467	6.29105	7.29184	2.09695	0.079052	0.513773	7	52991975	52992081	107	+	IQGAP1	protein_coding	57	42	64	82	40	75	39	34	15	21	34	16	31	14	14	19	5	13	9	9	17
ENSSSCG00000001814	E006	157.164	0.0583149	52.2805	2.60994e-11	5.22022e-09	13.5936	24.5742	14.6444	16.8274	1.97051	0.233705	0.678141	7	52993054	52995737	2684	+	IQGAP1	protein_coding	239	236	300	366	247	335	259	220	71	125	146	114	128	74	120	82	34	129	49	41	95
ENSSSCG00000001814	E007	0.994282	0.133432	12.1797	0.00679221	0.0475416	1.04414	2.60544	1.22923	0.746492	2.64212	0.471163	-0.968569	7	53001071	53001486	416	+	IQGAP1	protein_coding	1	1	2	3	2	6	0	4	0	0	2	0	0	1	0	0	0	0	0	0	1
ENSSSCG00000001814	E027	789.705	0.00114536	13.1166	0.00439102	0.0339783	33.366	34.4578	34.4739	34.1311	0.136498	0.1385	0.0958488	7	53100656	53100727	72	+	IQGAP1	protein_coding	431	519	752	873	644	1106	1615	1251	981	1391	1325	1053	389	545	793	842	328	497	403	608	628
ENSSSCG00000001814	E029	1209.36	0.000946121	12.4554	0.00597538	0.0431061	38.8882	39.4944	39.5677	38.8888	0.0718328	0.0804884	7.26111e-05	7	53101263	53101471	209	+	IQGAP1	protein_coding	624	783	1268	1262	974	1688	2316	1818	1599	2110	2031	1718	572	833	1222	1210	515	711	655	1002	956
ENSSSCG00000001814	E036	1030.84	0.00171043	13.9249	0.00300915	0.0252979	38.8333	36.5258	37.4189	37.622	-0.277122	-0.169151	-0.144721	7	53110566	53110698	133	+	IQGAP1	protein_coding	498	574	979	1097	784	1226	1999	1466	1346	1692	1631	1509	493	732	1018	1038	536	740	814	908	881
ENSSSCG00000001814	E043	858.542	0.00690525	12.5071	0.00583331	0.0423198	38.0423	34.5165	34.5873	35.8906	-0.429404	-0.420613	-0.260177	7	53126389	53126497	109	+	IQGAP1	protein_coding	409	504	752	956	702	1026	1629	1163	951	1489	1258	1123	388	565	912	897	520	630	906	802	731
ENSSSCG00000001817	E001	9.17422	0.173645	17.3887	0.000587863	0.00683526	6.09605	6.85808	3.48981	3.64422	0.346224	-1.62558	-1.49994	7	53460017	53460129	113	+	FURIN	protein_coding	9	15	7	20	23	4	1	0	2	7	18	1	10	14	7	2	4	6	13	12	18
ENSSSCG00000001817	E002	2.9373	0.115647	21.6422	7.74253e-05	0.00126999	4.69115	3.36389	1.7391	1.68361	-0.966536	-2.87548	-2.96916	7	53460691	53460751	61	+	FURIN	protein_coding	3	4	4	7	1	0	0	0	2	2	3	0	4	1	0	0	2	2	9	13	3
ENSSSCG00000001817	E007	260.486	0.0016445	18.3171	0.000378338	0.00477071	21.5311	22.9373	23.2322	23.55	0.221312	0.266586	0.314963	7	53465183	53465311	129	+	FURIN	protein_coding	161	175	135	238	218	176	158	204	284	354	373	197	260	398	186	193	798	416	301	199	145
ENSSSCG00000001817	E008	234.535	0.00152706	24.0852	2.39776e-05	0.000475895	20.7083	21.9508	22.7938	22.1072	0.201103	0.333217	0.225863	7	53465461	53465537	77	+	FURIN	protein_coding	164	168	129	212	170	149	170	196	277	316	327	210	235	350	145	167	678	353	294	168	126
ENSSSCG00000001817	E011	386.075	0.00724748	14.5952	0.00219737	0.0197595	25.9055	25.6192	27.9508	27.3403	-0.041088	0.286284	0.20208	7	53467775	53467987	213	+	FURIN	protein_coding	253	205	229	304	237	225	261	384	430	543	519	340	401	630	231	331	1117	598	445	348	225
ENSSSCG00000001817	E012	304.289	0.0135587	22.5024	5.12716e-05	0.0008986	22.1519	22.6653	26.0452	25.3118	0.0803629	0.58266	0.477209	7	53468892	53468992	101	+	FURIN	protein_coding	168	162	161	215	175	190	260	321	308	455	409	306	312	434	176	299	1036	436	321	206	164
ENSSSCG00000001817	E013	269.14	0.0105923	22.9274	4.18151e-05	0.000757528	21.1857	21.7595	24.7077	24.0239	0.0924258	0.54366	0.442191	7	53469102	53469205	104	+	FURIN	protein_coding	142	145	142	206	166	169	248	250	268	392	355	283	267	368	192	244	907	381	286	181	154
ENSSSCG00000001817	E015	226.433	0.00316504	19.3748	0.000228704	0.00313851	23.4368	22.6975	20.8264	21.1296	-0.113577	-0.412394	-0.362761	7	53469521	53469700	180	+	FURIN	protein_coding	177	154	167	242	199	134	141	126	203	288	265	175	264	324	166	106	546	327	384	237	172
ENSSSCG00000001817	E016	221.154	0.00322912	14.606	0.00218626	0.019683	23.1193	22.2412	21.1759	20.6776	-0.136386	-0.306749	-0.388441	7	53470067	53470191	125	+	FURIN	protein_coding	174	149	150	257	162	132	141	129	212	292	263	204	249	297	131	140	534	292	372	224	171
ENSSSCG00000001817	E018	234.046	0.00489214	43.3582	2.0656e-09	1.89898e-07	24.3594	24.0319	20.978	20.5625	-0.0488148	-0.526093	-0.594569	7	53470651	53470909	259	+	FURIN	protein_coding	174	194	169	303	253	138	107	124	194	296	300	191	226	325	129	124	482	345	466	236	172
ENSSSCG00000001817	E019	61.8883	0.117536	44.9518	9.47342e-10	1.00506e-07	17.7766	16.2743	7.87772	8.3407	-0.287031	-2.50985	-2.34024	7	53470910	53470991	82	+	FURIN	protein_coding	73	71	55	120	145	14	4	9	21	34	51	24	53	60	8	8	46	59	234	102	78
ENSSSCG00000001817	E020	735.256	0.00711517	28.5425	2.79418e-06	7.82058e-05	36.3642	35.0719	32.1068	33.7095	-0.158262	-0.530585	-0.327612	7	53470992	53472171	1180	+	FURIN	protein_coding	543	515	509	744	668	449	268	415	619	853	922	522	780	1226	521	343	1908	1175	1357	730	548
ENSSSCG00000001818	E010	74.2226	0.00425264	26.5358	7.3655e-06	0.000176748	14.2734	15.039	12.7381	12.6067	0.164992	-0.354757	-0.386813	7	53479303	53479425	123	+	FES	protein_coding	55	44	55	79	66	57	51	59	63	90	89	27	90	102	48	36	121	125	143	80	107
ENSSSCG00000001818	E011	56.978	0.0309046	28.9863	2.25429e-06	6.55243e-05	13.844	13.9484	10.2618	10.5225	0.0235221	-0.919085	-0.843245	7	53479560	53479746	187	+	FES	protein_coding	53	42	55	57	49	45	27	36	35	53	72	18	100	78	21	12	62	86	135	83	91
ENSSSCG00000001818	E012	62.4482	0.00539082	20.7388	0.000119277	0.00182717	13.172	13.8072	11.5729	11.8603	0.146804	-0.398717	-0.323617	7	53479869	53479952	84	+	FES	protein_coding	40	37	52	56	46	65	36	54	48	71	85	16	97	92	33	30	111	95	116	79	82
ENSSSCG00000001818	E015	89.4252	0.00510877	12.5932	0.00560421	0.0410462	14.2554	13.535	15.6427	14.7184	-0.162344	0.294292	0.100763	7	53481409	53481462	54	+	FES	protein_coding	41	31	47	54	55	55	117	118	85	141	105	31	117	114	56	52	245	144	150	84	95
ENSSSCG00000001818	E018	155.929	0.00500548	15.7241	0.00129165	0.012941	17.7487	17.5036	19.2704	19.5104	-0.0455558	0.272725	0.314259	7	53482992	53483115	124	+	FES	protein_coding	50	72	89	97	86	106	166	201	140	189	190	70	240	211	93	109	437	285	247	157	131
ENSSSCG00000001818	E019	173.376	0.00492748	12.2651	0.0065282	0.0461263	19.0347	18.3425	19.8678	20.4203	-0.123111	0.143894	0.236941	7	53483346	53483503	158	+	FES	protein_coding	82	67	78	127	91	112	183	211	146	213	198	76	265	248	93	113	489	325	315	163	151
ENSSSCG00000001819	E002	48.9125	0.0542336	17.6854	0.000510688	0.00609327	11.7265	12.8183	9.83784	9.44414	0.273964	-0.532804	-0.655521	7	53498975	53499147	173	+	MAN2A2	protein_coding	66	59	76	72	55	61	12	36	35	30	39	94	59	90	27	26	19	27	30	51	49
ENSSSCG00000001819	E003	148.454	0.0305044	14.8928	0.00191058	0.0176668	18.2876	20.2941	17.2606	16.6461	0.348883	-0.189736	-0.307482	7	53499415	53499613	199	+	MAN2A2	protein_coding	179	177	252	188	129	163	63	132	100	129	138	274	184	253	119	105	77	92	82	129	134
ENSSSCG00000001819	E009	351.634	0.00554139	12.3164	0.00637425	0.0452969	24.1995	25.2455	26.5958	26.1624	0.153869	0.346984	0.285639	7	53502947	53503074	128	+	MAN2A2	protein_coding	303	286	371	265	247	386	374	516	298	370	300	616	376	527	425	470	271	342	209	223	243
ENSSSCG00000001819	E010	379.198	0.00386678	13.1477	0.00432788	0.0335768	25.4771	25.9214	27.3825	26.7756	0.0638552	0.269526	0.184861	7	53503301	53503474	174	+	MAN2A2	protein_coding	346	337	401	308	222	376	373	552	337	404	364	654	411	565	427	492	276	394	237	247	285
ENSSSCG00000001819	E017	237.555	0.00923889	17.2107	0.000639604	0.00732023	23.5721	23.3952	20.8498	21.4052	-0.0268662	-0.429069	-0.338612	7	53509016	53509181	166	+	MAN2A2	protein_coding	284	253	355	240	175	225	160	206	134	222	212	401	284	371	186	231	170	236	237	208	187
ENSSSCG00000001819	E018	243.245	0.0155409	13.6811	0.00337297	0.0276348	24.498	23.4468	20.6415	21.9697	-0.157591	-0.602001	-0.386856	7	53509904	53510140	237	+	MAN2A2	protein_coding	289	246	405	242	144	218	162	214	126	208	224	368	319	411	178	253	166	249	244	225	227
ENSSSCG00000001819	E019	25.7327	0.0578827	23.3579	3.40072e-05	0.00063869	9.36091	9.80811	5.56607	7.67716	0.140156	-1.53644	-0.590593	7	53510141	53510365	225	+	MAN2A2	protein_coding	63	33	36	44	20	26	10	19	10	10	16	18	16	37	30	13	39	25	19	15	48
ENSSSCG00000001819	E027	292.177	0.00413767	13.6939	0.0033528	0.0275082	25.0218	22.4648	24.3885	24.3625	-0.385882	-0.0931854	-0.0970479	7	53516404	53516514	111	+	MAN2A2	protein_coding	224	234	282	215	204	226	265	400	196	334	260	542	270	405	321	371	341	306	294	218	223
ENSSSCG00000001821	E013	318.696	0.00463575	15.2505	0.00161463	0.0154644	23.8639	24.7586	26.3985	24.6385	0.132955	0.369345	0.115281	7	53532005	53532180	176	+	UNC45A	protein_coding	278	226	282	354	267	312	371	388	276	412	529	450	303	400	279	305	297	310	218	255	280
ENSSSCG00000001821	E016	253.06	0.00327217	15.7529	0.00127421	0.0128007	22.3556	22.0892	24.0152	22.6236	-0.041941	0.254152	0.0418463	7	53535126	53535218	93	+	UNC45A	protein_coding	201	174	219	247	213	242	302	303	219	319	424	352	220	327	223	250	249	266	203	202	237
ENSSSCG00000001821	E022	329.587	0.00601157	26.1705	8.78465e-06	0.000204912	27.3594	26.656	24.3126	24.4838	-0.0982635	-0.436892	-0.411508	7	53539871	53540171	301	+	UNC45A	protein_coding	282	273	373	439	366	335	242	274	214	335	506	388	371	396	273	223	257	350	391	345	332
ENSSSCG00000001822	E004	8.2522	0.11427	41.7718	4.48547e-09	3.58497e-07	6.25784	6.11499	2.20763	2.75298	-0.0677715	-3.02848	-2.38973	7	53549021	53549420	400	+	RCCD1	protein_coding	20	21	8	16	23	4	1	0	1	3	4	1	4	4	0	3	1	5	27	17	5
ENSSSCG00000001822	E009	93.8587	0.0278486	17.2274	0.000634569	0.00727528	14.0321	13.7641	16.7402	15.5402	-0.0603695	0.561991	0.322864	7	53556341	53557704	1364	+	RCCD1	protein_coding	98	86	78	92	64	94	144	145	75	127	92	71	121	144	94	53	77	114	114	67	85
ENSSSCG00000001824	E001	50.5814	0.00506754	21.0281	0.000103869	0.0016281	11.4044	12.3137	10.4159	10.3559	0.235142	-0.275401	-0.292893	7	53640266	53641299	1034	+	ZXDC	protein_coding	81	59	71	88	62	56	37	33	35	43	36	46	59	58	25	19	40	66	50	41	64
ENSSSCG00000001824	E003	59.3798	0.0210051	14.8085	0.00198785	0.0182417	10.9442	11.1029	13.4155	12.6951	0.0437808	0.625888	0.45464	7	53643706	53643784	79	+	ZXDC	protein_coding	64	49	59	52	47	64	98	94	49	54	65	40	54	86	62	49	73	88	38	45	59
ENSSSCG00000001824	E004	77.1143	0.0144915	12.6578	0.00543811	0.0400933	12.829	12.8671	14.9484	13.9429	0.00917816	0.478606	0.259229	7	53645101	53645231	131	+	ZXDC	protein_coding	72	71	75	82	78	79	107	123	65	82	80	49	94	88	77	44	96	103	68	62	69
ENSSSCG00000001824	E008	18.9409	0.0523112	16.3143	0.000977555	0.0103421	8.35818	7.87429	5.40358	6.19128	-0.17713	-1.28474	-0.886203	7	53669611	53669741	131	+	ZXDC	protein_coding	35	30	29	36	22	11	10	5	5	13	11	15	30	29	7	3	15	9	20	26	35
ENSSSCG00000001824	E009	9.29311	0.109544	28.4957	2.85811e-06	7.96894e-05	6.59592	6.2014	2.71238	3.47635	-0.181216	-2.58737	-1.86828	7	53670425	53670526	102	+	ZXDC	protein_coding	19	21	27	23	9	1	0	3	2	5	3	2	9	7	4	0	1	8	17	13	20
ENSSSCG00000001825	E012	55.5934	0.0204516	16.2755	0.000995645	0.0104885	13.1129	12.557	10.0479	10.9493	-0.134092	-0.813563	-0.553546	7	53691827	53691971	145	-	SLC41A3	protein_coding	42	39	49	64	61	34	29	42	33	45	45	26	179	80	40	31	75	69	80	61	49
ENSSSCG00000001825	E013	45.4727	0.0312675	15.8669	0.00120752	0.0122523	11.87	11.7749	8.86693	9.93017	-0.0246481	-0.881531	-0.541935	7	53695472	53695543	72	-	SLC41A3	protein_coding	31	26	42	46	70	35	16	38	19	40	43	16	153	67	29	22	63	52	59	42	53
ENSSSCG00000001826	E003	43.7687	0.00421341	23.4513	3.25153e-05	0.000614419	10.5932	8.83263	9.86521	10.7865	-0.5464	-0.214994	0.0548155	7	53923082	53923274	193	+	CFAP100	protein_coding	88	63	82	74	47	81	53	104	28	51	36	13	31	47	19	14	20	34	21	26	35
ENSSSCG00000001826	E009	12.157	0.0484654	13.1007	0.00442385	0.0341743	5.20473	5.62117	3.56053	5.07595	0.225003	-1.10477	-0.073145	7	53926866	53926992	127	+	CFAP100	protein_coding	21	42	40	31	17	21	10	12	4	1	9	0	14	6	0	3	4	8	4	9	6
ENSSSCG00000001832	E001	39.7244	0.0058836	17.5583	0.000542423	0.00640405	0.0148988	2.7925	2.22991	3.0446	15.1055	14.4545	15.3558	7	54449816	54450206	391	+	ACAN	protein_coding	63	255	281	2	1	0	124	37	0	0	41	44	0	0	2	0	0	2	0	0	0
ENSSSCG00000001832	E006	0.984586	0.570639	14.5985	0.002194	0.0197427	0.0149034	0.394885	0.415749	0.0031569	9.45553	9.6041	-4.47813	7	54484976	54484980	5	+	ACAN	protein_coding	3	2	7	0	0	0	1	1	0	0	2	4	0	0	0	0	0	0	0	0	0
ENSSSCG00000001832	E027	177.808	0.00311514	15.2227	0.00163589	0.0156225	0.0149654	5.18628	5.91208	6.58562	16.8912	17.2744	17.5911	7	54516114	54516272	159	+	ACAN	protein_coding	235	841	990	1	1	22	931	311	5	3	177	328	0	1	6	3	3	6	0	0	0
ENSSSCG00000001832	E030	133.359	0.00244934	26.0929	9.11959e-06	0.000211006	10.589	4.9716	4.31758	5.03092	-2.23777	-2.64866	-2.20316	7	54518294	54518476	183	+	ACAN	protein_coding	244	773	889	2	2	11	456	156	1	0	124	189	3	1	3	0	1	3	1	0	0
ENSSSCG00000001832	E031	140.211	0.0049873	18.3948	0.00036461	0.00462454	10.5889	5.1328	4.37583	4.55476	-2.14462	-2.60965	-2.49298	7	54518892	54519194	303	+	ACAN	protein_coding	268	791	969	0	1	14	464	148	1	5	135	197	1	1	2	0	1	4	1	0	0
ENSSSCG00000001834	E002	3265.78	0.00355542	14.3038	0.00251947	0.0219836	51.3711	51.7515	51.8671	53.4871	0.0421313	0.0549222	0.233731	7	54539976	54540369	394	-	MFGE8	protein_coding	1900	2048	3399	2610	2380	3581	3214	3368	2429	4655	2590	2408	1290	4099	6937	5489	5664	4590	1903	2217	3031
ENSSSCG00000001834	E003	1318.86	0.00284952	44.0725	1.4566e-09	1.41854e-07	42.4136	42.4556	38.6132	40.6436	0.00485688	-0.445794	-0.206036	7	54540370	54540473	104	-	MFGE8	protein_coding	1012	1050	1678	1275	1228	1405	1111	1168	835	1613	1017	826	523	1460	2338	2191	1973	1787	936	1130	1477
ENSSSCG00000001834	E004	2103.26	0.00176619	18.7175	0.000312742	0.00407044	48.278	47.4191	45.6803	46.3781	-0.0965062	-0.293053	-0.213979	7	54540474	54540691	218	-	MFGE8	protein_coding	1478	1544	2582	1869	1803	2044	2308	2034	1431	2688	1651	1484	934	2514	3539	3273	3252	2754	1577	1836	2210
ENSSSCG00000001834	E005	1208.05	0.00182725	29.1205	2.11259e-06	6.21114e-05	39.2666	38.6217	40.1198	40.357	-0.0765749	0.100685	0.128555	7	54540783	54540785	3	-	MFGE8	protein_coding	694	705	1229	959	851	1187	1678	1406	855	1635	950	942	553	1514	2186	1995	2149	1668	773	883	1088
ENSSSCG00000001834	E006	1241.25	0.00196281	27.3625	4.94198e-06	0.000126516	39.5744	38.9687	40.4392	40.6974	-0.0717241	0.101806	0.13207	7	54540786	54540789	4	-	MFGE8	protein_coding	722	712	1266	979	885	1223	1729	1437	883	1670	971	969	571	1548	2243	2053	2222	1706	788	908	1118
ENSSSCG00000001834	E007	1244.63	0.00206792	27.6134	4.37803e-06	0.000114226	39.5876	38.9787	40.4581	40.7642	-0.0720955	0.102462	0.138324	7	54540790	54540794	5	-	MFGE8	protein_coding	717	707	1269	982	893	1223	1736	1442	885	1677	976	959	582	1547	2248	2070	2224	1726	788	910	1119
ENSSSCG00000001834	E008	1203.95	0.00197995	26.8519	6.32363e-06	0.000155749	39.2453	38.614	40.0507	40.3093	-0.0749688	0.0950702	0.125473	7	54540795	54540796	2	-	MFGE8	protein_coding	696	686	1248	943	859	1188	1667	1408	869	1616	934	928	564	1493	2129	2019	2145	1672	764	886	1089
ENSSSCG00000001834	E009	2674.88	0.00211405	34.6942	1.41363e-07	6.31384e-06	48.4639	48.6955	50.2242	50.5884	0.0259447	0.196563	0.237068	7	54540797	54540938	142	-	MFGE8	protein_coding	1415	1687	2777	2059	1815	2828	3596	3061	1950	3736	2050	2139	1133	2993	4956	4889	4795	3658	1631	1774	2306
ENSSSCG00000001834	E010	3859.34	0.00300174	35.6231	8.99608e-08	4.33124e-06	52.6332	53.5098	55.3407	55.2982	0.0966424	0.297704	0.293055	7	54542472	54542656	185	-	MFGE8	protein_coding	1987	2418	4048	2955	2629	4194	4971	4600	2855	5468	2916	3470	1561	4174	6783	7234	7081	5262	2181	2450	3245
ENSSSCG00000001834	E011	3340.6	0.00227905	30.9811	8.57873e-07	2.914e-05	51.1805	52.0387	53.6043	52.898	0.0950424	0.267774	0.189948	7	54546507	54546651	145	-	MFGE8	protein_coding	1878	2119	3709	2632	2240	3727	4066	3943	2642	4698	2531	3241	1381	3662	5708	5824	5831	4381	1827	2236	2980
ENSSSCG00000001834	E015	2328.78	0.00127194	13.2053	0.00421302	0.0328911	48.3101	48.6278	48.4576	47.1036	0.0356029	0.0165339	-0.13564	7	54551188	54551319	132	-	MFGE8	protein_coding	1522	1784	2829	1957	1767	2636	2787	2467	1692	3218	1953	2175	968	2512	3623	3782	3314	2993	1533	1632	2486
ENSSSCG00000001834	E016	1837.9	0.0025494	44.2349	1.34537e-09	1.3286e-07	46.7532	46.8029	44.5485	43.3001	0.00561247	-0.250341	-0.393445	7	54551694	54551822	129	-	MFGE8	protein_coding	1386	1638	2466	1864	1562	1888	2134	1854	1246	2260	1452	1573	702	1740	2698	2944	2438	2167	1262	1490	2252
ENSSSCG00000001834	E017	760.166	0.0216476	72.97	9.86549e-16	1.28717e-12	39.9535	39.4548	29.78	29.8513	-0.0588451	-1.26296	-1.25351	7	54554765	54554837	73	-	MFGE8	protein_coding	832	965	1389	1166	982	606	474	493	397	707	495	444	290	625	799	951	692	712	739	849	1323
ENSSSCG00000001834	E018	396.055	0.162167	50.5753	6.02511e-11	1.04466e-08	36.7837	35.3001	16.6347	16.9884	-0.181051	-2.9406	-2.87239	7	54554838	54554896	59	-	MFGE8	protein_coding	612	740	992	893	755	166	60	58	87	220	164	123	151	214	158	159	124	234	587	637	1017
ENSSSCG00000001834	E019	97.3905	0.351557	56.3264	3.57839e-12	1.03675e-09	23.4799	22.0771	4.96717	5.1812	-0.217284	-4.81419	-4.69106	7	54554897	54554903	7	-	MFGE8	protein_coding	171	180	244	285	278	15	6	4	5	16	11	14	23	29	6	7	5	18	201	171	284
ENSSSCG00000001834	E020	36.561	0.321034	53.4858	1.44435e-11	3.2336e-09	15.3377	14.3364	3.4889	3.11837	-0.213642	-4.41523	-4.74077	7	54554904	54554905	2	-	MFGE8	protein_coding	62	64	100	100	106	5	4	2	3	8	5	6	6	14	2	2	1	7	85	63	96
ENSSSCG00000001834	E021	32.486	0.303221	53.7025	1.29858e-11	2.94743e-09	14.687	13.4376	3.29002	3.11961	-0.278852	-4.44798	-4.60214	7	54554906	54554967	62	-	MFGE8	protein_coding	56	55	86	91	88	5	4	2	3	6	5	5	6	14	2	2	1	7	79	55	88
ENSSSCG00000001838	E002	245.586	0.020175	17.3832	0.0005894	0.00684949	22.1511	20.5136	23.86	24.6245	-0.265051	0.263042	0.37685	7	54890155	54890315	161	-	POLG	protein_coding	183	214	184	241	193	233	308	298	153	283	309	197	188	262	204	248	435	412	291	253	190
ENSSSCG00000001838	E003	257.328	0.00775693	25.4493	1.24364e-05	0.000273666	22.2808	21.555	24.3657	24.6529	-0.115293	0.31815	0.360625	7	54891243	54891451	209	-	POLG	protein_coding	244	206	222	281	211	241	266	311	178	312	341	215	200	289	202	214	399	458	287	239	220
ENSSSCG00000001838	E004	239.361	0.00321264	13.1108	0.00440299	0.0340562	21.7426	21.8792	23.2487	23.3825	0.0217756	0.235218	0.255642	7	54891571	54891739	169	-	POLG	protein_coding	255	199	234	268	256	241	194	293	156	290	343	175	188	294	184	170	317	391	231	239	233
ENSSSCG00000001838	E008	95.9493	0.00752736	16.5214	0.000886373	0.00954924	16.3902	15.9378	14.1898	14.4421	-0.0900213	-0.458609	-0.40316	7	54894125	54894242	118	-	POLG	protein_coding	139	112	103	128	127	88	50	60	46	87	154	67	79	116	56	55	83	120	122	114	130
ENSSSCG00000001838	E018	109.792	0.00851951	13.1443	0.00433466	0.0336188	15.4768	15.3627	17.5314	16.1423	-0.0235759	0.402494	0.134792	7	54900438	54900517	80	-	POLG	protein_coding	118	107	106	113	85	118	117	146	94	112	173	99	74	155	61	88	145	128	93	130	98
ENSSSCG00000001838	E022	152.116	0.0170765	33.9756	2.00487e-07	8.50347e-06	20.2819	20.6755	16.8877	16.4822	0.0655192	-0.607628	-0.686299	7	54905183	54905960	778	-	POLG	protein_coding	227	212	184	281	213	146	68	120	78	91	241	86	125	169	68	72	93	159	208	205	182
ENSSSCG00000001838	E023	53.6935	0.0334584	16.5266	0.000884215	0.00953055	12.2146	13.2079	10.3722	10.2651	0.241696	-0.498395	-0.529746	7	54906667	54906844	178	-	POLG	protein_coding	92	63	81	95	80	50	20	30	26	35	96	31	62	57	18	24	31	54	56	75	61
ENSSSCG00000001840	E004	207.055	0.0138904	15.8188	0.00123521	0.0124738	19.4911	19.3605	22.0621	21.9169	-0.0225765	0.424085	0.401059	7	55201804	55202002	199	-	KIF7	protein_coding	252	228	246	243	170	235	271	342	163	139	222	114	187	214	171	185	371	345	158	102	138
ENSSSCG00000001840	E005	205.811	0.00616766	19.7306	0.000193025	0.00272886	19.9755	19.7884	22.2964	20.8944	-0.0318027	0.378228	0.153212	7	55202725	55202931	207	-	KIF7	protein_coding	287	240	302	206	203	199	255	332	143	188	221	138	184	194	144	152	315	326	152	113	156
ENSSSCG00000001840	E008	192.441	0.00481096	27.2353	5.25513e-06	0.000133161	18.5519	19.2525	21.2456	21.125	0.123566	0.458191	0.438588	7	55205394	55205519	126	-	KIF7	protein_coding	268	243	299	214	118	216	236	305	113	158	221	109	146	272	146	149	299	347	110	111	133
ENSSSCG00000001840	E009	236.152	0.00217581	24.0897	2.39262e-05	0.000474955	20.6074	21.4175	22.6757	22.7224	0.132444	0.331579	0.338833	7	55205920	55206117	198	-	KIF7	protein_coding	316	298	396	250	185	298	274	316	143	195	256	142	210	333	181	163	326	403	131	156	165
ENSSSCG00000001840	E011	96.0806	0.0378183	31.619	6.29622e-07	2.23785e-05	17.3957	16.8737	11.7174	12.7528	-0.0991858	-1.24505	-0.984568	7	55209869	55210021	153	-	KIF7	protein_coding	204	161	230	179	141	76	31	60	37	48	87	36	95	119	44	27	59	98	101	105	99
ENSSSCG00000001840	E012	95.2414	0.0170314	31.9711	5.30741e-07	1.9385e-05	16.8449	16.2809	12.5339	13.3953	-0.11006	-0.933318	-0.727309	7	55210209	55210324	116	-	KIF7	protein_coding	190	150	222	159	107	93	46	79	35	66	99	26	90	117	44	37	105	94	91	94	99
ENSSSCG00000001840	E013	98.1712	0.0151232	13.032	0.00456784	0.0350437	15.1342	16.2697	14.405	13.6142	0.231319	-0.156155	-0.333172	7	55210751	55210911	161	-	KIF7	protein_coding	168	148	197	150	131	125	67	104	45	83	131	43	88	144	38	49	96	91	69	71	84
ENSSSCG00000001840	E015	54.7827	0.0204755	16.9016	0.000740447	0.00824617	13.4023	12.2791	9.99178	10.4531	-0.270925	-0.898314	-0.762034	7	55212845	55212961	117	-	KIF7	protein_coding	106	96	123	68	48	58	36	36	27	34	58	23	53	83	29	16	45	63	45	53	74
ENSSSCG00000001840	E016	82.4683	0.0150021	19.7018	0.000195693	0.00276012	16.0062	14.5787	12.158	13.116	-0.29721	-0.862342	-0.62804	7	55213741	55214266	526	-	KIF7	protein_coding	130	135	145	129	104	77	56	73	24	69	64	40	91	110	41	37	75	112	84	71	99
ENSSSCG00000001840	E018	171.116	0.0124532	12.4391	0.00602089	0.0433677	18.5453	18.3667	21.0144	18.9064	-0.0320563	0.421724	0.0641336	7	55215522	55215722	201	-	KIF7	protein_coding	222	212	265	178	108	237	229	322	107	153	211	102	135	190	122	162	200	232	116	124	113
ENSSSCG00000001849	E002	607.731	0.00573658	15.981	0.00114422	0.0117269	28.4429	29.2643	27.1866	29.2582	0.110737	-0.172716	0.109915	7	55351521	55351523	3	-	ANPEP	protein_coding	369	377	1949	1231	970	1491	120	103	291	299	581	345	349	594	433	394	1060	1643	71	182	241
ENSSSCG00000001849	E003	605.684	0.0058136	15.4931	0.00144024	0.014142	28.4209	29.2298	27.1662	29.2114	0.109111	-0.172562	0.106648	7	55351524	55351526	3	-	ANPEP	protein_coding	368	373	1938	1234	968	1486	120	103	293	298	578	343	342	593	436	392	1056	1635	71	181	241
ENSSSCG00000001849	E004	800.521	0.00379467	17.4701	0.000565607	0.00662402	31.7115	32.2163	30.3763	32.2774	0.0647593	-0.173629	0.0725692	7	55351527	55351581	55	-	ANPEP	protein_coding	460	530	2516	1574	1284	1978	181	143	373	381	785	485	442	729	601	552	1444	2092	93	256	317
ENSSSCG00000001849	E031	955.454	0.00253698	13.1537	0.00431568	0.0335093	33.2893	34.3995	34.799	32.9777	0.138921	0.188454	-0.0393401	7	55364702	55364844	143	-	ANPEP	protein_coding	569	603	3252	1811	1161	2788	299	307	551	532	1174	638	494	850	645	732	1438	2051	72	319	374
ENSSSCG00000001849	E034	153.19	0.053202	20.7024	0.000121369	0.00185339	18.2656	18.497	13.442	13.7188	0.0416656	-0.981514	-0.917918	7	55373762	55373881	120	-	ANPEP	protein_coding	129	160	766	425	238	329	15	23	47	49	143	60	95	171	67	63	96	256	9	80	76
ENSSSCG00000001850	E001	433.942	0.00150902	19.3197	0.000234784	0.00320373	28.7551	27.4956	28.8659	28.8363	-0.172126	0.0149446	0.0109528	7	55468568	55469773	1206	-	ARPIN	protein_coding	279	281	486	389	377	539	621	518	325	490	574	338	481	559	432	356	440	546	414	459	428
ENSSSCG00000001850	E005	233.379	0.00100359	13.6538	0.00341642	0.0279142	22.9327	22.9838	21.6745	21.978	0.00786536	-0.197601	-0.149265	7	55476138	55476270	133	-	ARPIN	protein_coding	202	157	324	251	217	341	301	285	152	224	265	159	266	283	205	194	182	279	206	256	267
ENSSSCG00000001850	E006	105.954	0.00293473	29.0202	2.21767e-06	6.45934e-05	17.0685	16.9445	15.0794	14.8329	-0.0236866	-0.397947	-0.450179	7	55481297	55481372	76	-	ARPIN	protein_coding	106	80	146	114	118	166	145	112	59	95	122	71	117	135	89	62	76	94	109	118	138
ENSSSCG00000001850	E007	51.372	0.042524	49.6993	9.25855e-11	1.46993e-08	14.8237	13.2841	8.43018	9.23718	-0.343927	-1.72351	-1.45057	7	55483345	55483536	192	-	ARPIN	protein_coding	65	49	91	70	89	57	28	30	9	27	57	26	63	38	29	12	27	40	87	82	98
ENSSSCG00000001852	E003	467.43	0.00631821	24.3282	2.13329e-05	0.00043093	30.4452	29.8346	27.014	27.8281	-0.08053	-0.464004	-0.351226	7	55654303	55654691	389	-	IDH2	protein_coding	698	620	813	644	740	452	411	411	192	299	801	543	394	337	239	174	393	444	493	342	436
ENSSSCG00000001852	E009	419.598	0.00178326	19.3305	0.000233583	0.00319036	26.5082	27.1163	28.0124	28.1723	0.085302	0.209083	0.23094	7	55659526	55659669	144	-	IDH2	protein_coding	502	572	603	472	467	490	517	528	225	325	846	527	341	312	266	266	373	482	336	234	306
ENSSSCG00000001852	E010	484.444	0.00182038	14.5183	0.00227818	0.0203284	28.1103	28.7451	29.6266	29.3432	0.0862546	0.204406	0.166625	7	55659753	55659913	161	-	IDH2	protein_coding	570	662	738	575	523	559	610	577	242	367	997	649	378	387	323	277	412	501	386	280	356
ENSSSCG00000001852	E013	74.1068	0.0212381	48.5295	1.64276e-10	2.33848e-08	16.1333	14.8396	10.5882	10.934	-0.266569	-1.30946	-1.21197	7	55675306	55675540	235	-	IDH2	protein_coding	115	142	135	149	142	53	47	42	17	43	100	66	54	43	23	29	32	49	106	64	99
ENSSSCG00000001865	E032	48.8673	0.0120558	12.9101	0.00483505	0.0365837	9.55256	11.5522	10.7784	9.71615	0.575444	0.36435	0.0510183	7	56962481	56962678	198	-	SCAPER	protein_coding	48	59	84	63	54	96	80	62	35	43	69	77	52	35	22	25	32	29	18	32	27
ENSSSCG00000001865	E036	16.2846	0.0122054	13.8262	0.00315148	0.0262142	6.13664	7.24198	5.55589	5.85682	0.487401	-0.291239	-0.136827	7	56993970	56994036	67	-	SCAPER	protein_coding	26	19	23	29	22	34	25	19	8	7	20	16	16	10	10	11	12	10	4	19	8
ENSSSCG00000001866	E001	26.4012	0.554569	35.95	7.67303e-08	3.7963e-06	11.7026	11.8453	1.88697	2.22344	0.0371181	-5.35114	-4.87681	7	57041003	57041076	74	+	RCN2	protein_coding	34	31	22	167	140	1	0	0	2	1	5	0	1	6	6	0	1	0	76	23	20
ENSSSCG00000001866	E002	166.51	0.0114778	24.7803	1.71632e-05	0.000358956	20.9949	20.4579	17.407	17.3802	-0.0886474	-0.627059	-0.632093	7	57041077	57041220	144	+	RCN2	protein_coding	199	150	203	364	271	189	90	150	101	188	155	92	149	207	170	179	119	132	184	135	115
ENSSSCG00000001868	E003	1629.44	0.00148835	14.4318	0.00237257	0.0209806	43.4804	42.9266	43.7046	43.9694	-0.0637617	0.0257467	0.0561171	7	57162544	57162744	201	-	TSPAN3	protein_coding	1702	1804	1593	1434	1345	1264	1661	1752	1331	2086	1596	1920	1201	1604	2559	2069	1710	2014	1580	1271	915
ENSSSCG00000001868	E004	1641.94	0.00142523	13.2769	0.00407446	0.0320409	43.4624	43.0864	43.755	44.083	-0.0432746	0.0335955	0.0711938	7	57162745	57162981	237	-	TSPAN3	protein_coding	1727	1875	1632	1431	1320	1278	1648	1753	1282	2101	1596	1999	1165	1617	2516	2226	1669	2063	1538	1269	954
ENSSSCG00000001868	E006	968.14	0.00116559	19.1545	0.000254001	0.00342555	36.791	36.494	37.0757	37.7953	-0.0360158	0.0344374	0.121047	7	57169512	57169595	84	-	TSPAN3	protein_coding	1027	1073	956	828	762	766	989	1040	692	1192	964	1202	697	1026	1515	1363	1004	1171	821	769	592
ENSSSCG00000001868	E007	1472.15	0.00132133	15.1492	0.00169349	0.0160721	41.5908	41.879	42.6095	42.5598	0.0334976	0.118121	0.112374	7	57170046	57170198	153	-	TSPAN3	protein_coding	1540	1636	1491	1292	1139	1335	1404	1657	1174	1956	1502	1807	1095	1691	2220	1937	1394	1658	1216	1172	846
ENSSSCG00000001868	E010	1118.08	0.00184244	19.135	0.000256374	0.00345308	39.4362	40.0409	38.3937	37.9647	0.071335	-0.123818	-0.175091	7	57173442	57173633	192	-	TSPAN3	protein_coding	1326	1410	1324	1223	1048	911	933	1183	905	1309	1037	1337	794	1228	1548	1291	895	1126	995	933	789
ENSSSCG00000001868	E011	331.311	0.0120492	64.7297	5.73028e-14	3.549e-11	29.0849	28.4323	22.8475	22.219	-0.0881388	-0.894233	-0.992268	7	57187167	57187229	63	-	TSPAN3	protein_coding	447	530	443	503	481	211	220	301	209	297	251	319	204	290	322	298	219	259	426	350	333
ENSSSCG00000001868	E012	156.71	0.0706727	73.4249	7.88199e-16	1.07837e-12	24.7289	24.0613	12.6825	11.8596	-0.0990001	-2.20874	-2.41518	7	57187230	57187409	180	-	TSPAN3	protein_coding	249	348	245	337	424	65	40	62	49	68	87	104	76	65	80	73	34	58	311	182	237
ENSSSCG00000001868	E013	6.17633	0.207555	46.4537	4.54165e-10	5.50279e-08	5.8658	6.01214	1.54709	1.24414	0.0722227	-3.86622	-4.49559	7	57187410	57187446	37	-	TSPAN3	protein_coding	7	16	15	16	26	2	0	0	2	3	1	0	2	0	0	2	0	0	7	7	18
ENSSSCG00000001872	E004	3.37282	0.11571	22.2095	5.9e-05	0.00101243	3.42428	3.06821	1.1353	0.65294	-0.318304	-3.19222	-4.78887	7	57702150	57702549	400	-	LINGO1	protein_coding	4	2	27	15	8	5	0	0	0	1	0	1	0	0	0	0	0	1	0	0	7
ENSSSCG00000001873	E001	53.7789	0.0214827	21.2006	9.56448e-05	0.00151815	12.7138	12.7335	10.6369	10.0578	0.00479268	-0.545622	-0.714831	7	57949455	57949621	167	+	CSPG4	protein_coding	26	31	117	94	46	76	23	27	29	34	113	55	9	13	54	53	5	31	70	72	145
ENSSSCG00000001873	E002	185.321	0.0104796	13.6505	0.00342157	0.0279452	18.8435	19.8035	21.9934	20.2576	0.166621	0.526272	0.243398	7	57970224	57970387	164	+	CSPG4	protein_coding	53	117	345	167	87	280	184	115	160	167	411	332	43	74	198	247	30	173	134	198	353
ENSSSCG00000001873	E004	507.236	0.00519521	13.414	0.00382169	0.0304654	30.8398	30.9487	29.7333	29.4517	0.0141951	-0.145595	-0.183076	7	57976540	57977022	483	+	CSPG4	protein_coding	256	306	1227	486	354	595	375	151	330	404	923	759	132	217	478	550	102	493	559	614	1195
ENSSSCG00000001873	E006	548.488	0.00946573	16.6408	0.000837699	0.00912264	29.2885	29.8033	32.6222	32.8526	0.0685624	0.434327	0.463566	7	57980205	57980403	199	+	CSPG4	protein_coding	183	258	1023	431	232	820	575	277	405	511	985	1008	115	239	731	738	194	641	530	494	1034
ENSSSCG00000001873	E007	317.3	0.00114097	15.858	0.00121257	0.012295	26.016	25.3955	24.4939	25.2775	-0.0891751	-0.221067	-0.106269	7	57980483	57980617	135	+	CSPG4	protein_coding	160	170	674	295	188	418	191	123	187	267	556	514	73	137	377	314	92	339	362	395	741
ENSSSCG00000001873	E008	225.293	0.0211498	19.9601	0.000173002	0.00249058	23.9876	23.26	20.2735	20.5647	-0.110081	-0.587327	-0.538762	7	57980717	57980883	167	+	CSPG4	protein_coding	130	140	607	253	166	229	78	70	100	171	405	294	73	104	202	158	42	223	297	328	598
ENSSSCG00000001878	E001	116.375	0.0247243	17.3295	0.0006046	0.0069919	17.8826	18.6182	15.3161	14.8692	0.133189	-0.500808	-0.594823	7	58078389	58078952	564	+	PTPN9	protein_coding	108	83	116	178	122	99	96	102	80	187	145	65	107	200	126	118	99	92	106	130	138
ENSSSCG00000001878	E004	209.566	0.00283947	15.4047	0.0015015	0.0146067	20.1611	21.4479	21.8728	20.4272	0.211885	0.279929	0.0445612	7	58117054	58117178	125	+	PTPN9	protein_coding	161	135	173	189	133	198	285	282	200	287	292	174	164	362	255	296	258	183	177	172	145
ENSSSCG00000001878	E008	251.263	0.00205666	12.2891	0.00645561	0.0457381	21.6145	23.2346	22.2783	23.0663	0.253563	0.105361	0.227784	7	58146865	58146958	94	+	PTPN9	protein_coding	178	195	183	197	170	278	306	242	222	348	309	162	218	418	391	373	388	240	195	202	186
ENSSSCG00000001878	E013	946.392	0.00261144	14.2972	0.00252733	0.0220424	38.4411	36.2115	36.502	37.0612	-0.268658	-0.23332	-0.165593	7	58161668	58163196	1529	+	PTPN9	protein_coding	622	603	601	735	679	763	1133	1006	904	1235	1086	644	771	1439	1379	1245	1646	921	1078	947	774
ENSSSCG00000001878	E014	149.706	0.00358927	17.3671	0.000593914	0.00689163	19.3861	16.9893	17.7062	18.8719	-0.435576	-0.300659	-0.0898889	7	58163240	58164405	1166	+	PTPN9	protein_coding	77	88	115	96	87	112	178	181	136	179	173	83	126	262	223	216	255	179	199	142	110
ENSSSCG00000001880	E001	1.0254	0.108819	16.7324	0.000802185	0.00880598	2.12175	2.37077	1.42178	0.0130156	0.320933	-1.15672	-14.7006	7	58176167	58176185	19	+	SIN3A	protein_coding	1	2	2	1	2	4	1	0	0	1	1	2	0	0	0	0	0	0	0	3	1
ENSSSCG00000001880	E030	27.8443	0.0123714	13.9275	0.00300558	0.0252759	9.62021	7.20125	7.84335	8.88082	-0.861799	-0.609135	-0.239534	7	58245759	58245760	2	+	SIN3A	protein_coding	20	11	19	29	16	18	34	34	22	25	20	22	39	61	32	25	51	34	38	22	26
ENSSSCG00000001880	E031	34.5935	0.0271935	13.8524	0.00311305	0.0259647	11.0947	7.91933	8.52054	9.86269	-1.0116	-0.794109	-0.356191	7	58245761	58245971	211	+	SIN3A	protein_coding	25	12	23	32	24	21	45	34	28	33	20	25	50	71	40	25	65	51	53	31	32
ENSSSCG00000001881	E003	114.916	0.00399609	14.1211	0.00274489	0.0235336	14.8352	15.6511	16.9777	16.3867	0.170248	0.432375	0.317685	7	58249093	58249218	126	+	MAN2C1	protein_coding	159	138	142	144	73	129	102	148	83	84	111	108	108	162	103	109	176	168	68	80	73
ENSSSCG00000001881	E027	74.8751	0.0202319	22.0356	6.41284e-05	0.00108709	16.4814	13.6362	11.4842	12.4878	-0.601114	-1.13121	-0.874096	7	58260567	58260715	149	+	MAN2C1	protein_coding	134	94	127	91	71	59	34	54	27	62	47	47	73	76	40	40	107	123	141	70	69
ENSSSCG00000001881	E028	50.4792	0.0419658	24.3514	2.10961e-05	0.000426802	14.0643	11.9743	8.52608	9.99553	-0.498892	-1.52416	-1.04788	7	58260803	58260912	110	+	MAN2C1	protein_coding	89	73	104	71	56	42	9	26	12	43	27	28	41	61	41	22	54	69	101	56	40
ENSSSCG00000001884	E006	244.832	0.00340117	14.786	0.00200893	0.0183907	23.2069	23.3761	21.2192	22.3557	0.0258298	-0.313118	-0.131817	7	58277780	58277860	81	-	COMMD4	protein_coding	326	287	261	351	350	367	130	219	145	239	217	106	282	304	214	157	211	332	221	207	307
ENSSSCG00000001884	E013	29.1066	0.0162244	14.2005	0.00264454	0.0228413	8.21674	7.51706	9.59107	8.94144	-0.263876	0.461977	0.251877	7	58279044	58279097	54	-	COMMD4	protein_coding	31	32	22	25	28	24	38	40	29	35	17	24	33	32	39	37	21	36	28	19	28
ENSSSCG00000001884	E014	15.2192	0.0316392	17.9286	0.000455026	0.00555359	5.88732	4.9458	7.39602	6.69483	-0.5094	0.671189	0.377422	7	58279098	58279099	2	-	COMMD4	protein_coding	14	14	11	9	13	8	22	21	16	23	11	14	15	16	24	25	9	20	17	7	14
[truncated: 27,078 more rows]
