# Supplementary material for: Deciphering transcriptome patterns in porcine mesenchymal stem cells promoting phenotypic maintenance and differentiation by key driver genes
Source: Front Cell Dev Biol. 2024 Nov 6;12:1478757. doi: 10.3389/fcell.2024.1478757 (PMC11576426; doi:10.3389/fcell.2024.1478757)
Supplement: Supplementary file 9 [file Table4.xlsx]

## Sheet: Sheet1
Supplementary Table S4 Differentially expressed genes (DEGs) from adipocyte vs BM-MSC analysis. All significant DEGs (padj <0.05, |log2FC| >2) are displayed.
Contrast	Ensembl ID	BaseMean	log2FoldChange	lfcSE	stat	pvalue	padj	Gene name	Gene type	Common DEG with other tests
Adipocyte_vs_MSC	ENSSSCG00000000029	47.8165	7.74278	1.53541	5.0428	4.58774e-07	7.24944e-05	SCUBE1	protein_coding	Chondrocyte vs BM-MSC test
Adipocyte_vs_MSC	ENSSSCG00000000040	439.663	2.83682	0.606755	4.6754	2.93378e-06	0.000300279	SEPTIN3	protein_coding	Unique
Adipocyte_vs_MSC	ENSSSCG00000000062	208.861	-2.70903	0.455396	-5.94875	2.70205e-09	1.79874e-06	CSDC2	protein_coding	Unique
Adipocyte_vs_MSC	ENSSSCG00000000146	382.28	4.17759	1.20162	3.47664	0.000507742	0.0123789	MYH11	protein_coding	All
Adipocyte_vs_MSC	ENSSSCG00000000261	2353.02	-4.2302	0.524309	-8.06814	7.13752e-16	1.28575e-11	IGFBP6	protein_coding	All
Adipocyte_vs_MSC	ENSSSCG00000000436	319.225	3.28654	0.857192	3.83408	0.000126033	0.00462395	PIP4K2C	protein_coding	Osteocyte vs BM-MSC test
Adipocyte_vs_MSC	ENSSSCG00000000660	132.656	4.75581	1.25535	3.78843	0.000151605	0.00526589	A2M	protein_coding	Chondrocyte vs BM-MSC test
Adipocyte_vs_MSC	ENSSSCG00000000716	19.8483	5.82882	1.49094	3.90949	9.24907e-05	0.00370251	KCNA1	protein_coding	Unique
Adipocyte_vs_MSC	ENSSSCG00000000730	10.6887	-4.08236	1.30271	-3.13374	0.00172593	0.0286551	PRMT8	protein_coding	Unique
Adipocyte_vs_MSC	ENSSSCG00000000778	63.6671	3.13159	0.780616	4.01169	6.02846e-05	0.00273543	CPNE8	protein_coding	Chondrocyte vs BM-MSC test
Adipocyte_vs_MSC	ENSSSCG00000000795	99.9521	2.55882	0.763221	3.35267	0.00080037	0.0170424	ADAMTS20	protein_coding	Unique
Adipocyte_vs_MSC	ENSSSCG00000000893	21.186	2.76932	0.660817	4.19076	2.78027e-05	0.00156512	AMDHD1	protein_coding	Unique
Adipocyte_vs_MSC	ENSSSCG00000000939	1013.69	2.2883	0.722049	3.16918	0.00152868	0.0261267	ACSS3	protein_coding	Osteocyte vs BM-MSC test
Adipocyte_vs_MSC	ENSSSCG00000001042	157.524	2.05418	0.447343	4.59196	4.39112e-06	0.000418527	MAK	protein_coding	Unique
Adipocyte_vs_MSC	ENSSSCG00000001469	528.459	2.16483	0.614536	3.5227	0.00042717	0.0109535	SLA-DMB	protein_coding	Chondrocyte vs BM-MSC test
Adipocyte_vs_MSC	ENSSSCG00000001473	47.0037	8.82579	2.20169	4.00864	6.10694e-05	0.00276408	COL11A2	protein_coding	Unique
Adipocyte_vs_MSC	ENSSSCG00000001500	435.452	-3.73889	1.19052	-3.14056	0.00168626	0.0282368	COL21A1	protein_coding	Osteocyte vs BM-MSC test
Adipocyte_vs_MSC	ENSSSCG00000001549	11974.3	2.54947	0.396877	6.42382	1.32894e-10	2.17632e-07	FKBP5	protein_coding	Unique
Adipocyte_vs_MSC	ENSSSCG00000001550	65.9558	2.07287	0.492916	4.20533	2.60706e-05	0.00151495	ARMC12	protein_coding	Osteocyte vs BM-MSC test
Adipocyte_vs_MSC	ENSSSCG00000001723	69.1858	2.74732	0.940636	2.9207	0.00349241	0.0459214	PLA2G7	protein_coding	Osteocyte vs BM-MSC test
Adipocyte_vs_MSC	ENSSSCG00000001793	2925.41	-2.51532	0.451919	-5.56587	2.60852e-08	9.76554e-06	ADAMTSL3	protein_coding	Unique
Adipocyte_vs_MSC	ENSSSCG00000001808	204.046	2.73051	0.710717	3.84191	0.000122081	0.00449727	CPEB1	protein_coding	Unique
Adipocyte_vs_MSC	ENSSSCG00000001832	2098.88	12.2936	1.66812	7.36971	1.70996e-13	7.7008e-10	ACAN	protein_coding	Chondrocyte vs BM-MSC test
Adipocyte_vs_MSC	ENSSSCG00000001841	807.604	3.51518	0.623048	5.64191	1.68172e-08	6.8851e-06	RHCG	protein_coding	Unique
Adipocyte_vs_MSC	ENSSSCG00000001844	42.6306	5.70576	1.29681	4.39983	1.08333e-05	0.000785717	PLIN1	protein_coding	Unique
Adipocyte_vs_MSC	ENSSSCG00000001849	7336.94	2.45332	0.595738	4.11812	3.8198e-05	0.0019773	ANPEP	protein_coding	Unique
Adipocyte_vs_MSC	ENSSSCG00000001863	69.4263	4.00468	0.814697	4.91554	8.85372e-07	0.000119023	TMEM266	protein_coding	Unique
Adipocyte_vs_MSC	ENSSSCG00000001938	68.9066	-3.29481	0.87832	-3.75127	0.000175943	0.00596532	SSTR1	protein_coding	Osteocyte vs BM-MSC test
Adipocyte_vs_MSC	ENSSSCG00000001993	15.8699	-2.69511	0.816977	-3.29888	0.000970713	0.0192582	TGM1	protein_coding	Unique
Adipocyte_vs_MSC	ENSSSCG00000002032	310.726	4.53772	0.620069	7.31809	2.5153e-13	9.06213e-10	SLC7A8	protein_coding	Osteocyte vs BM-MSC test
Adipocyte_vs_MSC	ENSSSCG00000002290	90.6026	-2.2311	0.440346	-5.06669	4.04786e-07	6.51054e-05	PLEK2	protein_coding	Unique
Adipocyte_vs_MSC	ENSSSCG00000002341	45.4714	2.54725	0.605375	4.20772	2.57959e-05	0.00151364	PAPLN	protein_coding	Unique
Adipocyte_vs_MSC	ENSSSCG00000002375	253.121	-2.79684	0.8106	-3.45033	0.000559895	0.0130816	RPS6KL1	protein_coding	Unique
Adipocyte_vs_MSC	ENSSSCG00000002464	122.367	2.23659	0.764278	2.92641	0.00342895	0.0454052	PRIMA1	protein_coding	Chondrocyte vs BM-MSC test
Adipocyte_vs_MSC	ENSSSCG00000002501	324.651	-3.20359	1.00941	-3.17372	0.00150499	0.0258445	BDKRB1	pseudogene	Unique
Adipocyte_vs_MSC	ENSSSCG00000002639	623.77	-2.16771	0.609751	-3.55508	0.00037787	0.0100993	TUBB3	protein_coding	Unique
Adipocyte_vs_MSC	ENSSSCG00000002827	57.8223	3.52066	1.09116	3.22654	0.00125299	0.022662	SLC6A2	protein_coding	Unique
Adipocyte_vs_MSC	ENSSSCG00000002980	370.022	-5.85694	1.49836	-3.9089	9.27181e-05	0.00370287	AWN	protein_coding	Osteocyte vs BM-MSC test
Adipocyte_vs_MSC	ENSSSCG00000003069	77.9348	-3.64165	0.790662	-4.60583	4.10829e-06	0.000404408	KCNN4	protein_coding	Unique
Adipocyte_vs_MSC	ENSSSCG00000003073	30.2816	-8.51891	1.3317	-6.39703	1.5843e-10	2.19536e-07	LYPD5	protein_coding	Osteocyte vs BM-MSC test
Adipocyte_vs_MSC	ENSSSCG00000003088	461.062	6.74914	1.32574	5.09085	3.56468e-07	5.89121e-05	APOE	protein_coding	Osteocyte vs BM-MSC test
Adipocyte_vs_MSC	ENSSSCG00000003101	31.437	4.77657	1.47197	3.24501	0.00117447	0.0218334	HIF3A	protein_coding	Osteocyte vs BM-MSC test
Adipocyte_vs_MSC	ENSSSCG00000003271	22.3397	-2.31628	0.780697	-2.96693	0.00300787	0.0415603	TTYH1	protein_coding	Osteocyte vs BM-MSC test
Adipocyte_vs_MSC	ENSSSCG00000003410	15.6149	3.79564	1.04828	3.62082	0.000293676	0.0085327	MASP2	protein_coding	Unique
Adipocyte_vs_MSC	ENSSSCG00000003470	68.1674	-2.66282	0.866766	-3.07214	0.00212533	0.0327789	FAM131C	protein_coding	Unique
Adipocyte_vs_MSC	ENSSSCG00000003479	2536.36	-2.36422	0.646015	-3.65969	0.000252516	0.00759403	MFAP2	protein_coding	Unique
Adipocyte_vs_MSC	ENSSSCG00000003521	104.708	-3.8374	1.27642	-3.00637	0.00264386	0.03801	ENSSSCG00000003521	protein_coding	Unique
Adipocyte_vs_MSC	ENSSSCG00000003582	3846.54	-4.09505	0.899405	-4.55306	5.287e-06	0.000478593	SMPDL3B	protein_coding	Unique
Adipocyte_vs_MSC	ENSSSCG00000003894	176.67	6.0056	1.34517	4.46455	8.02354e-06	0.00063954	CYP4B1	protein_coding	Osteocyte vs BM-MSC test
Adipocyte_vs_MSC	ENSSSCG00000004013	183.693	2.59542	0.856099	3.03169	0.0024319	0.0358496	SMOC2	protein_coding	All
Adipocyte_vs_MSC	ENSSSCG00000004053	3897.42	-3.25552	0.838393	-3.88305	0.000103156	0.00399623	TAGAP	protein_coding	Unique
Adipocyte_vs_MSC	ENSSSCG00000004207	427.369	3.99373	1.07627	3.71072	0.000206672	0.00656611	ENSSSCG00000004207	protein_coding	Osteocyte vs BM-MSC test
Adipocyte_vs_MSC	ENSSSCG00000004291	4477.64	-2.89096	0.570219	-5.06992	3.97992e-07	6.51054e-05	NT5E	protein_coding	Unique
Adipocyte_vs_MSC	ENSSSCG00000004318	158.165	3.52501	0.70501	4.99995	5.73458e-07	8.58325e-05	RRAGD	protein_coding	Unique
Adipocyte_vs_MSC	ENSSSCG00000004458	1115.39	-2.48032	0.561962	-4.41368	1.0163e-05	0.000756511	TPBG	protein_coding	Unique
Adipocyte_vs_MSC	ENSSSCG00000004479	27.4764	7.24443	1.66929	4.33982	1.426e-05	0.000980454	FILIP1	protein_coding	Chondrocyte vs BM-MSC test
Adipocyte_vs_MSC	ENSSSCG00000004534	43.9452	-2.89073	0.92046	-3.14053	0.00168643	0.0282368	CCDC68	protein_coding	Unique
Adipocyte_vs_MSC	ENSSSCG00000004573	32.5621	3.22526	0.774087	4.16654	3.09255e-05	0.00169329	ENSSSCG00000004573	protein_coding	Unique
Adipocyte_vs_MSC	ENSSSCG00000004632	173.369	5.34595	1.46244	3.65549	0.000256693	0.00766844	GLDN	protein_coding	Chondrocyte vs BM-MSC test
Adipocyte_vs_MSC	ENSSSCG00000004646	135.731	2.12078	0.659959	3.21351	0.00131124	0.0234332	ATP8B4	protein_coding	Osteocyte vs BM-MSC test
Adipocyte_vs_MSC	ENSSSCG00000004678	5.08156	5.72936	1.8808	3.04623	0.0023173	0.0347286	DUOX2	protein_coding	Unique
Adipocyte_vs_MSC	ENSSSCG00000004694	6.14183	5.15789	1.40784	3.66369	0.000248612	0.0075269	FRMD5	protein_coding	Osteocyte vs BM-MSC test
Adipocyte_vs_MSC	ENSSSCG00000004728	114.771	5.98801	1.90903	3.13667	0.00170879	0.0285548	CAPN3	protein_coding	Unique
Adipocyte_vs_MSC	ENSSSCG00000004791	613.089	4.31584	1.46721	2.94153	0.00326599	0.043877	RASGRP1	protein_coding	Chondrocyte vs BM-MSC test
Adipocyte_vs_MSC	ENSSSCG00000005203	7462.47	-2.24316	0.701532	-3.19751	0.00138619	0.0243617	IL33	protein_coding	Unique
Adipocyte_vs_MSC	ENSSSCG00000005206	376.896	3.49408	1.00829	3.46534	0.000529561	0.0126613	MLANA	protein_coding	Unique
Adipocyte_vs_MSC	ENSSSCG00000005375	78.0156	-2.22251	0.764316	-2.90785	0.00363927	0.0472318	CORO2A	protein_coding	Unique
Adipocyte_vs_MSC	ENSSSCG00000005400	8.02589	7.01599	2.38535	2.94128	0.00326861	0.043877	GRIN3A	protein_coding	Unique
Adipocyte_vs_MSC	ENSSSCG00000005494	71455.8	2.57697	0.809082	3.18505	0.00144728	0.025134	TNC	protein_coding	Unique
Adipocyte_vs_MSC	ENSSSCG00000005533	1083.8	-2.7169	0.740151	-3.67073	0.000241855	0.00737186	PTGS1	protein_coding	Unique
Adipocyte_vs_MSC	ENSSSCG00000005845	44.6239	-3.12674	0.645352	-4.84501	1.26604e-06	0.000160526	TOR4A	protein_coding	All
Adipocyte_vs_MSC	ENSSSCG00000005949	662.693	4.5596	1.54242	2.95614	0.0031152	0.0425585	SLA	protein_coding	Unique
Adipocyte_vs_MSC	ENSSSCG00000006023	215.355	2.3687	0.623195	3.8009	0.000144174	0.00508039	SYBU	protein_coding	Unique
Adipocyte_vs_MSC	ENSSSCG00000006051	1344.76	-3.13146	0.595981	-5.2543	1.48591e-07	3.34591e-05	CTHRC1	protein_coding	Unique
Adipocyte_vs_MSC	ENSSSCG00000006141	49.3414	7.4827	1.42535	5.24973	1.52318e-07	3.38749e-05	CA3	protein_coding	Unique
Adipocyte_vs_MSC	ENSSSCG00000006153	577.936	2.49245	0.440886	5.65327	1.57426e-08	6.59506e-06	FABP5	protein_coding	Unique
Adipocyte_vs_MSC	ENSSSCG00000006321	950.055	-2.58026	0.615234	-4.19396	2.74129e-05	0.00155778	FAM78B	protein_coding	Unique
Adipocyte_vs_MSC	ENSSSCG00000006396	14.6189	-4.32349	0.903008	-4.78787	1.6856e-06	0.000194643	IGSF9	protein_coding	Chondrocyte vs BM-MSC test
Adipocyte_vs_MSC	ENSSSCG00000006464	48.0524	4.54967	1.2204	3.72801	0.000192997	0.00628367	NTRK1	protein_coding	Osteocyte vs BM-MSC test
Adipocyte_vs_MSC	ENSSSCG00000006472	690.66	-3.06359	0.881659	-3.4748	0.000511229	0.0124215	CRABP2	protein_coding	Unique
Adipocyte_vs_MSC	ENSSSCG00000006620	690.49	-2.14947	0.438941	-4.89694	9.73401e-07	0.000128933	TUFT1	protein_coding	Unique
Adipocyte_vs_MSC	ENSSSCG00000006624	69.443	2.32183	0.652597	3.55784	0.000373923	0.0100236	SELENBP1	protein_coding	Osteocyte vs BM-MSC test
Adipocyte_vs_MSC	ENSSSCG00000006796	21.0711	4.71177	1.42815	3.29922	0.000969546	0.0192562	CHI3L2	protein_coding	Osteocyte vs BM-MSC test
Adipocyte_vs_MSC	ENSSSCG00000006857	89770.7	2.95747	0.896315	3.29958	0.000968279	0.0192523	COL11A1	protein_coding	Chondrocyte vs BM-MSC test
Adipocyte_vs_MSC	ENSSSCG00000006957	122.367	-2.38796	0.498021	-4.79489	1.62767e-06	0.000191639	RHPN1	protein_coding	Unique
Adipocyte_vs_MSC	ENSSSCG00000006958	82.8375	-3.13143	0.663899	-4.71673	2.39663e-06	0.000255461	TOP1MT	protein_coding	Unique
Adipocyte_vs_MSC	ENSSSCG00000006988	920.936	2.48277	0.517761	4.7952	1.62509e-06	0.000191639	PDGFRL	protein_coding	Osteocyte vs BM-MSC test
Adipocyte_vs_MSC	ENSSSCG00000007061	23.9373	-2.89778	0.719302	-4.0286	5.61099e-05	0.00257848	PAK5	protein_coding	Unique
Adipocyte_vs_MSC	ENSSSCG00000007139	5.15956	-2.91232	0.904296	-3.22054	0.00127949	0.0230479	ADRA1D	protein_coding	Osteocyte vs BM-MSC test
Adipocyte_vs_MSC	ENSSSCG00000007200	265.469	-2.63813	0.515888	-5.11376	3.15816e-07	5.4703e-05	FAM110A	protein_coding	Unique
Adipocyte_vs_MSC	ENSSSCG00000007231	38.1043	-2.72067	0.551989	-4.92886	8.27118e-07	0.000112028	MYLK2	protein_coding	Unique
Adipocyte_vs_MSC	ENSSSCG00000007336	168.079	-3.0007	0.501705	-5.981	2.21767e-09	1.59796e-06	ENSSSCG00000007336	protein_coding	Osteocyte vs BM-MSC test
Adipocyte_vs_MSC	ENSSSCG00000007344	13.3853	3.76418	1.00661	3.73946	0.000184416	0.00615186	KIAA1755	protein_coding	Chondrocyte vs BM-MSC test
Adipocyte_vs_MSC	ENSSSCG00000007346	2.58492	5.40924	1.73051	3.1258	0.00177321	0.029198	ADIG	protein_coding	Unique
Adipocyte_vs_MSC	ENSSSCG00000007435	448.464	2.06343	0.376043	5.48721	4.08336e-08	1.24674e-05	ENSSSCG00000007435	protein_coding	Osteocyte vs BM-MSC test
Adipocyte_vs_MSC	ENSSSCG00000007515	18.1155	8.3869	2.77784	3.01922	0.00253426	0.036846	APCDD1L	protein_coding	Unique
Adipocyte_vs_MSC	ENSSSCG00000007560	90.6938	-2.53082	0.61645	-4.10548	4.03476e-05	0.00207072	TMEM184A	protein_coding	Unique
Adipocyte_vs_MSC	ENSSSCG00000007574	181.761	4.35064	1.46835	2.96295	0.00304705	0.0419966	SDK1	protein_coding	Osteocyte vs BM-MSC test
Adipocyte_vs_MSC	ENSSSCG00000007602	91.7792	-2.45214	0.568575	-4.31278	1.61215e-05	0.0010599	BAIAP2L1	protein_coding	Unique
Adipocyte_vs_MSC	ENSSSCG00000008029	64.2029	-2.3054	0.561157	-4.1083	3.98583e-05	0.00205421	BAIAP3	protein_coding	Osteocyte vs BM-MSC test
Adipocyte_vs_MSC	ENSSSCG00000008259	52.0277	-3.46885	1.03956	-3.33683	0.000847398	0.0176474	LRRTM4	protein_coding	Unique
Adipocyte_vs_MSC	ENSSSCG00000008311	902.834	-3.28113	0.98734	-3.32321	0.000889894	0.0181959	CYP26B1	protein_coding	Unique
Adipocyte_vs_MSC	ENSSSCG00000008397	2868.84	3.57927	0.902771	3.96476	7.34696e-05	0.00311666	EFEMP1	protein_coding	Osteocyte vs BM-MSC test
Adipocyte_vs_MSC	ENSSSCG00000008456	269.201	2.69059	0.602478	4.46587	7.97439e-06	0.000638447	PLEKHH2	protein_coding	Unique
Adipocyte_vs_MSC	ENSSSCG00000008813	124.359	-4.34788	0.888825	-4.89172	9.99603e-07	0.000131437	CORIN	protein_coding	Unique
Adipocyte_vs_MSC	ENSSSCG00000008835	723.835	-2.07225	0.62616	-3.30945	0.000934782	0.0188884	RASL11B	protein_coding	Unique
Adipocyte_vs_MSC	ENSSSCG00000008853	565.012	-2.73139	0.702492	-3.88814	0.000101014	0.0039426	TLL1	protein_coding	Unique
Adipocyte_vs_MSC	ENSSSCG00000008944	351.28	-2.476	0.845106	-2.92981	0.00339174	0.0450914	NPFFR2	protein_coding	Osteocyte vs BM-MSC test
Adipocyte_vs_MSC	ENSSSCG00000008963	1560.23	-4.07052	1.17787	-3.45583	0.000548604	0.0129184	AREG	protein_coding	Unique
Adipocyte_vs_MSC	ENSSSCG00000009045	39.1623	-2.6972	0.776279	-3.47452	0.000511771	0.0124215	HHIP	protein_coding	Osteocyte vs BM-MSC test
Adipocyte_vs_MSC	ENSSSCG00000009083	1285.55	-2.14911	0.703184	-3.05626	0.00224118	0.0340696	SPRY1	protein_coding	Unique
Adipocyte_vs_MSC	ENSSSCG00000009092	93.9054	-4.60366	1.35081	-3.40808	0.000654228	0.0148056	TRPC3	protein_coding	Unique
Adipocyte_vs_MSC	ENSSSCG00000009182	1106.5	9.68922	1.88915	5.12887	2.91493e-07	5.19274e-05	ENSSSCG00000009182	protein_coding	Osteocyte vs BM-MSC test
Adipocyte_vs_MSC	ENSSSCG00000009222	36.9946	5.64064	1.68414	3.34928	0.000810233	0.0171309	SPARCL1	protein_coding	Unique
Adipocyte_vs_MSC	ENSSSCG00000009226	992.62	2.23303	0.601942	3.70971	0.000207498	0.00658076	KLHL8	protein_coding	Unique
Adipocyte_vs_MSC	ENSSSCG00000009245	68.9769	-2.93334	0.864905	-3.39151	0.000695077	0.0153822	SCD5	protein_coding	Unique
Adipocyte_vs_MSC	ENSSSCG00000009322	77.8987	2.59338	0.544055	4.76676	1.8721e-06	0.000212101	SLC46A3	protein_coding	Osteocyte vs BM-MSC test
Adipocyte_vs_MSC	ENSSSCG00000009489	539.595	4.04158	1.3022	3.10366	0.00191141	0.0306064	GPC6	protein_coding	Unique
Adipocyte_vs_MSC	ENSSSCG00000009605	83.6165	-2.96347	0.80032	-3.70286	0.000213185	0.00671383	GFRA2	protein_coding	Unique
Adipocyte_vs_MSC	ENSSSCG00000009613	57.8976	-2.03333	0.442341	-4.59675	4.29137e-06	0.000413394	DMTN	protein_coding	Unique
Adipocyte_vs_MSC	ENSSSCG00000010054	136.187	2.21667	0.762909	2.90555	0.00366613	0.047512	ADORA2A	protein_coding	Unique
Adipocyte_vs_MSC	ENSSSCG00000010142	522.871	3.15173	0.582333	5.41225	6.2238e-08	1.75181e-05	RYR2	protein_coding	Chondrocyte vs BM-MSC test
Adipocyte_vs_MSC	ENSSSCG00000010143	1314.79	2.39718	0.466413	5.13962	2.75301e-07	5.00937e-05	MTR	protein_coding	Unique
Adipocyte_vs_MSC	ENSSSCG00000010184	733.491	4.73317	0.835205	5.66707	1.45259e-08	6.23021e-06	AGT	protein_coding	Osteocyte vs BM-MSC test
Adipocyte_vs_MSC	ENSSSCG00000010199	83.39	2.26603	0.74285	3.05046	0.00228493	0.0344243	RET	protein_coding	Chondrocyte vs BM-MSC test
Adipocyte_vs_MSC	ENSSSCG00000010222	102.843	2.33797	0.731275	3.19711	0.00138812	0.0243719	ZNF365	protein_coding	Unique
Adipocyte_vs_MSC	ENSSSCG00000010224	174.632	-3.14615	0.924631	-3.4026	0.00066748	0.0150694	EGR2	protein_coding	Unique
Adipocyte_vs_MSC	ENSSSCG00000010402	21.8365	2.10268	0.541784	3.88104	0.000104011	0.00402071	ZFAND4	protein_coding	Unique
Adipocyte_vs_MSC	ENSSSCG00000010493	2409.36	-2.05862	0.67875	-3.03296	0.0024217	0.0357828	PDLIM1	protein_coding	Unique
Adipocyte_vs_MSC	ENSSSCG00000010494	473.632	2.19869	0.715779	3.07175	0.00212808	0.0327806	SORBS1	protein_coding	Chondrocyte vs BM-MSC test
Adipocyte_vs_MSC	ENSSSCG00000010496	2003.25	-2.65126	0.480515	-5.51754	3.43781e-08	1.12598e-05	TCTN3	protein_coding	Unique
Adipocyte_vs_MSC	ENSSSCG00000010497	1057.56	-2.83454	0.564962	-5.01723	5.2423e-07	8.00294e-05	ENTPD1	protein_coding	Unique
Adipocyte_vs_MSC	ENSSSCG00000010507	18.5577	-2.33559	0.800476	-2.91775	0.0035257	0.0462578	TLL2	protein_coding	Unique
Adipocyte_vs_MSC	ENSSSCG00000010512	14.993	7.17993	1.71108	4.19613	2.71514e-05	0.0015478	SLIT1	protein_coding	Unique
Adipocyte_vs_MSC	ENSSSCG00000010607	114.13	-3.65002	0.869348	-4.19857	2.68604e-05	0.00153607	COL17A1	protein_coding	All
Adipocyte_vs_MSC	ENSSSCG00000010698	1865.37	2.67374	0.626566	4.26729	1.9786e-05	0.00123759	FGFR2	protein_coding	Chondrocyte vs BM-MSC test
Adipocyte_vs_MSC	ENSSSCG00000010992	5.72627	4.90235	1.69609	2.89038	0.00384778	0.0491239	ENSSSCG00000010992	protein_coding	Unique
Adipocyte_vs_MSC	ENSSSCG00000011002	4.58657	4.71199	1.42224	3.31307	0.000922762	0.0187192	TMEM215	protein_coding	Osteocyte vs BM-MSC test
Adipocyte_vs_MSC	ENSSSCG00000011102	5525.01	2.16426	0.589472	3.67152	0.00024111	0.00736163	NRP1	protein_coding	Osteocyte vs BM-MSC test
Adipocyte_vs_MSC	ENSSSCG00000011129	393.958	3.59971	0.68686	5.24082	1.59864e-07	3.40982e-05	ITIH5	protein_coding	Unique
Adipocyte_vs_MSC	ENSSSCG00000011195	2967.79	2.84035	0.620501	4.5775	4.70558e-06	0.000434699	GALNT15	protein_coding	Osteocyte vs BM-MSC test
Adipocyte_vs_MSC	ENSSSCG00000011208	257.003	2.23431	0.561571	3.97868	6.92996e-05	0.00301891	ZNF385D	protein_coding	Unique
Adipocyte_vs_MSC	ENSSSCG00000011212	112.492	-2.59908	0.668506	-3.8879	0.000101115	0.0039426	RARB	protein_coding	Unique
Adipocyte_vs_MSC	ENSSSCG00000011245	247.683	2.84663	0.749013	3.80051	0.000144397	0.00508039	ITGA9	protein_coding	Osteocyte vs BM-MSC test
Adipocyte_vs_MSC	ENSSSCG00000011299	19.4331	5.02076	1.45263	3.45634	0.000547573	0.0129184	CLEC3B	protein_coding	Osteocyte vs BM-MSC test
Adipocyte_vs_MSC	ENSSSCG00000011326	259.755	4.22044	0.898632	4.69652	2.64635e-06	0.000278779	PTH1R	protein_coding	All
Adipocyte_vs_MSC	ENSSSCG00000011439	30.1974	2.0606	0.626242	3.29043	0.00100035	0.0196095	PHF7	protein_coding	Unique
Adipocyte_vs_MSC	ENSSSCG00000011451	66.7155	3.82055	1.0331	3.69815	0.000217178	0.00678031	ITIH3	protein_coding	Osteocyte vs BM-MSC test
Adipocyte_vs_MSC	ENSSSCG00000011538	853.714	3.47301	1.02125	3.40076	0.000671997	0.015073	LMCD1	protein_coding	Unique
Adipocyte_vs_MSC	ENSSSCG00000011557	277.666	4.21556	1.03651	4.06706	4.76091e-05	0.00227488	CIDEC	protein_coding	Unique
Adipocyte_vs_MSC	ENSSSCG00000011579	37.5777	4.48404	0.842657	5.3213	1.03026e-07	2.47454e-05	PPARG	protein_coding	Osteocyte vs BM-MSC test
Adipocyte_vs_MSC	ENSSSCG00000011695	302.396	3.34309	0.777467	4.29998	1.70812e-05	0.00109893	AGTR1	protein_coding	Chondrocyte vs BM-MSC test
Adipocyte_vs_MSC	ENSSSCG00000011727	2470.68	4.26848	0.87888	4.85673	1.19343e-06	0.000154665	PTX3	protein_coding	Osteocyte vs BM-MSC test
Adipocyte_vs_MSC	ENSSSCG00000011740	132.947	-2.19155	0.703766	-3.11403	0.00184549	0.0300159	SERPINI1	protein_coding	Unique
Adipocyte_vs_MSC	ENSSSCG00000011793	64.7703	-5.9903	1.46623	-4.08551	4.39797e-05	0.00217972	LIPH	protein_coding	Osteocyte vs BM-MSC test
Adipocyte_vs_MSC	ENSSSCG00000011831	400.648	6.92184	1.51041	4.58275	4.58896e-06	0.000428319	APOD	protein_coding	Osteocyte vs BM-MSC test
Adipocyte_vs_MSC	ENSSSCG00000011899	55.9999	4.06977	1.32244	3.07747	0.00208767	0.0324636	CD80	protein_coding	Chondrocyte vs BM-MSC test
Adipocyte_vs_MSC	ENSSSCG00000011959	1488.77	4.20982	0.952395	4.42024	9.85894e-06	0.000739284	ABI3BP	protein_coding	Osteocyte vs BM-MSC test
Adipocyte_vs_MSC	ENSSSCG00000012110	136.691	2.503	0.809256	3.09297	0.00198165	0.0313962	MID1	protein_coding	Unique
Adipocyte_vs_MSC	ENSSSCG00000012121	111.143	7.49962	1.81116	4.14078	3.46121e-05	0.00185134	EGFL6	protein_coding	Chondrocyte vs BM-MSC test
Adipocyte_vs_MSC	ENSSSCG00000012126	3228.69	2.32079	0.653397	3.55189	0.000382482	0.0101324	ENSSSCG00000012126	protein_coding	Osteocyte vs BM-MSC test
Adipocyte_vs_MSC	ENSSSCG00000012135	43.736	-3.01298	0.880879	-3.42043	0.000625228	0.0142748	VEGFD	protein_coding	Osteocyte vs BM-MSC test
Adipocyte_vs_MSC	ENSSSCG00000012238	81.7203	2.194	0.523411	4.19173	2.76836e-05	0.0015633	TSPAN7	protein_coding	Unique
Adipocyte_vs_MSC	ENSSSCG00000012277	11071	-2.13334	0.608853	-3.50386	0.00045857	0.0115373	TIMP1	protein_coding	Unique
Adipocyte_vs_MSC	ENSSSCG00000012525	2.32229	4.82588	1.57112	3.07161	0.00212908	0.0327806	BEX1	protein_coding	Unique
Adipocyte_vs_MSC	ENSSSCG00000012549	6.92011	4.1234	1.17221	3.51763	0.000435415	0.0111099	RADX	protein_coding	Unique
Adipocyte_vs_MSC	ENSSSCG00000012551	5.57318	5.60834	1.80674	3.10411	0.00190849	0.0305907	RNF128	protein_coding	Unique
Adipocyte_vs_MSC	ENSSSCG00000012754	40.6991	-3.83052	1.29426	-2.95962	0.00308023	0.0422653	GABRE	protein_coding	Unique
Adipocyte_vs_MSC	ENSSSCG00000012871	152.433	-5.43433	1.00653	-5.39909	6.6981e-08	1.80089e-05	FGF19	protein_coding	All
Adipocyte_vs_MSC	ENSSSCG00000013303	116.177	2.50456	0.672294	3.72539	0.00019501	0.00632957	ABTB2	protein_coding	Osteocyte vs BM-MSC test
Adipocyte_vs_MSC	ENSSSCG00000013545	339.439	-3.88463	0.935796	-4.15115	3.30811e-05	0.0017842	TUBB4A	protein_coding	Unique
Adipocyte_vs_MSC	ENSSSCG00000013735	3330.34	-2.5497	0.576913	-4.41955	9.89049e-06	0.000739284	JUNB	protein_coding	Chondrocyte vs BM-MSC test
Adipocyte_vs_MSC	ENSSSCG00000013835	6.55392	5.10427	1.53123	3.33345	0.000857764	0.0178163	CASP14	protein_coding	Unique
Adipocyte_vs_MSC	ENSSSCG00000013869	174.643	3.87579	1.2543	3.09	0.00200154	0.0315757	CPAMD8	protein_coding	Osteocyte vs BM-MSC test
Adipocyte_vs_MSC	ENSSSCG00000013885	402.513	-2.22468	0.604009	-3.68318	0.000230338	0.00708073	FCHO1	protein_coding	Osteocyte vs BM-MSC test
Adipocyte_vs_MSC	ENSSSCG00000014029	367.895	-3.7303	0.965862	-3.86215	0.000112395	0.00427663	COL23A1	protein_coding	Chondrocyte vs BM-MSC test
Adipocyte_vs_MSC	ENSSSCG00000014039	901.483	-2.71357	0.783141	-3.46498	0.000530261	0.0126613	RGS14	protein_coding	Unique
Adipocyte_vs_MSC	ENSSSCG00000014088	432.337	5.12913	1.19067	4.30777	1.64912e-05	0.00107635	IQGAP2	protein_coding	Unique
Adipocyte_vs_MSC	ENSSSCG00000014117	408.827	4.2662	1.44888	2.94449	0.00323488	0.0435981	THBS4	protein_coding	All
Adipocyte_vs_MSC	ENSSSCG00000014256	70.9559	6.05339	1.29074	4.68985	2.73407e-06	0.000284691	FBN2	protein_coding	Unique
Adipocyte_vs_MSC	ENSSSCG00000014336	4132.45	-2.15129	0.708211	-3.03763	0.00238443	0.0353815	EGR1	protein_coding	All
Adipocyte_vs_MSC	ENSSSCG00000014391	453.652	-3.57911	0.620503	-5.76808	8.01792e-09	3.89351e-06	ARAP3	protein_coding	Unique
Adipocyte_vs_MSC	ENSSSCG00000014448	117.896	-2.67611	0.716167	-3.73671	0.000186442	0.00615186	ARSI	protein_coding	Osteocyte vs BM-MSC test
Adipocyte_vs_MSC	ENSSSCG00000014561	9.04012	-2.05302	0.662482	-3.09898	0.00194189	0.0309021	NLRP6	protein_coding	Unique
Adipocyte_vs_MSC	ENSSSCG00000014894	2009.39	2.01073	0.648737	3.09944	0.00193884	0.0309006	TENM4	protein_coding	Unique
Adipocyte_vs_MSC	ENSSSCG00000014927	2418.92	-2.27344	0.72716	-3.12647	0.0017692	0.0291588	NOX4	protein_coding	Unique
Adipocyte_vs_MSC	ENSSSCG00000015037	919.623	-2.62069	0.737674	-3.55264	0.000381387	0.0101324	IL18	protein_coding	Unique
Adipocyte_vs_MSC	ENSSSCG00000015250	60.9059	4.43161	1.23992	3.5741	0.000351437	0.00960171	ADAMTS15	protein_coding	Unique
Adipocyte_vs_MSC	ENSSSCG00000015299	37.2399	3.3546	1.11757	3.00168	0.00268493	0.038386	STEAP4	protein_coding	Osteocyte vs BM-MSC test
Adipocyte_vs_MSC	ENSSSCG00000015335	84.4206	2.50217	0.552214	4.53117	5.86591e-06	0.000508022	DYNC1I1	protein_coding	Unique
Adipocyte_vs_MSC	ENSSSCG00000015394	90.1705	4.41471	0.828071	5.33132	9.75005e-08	2.40599e-05	ELAPOR2	protein_coding	Unique
Adipocyte_vs_MSC	ENSSSCG00000015399	46.4024	2.29105	0.79216	2.89215	0.00382611	0.0489816	SEMA3E	protein_coding	Unique
Adipocyte_vs_MSC	ENSSSCG00000015403	559.584	-2.79972	0.811374	-3.4506	0.000559352	0.0130816	HGF	protein_coding	Unique
Adipocyte_vs_MSC	ENSSSCG00000015426	90.1174	-4.87372	0.826999	-5.89325	3.78663e-09	2.35215e-06	RELN	protein_coding	Osteocyte vs BM-MSC test
Adipocyte_vs_MSC	ENSSSCG00000015445	31.3531	3.28613	0.892676	3.68121	0.000232125	0.00712352	NRCAM	protein_coding	Unique
Adipocyte_vs_MSC	ENSSSCG00000015513	3.79917	-5.85233	1.92483	-3.04044	0.0023623	0.0352272	ASTN1	protein_coding	Osteocyte vs BM-MSC test
Adipocyte_vs_MSC	ENSSSCG00000015559	461.343	2.26459	0.724328	3.12647	0.00176921	0.0291588	NCF2	protein_coding	Osteocyte vs BM-MSC test
Adipocyte_vs_MSC	ENSSSCG00000015612	19.6287	-4.68334	1.29472	-3.61725	0.000297745	0.00855482	IRF6	protein_coding	Unique
Adipocyte_vs_MSC	ENSSSCG00000015789	1031.49	2.34549	0.574389	4.08344	4.43731e-05	0.00218996	SNX25	protein_coding	Unique
Adipocyte_vs_MSC	ENSSSCG00000015810	94.0576	3.85077	1.11799	3.44437	0.000572388	0.0132532	ENSSSCG00000015810	protein_coding	Chondrocyte vs BM-MSC test
Adipocyte_vs_MSC	ENSSSCG00000015871	3506.75	-2.53158	0.602362	-4.20275	2.6369e-05	0.00152161	NR4A2	protein_coding	Unique
Adipocyte_vs_MSC	ENSSSCG00000015955	1428.23	-2.19831	0.532592	-4.12758	3.666e-05	0.00193664	ITGA6	protein_coding	Osteocyte vs BM-MSC test
Adipocyte_vs_MSC	ENSSSCG00000016002	599.05	-2.90619	0.870158	-3.33984	0.000838276	0.0174979	CCDC141	protein_coding	Unique
Adipocyte_vs_MSC	ENSSSCG00000016031	265.386	3.4429	0.674664	5.10314	3.34066e-07	5.66943e-05	CALCRL	protein_coding	Osteocyte vs BM-MSC test
Adipocyte_vs_MSC	ENSSSCG00000016175	133.413	2.3189	0.573991	4.03995	5.34616e-05	0.00249497	MREG	protein_coding	Unique
Adipocyte_vs_MSC	ENSSSCG00000016199	77.5648	6.04843	1.01657	5.94982	2.68446e-09	1.79874e-06	CYP27A1	protein_coding	Chondrocyte vs BM-MSC test
Adipocyte_vs_MSC	ENSSSCG00000016260	9.5461	3.39595	0.742102	4.57613	4.73665e-06	0.000435337	SLC16A14	protein_coding	Unique
Adipocyte_vs_MSC	ENSSSCG00000016295	194.827	-2.79661	0.698931	-4.00127	6.30035e-05	0.00283736	NGEF	protein_coding	Unique
Adipocyte_vs_MSC	ENSSSCG00000016335	22.8423	2.35504	0.552447	4.26293	2.01763e-05	0.00125174	ESPNL	protein_coding	Unique
Adipocyte_vs_MSC	ENSSSCG00000016338	129.075	-2.25842	0.292343	-7.72523	1.11648e-14	6.70411e-11	PER2	protein_coding	Unique
Adipocyte_vs_MSC	ENSSSCG00000016437	30.3227	2.75919	0.780926	3.53322	0.000410527	0.0106406	WDR86	protein_coding	Osteocyte vs BM-MSC test
Adipocyte_vs_MSC	ENSSSCG00000016459	39.3368	-3.5005	0.957903	-3.65433	0.00025785	0.00767755	EPHA1	protein_coding	Unique
Adipocyte_vs_MSC	ENSSSCG00000016548	25.6002	-2.3597	0.745995	-3.16316	0.00156067	0.0265978	ENSSSCG00000016548	protein_coding	Osteocyte vs BM-MSC test
Adipocyte_vs_MSC	ENSSSCG00000016570	263.27	2.8069	0.708297	3.96288	7.40497e-05	0.00311666	TSPAN33	protein_coding	Osteocyte vs BM-MSC test
Adipocyte_vs_MSC	ENSSSCG00000016690	72.9913	2.70883	0.815085	3.32337	0.000889385	0.0181959	CREB5	protein_coding	Chondrocyte vs BM-MSC test
Adipocyte_vs_MSC	ENSSSCG00000016810	25.2884	-2.79399	0.956122	-2.92221	0.00347555	0.0457435	ENSSSCG00000016810	protein_coding	Unique
Adipocyte_vs_MSC	ENSSSCG00000016816	269.944	3.1067	0.972699	3.19389	0.00140368	0.0245255	ADAMTS12	protein_coding	Unique
Adipocyte_vs_MSC	ENSSSCG00000016841	201.592	2.94345	0.994331	2.96023	0.00307413	0.0422406	SLC1A3	protein_coding	Osteocyte vs BM-MSC test
Adipocyte_vs_MSC	ENSSSCG00000016850	79.5784	2.69562	0.728745	3.69898	0.000216466	0.00678031	LIFR	protein_coding	Osteocyte vs BM-MSC test
Adipocyte_vs_MSC	ENSSSCG00000016859	444.209	9.95954	1.74149	5.71899	1.0716e-08	4.94971e-06	C7	protein_coding	All
Adipocyte_vs_MSC	ENSSSCG00000016866	495.604	4.77247	0.874444	5.45772	4.82285e-08	1.42424e-05	GHR	protein_coding	Chondrocyte vs BM-MSC test
Adipocyte_vs_MSC	ENSSSCG00000016873	76.1675	2.15813	0.434839	4.96306	6.93896e-07	9.8424e-05	NIM1K	protein_coding	Unique
Adipocyte_vs_MSC	ENSSSCG00000016892	403.538	2.94873	0.908077	3.24723	0.00116534	0.0217765	FST	protein_coding	Chondrocyte vs BM-MSC test
Adipocyte_vs_MSC	ENSSSCG00000016956	648.012	-2.14645	0.558673	-3.84204	0.000122015	0.00449727	MAST4	protein_coding	Unique
Adipocyte_vs_MSC	ENSSSCG00000017036	2.59558	4.48493	1.51167	2.96687	0.00300847	0.0415603	CCNJL	protein_coding	Unique
Adipocyte_vs_MSC	ENSSSCG00000017041	38.0211	3.96078	1.24749	3.175	0.00149836	0.0258045	ADRA1B	protein_coding	Unique
Adipocyte_vs_MSC	ENSSSCG00000017046	1275.43	2.83754	0.610808	4.64556	3.39161e-06	0.000338316	EBF1	protein_coding	Osteocyte vs BM-MSC test
Adipocyte_vs_MSC	ENSSSCG00000017086	9.52657	2.03691	0.693748	2.9361	0.00332367	0.0444819	SLC36A2	protein_coding	Unique
Adipocyte_vs_MSC	ENSSSCG00000017095	115.042	2.08022	0.617005	3.37147	0.000747677	0.0162862	SEMA5A	protein_coding	Unique
Adipocyte_vs_MSC	ENSSSCG00000017254	122.566	3.50745	0.784676	4.46994	7.82429e-06	0.000632048	MAP2K6	protein_coding	Unique
Adipocyte_vs_MSC	ENSSSCG00000017257	175.007	2.65827	0.701016	3.79203	0.000149423	0.00522091	ABCA9	protein_coding	Unique
Adipocyte_vs_MSC	ENSSSCG00000017265	336.995	-2.9299	0.710569	-4.12331	3.73461e-05	0.00195001	AXIN2	protein_coding	Unique
Adipocyte_vs_MSC	ENSSSCG00000017313	23.1307	-3.88303	0.855529	-4.53875	5.65888e-06	0.000499701	CRHR1	protein_coding	Unique
Adipocyte_vs_MSC	ENSSSCG00000017376	22.5936	3.00951	0.999505	3.011	0.00260388	0.0375851	MEOX1	protein_coding	Osteocyte vs BM-MSC test
Adipocyte_vs_MSC	ENSSSCG00000017379	4199.16	-2.01912	0.594632	-3.39558	0.000684834	0.0152492	ETV4	protein_coding	Unique
Adipocyte_vs_MSC	ENSSSCG00000017380	80.8828	2.61072	0.719884	3.62658	0.000287195	0.00839859	ARL4D	protein_coding	Unique
Adipocyte_vs_MSC	ENSSSCG00000017470	12.3655	-3.90393	1.28973	-3.02693	0.00247052	0.0361821	TNS4	protein_coding	Unique
Adipocyte_vs_MSC	ENSSSCG00000017578	966.085	-2.34063	0.513506	-4.55814	5.16093e-06	0.000469541	ITGA3	protein_coding	Osteocyte vs BM-MSC test
Adipocyte_vs_MSC	ENSSSCG00000017585	23.3098	-2.42697	0.483692	-5.0176	5.23212e-07	8.00294e-05	SAMD14	protein_coding	Unique
Adipocyte_vs_MSC	ENSSSCG00000017607	115.996	3.55105	1.00352	3.53861	0.00040224	0.0105319	TMEM100	protein_coding	Unique
Adipocyte_vs_MSC	ENSSSCG00000017638	182.597	-2.03317	0.426109	-4.77149	1.82871e-06	0.000208496	TSPOAP1	protein_coding	Unique
Adipocyte_vs_MSC	ENSSSCG00000017880	28.7771	-4.0134	1.15584	-3.47228	0.000516059	0.0124615	SPNS3	protein_coding	Unique
Adipocyte_vs_MSC	ENSSSCG00000017943	1355.13	-2.45222	0.730816	-3.35546	0.000792339	0.0169314	ACAP1	protein_coding	Unique
Adipocyte_vs_MSC	ENSSSCG00000017988	3.07547	-4.7589	1.3127	-3.62529	0.000288636	0.00842705	CCDC42	protein_coding	Unique
Adipocyte_vs_MSC	ENSSSCG00000017991	1005.01	-2.60183	0.724418	-3.59161	0.00032864	0.0091501	PIK3R5	protein_coding	Unique
Adipocyte_vs_MSC	ENSSSCG00000019823	3.5505	-4.21847	1.14213	-3.6935	0.000221187	0.00688162	ssc-mir-23a	miRNA	Unique
Adipocyte_vs_MSC	ENSSSCG00000021105	99.0047	-2.02136	0.615449	-3.28437	0.0010221	0.0199266	DPEP2	protein_coding	Osteocyte vs BM-MSC test
Adipocyte_vs_MSC	ENSSSCG00000021132	5.14793	-2.57096	0.873128	-2.94454	0.00323431	0.0435981	PLD5	protein_coding	Osteocyte vs BM-MSC test
Adipocyte_vs_MSC	ENSSSCG00000021453	11.0651	3.24692	0.818577	3.96653	7.29254e-05	0.00311298	RIMS4	protein_coding	Osteocyte vs BM-MSC test
Adipocyte_vs_MSC	ENSSSCG00000021597	456.854	-2.48304	0.703813	-3.52798	0.000418748	0.0107762	PHLDA2	protein_coding	All
Adipocyte_vs_MSC	ENSSSCG00000021818	540.251	-2.13464	0.651139	-3.27832	0.00104427	0.0202491	ENOX1	protein_coding	Unique
Adipocyte_vs_MSC	ENSSSCG00000021873	525.209	6.21623	1.37172	4.5317	5.85112e-06	0.000508022	CRABP1	protein_coding	Unique
Adipocyte_vs_MSC	ENSSSCG00000021941	63.5727	2.16648	0.563279	3.84619	0.00011997	0.00447441	ENSSSCG00000021941	protein_coding	Unique
Adipocyte_vs_MSC	ENSSSCG00000022175	3.55275	-3.47975	0.985113	-3.53234	0.000411905	0.0106457	MYH15	protein_coding	Unique
Adipocyte_vs_MSC	ENSSSCG00000022390	43.0103	2.19631	0.683556	3.21307	0.00131323	0.0234455	RGN	protein_coding	Unique
Adipocyte_vs_MSC	ENSSSCG00000022504	717.621	-2.27735	0.519847	-4.38081	1.18238e-05	0.000835267	CDON	protein_coding	Unique
Adipocyte_vs_MSC	ENSSSCG00000022592	502.694	2.06062	0.495816	4.15601	3.23847e-05	0.00175716	FIBIN	protein_coding	Unique
Adipocyte_vs_MSC	ENSSSCG00000022636	157.49	2.5129	0.432794	5.80622	6.38979e-09	3.45577e-06	DENND5B	protein_coding	Chondrocyte vs BM-MSC test
Adipocyte_vs_MSC	ENSSSCG00000022679	44.9522	5.19396	1.6516	3.1448	0.00166203	0.0279811	COCH	protein_coding	Chondrocyte vs BM-MSC test
Adipocyte_vs_MSC	ENSSSCG00000022987	12.2182	4.66675	1.25464	3.71959	0.000199546	0.006404	TMEM132E	protein_coding	Chondrocyte vs BM-MSC test
Adipocyte_vs_MSC	ENSSSCG00000023322	51.1438	5.7978	1.28453	4.51355	6.37504e-06	0.00053491	ENSSSCG00000023322	protein_coding	Unique
Adipocyte_vs_MSC	ENSSSCG00000023333	9.63795	6.20963	1.51401	4.10146	4.10557e-05	0.00208892	FCN2	protein_coding	Unique
Adipocyte_vs_MSC	ENSSSCG00000023396	27.2901	2.58791	0.822368	3.14691	0.00165008	0.0278319	LIX1	protein_coding	Unique
Adipocyte_vs_MSC	ENSSSCG00000023522	2150.54	-4.51073	1.3848	-3.25731	0.00112473	0.0213049	TGM2	protein_coding	Unique
Adipocyte_vs_MSC	ENSSSCG00000023537	20.1216	-5.7522	1.60953	-3.57384	0.000351789	0.00960171	SYT8	protein_coding	Unique
Adipocyte_vs_MSC	ENSSSCG00000023630	864.189	5.67619	1.18176	4.80317	1.56175e-06	0.000187555	CPM	protein_coding	Osteocyte vs BM-MSC test
Adipocyte_vs_MSC	ENSSSCG00000023743	78.8819	-4.39639	0.840984	-5.22767	1.71658e-07	3.5543e-05	CLDN6	protein_coding	Osteocyte vs BM-MSC test
Adipocyte_vs_MSC	ENSSSCG00000023791	83.521	2.13321	0.656825	3.24775	0.0011632	0.0217765	ENSSSCG00000023791	protein_coding	Osteocyte vs BM-MSC test
Adipocyte_vs_MSC	ENSSSCG00000023915	4.88151	5.79906	1.65881	3.49592	0.000472425	0.0117383	SLC2A4	protein_coding	Osteocyte vs BM-MSC test
Adipocyte_vs_MSC	ENSSSCG00000023933	38.2061	-2.82633	0.622986	-4.53675	5.71289e-06	0.00050201	CRACR2B	protein_coding	Unique
Adipocyte_vs_MSC	ENSSSCG00000024043	14189	2.3366	0.485796	4.80984	1.51055e-06	0.000183858	ADAMTS2	protein_coding	Osteocyte vs BM-MSC test
Adipocyte_vs_MSC	ENSSSCG00000024048	6.31364	-5.44105	1.24165	-4.38213	1.17526e-05	0.000835267	MMRN2	protein_coding	Unique
Adipocyte_vs_MSC	ENSSSCG00000024389	378.538	-2.04942	0.492575	-4.16063	3.17368e-05	0.00173245	SIGIRR	protein_coding	Unique
Adipocyte_vs_MSC	ENSSSCG00000024588	14.4174	-3.47248	1.10763	-3.13504	0.00171831	0.0286228	ENSSSCG00000024588	protein_coding	Unique
Adipocyte_vs_MSC	ENSSSCG00000024765	2.37384	-3.90272	1.25468	-3.11052	0.00186761	0.0302002	ENSSSCG00000024765	protein_coding	Unique
Adipocyte_vs_MSC	ENSSSCG00000024814	18.7509	7.08464	1.64696	4.30165	1.69527e-05	0.00109461	PFKFB1	protein_coding	Osteocyte vs BM-MSC test
Adipocyte_vs_MSC	ENSSSCG00000024954	317.85	-3.76143	1.23569	-3.044	0.00233452	0.0349287	FGF1	protein_coding	Unique
Adipocyte_vs_MSC	ENSSSCG00000025273	101.58	4.26382	1.17984	3.6139	0.000301628	0.00863836	CYP11A1	protein_coding	All
Adipocyte_vs_MSC	ENSSSCG00000025523	673.806	12.7103	2.0637	6.159	7.32048e-10	8.24195e-07	COL2A1	protein_coding	Chondrocyte vs BM-MSC test
Adipocyte_vs_MSC	ENSSSCG00000025592	10.5454	-3.93491	1.3171	-2.98757	0.00281207	0.0394918	TP63	protein_coding	Unique
Adipocyte_vs_MSC	ENSSSCG00000025777	7.28482	3.52356	1.16255	3.03089	0.00243833	0.035915	ESR1	protein_coding	Unique
Adipocyte_vs_MSC	ENSSSCG00000025783	2615.42	-3.26815	0.750068	-4.35714	1.31774e-05	0.000914564	ENTPD3	protein_coding	Unique
Adipocyte_vs_MSC	ENSSSCG00000025980	168.712	-2.54424	0.623834	-4.0784	4.53474e-05	0.00222585	CHMP4C	protein_coding	Unique
Adipocyte_vs_MSC	ENSSSCG00000026297	9.99949	7.45944	1.49423	4.99218	5.97025e-07	8.81542e-05	KLB	protein_coding	Unique
Adipocyte_vs_MSC	ENSSSCG00000026339	28.8506	-5.49848	1.02366	-5.37138	7.81364e-08	2.03993e-05	ENSSSCG00000026339	protein_coding	Osteocyte vs BM-MSC test
Adipocyte_vs_MSC	ENSSSCG00000026689	294.06	-2.0659	0.628419	-3.28746	0.00101096	0.0197521	ENSSSCG00000026689	protein_coding	Osteocyte vs BM-MSC test
Adipocyte_vs_MSC	ENSSSCG00000026842	13.4837	2.75795	0.75954	3.63108	0.000282235	0.00828041	CDH18	protein_coding	Osteocyte vs BM-MSC test
Adipocyte_vs_MSC	ENSSSCG00000026886	302.241	-2.38063	0.77379	-3.07659	0.00209386	0.0324636	DCHS2	protein_coding	Unique
Adipocyte_vs_MSC	ENSSSCG00000027157	7747.75	2.21151	0.49446	4.47257	7.72854e-06	0.000627125	SLC40A1	protein_coding	Unique
Adipocyte_vs_MSC	ENSSSCG00000027417	313.417	3.86324	1.1329	3.41004	0.000649537	0.0147179	LDLRAD4	protein_coding	All
Adipocyte_vs_MSC	ENSSSCG00000027565	2233.57	-2.19569	0.63288	-3.46936	0.000521701	0.0125641	ARHGAP45	protein_coding	Osteocyte vs BM-MSC test
Adipocyte_vs_MSC	ENSSSCG00000027613	8.68541	-15.327	5.06318	-3.02715	0.00246874	0.0361821	TRDN	protein_coding	Unique
Adipocyte_vs_MSC	ENSSSCG00000027684	504.971	4.5902	0.833443	5.50752	3.63931e-08	1.13032e-05	TRIM63	protein_coding	Unique
Adipocyte_vs_MSC	ENSSSCG00000027770	8.02413	-2.16617	0.713092	-3.03772	0.00238376	0.0353815	TDRKH	protein_coding	Osteocyte vs BM-MSC test
Adipocyte_vs_MSC	ENSSSCG00000027952	39.4252	3.00186	0.841324	3.56801	0.000359697	0.00974372	ADCY5	protein_coding	Chondrocyte vs BM-MSC test
Adipocyte_vs_MSC	ENSSSCG00000028047	31.3643	2.94294	0.717932	4.09919	4.14596e-05	0.0020979	DTNA	protein_coding	All
Adipocyte_vs_MSC	ENSSSCG00000028488	13.2061	-5.01397	1.40003	-3.58133	0.000341855	0.0094306	LTC4S	protein_coding	Osteocyte vs BM-MSC test
Adipocyte_vs_MSC	ENSSSCG00000028530	67.8271	3.53339	1.149	3.07519	0.00210371	0.0325289	TMEM52	protein_coding	Unique
Adipocyte_vs_MSC	ENSSSCG00000028549	7089.1	2.84593	0.756075	3.76409	0.000167158	0.00571573	ECM2	protein_coding	Unique
Adipocyte_vs_MSC	ENSSSCG00000028969	12.6876	-2.87638	0.720648	-3.99138	6.56892e-05	0.00291915	SLC26A4	protein_coding	Unique
Adipocyte_vs_MSC	ENSSSCG00000029151	97.7249	-2.89407	0.420106	-6.88889	5.62296e-12	1.44703e-08	RASIP1	protein_coding	Unique
Adipocyte_vs_MSC	ENSSSCG00000029249	1284.01	-2.07293	0.388184	-5.34008	9.29075e-08	2.32449e-05	NAV3	protein_coding	Unique
Adipocyte_vs_MSC	ENSSSCG00000029260	975.984	2.75361	0.949756	2.89928	0.00374024	0.0482641	NDNF	protein_coding	Unique
Adipocyte_vs_MSC	ENSSSCG00000029275	18.6419	4.78853	1.38159	3.46596	0.000528333	0.0126587	PPARGC1A	protein_coding	Unique
Adipocyte_vs_MSC	ENSSSCG00000029449	558.684	7.51042	1.73308	4.33356	1.46719e-05	0.00100078	ENSSSCG00000029449	protein_coding	Osteocyte vs BM-MSC test
Adipocyte_vs_MSC	ENSSSCG00000029710	47.6709	3.37868	0.871072	3.87876	0.00010499	0.00404986	GCNT4	protein_coding	Unique
Adipocyte_vs_MSC	ENSSSCG00000029838	388.612	-2.08628	0.492394	-4.23701	2.26518e-05	0.00136016	FZD2	protein_coding	Unique
Adipocyte_vs_MSC	ENSSSCG00000029849	1462.41	2.83161	0.83506	3.39091	0.000696605	0.0153971	S1PR1	protein_coding	Unique
Adipocyte_vs_MSC	ENSSSCG00000030005	3127.14	2.11514	0.454449	4.6543	3.25077e-06	0.000328986	LGALSL	protein_coding	Unique
Adipocyte_vs_MSC	ENSSSCG00000030300	620.165	-3.57597	0.870493	-4.10799	3.9912e-05	0.00205421	ENSSSCG00000030300	protein_coding	Unique
Adipocyte_vs_MSC	ENSSSCG00000030706	43.583	4.901	0.850062	5.76546	8.14344e-09	3.89351e-06	FAM43B	protein_coding	Unique
Adipocyte_vs_MSC	ENSSSCG00000030906	3.02478	-2.62275	0.887552	-2.95504	0.00312633	0.0426326	MPL	protein_coding	Unique
Adipocyte_vs_MSC	ENSSSCG00000031115	429.179	-3.00295	0.791954	-3.79182	0.00014955	0.00522091	CD70	protein_coding	Unique
Adipocyte_vs_MSC	ENSSSCG00000031173	45.6391	5.65581	1.47737	3.8283	0.000129033	0.00471257	KCNMB4	protein_coding	Unique
Adipocyte_vs_MSC	ENSSSCG00000031174	54.1504	-2.84953	0.715657	-3.9817	6.8423e-05	0.00300315	FBP1	protein_coding	Unique
Adipocyte_vs_MSC	ENSSSCG00000031262	13772.1	3.30858	0.820872	4.03056	5.56435e-05	0.00257016	TXNIP	protein_coding	Osteocyte vs BM-MSC test
Adipocyte_vs_MSC	ENSSSCG00000031305	4.27136	-2.37867	0.794036	-2.99567	0.00273838	0.0388252	ENSSSCG00000031305	protein_coding	Osteocyte vs BM-MSC test
Adipocyte_vs_MSC	ENSSSCG00000031321	1518.5	-4.12153	0.707079	-5.82895	5.57768e-09	3.13988e-06	NR4A1	protein_coding	Chondrocyte vs BM-MSC test
Adipocyte_vs_MSC	ENSSSCG00000031356	366.608	-2.41244	0.547333	-4.40763	1.04506e-05	0.000771547	HES1	protein_coding	Unique
Adipocyte_vs_MSC	ENSSSCG00000031361	590.901	-2.12879	0.599234	-3.55252	0.000381565	0.0101324	CELSR1	protein_coding	Osteocyte vs BM-MSC test
Adipocyte_vs_MSC	ENSSSCG00000031648	536.492	-3.30177	0.458335	-7.20383	5.85452e-13	1.75772e-09	CCN5	protein_coding	Unique
Adipocyte_vs_MSC	ENSSSCG00000031661	913.68	2.30645	0.648266	3.55788	0.000373861	0.0100236	C12orf75	protein_coding	Chondrocyte vs BM-MSC test
Adipocyte_vs_MSC	ENSSSCG00000031794	116.7	3.24383	0.669032	4.84854	1.24373e-06	0.000158897	TNFAIP8L3	protein_coding	Unique
Adipocyte_vs_MSC	ENSSSCG00000031800	12.8767	-2.1675	0.73314	-2.95646	0.00311188	0.0425585	ENSSSCG00000031800	protein_coding	Osteocyte vs BM-MSC test
Adipocyte_vs_MSC	ENSSSCG00000031889	5.87063	-5.83261	1.88314	-3.09729	0.00195302	0.0310244	SOX7	protein_coding	Unique
Adipocyte_vs_MSC	ENSSSCG00000032048	68.937	6.50672	1.47542	4.41008	1.03331e-05	0.000766011	SCRG1	protein_coding	Unique
Adipocyte_vs_MSC	ENSSSCG00000032228	29.1494	-2.64653	0.844098	-3.13533	0.00171661	0.0286228	C8orf89	protein_coding	Unique
Adipocyte_vs_MSC	ENSSSCG00000032242	2915.93	-2.86082	0.906655	-3.15535	0.00160304	0.0271402	HMGA1	protein_coding	Unique
Adipocyte_vs_MSC	ENSSSCG00000032607	119.676	4.12493	1.25871	3.27711	0.00104876	0.0203144	ALPL	protein_coding	Osteocyte vs BM-MSC test
Adipocyte_vs_MSC	ENSSSCG00000032843	1098.37	-2.15983	0.65369	-3.30405	0.00095298	0.0191185	AHRR	protein_coding	Unique
Adipocyte_vs_MSC	ENSSSCG00000033003	58.2319	-3.60023	0.665664	-5.40848	6.35627e-08	1.76157e-05	WFDC2	protein_coding	Chondrocyte vs BM-MSC test
Adipocyte_vs_MSC	ENSSSCG00000033171	142.375	-2.07885	0.358252	-5.80278	6.52249e-09	3.45577e-06	MAPK11	protein_coding	Unique
Adipocyte_vs_MSC	ENSSSCG00000033452	38.0424	-2.80609	0.665703	-4.21523	2.4952e-05	0.00147738	ENSSSCG00000033452	protein_coding	All
Adipocyte_vs_MSC	ENSSSCG00000033518	99.4742	-2.69804	0.619276	-4.35676	1.32001e-05	0.000914564	LLGL2	protein_coding	Unique
Adipocyte_vs_MSC	ENSSSCG00000033624	389.692	3.70756	0.833042	4.45063	8.56171e-06	0.000667665	SRGAP3	protein_coding	Unique
Adipocyte_vs_MSC	ENSSSCG00000033815	20.1406	-6.78585	1.93319	-3.51018	0.000447795	0.0113295	SST	protein_coding	Unique
Adipocyte_vs_MSC	ENSSSCG00000033822	31.8133	5.54376	1.05328	5.26335	1.41451e-07	3.22545e-05	THRSP	protein_coding	Unique
Adipocyte_vs_MSC	ENSSSCG00000033880	286.106	-2.56612	0.793765	-3.23284	0.00122564	0.0222704	TSPAN32	protein_coding	Unique
Adipocyte_vs_MSC	ENSSSCG00000033894	344.357	4.24688	1.09799	3.86787	0.00010979	0.00420799	LAMA2	protein_coding	Osteocyte vs BM-MSC test
Adipocyte_vs_MSC	ENSSSCG00000034044	72.9672	-2.9359	0.803373	-3.65447	0.000257713	0.00767755	RASD1	protein_coding	Chondrocyte vs BM-MSC test
Adipocyte_vs_MSC	ENSSSCG00000034102	36.9653	8.46475	1.60281	5.28118	1.28351e-07	2.96426e-05	DGAT2	protein_coding	Unique
Adipocyte_vs_MSC	ENSSSCG00000034167	390.39	2.95531	0.742947	3.97782	6.95486e-05	0.00301891	SLC5A3	protein_coding	Osteocyte vs BM-MSC test
Adipocyte_vs_MSC	ENSSSCG00000034192	110.172	4.61148	1.20486	3.82742	0.000129495	0.00471257	ENSSSCG00000034192	protein_coding	Unique
Adipocyte_vs_MSC	ENSSSCG00000034390	642.123	-5.59055	1.17806	-4.74554	2.07951e-06	0.000228912	CARD11	protein_coding	Osteocyte vs BM-MSC test
Adipocyte_vs_MSC	ENSSSCG00000034607	3758.03	4.78876	0.936438	5.1138	3.15742e-07	5.4703e-05	OGN	protein_coding	Osteocyte vs BM-MSC test
Adipocyte_vs_MSC	ENSSSCG00000034664	6.95363	-6.69037	2.08167	-3.21395	0.00130923	0.0234205	MPIG6B	protein_coding	Unique
Adipocyte_vs_MSC	ENSSSCG00000034870	94.684	-2.24899	0.772914	-2.90975	0.00361714	0.0470124	ODAPH	protein_coding	Unique
Adipocyte_vs_MSC	ENSSSCG00000034919	17.8088	-3.60283	1.14658	-3.14223	0.00167667	0.0281919	GDA	protein_coding	Osteocyte vs BM-MSC test
Adipocyte_vs_MSC	ENSSSCG00000034943	1005.36	-2.37659	0.592088	-4.01392	5.97197e-05	0.00272948	GDF6	protein_coding	Osteocyte vs BM-MSC test
Adipocyte_vs_MSC	ENSSSCG00000035077	1019.95	-2.8466	0.739499	-3.84936	0.000118427	0.0044407	INHBA	protein_coding	Unique
Adipocyte_vs_MSC	ENSSSCG00000035176	26.6868	-2.7688	0.853083	-3.24565	0.00117184	0.0218074	SEMA6B	protein_coding	Unique
Adipocyte_vs_MSC	ENSSSCG00000035224	81.6979	-5.76289	1.53665	-3.75029	0.000176629	0.00596532	ENSSSCG00000035224	protein_coding	Unique
Adipocyte_vs_MSC	ENSSSCG00000035293	109.711	4.93365	1.15654	4.26589	1.9911e-05	0.00124109	ENSSSCG00000035293	protein_coding	Osteocyte vs BM-MSC test
Adipocyte_vs_MSC	ENSSSCG00000035760	84.5351	4.83292	1.38713	3.48412	0.000493767	0.0121181	RFLNA	protein_coding	Chondrocyte vs BM-MSC test
Adipocyte_vs_MSC	ENSSSCG00000035933	5.39152	-2.54122	0.623536	-4.0755	4.59149e-05	0.00224179	MAPK15	protein_coding	Unique
Adipocyte_vs_MSC	ENSSSCG00000035934	130.789	2.21251	0.489089	4.52375	6.07538e-06	0.000517015	TXNDC16	protein_coding	Chondrocyte vs BM-MSC test
Adipocyte_vs_MSC	ENSSSCG00000035937	900.495	-4.0728	0.73296	-5.55665	2.75007e-08	9.90795e-06	DPT	protein_coding	Unique
Adipocyte_vs_MSC	ENSSSCG00000036050	1099.03	2.71735	0.53959	5.03595	4.75489e-07	7.44822e-05	CD302	protein_coding	Osteocyte vs BM-MSC test
Adipocyte_vs_MSC	ENSSSCG00000036052	52.7102	-3.51612	0.869585	-4.04344	5.26718e-05	0.00247296	ENSSSCG00000036052	protein_coding	Unique
Adipocyte_vs_MSC	ENSSSCG00000036220	44.2534	-2.07851	0.658176	-3.15798	0.00158866	0.026922	CTXN1	protein_coding	Unique
Adipocyte_vs_MSC	ENSSSCG00000036520	99.5099	3.19254	0.958205	3.33179	0.000862898	0.0178587	EFNA5	protein_coding	Unique
Adipocyte_vs_MSC	ENSSSCG00000036566	193.092	-6.87816	1.56318	-4.4001	1.08201e-05	0.000785717	LY6G6C	protein_coding	Unique
Adipocyte_vs_MSC	ENSSSCG00000036801	148.64	-2.32413	0.803913	-2.89103	0.00383987	0.0490925	C6orf132	protein_coding	Unique
Adipocyte_vs_MSC	ENSSSCG00000036990	144.474	3.66872	1.03384	3.54864	0.000387224	0.010243	DIO3	protein_coding	Osteocyte vs BM-MSC test
Adipocyte_vs_MSC	ENSSSCG00000037241	3276.14	-2.73093	0.608004	-4.49162	7.06821e-06	0.000584865	RGS2	protein_coding	Osteocyte vs BM-MSC test
Adipocyte_vs_MSC	ENSSSCG00000037257	7.87823	-2.72061	0.906868	-3.00001	0.00269971	0.0384752	ENSSSCG00000037257	protein_coding	Osteocyte vs BM-MSC test
Adipocyte_vs_MSC	ENSSSCG00000037318	149.534	-2.47784	0.711144	-3.4843	0.000493424	0.0121181	TRABD2B	protein_coding	Unique
Adipocyte_vs_MSC	ENSSSCG00000037395	91.7755	-2.24803	0.752921	-2.98574	0.00282894	0.0396271	CLIC3	protein_coding	All
Adipocyte_vs_MSC	ENSSSCG00000037416	23.1935	2.05204	0.65966	3.11075	0.00186613	0.0302002	CLIC5	protein_coding	Unique
Adipocyte_vs_MSC	ENSSSCG00000037487	74.5271	5.72949	1.31288	4.36405	1.27678e-05	0.000891468	ENSSSCG00000037487	protein_coding	Osteocyte vs BM-MSC test
Adipocyte_vs_MSC	ENSSSCG00000037534	6.1086	-5.7645	1.73343	-3.3255	0.000882616	0.0181294	OPCML	protein_coding	Unique
Adipocyte_vs_MSC	ENSSSCG00000037565	57.9124	5.90418	1.34115	4.40234	1.07091e-05	0.000784199	ENSSSCG00000037565	protein_coding	Osteocyte vs BM-MSC test
Adipocyte_vs_MSC	ENSSSCG00000037669	319.306	-3.38616	0.870158	-3.89143	9.9655e-05	0.00391962	PTPN7	protein_coding	Osteocyte vs BM-MSC test
Adipocyte_vs_MSC	ENSSSCG00000037900	11037.2	-2.37383	0.682873	-3.47624	0.000508498	0.0123789	CCND1	protein_coding	Unique
Adipocyte_vs_MSC	ENSSSCG00000037914	8.89743	2.41674	0.817324	2.9569	0.00310749	0.0425367	IL17RB	protein_coding	Unique
Adipocyte_vs_MSC	ENSSSCG00000037991	132.558	-3.00972	0.568408	-5.295	1.19015e-07	2.78434e-05	RCVRN	protein_coding	Unique
Adipocyte_vs_MSC	ENSSSCG00000038089	7750.29	-2.3971	0.722213	-3.3191	0.000903078	0.0183752	COL18A1	protein_coding	All
Adipocyte_vs_MSC	ENSSSCG00000038107	6.01238	3.9533	1.24719	3.16977	0.00152559	0.0260988	ENSSSCG00000038107	protein_coding	Unique
Adipocyte_vs_MSC	ENSSSCG00000038149	720.306	3.71321	0.989574	3.75233	0.000175201	0.00595484	KCNE4	protein_coding	Osteocyte vs BM-MSC test
Adipocyte_vs_MSC	ENSSSCG00000038322	10.1355	7.65408	1.85376	4.12894	3.64432e-05	0.00193085	ENSSSCG00000038322	protein_coding	Unique
Adipocyte_vs_MSC	ENSSSCG00000038345	826.59	-4.18592	1.32859	-3.15064	0.0016291	0.0275297	IKZF1	protein_coding	Unique
Adipocyte_vs_MSC	ENSSSCG00000038508	36.3116	-2.87755	0.828836	-3.4718	0.000516987	0.0124672	SPTBN2	protein_coding	Osteocyte vs BM-MSC test
Adipocyte_vs_MSC	ENSSSCG00000038600	31.8152	-2.80164	0.682531	-4.10478	4.04698e-05	0.00207109	PRSS8	protein_coding	Unique
Adipocyte_vs_MSC	ENSSSCG00000038688	263.262	7.28009	1.56196	4.66086	3.14888e-06	0.000320474	PGLYRP1	protein_coding	Osteocyte vs BM-MSC test
Adipocyte_vs_MSC	ENSSSCG00000038801	928.86	-2.54431	0.616769	-4.12523	3.70368e-05	0.00194513	NPNT	protein_coding	Unique
Adipocyte_vs_MSC	ENSSSCG00000038905	469.761	-7.02744	1.62733	-4.31838	1.57177e-05	0.00105021	MSMP	protein_coding	Chondrocyte vs BM-MSC test
Adipocyte_vs_MSC	ENSSSCG00000038911	950.499	-2.27226	0.495226	-4.58833	4.46816e-06	0.000420551	KLF2	protein_coding	Unique
Adipocyte_vs_MSC	ENSSSCG00000038966	429.546	-2.14228	0.543008	-3.94521	7.97298e-05	0.00329416	KRT7	protein_coding	Unique
Adipocyte_vs_MSC	ENSSSCG00000039010	28.1078	-4.76248	1.13809	-4.18464	2.85615e-05	0.0015929	WNT7A	protein_coding	Unique
Adipocyte_vs_MSC	ENSSSCG00000039025	9.28684	4.25508	1.20809	3.52214	0.00042807	0.0109535	FREM1	protein_coding	Unique
Adipocyte_vs_MSC	ENSSSCG00000039053	365.69	-4.62259	1.20135	-3.84783	0.000119171	0.00445382	VGF	protein_coding	Osteocyte vs BM-MSC test
Adipocyte_vs_MSC	ENSSSCG00000039056	3442.41	-2.12939	0.412276	-5.16495	2.40508e-07	4.56053e-05	GAS7	protein_coding	Unique
Adipocyte_vs_MSC	ENSSSCG00000039103	136.691	8.56095	1.37196	6.23994	4.37749e-10	5.25708e-07	ADIPOQ	protein_coding	Unique
Adipocyte_vs_MSC	ENSSSCG00000039245	39.843	3.82997	0.806449	4.74918	2.04244e-06	0.000227114	RIMS3	protein_coding	Unique
Adipocyte_vs_MSC	ENSSSCG00000039358	4.37306	5.70619	1.84201	3.0978	0.00194961	0.0309976	SUSD5	protein_coding	Unique
Adipocyte_vs_MSC	ENSSSCG00000039651	3423.79	-3.05281	0.921992	-3.3111	0.000929294	0.0188093	SLC2A5	protein_coding	Unique
Adipocyte_vs_MSC	ENSSSCG00000039704	36.1867	2.95106	0.771308	3.82604	0.00013022	0.00472941	ENSSSCG00000039704	lncRNA	Unique
Adipocyte_vs_MSC	ENSSSCG00000039797	51.1434	3.41611	0.598328	5.70942	1.13359e-08	4.98059e-06	APCDD1	protein_coding	Unique
Adipocyte_vs_MSC	ENSSSCG00000039802	61.6302	2.62257	0.527747	4.96938	6.71674e-07	9.6028e-05	FBXL2	protein_coding	Unique
Adipocyte_vs_MSC	ENSSSCG00000040013	799.786	2.1408	0.442102	4.84234	1.28321e-06	0.000160526	MTUS1	protein_coding	Osteocyte vs BM-MSC test
Adipocyte_vs_MSC	ENSSSCG00000040080	102.215	2.70243	0.776761	3.4791	0.000503103	0.0123137	PTGDS	protein_coding	Osteocyte vs BM-MSC test
Adipocyte_vs_MSC	ENSSSCG00000040095	306.184	-3.26488	0.898849	-3.63229	0.000280914	0.0082551	GPR35	protein_coding	Unique
Adipocyte_vs_MSC	ENSSSCG00000040160	4.43972	5.18853	1.3387	3.87579	0.000106281	0.00408219	MMP24	protein_coding	Unique
Adipocyte_vs_MSC	ENSSSCG00000040162	7331.72	2.05269	0.665088	3.08634	0.00202636	0.0318802	NUPR1	protein_coding	Osteocyte vs BM-MSC test
Adipocyte_vs_MSC	ENSSSCG00000040172	14.8584	-4.52919	1.55411	-2.91433	0.00356453	0.0465301	THSD7B	protein_coding	Unique
Adipocyte_vs_MSC	ENSSSCG00000040300	4.60636	-4.70472	1.30702	-3.59957	0.000318742	0.0089716	RGS13	protein_coding	Unique
Adipocyte_vs_MSC	ENSSSCG00000040366	429.788	-2.82332	0.510542	-5.53004	3.20154e-08	1.06925e-05	ADAMTSL1	protein_coding	Unique
Adipocyte_vs_MSC	ENSSSCG00000040413	8.35016	5.34107	1.3338	4.00439	6.21764e-05	0.00280713	ENSSSCG00000040413	lncRNA	Osteocyte vs BM-MSC test
Adipocyte_vs_MSC	ENSSSCG00000040466	7.02494	3.97409	1.33217	2.98316	0.00285286	0.0398692	ENSSSCG00000040466	pseudogene	Unique
Adipocyte_vs_MSC	ENSSSCG00000040513	610.215	8.62441	1.59234	5.41617	6.08886e-08	1.74103e-05	AQP3	protein_coding	Chondrocyte vs BM-MSC test
Adipocyte_vs_MSC	ENSSSCG00000040554	217.296	6.34413	1.10064	5.76402	8.21324e-09	3.89351e-06	COL9A3	protein_coding	Unique
Adipocyte_vs_MSC	ENSSSCG00000040581	262.237	3.28422	0.801778	4.09617	4.20039e-05	0.00211949	CISH	protein_coding	Unique
Adipocyte_vs_MSC	ENSSSCG00000040638	348.114	3.27096	0.822685	3.97596	7.00952e-05	0.00303532	DIO2	protein_coding	Osteocyte vs BM-MSC test
Adipocyte_vs_MSC	ENSSSCG00000040650	8.27236	-4.30441	1.20021	-3.58636	0.00033532	0.00930732	KCNH1	protein_coding	Unique
Adipocyte_vs_MSC	ENSSSCG00000040652	70.9851	-5.51873	1.69839	-3.24938	0.00115656	0.0217704	CBLN1	protein_coding	Osteocyte vs BM-MSC test
Adipocyte_vs_MSC	ENSSSCG00000041467	15.7353	2.11628	0.697298	3.03497	0.00240557	0.0356071	CCDC194	protein_coding	Chondrocyte vs BM-MSC test
Adipocyte_vs_MSC	ENSSSCG00000042044	3.88225	3.93638	1.22538	3.21238	0.00131639	0.0234469	ENSSSCG00000042044	lncRNA	Unique
Adipocyte_vs_MSC	ENSSSCG00000044141	584.252	-2.13191	0.463184	-4.60272	4.17002e-06	0.000406048	PHLDA1	protein_coding	Unique
Adipocyte_vs_MSC	ENSSSCG00000044246	14.8796	2.25437	0.757187	2.9773	0.00290804	0.0404208	ENSSSCG00000044246	lncRNA	Osteocyte vs BM-MSC test
Adipocyte_vs_MSC	ENSSSCG00000044623	14.2115	2.22586	0.762426	2.91944	0.00350656	0.0460534	ENSSSCG00000044623	protein_coding	Unique
Adipocyte_vs_MSC	ENSSSCG00000044700	31698.1	2.39431	0.74942	3.19488	0.0013989	0.0244896	COL4A1	protein_coding	Osteocyte vs BM-MSC test
Adipocyte_vs_MSC	ENSSSCG00000044762	25.759	-3.03871	0.868707	-3.49797	0.000468812	0.0116808	CCL11	protein_coding	Unique
Adipocyte_vs_MSC	ENSSSCG00000044986	5.19521	3.95277	1.30283	3.03398	0.00241351	0.0356954	ENSSSCG00000044986	lncRNA	Osteocyte vs BM-MSC test
Adipocyte_vs_MSC	ENSSSCG00000045171	6.01321	6.10754	1.68036	3.63466	0.000278351	0.00819316	ENSSSCG00000045171	lncRNA	Osteocyte vs BM-MSC test
Adipocyte_vs_MSC	ENSSSCG00000046085	2.39643	-4.25795	1.35839	-3.13457	0.00172108	0.0286228	ENSSSCG00000046085	protein_coding	Unique
Adipocyte_vs_MSC	ENSSSCG00000046471	99.1158	-3.38464	0.851618	-3.97436	7.05687e-05	0.00304457	CC2D2B	protein_coding	Unique
Adipocyte_vs_MSC	ENSSSCG00000047932	113.442	2.60419	0.541388	4.81021	1.50773e-06	0.000183858	HSPA6	protein_coding	Osteocyte vs BM-MSC test
Adipocyte_vs_MSC	ENSSSCG00000049630	520.593	2.68105	0.63255	4.23847	2.25045e-05	0.00135584	DEPTOR	protein_coding	Osteocyte vs BM-MSC test
Adipocyte_vs_MSC	ENSSSCG00000050339	27.0873	-2.92132	0.864785	-3.37809	0.00072992	0.0160156	ENSSSCG00000050339	lncRNA	Chondrocyte vs BM-MSC test
Adipocyte_vs_MSC	ENSSSCG00000050750	31.9793	5.71663	1.4246	4.0128	6.0002e-05	0.00272948	ENSSSCG00000050750	lncRNA	Unique
Adipocyte_vs_MSC	ENSSSCG00000050998	2195.69	2.18278	0.371542	5.87491	4.23063e-09	2.54035e-06	DDIT3	protein_coding	Unique
Adipocyte_vs_MSC	ENSSSCG00000052114	4.8164	-2.47487	0.818902	-3.02218	0.00250959	0.0366055	ENSSSCG00000052114	lncRNA	Osteocyte vs BM-MSC test
Adipocyte_vs_MSC	ENSSSCG00000052301	75.1304	2.71468	0.732604	3.70552	0.000210958	0.00666702	NRG4	protein_coding	Unique
Adipocyte_vs_MSC	ENSSSCG00000052515	11.1049	-2.313	0.73189	-3.16031	0.00157603	0.0267331	ENSSSCG00000052515	lncRNA	Unique
Adipocyte_vs_MSC	ENSSSCG00000052556	32.4776	-3.18654	0.763377	-4.17427	2.98947e-05	0.00165006	ENSSSCG00000052556	lncRNA	Unique
Adipocyte_vs_MSC	ENSSSCG00000052569	62.4525	-3.19318	1.07249	-2.97734	0.00290761	0.0404208	TMEM190	protein_coding	Unique
Adipocyte_vs_MSC	ENSSSCG00000052601	67.1644	-4.68479	1.3098	-3.57672	0.000347937	0.00953993	MYOZ2	protein_coding	Unique
Adipocyte_vs_MSC	ENSSSCG00000052889	30881	2.31786	0.688329	3.36737	0.000758881	0.0164309	CTSK	protein_coding	Unique
Adipocyte_vs_MSC	ENSSSCG00000052963	1205.99	2.98834	0.554191	5.39225	6.95808e-08	1.84328e-05	SSH2	protein_coding	Unique
Adipocyte_vs_MSC	ENSSSCG00000053045	22.7163	-2.57051	0.610603	-4.2098	2.55599e-05	0.00150469	ENSSSCG00000053045	lncRNA	Unique
Adipocyte_vs_MSC	ENSSSCG00000053345	5.35358	2.72039	0.927667	2.93251	0.00336232	0.0448659	ENSSSCG00000053345	lncRNA	Unique
Adipocyte_vs_MSC	ENSSSCG00000053422	1482.32	-3.79348	0.842756	-4.50128	6.75447e-06	0.00056331	THBD	protein_coding	Unique
Adipocyte_vs_MSC	ENSSSCG00000053444	69.056	9.97022	2.20542	4.52077	6.16142e-06	0.000521088	ENSSSCG00000053444	protein_coding	Unique
Adipocyte_vs_MSC	ENSSSCG00000053447	5.39745	-3.80249	1.13581	-3.34781	0.000814531	0.0171815	ENSSSCG00000053447	protein_coding	Unique
Adipocyte_vs_MSC	ENSSSCG00000053534	9.22542	-2.84274	0.71401	-3.98137	6.85187e-05	0.00300315	ENSSSCG00000053534	lncRNA	Unique
Adipocyte_vs_MSC	ENSSSCG00000053658	1044.66	3.13483	0.632004	4.96014	7.04441e-07	9.91391e-05	NREP	protein_coding	Unique
Adipocyte_vs_MSC	ENSSSCG00000054142	3.46252	-3.85463	1.18448	-3.25428	0.00113679	0.021488	ENSSSCG00000054142	protein_coding	Unique
Adipocyte_vs_MSC	ENSSSCG00000054525	7.36902	4.35628	1.39493	3.12294	0.00179052	0.0294024	ENSSSCG00000054525	lncRNA	Unique
Adipocyte_vs_MSC	ENSSSCG00000054590	13.8357	-3.92609	1.22533	-3.20411	0.00135481	0.0238568	MAP1LC3C	protein_coding	Unique
Adipocyte_vs_MSC	ENSSSCG00000054656	208.646	-3.65444	0.917501	-3.98304	6.80397e-05	0.00299674	TFCP2L1	protein_coding	Unique
Adipocyte_vs_MSC	ENSSSCG00000054932	11.295	5.90617	1.3328	4.43141	9.36187e-06	0.000711582	ENSSSCG00000054932	lncRNA	All
Adipocyte_vs_MSC	ENSSSCG00000054939	82.5057	2.46987	0.855586	2.88676	0.0038923	0.0495169	TAFA3	protein_coding	Unique
Adipocyte_vs_MSC	ENSSSCG00000054988	9.96117	3.57968	1.17677	3.04194	0.00235055	0.0351393	ENSSSCG00000054988	lncRNA	Unique
Adipocyte_vs_MSC	ENSSSCG00000055210	640.178	2.73477	0.466917	5.85708	4.71078e-09	2.73742e-06	ENSSSCG00000055210	lncRNA	Unique
Adipocyte_vs_MSC	ENSSSCG00000055281	10.3367	2.51535	0.858883	2.92863	0.00340457	0.0451952	ENSSSCG00000055281	lncRNA	Osteocyte vs BM-MSC test
Adipocyte_vs_MSC	ENSSSCG00000055388	14.6598	-5.34416	1.27603	-4.18813	2.81264e-05	0.00157473	ENSSSCG00000055388	lncRNA	Unique
Adipocyte_vs_MSC	ENSSSCG00000055525	23.7403	2.17553	0.658635	3.30308	0.000956274	0.0191613	ENSSSCG00000055525	lncRNA	Unique
Adipocyte_vs_MSC	ENSSSCG00000056297	334.908	-3.49748	1.02853	-3.40046	0.000672737	0.015073	ENSSSCG00000056297	lncRNA	Unique
Adipocyte_vs_MSC	ENSSSCG00000057372	48.9993	4.48729	1.26106	3.55836	0.000373177	0.0100236	OCA2	protein_coding	Osteocyte vs BM-MSC test
Adipocyte_vs_MSC	ENSSSCG00000057586	7.99367	4.67411	1.39346	3.35431	0.000795641	0.0169818	ENSSSCG00000057586	lncRNA	Unique
Adipocyte_vs_MSC	ENSSSCG00000058216	315.053	6.06698	1.61772	3.75033	0.000176604	0.00596532	IGFBP3	protein_coding	Osteocyte vs BM-MSC test
Adipocyte_vs_MSC	ENSSSCG00000058816	114.207	-5.54111	1.79325	-3.08997	0.00200175	0.0315757	KRT19	protein_coding	Unique
Adipocyte_vs_MSC	ENSSSCG00000058887	225.815	-2.74509	0.706171	-3.88729	0.000101369	0.00394399	ENSSSCG00000058887	lncRNA	Unique
Adipocyte_vs_MSC	ENSSSCG00000058944	2.78466	-3.93961	1.34653	-2.92576	0.00343616	0.0454258	ENSSSCG00000058944	lncRNA	Osteocyte vs BM-MSC test
Adipocyte_vs_MSC	ENSSSCG00000058961	64.4616	-3.42627	1.15323	-2.97102	0.00296812	0.0410974	ENSSSCG00000058961	lncRNA	Unique
Adipocyte_vs_MSC	ENSSSCG00000059727	132.66	3.27904	0.862117	3.80347	0.000142683	0.00503978	ENSSSCG00000059727	lncRNA	Chondrocyte vs BM-MSC test
Adipocyte_vs_MSC	ENSSSCG00000059783	66.7493	2.27383	0.722473	3.14728	0.00164796	0.0278223	ENSSSCG00000059783	lncRNA	Unique
Adipocyte_vs_MSC	ENSSSCG00000060233	91.3495	-2.07231	0.476802	-4.34628	1.38469e-05	0.000955699	ENSSSCG00000060233	lncRNA	Unique
Adipocyte_vs_MSC	ENSSSCG00000060360	196.225	-3.0054	0.999609	-3.00657	0.00264213	0.03801	ENSSSCG00000060360	lncRNA	Unique
Adipocyte_vs_MSC	ENSSSCG00000060480	27.794	-4.06697	0.886502	-4.58766	4.48239e-06	0.000420551	CDX1	protein_coding	Unique
Adipocyte_vs_MSC	ENSSSCG00000060620	19.1246	2.23778	0.49295	4.53956	5.63713e-06	0.000499701	IL20RB	protein_coding	Unique
Adipocyte_vs_MSC	ENSSSCG00000060760	7.23791	2.39892	0.792119	3.02848	0.00245786	0.0360847	ENSSSCG00000060760	lncRNA	Unique
Adipocyte_vs_MSC	ENSSSCG00000061477	466.341	5.60244	0.922831	6.07093	1.27174e-09	1.09091e-06	ENSSSCG00000061477	lncRNA	Osteocyte vs BM-MSC test
Adipocyte_vs_MSC	ENSSSCG00000061570	20.7988	-2.21541	0.657889	-3.36746	0.000758643	0.0164309	ENSSSCG00000061570	lncRNA	Unique
Adipocyte_vs_MSC	ENSSSCG00000061957	439.958	3.53852	1.04787	3.37686	0.000733172	0.0160674	ENSSSCG00000061957	protein_coding	Osteocyte vs BM-MSC test
Adipocyte_vs_MSC	ENSSSCG00000062190	15.1292	2.06745	0.544368	3.79789	0.000145935	0.00512453	ENSSSCG00000062190	lncRNA	Unique
Adipocyte_vs_MSC	ENSSSCG00000062259	895.825	2.14807	0.56609	3.79456	0.000147904	0.00518356	ICAM2	protein_coding	Unique
Adipocyte_vs_MSC	ENSSSCG00000062479	133.746	2.50013	0.549809	4.54728	5.43448e-06	0.000484638	ENSSSCG00000062479	lncRNA	Osteocyte vs BM-MSC test
Adipocyte_vs_MSC	ENSSSCG00000062857	5.71098	-2.63071	0.909665	-2.89196	0.00382848	0.0489816	ENSSSCG00000062857	lncRNA	Unique
Adipocyte_vs_MSC	ENSSSCG00000063044	10.1789	7.19583	2.33912	3.0763	0.00209588	0.0324636	ENSSSCG00000063044	protein_coding	Unique
Adipocyte_vs_MSC	ENSSSCG00000063254	5.73563	-3.03305	0.98321	-3.08485	0.00203658	0.0319295	ENSSSCG00000063254	lncRNA	Unique
Adipocyte_vs_MSC	ENSSSCG00000063417	9.7249	-3.34183	1.02103	-3.27301	0.00106409	0.020523	ENSSSCG00000063417	protein_coding	Unique
Adipocyte_vs_MSC	ENSSSCG00000063553	18.3591	22.3502	4.13915	5.39971	6.67483e-08	1.80089e-05	ENSSSCG00000063553	lncRNA	Osteocyte vs BM-MSC test
