# Supplementary material for: Deciphering transcriptome patterns in porcine mesenchymal stem cells promoting phenotypic maintenance and differentiation by key driver genes
Source: Front Cell Dev Biol. 2024 Nov 6;12:1478757. doi: 10.3389/fcell.2024.1478757 (PMC11576426; doi:10.3389/fcell.2024.1478757)
Supplement: Supplementary file 10 [file Table1.xlsx]

## Sheet: Sheet1
Supplementary Table S1 Summary of samples used in this study. Sampled porcine BM-MSC including animal IDs, cell type and passage numbers are given. In addition, RNA integrity number (RIN), read length, number of the sequenced reads, percentage of the mapped reads, accession numbers are displayed.
Animal ID	Cell type	Passage number	RNA integrity number	Sequencing strategy	Read length (bp)	Number of million reads per sample	Mapped reads (%)	Bioproject	Biosample	Run accession
ML2	MSC	P5	9.7	Paired-end	100	86.5171	0.9725	PRJNA1146304	SAMN43089529	SRR30184029
ML3	MSC	P5	9.8	Paired-end	100	84.9916	0.9744	PRJNA1146304	SAMN43089530	SRR30184028
ML4	MSC	P5	9.9	Paired-end	100	89.2293	0.974	PRJNA1146304	SAMN43089531	SRR30184027
ML2	Adipocyte	P0(4)	9.8	Paired-end	100	87.3647	0.9728	PRJNA1146304	SAMN43089517	SRR30184033
ML2	Adipocyte	P0(5)	9.6	Paired-end	100	83.466	0.974	PRJNA1146304	SAMN43089518	SRR30184032
ML3	Adipocyte	P0(4)	9.6	Paired-end	100	89.0937	0.9724	PRJNA1146304	SAMN43089519	SRR30184021
ML3	Adipocyte	P0(5)	9.9	Paired-end	100	97.8403	0.9669	PRJNA1146304	SAMN43089520	SRR30184016
ML4	Adipocyte	p2(4)	9.8	Paired-end	100	79.2622	0.9658	PRJNA1146304	SAMN43089521	SRR30184015
ML4	Adipocyte	p0(5)	9.9	Paired-end	100	99.7388	0.9718	PRJNA1146304	SAMN43089522	SRR30184014
ML2	Chondrocyte	p0(4)	9.7	Paired-end	100	101.23	0.9739	PRJNA1146304	SAMN43089523	SRR30184013
ML2	Chondrocyte	p0(5)	9.3	Paired-end	100	113.503	0.9705	PRJNA1146304	SAMN43089524	SRR30184012
ML3	Chondrocyte	p0(4)	9.8	Paired-end	100	77.8383	0.9285	PRJNA1146304	SAMN43089525	SRR30184011
ML3	Chondrocyte	p0(5)	9.6	Paired-end	100	107.028	0.9702	PRJNA1146304	SAMN43089526	SRR30184010
ML4	Chondrocyte	p2(5)	9.9	Paired-end	100	105.841	0.9715	PRJNA1146304	SAMN43089527	SRR30184031
ML4	Chondrocyte	p0(5)	10	Paired-end	100	84.0084	0.9067	PRJNA1146304	SAMN43089528	SRR30184030
ML2	Osteocyte	p0(4)	9.5	Paired-end	100	83.8389	0.972	PRJNA1146304	SAMN43089532	SRR30184026
ML2	Osteocyte	p0(5)	8.8	Paired-end	100	113.672	0.9665	PRJNA1146304	SAMN43089533	SRR30184025
ML3	Osteocyte	p0(4)	9.1	Paired-end	100	105.061	0.968	PRJNA1146304	SAMN43089534	SRR30184024
ML3	Osteocyte	p0(5)	9	Paired-end	100	88.3139	0.9753	PRJNA1146304	SAMN43089535	SRR30184023
ML4	Osteocyte	p2(4)	9.5	Paired-end	100	94.7553	0.9737	PRJNA1146304	SAMN43089536	SRR30184022
ML4	Osteocyte	p0(5)	9.1	Paired-end	100	109.536	0.9728	PRJNA1146304	SAMN43089537	SRR30184020
ML5	PBMC	NA	7.4	Paired-end	100	95.3994	0.9596	PRJNA1146304	SAMN43089538	SRR30184019
ML6	PBMC	NA	7.1	Paired-end	100	18.4086	0.9501	PRJNA1146304	SAMN43089539	SRR30184018
ML7	PBMC	NA	6.2	Paired-end	100	91.1956	0.9542	PRJNA1146304	SAMN43089540	SRR30184017
