# Supplementary material for: Deciphering transcriptome patterns in porcine mesenchymal stem cells promoting phenotypic maintenance and differentiation by key driver genes
Source: Front Cell Dev Biol. 2024 Nov 6;12:1478757. doi: 10.3389/fcell.2024.1478757 (PMC11576426; doi:10.3389/fcell.2024.1478757)
Supplement: Supplementary file 11 [file Table10.xlsx]

## Sheet: Sheet1
Supplementary Table S10 Results of exon usage from PBMC vs BM-MSC analysis. The table displays the significant exon usage list (p-value < 0.05) of annotated Ensembl ID and exon ID followed by base mean and dispersion of samples for BM-MSC and PBMC normalized counts as well as the log2FC. Additionally the genomic data, gene name and type as well as the raw counts are shown.
Ensembl ID	ExonID	exonBaseMean	dispersion	stat	pvalue	padj	MSC	PBMC	log2fold PBMC_vs_MSC	genomicData.seqnames	genomicData.start	genomicData.end	genomicData.width	genomicData.strand	Gene name	Gene type	countData_MSC183	countData_MSC225	countData_MSC267	countData_PBMC17797	countData_PBMC6785
ENSSSCG00000000002	E005	16.6379	0.0120458	9.89054	0.00166131	0.0218341	6.33897	3.78711	-1.50581	5	3230771	3231001	231	-	GTSE1	protein_coding	44	29	8	4	4
ENSSSCG00000000003	E001	140.673	0.00955431	10.0068	0.00155962	0.0207852	15.539	18.412	0.561178	5	3248346	3248773	428	-	TTC38	protein_coding	154	103	70	180	188
ENSSSCG00000000018	E006	115.89	0.00192362	8.13532	0.00434112	0.0456432	15.8659	13.8517	-0.436007	5	4183799	4183924	126	+	KIAA0930	protein_coding	118	171	169	63	82
ENSSSCG00000000018	E013	756.321	0.000707621	13.378	0.000254594	0.00476031	31.4168	33.0244	0.215002	5	4190109	4191630	1522	+	KIAA0930	protein_coding	703	977	900	530	749
ENSSSCG00000000019	E001	387.024	0.0147437	106.13	6.90459e-25	2.10075e-22	33.2171	17.5469	-2.40357	5	4197544	4200115	2572	-	NUP50	protein_coding	560	552	413	262	231
ENSSSCG00000000019	E004	476.461	0.00183502	13.341	0.000259662	0.0048408	26.1057	27.6482	0.224105	5	4204439	4204520	82	-	NUP50	protein_coding	267	230	275	801	734
ENSSSCG00000000019	E005	1136.4	0.0018363	21.1895	4.16043e-06	0.000137381	35.3517	36.9643	0.206826	5	4206175	4206837	663	-	NUP50	protein_coding	631	589	637	2004	1655
ENSSSCG00000000019	E008	20.4772	0.00958025	33.1637	8.47175e-09	5.01354e-07	3.34027	7.81354	2.48965	5	4214723	4214806	84	-	NUP50	protein_coding	4	0	5	43	43
ENSSSCG00000000019	E009	9.51369	0.0202206	11.01	0.000906214	0.0134349	2.73105	5.29513	1.92597	5	4215012	4215018	7	-	NUP50	protein_coding	1	2	3	24	15
ENSSSCG00000000024	E001	23.3004	0.00613533	8.96806	0.0027474	0.0321917	6.24242	8.52786	0.925557	5	4906685	4907034	350	-	PARVB	protein_coding	20	14	19	29	33
ENSSSCG00000000024	E002	202.864	0.00829518	10.2745	0.00134885	0.0185047	18.2632	21.5856	0.578513	5	4907625	4909725	2101	-	PARVB	protein_coding	230	129	170	201	280
ENSSSCG00000000024	E015	4.35884	0.0704436	26.0314	3.35917e-07	1.43763e-05	0.0415465	4.89967	13.7818	5	4980458	4980727	270	-	PARVB	protein_coding	0	0	0	11	9
ENSSSCG00000000025	E001	517.542	0.000725775	16.394	5.1449e-05	0.00124137	10.6031	8.34869	-0.721754	5	4873153	4874345	1193	-	PARVG	protein_coding	2	0	2	1163	1190
ENSSSCG00000000031	E008	4.37529	0.443816	8.03645	0.00458454	0.0475804	0.725816	5.68202	5.96146	5	5751156	5751456	301	+	MCAT	protein_coding	1	0	0	1	17
ENSSSCG00000000034	E018	29.2655	0.0160275	96.1179	1.08244e-22	2.85313e-20	4.48645	13.5637	3.31493	5	5719004	5720440	1437	+	TTLL12	protein_coding	17	7	24	47	47
ENSSSCG00000000034	E019	3.32367	0.0648471	19.587	9.61217e-06	0.000288465	1.30254	5.03979	3.92199	5	5720527	5720724	198	+	TTLL12	protein_coding	0	1	3	7	5
ENSSSCG00000000035	E005	38.4606	0.0219327	12.5315	0.000400142	0.00690942	7.73553	3.48082	-2.34013	5	5797836	5797867	32	+	TTLL1	protein_coding	94	68	43	0	4
ENSSSCG00000000035	E009	4.93674	0.0248978	41.0325	1.49719e-10	1.18765e-08	1.54948	6.88468	4.33717	5	5808237	5808379	143	+	TTLL1	protein_coding	4	2	2	9	7
ENSSSCG00000000036	E017	77.9201	0.00438252	112.397	2.92461e-26	9.74973e-24	6.92	15.2246	2.41231	5	5979956	5980361	406	+	PACSIN2	protein_coding	12	12	20	162	157
ENSSSCG00000000037	E024	14.4064	0.044222	41.1452	1.41328e-10	1.1275e-08	3.0397	9.73824	3.4239	5	6050900	6055091	4192	+	ARFGAP3	protein_coding	5	10	6	24	24
ENSSSCG00000000038	E005	1001.01	0.00153684	18.0213	2.18442e-05	0.000591365	29.6483	26.1901	-0.493269	5	6156939	6157011	73	+	CYB5R3	protein_coding	1365	1636	2156	142	140
ENSSSCG00000000038	E010	12.095	0.0127206	137.558	9.10599e-32	4.09323e-29	1.92622	11.751	5.31886	5	6160674	6160677	4	+	CYB5R3	protein_coding	2	7	5	19	24
ENSSSCG00000000038	E011	47.4932	0.00318553	637.462	1.19086e-140	9.21909e-137	3.24873	22.1507	5.89309	5	6161846	6162043	198	+	CYB5R3	protein_coding	13	10	17	89	94
ENSSSCG00000000038	E016	1077.61	0.00569323	10.49	0.00120024	0.0168397	30.4169	26.8679	-0.500024	5	6169090	6169278	189	+	CYB5R3	protein_coding	1709	1757	2081	125	175
ENSSSCG00000000039	E001	185.511	0.0639897	68.1953	1.48076e-16	2.32541e-14	21.3958	4.17448	-5.04069	5	6169401	6169415	15	+	POLDIP3	protein_coding	437	229	343	3	8
ENSSSCG00000000039	E003	29.0967	0.00525638	217.719	2.84379e-49	2.70189e-46	2.39792	13.4235	5.10058	5	6171668	6171817	150	+	POLDIP3	protein_coding	2	4	4	68	57
ENSSSCG00000000039	E004	40.0686	0.00556712	248.774	4.80613e-56	5.94431e-53	3.30054	15.3683	4.60674	5	6172231	6172398	168	+	POLDIP3	protein_coding	7	5	7	100	69
ENSSSCG00000000039	E008	66.2797	0.0110334	40.4126	2.05609e-10	1.59528e-08	9.44054	15.3529	1.51225	5	6178702	6179740	1039	+	POLDIP3	protein_coding	44	51	67	87	81
ENSSSCG00000000039	E009	8.61716	0.0534857	36.6754	1.39526e-09	9.38652e-08	1.69818	7.40233	4.28716	5	6180379	6180436	58	+	POLDIP3	protein_coding	1	3	1	25	11
ENSSSCG00000000039	E010	11.2722	0.0164015	37.968	7.19138e-10	5.08855e-08	2.93421	7.73941	2.83718	5	6181816	6181983	168	+	POLDIP3	protein_coding	2	5	8	20	19
ENSSSCG00000000039	E021	9.97657	0.227541	12.6688	0.000371812	0.00650787	2.13536	7.73184	3.75433	5	6199592	6199606	15	+	POLDIP3	protein_coding	3	0	5	12	26
ENSSSCG00000000040	E005	115.243	0.00625196	15.5205	8.16132e-05	0.00184202	7.16432	11.211	1.34778	5	6634029	6635034	1006	-	SEPTIN3	protein_coding	2	3	10	304	215
ENSSSCG00000000045	E005	403.387	0.00448994	10.8976	0.000962913	0.0141153	24.2223	26.6107	0.357552	5	6566714	6567647	934	+	NDUFA6	protein_coding	567	510	442	333	246
ENSSSCG00000000050	E006	70.5769	0.0360508	8.29154	0.00398302	0.0428305	9.76026	13.8233	1.07569	5	6580157	6581304	1148	+	NAGA	protein_coding	25	33	37	117	125
ENSSSCG00000000058	E003	92.469	0.0469952	29.3622	6.00372e-08	3.00938e-06	8.14596	16.7619	2.24162	5	6896217	6896305	89	+	SNU13	protein_coding	24	31	11	223	148
ENSSSCG00000000058	E005	1282.81	0.00125669	19.4657	1.0242e-05	0.000305262	37.8036	38.8024	0.125836	5	6898814	6899080	267	+	SNU13	protein_coding	1112	821	852	2103	1473
ENSSSCG00000000058	E006	1717.94	0.00685258	10.0997	0.00148294	0.0199772	43.7472	40.1405	-0.443698	5	6899232	6900015	784	+	SNU13	protein_coding	2077	1326	1238	2451	1582
ENSSSCG00000000063	E002	8.33144	0.0307881	16.6999	4.37842e-05	0.00108114	2.99726	6.44442	2.23338	5	6999174	7000406	1233	+	POLR3H	protein_coding	8	2	9	8	14
ENSSSCG00000000063	E003	69.748	0.0120877	8.08753	0.00445709	0.0465652	11.7559	10.2202	-0.42916	5	7000407	7000890	484	+	POLR3H	protein_coding	113	94	105	16	41
ENSSSCG00000000064	E001	247.962	0.0222577	50.1483	1.42555e-12	1.46652e-10	15.4672	27.6503	2.05441	5	7008719	7014288	5570	-	ACO2	protein_coding	126	120	185	378	394
ENSSSCG00000000064	E024	5.08309	0.0243575	22.9582	1.65565e-06	6.03536e-05	1.58723	5.3419	3.52134	5	7065200	7065420	221	-	ACO2	protein_coding	1	1	2	11	9
ENSSSCG00000000066	E002	584.445	0.000638801	70.3984	4.84598e-17	7.88262e-15	28.1064	31.5345	0.474031	5	7253646	7258334	4689	-	L3MBTL2	protein_coding	529	449	429	764	731
ENSSSCG00000000066	E005	16.8379	0.0256234	12.6221	0.000381204	0.00664166	4.4554	7.73117	1.62036	5	7258496	7258756	261	-	L3MBTL2	protein_coding	7	7	10	22	34
ENSSSCG00000000066	E007	16.1358	0.00935405	52.5561	4.1813e-13	4.56866e-11	2.73813	8.34184	3.26115	5	7259447	7260063	617	-	L3MBTL2	protein_coding	5	3	1	33	33
ENSSSCG00000000066	E014	47.5675	0.00287248	8.40702	0.00373774	0.040791	11.2949	9.20171	-0.623518	5	7262669	7262745	77	-	L3MBTL2	protein_coding	55	57	51	41	40
ENSSSCG00000000068	E004	328.381	0.000731024	10.0378	0.00153361	0.0205079	21.0704	22.7988	0.282166	5	7318653	7318817	165	-	EP300	protein_coding	73	120	146	658	563
ENSSSCG00000000071	E006	52.3396	0.0306527	13.7296	0.000211099	0.00408671	8.67434	13.1597	1.27579	5	7588306	7590680	2375	+	ST13	protein_coding	42	42	26	77	70
ENSSSCG00000000071	E007	685.581	0.000688045	20.7819	5.14673e-06	0.000165939	32.5069	29.3937	-0.423485	5	7590681	7590738	58	+	ST13	protein_coding	839	728	958	556	480
ENSSSCG00000000071	E008	1.28624	0.115419	9.38122	0.00219219	0.0271038	0.0417651	2.76749	12.1061	5	7591685	7591830	146	+	ST13	protein_coding	0	0	0	4	2
ENSSSCG00000000071	E015	1460.99	0.00146669	15.1078	0.000101543	0.002219	39.2077	40.6642	0.181381	5	7608657	7608773	117	+	ST13	protein_coding	1595	1212	1795	1603	1269
ENSSSCG00000000071	E016	1115.1	0.000894301	30.4559	3.41534e-08	1.8e-06	35.8951	37.8691	0.251588	5	7610827	7610875	49	+	ST13	protein_coding	1174	911	1352	1221	1029
ENSSSCG00000000071	E017	22.7465	0.0137181	18.9626	1.33303e-05	0.000385438	5.59914	9.04289	1.4211	5	7614468	7614531	64	+	ST13	protein_coding	18	9	18	29	37
ENSSSCG00000000071	E018	865.514	0.000597016	21.5712	3.40926e-06	0.000114937	33.3128	34.6963	0.181251	5	7614532	7614555	24	+	ST13	protein_coding	939	742	1039	875	820
ENSSSCG00000000071	E019	1436.41	0.000251976	22.7707	1.82524e-06	6.57219e-05	39.2821	40.1115	0.103443	5	7614556	7614665	110	+	ST13	protein_coding	1606	1292	1724	1503	1231
ENSSSCG00000000075	E002	6.20638	0.0269498	8.32262	0.00391544	0.0422865	0.0509552	3.44104	12.1639	5	7960124	7960276	153	+	MRTFA	protein_coding	0	0	0	12	16
ENSSSCG00000000076	E002	33.3725	0.0427583	37.7616	7.99415e-10	5.60911e-08	3.17876	12.7503	4.12236	5	7968414	7970251	1838	-	SGSM3	protein_coding	2	8	4	53	85
ENSSSCG00000000076	E004	1117.04	0.0125443	221.778	3.70297e-50	3.60001e-47	22.7977	45.2963	3.01133	5	7973082	7976098	3017	-	SGSM3	protein_coding	354	330	250	2112	2193
ENSSSCG00000000076	E005	140.524	0.0166428	17.345	3.11713e-05	0.000807287	17.3314	16.2269	-0.217253	5	7976099	7976603	505	-	SGSM3	protein_coding	202	141	142	138	102
ENSSSCG00000000076	E007	66.8369	0.00573892	26.3418	2.86031e-07	1.24142e-05	12.4216	11.4985	-0.239288	5	7976847	7976907	61	-	SGSM3	protein_coding	101	70	60	53	59
ENSSSCG00000000076	E008	99.0951	0.00722821	36.5184	1.51232e-09	1.01122e-07	15.1152	13.3991	-0.383987	5	7977012	7977134	123	-	SGSM3	protein_coding	146	118	91	80	76
ENSSSCG00000000076	E009	81.8114	0.0127847	26.3647	2.82657e-07	1.22805e-05	13.9673	12.1203	-0.445088	5	7977789	7977874	86	-	SGSM3	protein_coding	102	102	94	73	53
ENSSSCG00000000076	E010	77.2392	0.00210435	38.6392	5.09848e-10	3.69391e-08	13.211	12.4041	-0.19723	5	7977952	7978000	49	-	SGSM3	protein_coding	93	91	80	66	66
ENSSSCG00000000076	E011	71.5451	0.00252618	14.9225	0.000112016	0.00241082	12.1167	12.843	0.181458	5	7978113	7978183	71	-	SGSM3	protein_coding	79	69	71	57	85
ENSSSCG00000000076	E012	98.7832	0.00224221	27.3206	1.72363e-07	7.86287e-06	14.313	14.5591	0.054457	5	7978342	7978494	153	-	SGSM3	protein_coding	122	88	105	80	107
ENSSSCG00000000076	E013	77.3439	0.00337699	18.398	1.79247e-05	0.000497895	12.7384	13.0923	0.085878	5	7978676	7978725	50	-	SGSM3	protein_coding	103	72	69	62	86
ENSSSCG00000000076	E014	83.9711	0.00607451	16.1992	5.70185e-05	0.00135819	13.2732	13.5467	0.0643	5	7978899	7978953	55	-	SGSM3	protein_coding	112	73	82	64	95
ENSSSCG00000000076	E015	123.229	0.0174406	17.3718	3.07353e-05	0.000797263	16.2503	15.4068	-0.173488	5	7979116	7979271	156	-	SGSM3	protein_coding	147	138	133	71	138
ENSSSCG00000000076	E016	105.218	0.0308703	13.069	0.000300216	0.00545288	15.3236	14.0783	-0.271668	5	7979373	7979500	128	-	SGSM3	protein_coding	132	122	112	51	119
ENSSSCG00000000076	E017	60.4368	0.0297186	13.0251	0.000307338	0.00556001	12.0257	10.6709	-0.367822	5	7979660	7979714	55	-	SGSM3	protein_coding	82	57	77	29	65
ENSSSCG00000000076	E018	97.9381	0.0159374	26.408	2.76387e-07	1.20256e-05	15.1365	13.1172	-0.455431	5	7980048	7980272	225	-	SGSM3	protein_coding	129	103	125	51	96
ENSSSCG00000000076	E019	67.5811	0.00699288	42.5736	6.80716e-11	5.67097e-09	12.9501	10.7163	-0.585732	5	7980473	7980618	146	-	SGSM3	protein_coding	95	74	84	34	62
ENSSSCG00000000076	E020	57.2066	0.0138068	32.5455	1.16432e-08	6.74524e-07	12.1404	9.61083	-0.7153	5	7980982	7981177	196	-	SGSM3	protein_coding	83	66	71	24	52
ENSSSCG00000000076	E021	50.5502	0.100891	10.5958	0.00113342	0.0160846	11.7273	8.54496	-0.961747	5	7981450	7981593	144	-	SGSM3	protein_coding	65	82	56	11	47
ENSSSCG00000000076	E022	45.7252	0.0519288	24.7483	6.53258e-07	2.61431e-05	11.6002	7.17192	-1.44976	5	7982076	7982183	108	-	SGSM3	protein_coding	58	73	68	10	31
ENSSSCG00000000076	E023	61.1175	0.0285083	43.5356	4.16321e-11	3.58256e-09	13.3264	8.10503	-1.51844	5	7982258	7982448	191	-	SGSM3	protein_coding	92	88	89	14	39
ENSSSCG00000000076	E024	46.6975	0.00691337	48.3862	3.5002e-12	3.44778e-10	11.2763	8.33479	-0.915378	5	7984548	7984614	67	-	SGSM3	protein_coding	75	47	66	27	30
ENSSSCG00000000076	E026	48.9825	0.022675	22.3008	2.33105e-06	8.17107e-05	11.383	8.86027	-0.761154	5	7985033	7985118	86	-	SGSM3	protein_coding	65	52	75	38	27
ENSSSCG00000000076	E027	44.5491	0.00543303	41.8458	9.87603e-11	8.03681e-09	10.8485	8.53514	-0.725636	5	7985606	7985723	118	-	SGSM3	protein_coding	61	51	61	34	26
ENSSSCG00000000076	E028	13.946	0.0104031	39.3927	3.46591e-10	2.58548e-08	6.77678	3.36469	-2.04637	5	8017664	8017727	64	-	SGSM3	protein_coding	27	20	18	1	8
ENSSSCG00000000077	E010	5.07086	0.155421	9.47449	0.00208349	0.0260796	1.0332	4.37715	4.17942	5	8033598	8033611	14	-	ADSL	protein_coding	0	1	0	17	6
ENSSSCG00000000077	E018	122.628	0.00506127	10.9752	0.000923404	0.0136375	17.5187	14.6834	-0.5767	5	8038877	8038921	45	-	ADSL	protein_coding	136	84	118	162	120
ENSSSCG00000000077	E022	75.125	0.00837804	11.0042	0.00090908	0.0134707	14.4308	11.398	-0.739016	5	8045310	8045325	16	-	ADSL	protein_coding	68	62	88	83	79
ENSSSCG00000000077	E026	14.5876	0.0714284	38.6192	5.15103e-10	3.72937e-08	0.0308089	7.4759	15.8877	5	8047304	8047603	300	-	ADSL	protein_coding	0	0	0	45	23
ENSSSCG00000000078	E013	43.0175	0.0146245	23.2514	1.42144e-06	5.26888e-05	12.3597	7.86704	-1.37152	5	8098068	8098193	126	-	TNRC6B	protein_coding	28	27	64	41	56
ENSSSCG00000000078	E014	14.4958	0.119416	21.3029	3.92133e-06	0.000130164	0.0181822	6.53503	17.0113	5	8102676	8102846	171	-	TNRC6B	protein_coding	0	0	0	48	20
ENSSSCG00000000091	E003	14.3834	0.042052	8.80395	0.00300578	0.0345092	2.8582	5.79438	2.05828	5	9099004	9099322	319	-	ENSSSCG00000000091	protein_coding	2	2	1	28	33
ENSSSCG00000000093	E002	12.4545	0.047039	14.3157	0.000154573	0.0031512	3.87234	7.50349	1.93986	5	9242762	9242872	111	+	DNAL4	protein_coding	14	10	6	18	14
ENSSSCG00000000094	E003	52.3194	0.0295345	9.50985	0.00204372	0.0256766	12.9103	8.84193	-1.15832	5	9273291	9273493	203	+	SUN2	protein_coding	47	42	22	61	83
ENSSSCG00000000094	E004	109.659	0.00740234	23.0498	1.57862e-06	5.78684e-05	10.3221	14.9032	1.14578	5	9275767	9275881	115	+	SUN2	protein_coding	26	23	20	258	189
ENSSSCG00000000094	E017	76.6001	0.00661913	108.757	1.8346e-25	5.86348e-23	3.36956	13.2722	4.07909	5	9287875	9287981	107	+	SUN2	protein_coding	0	2	5	185	160
ENSSSCG00000000095	E017	36.236	0.00357962	32.4977	1.19334e-08	6.89044e-07	11.3996	7.25495	-1.36185	5	9318940	9319148	209	-	GTPBP1	protein_coding	34	36	33	45	35
ENSSSCG00000000097	E006	73.8334	0.0327388	11.7852	0.000597044	0.00955408	10.1495	15.2836	1.27828	5	9338090	9339698	1609	-	TOMM22	protein_coding	48	52	45	96	118
ENSSSCG00000000104	E015	499.888	0.0305517	14.601	0.000132843	0.00277866	23.9291	32.427	1.21187	5	9499278	9499513	236	+	ENSSSCG00000000104	protein_coding	244	396	422	926	497
ENSSSCG00000000105	E002	3.17921	0.0341215	31.8683	1.6499e-08	9.26559e-07	0.981518	7.61131	5.9531	5	9506876	9506884	9	-	KDELR3	protein_coding	3	4	2	4	3
ENSSSCG00000000105	E003	4.52813	0.0260183	45.1494	1.82564e-11	1.65123e-09	1.17877	9.03885	5.93823	5	9506888	9506905	18	-	KDELR3	protein_coding	3	4	6	6	4
ENSSSCG00000000105	E004	5.00746	0.166732	23.4	1.31577e-06	4.91817e-05	1.30635	8.97068	5.61871	5	9506908	9506927	20	-	KDELR3	protein_coding	2	5	9	8	2
ENSSSCG00000000105	E007	334.002	0.000579176	22.8265	1.773e-06	6.40837e-05	13.3215	9.46514	-1.05171	5	9510932	9511032	101	-	KDELR3	protein_coding	625	569	625	8	3
ENSSSCG00000000105	E008	265.895	0.00937046	30.6077	3.15831e-08	1.6751e-06	12.0125	5.0262	-2.60332	5	9515461	9515712	252	-	KDELR3	protein_coding	439	503	510	2	1
ENSSSCG00000000107	E003	8.0034	0.025106	13.807	0.000202585	0.00394713	5.64346	2.76758	-2.07418	5	9594995	9595120	126	+	CSNK1E	protein_coding	11	12	11	3	5
ENSSSCG00000000107	E011	141.622	0.0285269	34.2162	4.93175e-09	3.03189e-07	10.6426	20.4909	2.11614	5	9613846	9613949	104	+	CSNK1E	protein_coding	39	46	41	299	245
ENSSSCG00000000107	E012	898.476	0.00456722	307.245	8.69927e-69	1.47832e-65	24.1221	39.3285	2.07092	5	9614047	9615759	1713	+	CSNK1E	protein_coding	370	264	187	1929	1510
ENSSSCG00000000107	E014	141.684	0.0256164	46.404	9.622e-12	9.00676e-10	21.3622	11.2825	-2.08374	5	9617308	9617485	178	+	CSNK1E	protein_coding	297	180	128	55	85
ENSSSCG00000000107	E015	56.7447	0.223009	8.32326	0.00391406	0.042276	14.5373	7.00492	-2.22782	5	9617486	9617500	15	+	CSNK1E	protein_coding	120	79	48	6	44
ENSSSCG00000000107	E016	122.752	0.0766371	13.7854	0.000204926	0.00398641	19.7017	11.4132	-1.76534	5	9617598	9617737	140	+	CSNK1E	protein_coding	221	182	92	39	102
ENSSSCG00000000107	E017	105.264	0.0319231	12.2039	0.000476908	0.00796455	17.4286	12.2365	-1.13443	5	9618317	9618382	66	+	CSNK1E	protein_coding	159	145	67	62	104
ENSSSCG00000000107	E019	351.597	0.00840476	71.6577	2.55955e-17	4.29721e-15	28.8186	19.8028	-1.39496	5	9619246	9619938	693	+	CSNK1E	protein_coding	592	483	244	233	264
ENSSSCG00000000107	E020	200.322	0.00450675	71.6848	2.52468e-17	4.24207e-15	22.9708	16.0937	-1.22204	5	9619939	9620141	203	+	CSNK1E	protein_coding	341	248	135	152	156
ENSSSCG00000000107	E021	128.759	0.00312439	71.8795	2.28746e-17	3.85589e-15	19.2055	13.1469	-1.23791	5	9620142	9620474	333	+	CSNK1E	protein_coding	224	151	93	102	95
ENSSSCG00000000108	E001	8.51337	0.163494	8.6335	0.00330037	0.0371007	4.49522	0.0794189	-11.6608	5	9633554	9633604	51	+	TMEM184B	protein_coding	32	7	8	0	0
ENSSSCG00000000108	E006	42.0992	0.0291278	46.7275	8.15747e-12	7.71185e-10	6.23961	14.7939	2.62533	5	9659529	9661205	1677	+	TMEM184B	protein_coding	31	29	31	72	46
ENSSSCG00000000110	E016	25.9342	0.0210292	62.5916	2.5433e-15	3.5464e-13	3.45292	10.9222	3.40348	5	9754176	9754337	162	+	PLA2G6	protein_coding	1	6	9	38	65
ENSSSCG00000000118	E011	180.45	0.0166663	10.031	0.0015393	0.0205708	19.3353	15.5268	-0.730352	5	9937758	9938173	416	-	MICALL1	protein_coding	222	279	275	51	120
ENSSSCG00000000118	E013	39.7666	0.00435502	12.4881	0.000409545	0.0070317	9.90472	7.10087	-0.996055	5	9940758	9940815	58	-	MICALL1	protein_coding	49	68	60	13	20
ENSSSCG00000000118	E014	129.701	0.0165798	11.5131	0.000691089	0.0107781	16.9053	12.9549	-0.855186	5	9942801	9943255	455	-	MICALL1	protein_coding	157	211	199	34	81
ENSSSCG00000000120	E001	8.44012	0.0268405	18.7323	1.50415e-05	0.000427638	5.22733	1.21823	-4.22211	5	10003891	10004018	128	+	ANKRD54	protein_coding	24	12	9	0	1
ENSSSCG00000000120	E011	169.438	0.00502439	8.15758	0.00428816	0.0452184	17.3127	19.1836	0.346048	5	10017071	10017734	664	+	ANKRD54	protein_coding	257	166	145	143	156
ENSSSCG00000000135	E003	155.776	0.0152168	9.20192	0.00241762	0.0292084	11.88	15.4507	0.830712	5	10708213	10709145	933	-	KCTD17	protein_coding	349	216	221	25	32
ENSSSCG00000000135	E008	80.7839	0.00196467	10.357	0.00128981	0.0178425	8.98007	5.70106	-1.34722	5	10713601	10713696	96	-	KCTD17	protein_coding	171	119	145	0	7
ENSSSCG00000000135	E010	75.7184	0.0205855	9.69951	0.00184317	0.0236968	8.72869	4.82433	-1.75072	5	10717167	10717275	109	-	KCTD17	protein_coding	142	110	159	4	1
ENSSSCG00000000137	E028	1.87293	0.104708	16.8451	4.05576e-05	0.00101102	6.34193	0.55686	-7.04921	5	10944182	10944192	11	-	NCF4	protein_coding	0	2	0	5	2
ENSSSCG00000000137	E029	1.87293	0.104708	16.8451	4.05576e-05	0.00101102	6.34193	0.55686	-7.04921	5	10944193	10944197	5	-	NCF4	protein_coding	0	2	0	5	2
ENSSSCG00000000137	E030	2.28128	0.181635	14.8835	0.000114359	0.00245259	6.34829	0.628715	-6.70192	5	10944198	10944284	87	-	NCF4	protein_coding	0	2	0	7	2
ENSSSCG00000000137	E031	2.90208	0.260348	12.9195	0.000325175	0.00582872	6.32691	0.72482	-6.28145	5	10969909	10969997	89	-	NCF4	protein_coding	2	0	0	9	3
ENSSSCG00000000137	E032	15.4161	0.2462	35.6814	2.3237e-09	1.50934e-07	14.2174	1.6554	-6.35414	5	10992748	10994014	1267	-	NCF4	protein_coding	6	2	3	37	25
ENSSSCG00000000141	E003	520.271	0.001081	8.35911	0.00383759	0.0416545	29.2668	27.9637	-0.183546	5	11217335	11217380	46	+	EIF3D	protein_coding	545	444	624	550	489
ENSSSCG00000000144	E005	28.2974	0.0261883	9.59426	0.00195187	0.0247773	6.48048	9.6601	1.19045	5	11265131	11265442	312	+	TXN2	protein_coding	34	45	18	21	26
ENSSSCG00000000144	E012	354.739	0.00219444	14.3635	0.000150699	0.00308697	23.3563	20.5517	-0.457891	5	11277113	11277370	258	+	TXN2	protein_coding	660	523	453	106	146
ENSSSCG00000000144	E013	71.4671	0.00189506	10.9842	0.000918929	0.0135877	11.8166	9.13249	-0.785537	5	11277371	11277382	12	+	TXN2	protein_coding	129	117	95	25	17
ENSSSCG00000000144	E014	95.0155	0.00223171	14.6424	0.000129959	0.00272876	13.5002	10.3829	-0.813059	5	11277383	11277629	247	+	TXN2	protein_coding	171	151	133	34	21
ENSSSCG00000000145	E006	7.20432	0.0155149	22.2145	2.43819e-06	8.50244e-05	2.59079	6.05781	2.47345	5	11402892	11402895	4	+	MYH9	protein_coding	3	5	4	13	10
ENSSSCG00000000145	E009	43.2861	0.00348634	28.9567	7.40162e-08	3.6334e-06	8.20081	11.8658	1.12101	5	11417488	11417514	27	+	MYH9	protein_coding	29	57	38	45	48
ENSSSCG00000000145	E010	49.4085	0.003418	100.83	1.0023e-23	2.83111e-21	7.35299	14.4101	2.05605	5	11417515	11417916	402	+	MYH9	protein_coding	22	49	28	72	70
ENSSSCG00000000145	E011	42.6875	0.00379621	55.3119	1.02843e-13	1.20361e-11	7.49522	12.7183	1.60474	5	11417917	11418164	248	+	MYH9	protein_coding	23	47	33	53	55
ENSSSCG00000000145	E012	18.9547	0.00566618	16.8388	4.06921e-05	0.00101389	5.36311	8.21918	1.26106	5	11418165	11418230	66	+	MYH9	protein_coding	13	23	16	23	20
ENSSSCG00000000145	E013	40.8561	0.00835977	51.7229	6.3913e-13	6.85089e-11	7.0971	12.8127	1.78973	5	11418231	11418566	336	+	MYH9	protein_coding	16	43	33	62	48
ENSSSCG00000000145	E014	53.8686	0.0590821	20.339	6.48647e-06	0.000203118	7.70673	15.0075	2.04667	5	11418567	11418932	366	+	MYH9	protein_coding	16	61	31	106	52
ENSSSCG00000000145	E032	3173.94	0.000951154	23.3206	1.37121e-06	5.10168e-05	47.6821	49.0593	0.164597	5	11439969	11440106	138	+	MYH9	protein_coding	3010	5270	3524	2566	2037
ENSSSCG00000000145	E033	3652.59	0.00108864	11.3527	0.000753368	0.0115626	49.5884	50.3042	0.0851134	5	11440691	11440814	124	+	MYH9	protein_coding	3519	6141	4158	2848	2254
ENSSSCG00000000145	E037	1176.82	0.000649293	10.0427	0.00152955	0.0204679	36.2718	36.897	0.0798789	5	11444369	11444410	42	+	MYH9	protein_coding	1218	1960	1286	928	708
ENSSSCG00000000145	E038	3698.98	0.00187703	9.99181	0.00157238	0.0209218	49.6505	50.674	0.121634	5	11445513	11445794	282	+	MYH9	protein_coding	3438	6224	4217	2934	2327
ENSSSCG00000000145	E039	3897.74	0.000287081	23.1455	1.50196e-06	5.5379e-05	50.4178	50.9532	0.0635284	5	11446226	11446378	153	+	MYH9	protein_coding	4007	6430	4395	2976	2399
ENSSSCG00000000145	E040	3319.49	9.09681e-05	11.4119	0.000729745	0.011267	48.6449	48.5049	-0.0167239	5	11447712	11447828	117	+	MYH9	protein_coding	3421	5652	3770	2385	2003
ENSSSCG00000000146	E055	26.7053	0.0226996	25.8623	3.66669e-07	1.5565e-05	5.67756	7.57898	0.852454	3	7142366	7143088	723	+	MYH11	protein_coding	9	7	4	68	39
ENSSSCG00000000152	E019	250.8	0.000811765	7.9896	0.00470468	0.0485021	8.82176	0.0595905	-14.4783	5	11883906	11884038	133	+	RBFOX2	protein_coding	460	499	411	0	0
ENSSSCG00000000152	E024	146.943	0.00204342	8.13774	0.00433533	0.0455954	6.77077	10.7889	1.39728	5	11897965	11898037	73	+	RBFOX2	protein_coding	253	273	268	0	8
ENSSSCG00000000156	E002	506.371	0.00490281	12.1483	0.000491325	0.00816293	26.2423	29.3617	0.445791	5	12505658	12506332	675	-	FBXO7	protein_coding	339	267	308	853	706
ENSSSCG00000000156	E013	63.3601	0.0611807	8.73847	0.00311565	0.035461	14.4807	9.34244	-1.35576	5	12525806	12526232	427	-	FBXO7	protein_coding	53	70	96	38	67
ENSSSCG00000000161	E010	114.57	0.00442721	8.68716	0.00320459	0.0362442	15.4068	13.0043	-0.539758	5	12720254	12720311	58	-	PWP1	protein_coding	225	146	128	67	42
ENSSSCG00000000161	E011	101.943	0.00204506	8.8573	0.0029192	0.0337207	14.5883	12.5006	-0.487628	5	12720314	12720363	50	-	PWP1	protein_coding	193	121	128	66	34
ENSSSCG00000000161	E012	143.015	0.00139056	10.6762	0.0010852	0.0155481	16.8934	14.7652	-0.438214	5	12724164	12724260	97	-	PWP1	protein_coding	260	177	178	94	50
ENSSSCG00000000162	E002	47.0748	0.0048182	8.41359	0.00372427	0.0406844	9.59516	7.0623	-0.916036	5	12756001	12756736	736	-	ABTB3	protein_coding	17	1	10	114	80
ENSSSCG00000000167	E007	10.3967	0.0379299	13.3242	0.000262004	0.00487708	2.95382	6.36119	2.23739	5	13484455	13486400	1946	-	RIC8B	protein_coding	2	2	6	26	14
ENSSSCG00000000167	E011	23.2245	0.00556904	12.703	0.00036506	0.00641331	8.47552	5.98226	-1.03236	5	13522123	13522218	96	-	RIC8B	protein_coding	31	24	30	15	20
ENSSSCG00000000167	E012	33.332	0.005238	10.8225	0.00100272	0.0145903	9.79952	7.52457	-0.791799	5	13522953	13523181	229	-	RIC8B	protein_coding	43	38	34	27	29
ENSSSCG00000000171	E002	1346.4	0.000842394	10.0071	0.00155934	0.0207833	25.6458	27.6254	0.28899	5	14028718	14029347	630	+	CKAP4	protein_coding	2954	2264	1970	100	57
ENSSSCG00000000175	E016	91.3773	0.00142621	12.865	0.000334785	0.00596928	8.95864	5.14403	-1.64125	5	14844163	14844321	159	-	ADCY6	protein_coding	138	209	144	1	4
ENSSSCG00000000175	E022	95.713	0.00223047	16.7177	4.3375e-05	0.00107205	9.17712	4.60729	-2.03566	5	14849872	14850474	603	-	ADCY6	protein_coding	137	220	159	1	3
ENSSSCG00000000179	E003	8.84441	0.0606781	12.7524	0.000355553	0.00627424	4.61148	0.083599	-11.5873	5	14954432	14954601	170	+	CCDC65	protein_coding	26	7	16	0	0
ENSSSCG00000000185	E006	150.216	0.00109522	51.4852	7.21394e-13	7.66974e-11	18.9558	14.7381	-0.830629	5	15034340	15034377	38	-	PRKAG1	protein_coding	205	188	201	120	74
ENSSSCG00000000185	E014	58.0964	0.040261	12.5139	0.000403939	0.00696118	8.60522	14.2106	1.5428	5	15037994	15038175	182	-	PRKAG1	protein_coding	25	31	50	127	55
ENSSSCG00000000185	E017	7.70252	0.144156	19.6577	9.26294e-06	0.000278744	1.20461	6.4098	4.85337	5	15049635	15049735	101	-	PRKAG1	protein_coding	0	0	2	13	20
ENSSSCG00000000189	E003	19.397	0.0285082	11.0297	0.00089665	0.0133167	2.82257	6.16044	2.27469	5	15122239	15122343	105	-	LMBR1L	protein_coding	3	0	1	34	50
ENSSSCG00000000189	E012	182.531	0.0011505	13.8119	0.000202052	0.00393784	14.4327	17.0097	0.533822	5	15126558	15126630	73	-	LMBR1L	protein_coding	46	26	44	361	374
ENSSSCG00000000189	E017	211.04	0.00203989	8.42925	0.00369234	0.04042	19.5288	17.3631	-0.397567	5	15129337	15129476	140	-	LMBR1L	protein_coding	93	59	80	396	375
ENSSSCG00000000189	E018	124.318	0.00144294	18.8586	1.40774e-05	0.000404128	16.6053	13.4515	-0.67785	5	15130504	15130537	34	-	LMBR1L	protein_coding	62	31	66	214	221
ENSSSCG00000000190	E001	59.3738	0.00552378	224.437	9.74065e-51	9.74167e-48	3.91539	15.7845	4.19714	5	15149099	15150020	922	-	TUBA1B	protein_coding	7	8	4	92	158
ENSSSCG00000000190	E002	6.97729	0.022131	13.8743	0.000195454	0.00382821	2.54551	5.26805	2.11471	5	15150021	15150056	36	-	TUBA1B	protein_coding	5	1	2	11	14
ENSSSCG00000000190	E007	41.3628	0.0044957	87.2531	9.54851e-21	2.16704e-18	5.86256	12.494	2.2745	5	15152173	15152234	62	-	TUBA1B	protein_coding	19	20	4	59	91
ENSSSCG00000000190	E008	52.0695	0.00650056	193.018	6.97493e-44	5.37975e-41	3.70465	14.8811	4.16747	5	15152840	15152857	18	-	TUBA1B	protein_coding	8	5	4	80	139
ENSSSCG00000000190	E009	53.0986	0.0831035	38.0593	6.86265e-10	4.87906e-08	4.20525	14.9777	3.81958	5	15152919	15152937	19	-	TUBA1B	protein_coding	5	6	11	83	137
ENSSSCG00000000190	E010	41.3168	0.0132331	127.424	1.50042e-29	6.12541e-27	3.24203	13.4287	4.22797	5	15152989	15152999	11	-	TUBA1B	protein_coding	3	4	6	62	112
ENSSSCG00000000190	E011	37.4765	0.0222407	89.2163	3.53926e-21	8.34028e-19	3.24297	12.8048	4.07769	5	15153015	15153068	54	-	TUBA1B	protein_coding	4	5	4	50	106
ENSSSCG00000000190	E012	37.4739	0.0978972	42.2831	7.89734e-11	6.51427e-09	2.37891	13.032	5.03052	5	15153094	15153116	23	-	TUBA1B	protein_coding	2	1	4	44	116
ENSSSCG00000000190	E016	403.752	0.00736793	27.9519	1.24372e-07	5.84453e-06	28.9578	21.6373	-1.10373	5	15153516	15153604	89	-	TUBA1B	protein_coding	663	631	268	217	307
ENSSSCG00000000190	E017	20.1222	0.0112626	32.3118	1.31316e-08	7.50761e-07	8.67324	3.50601	-2.6609	5	15153605	15153620	16	-	TUBA1B	protein_coding	44	38	14	4	7
ENSSSCG00000000194	E001	96.1352	0.273866	32.8745	9.83024e-09	5.75395e-07	3.2663	23.7237	6.12722	5	15153106	15153515	410	+	ENSSSCG00000000194	protein_coding	18	1	2	143	269
ENSSSCG00000000194	E007	21.6438	0.00771094	12.1039	0.000503151	0.00832104	7.22008	4.58827	-1.33156	5	15260581	15261045	465	+	ENSSSCG00000000194	protein_coding	39	37	28	7	5
ENSSSCG00000000194	E010	4658.72	0.00786679	79.5083	4.80213e-19	9.4249e-17	52.1755	52.6349	0.0542574	5	15268707	15269633	927	+	ENSSSCG00000000194	protein_coding	7783	6946	3929	2418	3159
ENSSSCG00000000195	E008	1.34742	0.155953	8.07314	0.00449262	0.0468553	0.0192657	2.93536	14.5092	5	15288063	15288142	80	+	PRPH	protein_coding	0	0	0	2	4
ENSSSCG00000000199	E008	84.7097	0.00160137	8.00969	0.00465278	0.0481095	14.5593	12.5906	-0.458891	5	15457313	15457574	262	+	SPATS2	protein_coding	91	63	107	90	81
ENSSSCG00000000202	E007	47.3553	0.00562966	72.5647	1.61648e-17	2.75819e-15	6.00711	12.7744	2.27225	5	15518594	15518668	75	-	MCRS1	protein_coding	19	7	13	87	96
ENSSSCG00000000202	E008	172.222	0.0010407	8.70767	0.00316873	0.0359262	17.5141	19.3697	0.34061	5	15518669	15518697	29	-	MCRS1	protein_coding	135	114	132	246	224
ENSSSCG00000000202	E009	222.091	0.00448071	8.13253	0.00434781	0.0456815	19.2573	21.7225	0.420853	5	15519014	15519089	76	-	MCRS1	protein_coding	178	140	158	348	274
ENSSSCG00000000202	E014	184.533	0.00140958	34.2607	4.82011e-09	2.97113e-07	20.9258	17.2624	-0.657311	5	15523984	15524122	139	-	MCRS1	protein_coding	193	190	198	189	170
ENSSSCG00000000202	E015	200.092	0.00193222	11.0104	0.000906002	0.0134338	20.8926	18.7215	-0.379152	5	15524467	15524605	139	-	MCRS1	protein_coding	204	174	201	238	196
ENSSSCG00000000202	E016	145.234	0.00209823	48.681	3.01177e-12	2.99205e-10	19.5623	14.7853	-0.928274	5	15525115	15525234	120	-	MCRS1	protein_coding	164	153	177	137	116
ENSSSCG00000000203	E006	1.44485	0.139457	15.6277	7.71155e-05	0.00175759	3.94991	0.02574	-14.5351	5	15499891	15500048	158	+	KCNH3	protein_coding	1	2	5	0	0
ENSSSCG00000000203	E011	9.28048	0.0183546	7.91906	0.00489166	0.0498908	2.80134	4.23417	1.19955	5	15513504	15513721	218	+	KCNH3	protein_coding	0	0	4	19	20
ENSSSCG00000000203	E013	11.3899	0.0210728	9.11378	0.00253691	0.0303046	3.1301	4.68981	1.17586	5	15515144	15515250	107	+	KCNH3	protein_coding	1	0	4	25	23
ENSSSCG00000000204	E005	9.94916	0.0107336	8.32436	0.00391169	0.0422592	4.82957	2.42889	-1.99636	5	15580194	15580219	26	+	PRPF40B	protein_coding	19	14	18	1	2
ENSSSCG00000000204	E020	18.7465	0.00613883	28.4114	9.80879e-08	4.70026e-06	4.83041	9.0177	1.84488	5	15590310	15590405	96	+	PRPF40B	protein_coding	20	15	16	21	22
ENSSSCG00000000209	E003	22.1465	0.00533479	13.7918	0.000204222	0.00397456	5.8672	8.62801	1.14283	5	15712133	15712367	235	-	NCKAP5L	protein_coding	20	19	13	25	32
ENSSSCG00000000209	E007	76.7294	0.00515972	9.19805	0.00242273	0.029245	13.617	11.1594	-0.61966	5	15713540	15713702	163	-	NCKAP5L	protein_coding	117	94	92	51	47
ENSSSCG00000000214	E013	18.0339	0.0231113	9.66446	0.00187867	0.0240512	4.8932	7.53772	1.27148	5	16013907	16014042	136	+	GPD1	protein_coding	8	12	6	20	39
ENSSSCG00000000214	E014	17.4413	0.00902884	10.9895	0.000916294	0.0135574	4.98232	7.32364	1.13321	5	16014043	16014419	377	+	GPD1	protein_coding	7	12	8	22	34
ENSSSCG00000000214	E016	209.666	0.00497138	24.0371	9.44978e-07	3.65645e-05	21.6419	18.6419	-0.518332	5	16014426	16017825	3400	+	GPD1	protein_coding	210	220	209	202	220
ENSSSCG00000000220	E006	16.7398	0.00917206	14.0112	0.000181727	0.00360525	7.59727	5.1069	-1.16991	AEMK02000258.1	207597	207859	263	+	POU6F1	protein_coding	11	12	21	13	26
ENSSSCG00000000232	E004	10.763	0.014491	12.9157	0.000325832	0.00583809	1.83673	5.01512	2.91476	5	17273297	17273314	18	+	ACVRL1	protein_coding	1	1	0	21	26
ENSSSCG00000000232	E005	11.1713	0.0152739	13.5981	0.00022641	0.00432188	1.83673	5.1177	2.97395	5	17273315	17273318	4	+	ACVRL1	protein_coding	1	1	0	23	26
ENSSSCG00000000232	E006	12.0492	0.0145968	15.2113	9.61255e-05	0.00211788	1.83673	5.31948	3.08713	5	17273319	17273328	10	+	ACVRL1	protein_coding	1	1	0	25	28
ENSSSCG00000000232	E013	54.596	0.00295049	11.2872	0.000780416	0.0119043	11.9398	9.45903	-0.711737	5	17276587	17276784	198	+	ACVRL1	protein_coding	24	13	54	77	96
ENSSSCG00000000232	E017	24.08	0.00856806	30.3455	3.61539e-08	1.8916e-06	2.59491	7.47013	3.08792	5	17284156	17286276	2121	+	ACVRL1	protein_coding	1	1	2	50	56
ENSSSCG00000000234	E002	62.5526	0.00504199	15.9078	6.6503e-05	0.00155099	13.2316	10.401	-0.744413	5	17357692	17358420	729	+	TAMALIN	protein_coding	55	77	52	58	72
ENSSSCG00000000234	E006	19.7825	0.00875331	57.7442	2.98521e-14	3.74535e-12	2.27774	8.53053	3.86101	5	17362468	17362492	25	+	TAMALIN	protein_coding	3	1	1	43	43
ENSSSCG00000000257	E019	9.01314	0.0154232	27.8568	1.30635e-07	6.12096e-06	9.34876	1.3587	-5.62955	5	18434337	18434610	274	-	ITGB7	protein_coding	3	1	1	19	18
ENSSSCG00000000258	E012	86.2827	0.00248927	13.9754	0.000185219	0.00366409	11.6758	8.01504	-1.13947	5	18446665	18446667	3	-	RARG	protein_coding	170	134	139	4	20
ENSSSCG00000000262	E007	225.313	0.00105152	15.4829	8.3253e-05	0.00187317	20.8148	18.4716	-0.411612	5	18330896	18331081	186	-	SPRYD3	protein_coding	309	289	326	144	117
ENSSSCG00000000262	E008	192.397	0.00325614	11.9867	0.000535817	0.00876144	19.59	17.01	-0.476551	5	18332490	18332625	136	-	SPRYD3	protein_coding	256	263	279	129	87
ENSSSCG00000000263	E001	1.23631	0.0917573	23.2782	1.40181e-06	5.20907e-05	0.448581	6.34198	7.67321	5	18300167	18300544	378	+	TNS2	protein_coding	1	2	0	1	2
ENSSSCG00000000263	E021	190.914	0.00443578	9.11046	0.00254152	0.0303527	8.21448	0.0629273	-14.1076	5	18314819	18314948	130	+	TNS2	protein_coding	314	411	316	0	0
ENSSSCG00000000263	E030	451.858	0.00215907	9.01196	0.00268219	0.0315994	12.296	16.5133	0.940853	5	18317149	18317645	497	+	TNS2	protein_coding	770	964	701	9	14
ENSSSCG00000000264	E003	6.68249	0.0981031	11.767	0.000602906	0.00962929	2.30896	5.90143	2.72992	5	18476624	18476757	134	+	MFSD5	protein_coding	1	6	2	13	10
ENSSSCG00000000265	E029	17.466	0.0095006	9.01706	0.00267471	0.0315397	7.50695	5.19094	-1.08662	5	18508563	18508678	116	+	ESPL1	protein_coding	36	21	5	16	12
ENSSSCG00000000267	E007	101.262	0.0105444	74.9219	4.89711e-18	8.8547e-16	9.91722	18.7805	2.03059	5	18513452	18514938	1487	+	PFDN5	protein_coding	51	50	36	204	147
ENSSSCG00000000268	E011	7.05377	0.0807733	17.2333	3.30589e-05	0.000848795	1.56917	5.67132	3.72981	5	18527873	18527914	42	-	AAAS	protein_coding	2	1	0	10	19
ENSSSCG00000000273	E001	299.399	0.00138205	23.7127	1.11841e-06	4.25894e-05	24.4379	21.9991	-0.384572	5	18660814	18661034	221	+	PRR13	protein_coding	316	289	337	298	285
ENSSSCG00000000273	E002	7.85443	0.0180773	12.9053	0.000327653	0.00586559	2.61815	5.5111	2.16535	5	18661086	18661335	250	+	PRR13	protein_coding	1	4	3	14	15
ENSSSCG00000000274	E003	3.24943	0.234597	9.16803	0.0024628	0.0296393	3.87594	0.0411478	-13.1265	5	18673987	18673996	10	+	PCBP2	protein_coding	12	2	4	0	0
ENSSSCG00000000274	E020	92.4331	0.0274818	55.1734	1.10351e-13	1.28787e-11	7.73567	18.1428	2.65943	5	18686941	18686952	12	+	PCBP2	protein_coding	18	24	31	153	204
ENSSSCG00000000274	E027	175.172	0.00853312	73.4795	1.01685e-17	1.77241e-15	13.4273	22.4656	1.72227	5	18695375	18696248	874	+	PCBP2	protein_coding	86	73	75	289	313
ENSSSCG00000000274	E028	11.0341	0.0228379	14.5442	0.000136908	0.00284857	3.30687	6.43521	1.94404	5	18696249	18696254	6	+	PCBP2	protein_coding	4	4	5	16	23
ENSSSCG00000000274	E035	28.3864	0.00905328	13.2097	0.000278499	0.00511911	6.55882	9.42214	1.07964	5	18704637	18704950	314	+	PCBP2	protein_coding	23	15	14	42	44
ENSSSCG00000000275	E014	53.7232	0.00287012	13.5133	0.000236876	0.00448724	12.1234	9.575	-0.722231	5	18706173	18706344	172	-	MAP3K12	protein_coding	60	64	57	32	60
ENSSSCG00000000288	E009	97.8969	0.0128112	32.966	9.37828e-09	5.51411e-07	9.06988	15.3087	1.62366	5	19486997	19487005	9	+	ENSSSCG00000000288	protein_coding	24	26	13	187	205
ENSSSCG00000000288	E012	137.759	0.0467712	24.7777	6.43379e-07	2.57971e-05	8.77901	18.1497	2.28269	5	19487614	19487617	4	+	ENSSSCG00000000288	protein_coding	16	19	24	330	254
ENSSSCG00000000288	E017	724.766	0.0118239	46.1726	1.08279e-11	1.00859e-09	23.2167	33.351	1.4457	5	19491014	19491088	75	+	ENSSSCG00000000288	protein_coding	262	138	122	1212	1628
ENSSSCG00000000288	E018	474.972	0.0120287	28.2026	1.0926e-07	5.1904e-06	21.0439	28.5528	1.14538	5	19491276	19491416	141	+	ENSSSCG00000000288	protein_coding	212	101	96	782	1026
ENSSSCG00000000288	E019	40.1399	0.0181907	13.2176	0.000277335	0.00510471	6.32275	10.019	1.37361	5	19491417	19491417	1	+	ENSSSCG00000000288	protein_coding	13	9	8	64	92
ENSSSCG00000000290	E011	50.3939	0.012716	9.07546	0.00259063	0.0307809	9.22067	12.0664	0.821416	5	19538991	19540183	1193	+	COPZ1	protein_coding	59	45	62	45	47
ENSSSCG00000000290	E013	15.9401	0.00786157	10.6287	0.00111347	0.0158671	4.98734	7.49554	1.19912	5	19540799	19540946	148	+	COPZ1	protein_coding	15	15	17	20	14
ENSSSCG00000000292	E012	26.5642	0.00538492	11.5756	0.000668225	0.0104838	8.95256	6.56122	-0.924574	5	19561796	19561891	96	-	ZNF385A	protein_coding	18	14	19	41	38
ENSSSCG00000000292	E019	26.0378	0.0314343	16.9565	3.82456e-05	0.000961184	3.37882	7.79092	2.44771	5	19575781	19575917	137	-	ZNF385A	protein_coding	4	3	0	43	68
ENSSSCG00000000292	E020	8.90122	0.0237498	18.5088	1.6912e-05	0.000472907	0.0174833	4.70767	16.1625	5	19575918	19576042	125	-	ZNF385A	protein_coding	0	0	0	16	24
ENSSSCG00000000292	E021	4.18525	0.0341015	8.60494	0.00335253	0.0375477	0.0163545	3.24795	15.2754	5	19576043	19576069	27	-	ZNF385A	protein_coding	0	0	0	9	10
ENSSSCG00000000293	E023	409.127	0.00236346	16.3219	5.34428e-05	0.0012834	27.673	24.7714	-0.427232	5	19595391	19595436	46	-	ITGA5	protein_coding	473	365	436	462	353
ENSSSCG00000000293	E026	508.756	0.000455701	19.4767	1.01833e-05	0.000303773	29.5052	27.4075	-0.2963	5	19596890	19596942	53	-	ITGA5	protein_coding	604	414	505	607	459
ENSSSCG00000000293	E030	16.2508	0.0412292	16.1428	5.87411e-05	0.00139493	3.75092	7.83397	2.16067	5	19600811	19600831	21	-	ITGA5	protein_coding	10	4	2	40	22
ENSSSCG00000000293	E037	135.384	0.029945	79.6273	4.52146e-19	8.92431e-17	7.57184	21.4564	3.30254	5	19602055	19603338	1284	-	ITGA5	protein_coding	34	9	24	359	213
ENSSSCG00000000293	E039	293.389	0.0293235	11.7775	0.000599497	0.0095816	26.0411	19.3563	-1.07395	5	19610058	19610361	304	-	ITGA5	protein_coding	390	309	383	177	257
ENSSSCG00000000295	E001	1.68167	0.125581	17.2863	3.21489e-05	0.000828074	5.45359	0.45868	-7.16561	5	19677875	19677877	3	+	NCKAP1L	protein_coding	0	1	0	5	2
ENSSSCG00000000361	E001	2409.46	0.000883848	8.31962	0.00392191	0.042338	44.0595	45.1062	0.126999	5	21172283	21172432	150	-	CD63	protein_coding	3413	3117	3026	1455	1566
ENSSSCG00000000361	E002	3264.28	0.000693816	11.4545	0.000713223	0.0110568	47.6999	48.7388	0.124224	5	21172587	21172670	84	-	CD63	protein_coding	4888	3936	4147	1970	2118
ENSSSCG00000000361	E006	4453.25	0.00154412	8.4468	0.00365687	0.0401242	52.2067	50.3265	-0.222737	5	21173829	21174017	189	-	CD63	protein_coding	6554	6190	6038	2285	2373
ENSSSCG00000000364	E017	25.3627	0.0282344	47.0635	6.87233e-12	6.51459e-10	4.16296	11.1299	2.91757	5	21237667	21239075	1409	-	SARNP	protein_coding	17	4	6	52	42
ENSSSCG00000000364	E028	16.8559	0.106344	41.3337	1.28336e-10	1.02817e-08	1.39754	10.0002	5.75195	5	21261236	21261355	120	-	SARNP	protein_coding	0	3	0	51	25
ENSSSCG00000000370	E002	4.65478	0.0321565	14.8932	0.000113773	0.00244309	0.0616403	3.84312	11.9357	5	21331682	21331683	2	+	DGKA	protein_coding	0	0	0	9	12
ENSSSCG00000000370	E003	38.2728	0.00454084	60.2079	8.53504e-15	1.13271e-12	4.23589	10.409	2.66218	5	21331684	21331840	157	+	DGKA	protein_coding	2	8	4	77	85
ENSSSCG00000000370	E008	139.73	0.00354413	8.15286	0.00429934	0.0453089	17.9606	15.6101	-0.462744	5	21338325	21338457	133	+	DGKA	protein_coding	94	124	76	200	191
ENSSSCG00000000377	E008	564.054	0.000579105	9.68518	0.00185761	0.0238472	29.0528	27.4891	-0.221547	5	21498759	21498864	106	+	ENSSSCG00000000377	protein_coding	956	609	717	405	282
ENSSSCG00000000377	E023	29.9659	0.0087566	9.03387	0.00265023	0.0313288	7.15445	9.60495	0.880727	5	21504069	21504092	24	+	ENSSSCG00000000377	protein_coding	46	19	28	32	28
ENSSSCG00000000382	E001	17.1661	0.00961388	32.7692	1.03774e-08	6.05555e-07	3.26831	7.90851	2.58883	5	21563400	21563402	3	-	SMARCC2	protein_coding	6	3	2	34	35
ENSSSCG00000000382	E004	157.215	0.0231754	26.6813	2.39936e-07	1.06007e-05	12.3359	20.8012	1.71372	5	21565370	21565435	66	-	SMARCC2	protein_coding	60	46	63	224	344
ENSSSCG00000000382	E005	275.997	0.0146922	49.3581	2.13248e-12	2.14916e-10	15.6582	26.0578	1.78315	5	21565436	21565708	273	-	SMARCC2	protein_coding	102	70	114	440	572
ENSSSCG00000000382	E011	240.272	0.000829068	32.4291	1.23623e-08	7.10473e-07	22.8193	19.888	-0.487207	5	21569840	21569904	65	-	SMARCC2	protein_coding	221	211	264	264	254
ENSSSCG00000000382	E022	70.1301	0.00295777	177.343	1.8434e-40	1.27587e-37	5.28249	15.6423	3.29412	5	21577411	21577521	111	-	SMARCC2	protein_coding	9	8	12	159	138
ENSSSCG00000000382	E035	1.82349	0.0561848	11.9995	0.000532157	0.00871919	3.11693	0.051935	-11.8219	5	21586701	21586737	37	-	SMARCC2	protein_coding	4	3	3	0	0
ENSSSCG00000000383	E001	204.546	0.0134206	9.13248	0.00251111	0.0300704	16.9738	20.5522	0.650007	5	21596306	21597739	1434	-	RNF41	protein_coding	316	290	243	123	103
ENSSSCG00000000384	E001	78.0982	0.0277814	9.78834	0.00175622	0.0228176	11.0232	15.4364	1.05835	5	21624762	21625574	813	+	NABP2	protein_coding	51	71	97	86	88
ENSSSCG00000000384	E002	5.74989	0.0208035	10.2323	0.00138002	0.0188533	2.54694	5.09078	2.01292	5	21625736	21625912	177	+	NABP2	protein_coding	5	3	3	8	9
ENSSSCG00000000384	E007	161.609	0.00100637	16.6879	4.4061e-05	0.00108682	18.1649	15.9123	-0.438423	5	21628067	21628130	64	+	NABP2	protein_coding	227	213	221	95	92
ENSSSCG00000000393	E020	168.99	0.00254478	10.364	0.001285	0.0177888	18.9072	16.653	-0.425062	5	21721049	21721391	343	-	PAN2	protein_coding	90	98	90	297	245
ENSSSCG00000000402	E005	18.376	0.0156631	8.77319	0.00305691	0.0349702	4.16978	7.70233	1.80227	5	21870744	21870828	85	+	RBMS2	protein_coding	39	25	20	8	6
ENSSSCG00000000402	E012	64.7772	0.00327986	9.58768	0.00195887	0.0248436	8.34691	5.86019	-1.04719	5	21919852	21919961	110	+	RBMS2	protein_coding	131	107	108	7	1
ENSSSCG00000000402	E014	65.7858	0.0103632	12.2165	0.000473686	0.00792086	8.43603	5.08824	-1.49289	5	21920517	21920610	94	+	RBMS2	protein_coding	136	102	116	3	3
ENSSSCG00000000402	E018	50.5006	0.00270163	12.7389	0.000358129	0.00631223	7.4296	4.16282	-1.70001	5	21927750	21927835	86	+	RBMS2	protein_coding	98	90	84	4	0
ENSSSCG00000000402	E021	268.229	0.030768	12.2339	0.000469285	0.00786237	15.4914	22.018	1.19306	5	21928262	21932600	4339	+	RBMS2	protein_coding	479	525	288	108	37
ENSSSCG00000000403	E021	154.892	0.0141993	8.96834	0.00274698	0.0321886	13.8083	17.4716	0.763517	5	21945047	21945112	66	-	BAZ2A	protein_coding	27	54	58	288	301
ENSSSCG00000000405	E005	2095.77	0.000546096	11.4034	0.000733103	0.0113097	42.8912	43.9112	0.124473	5	21989124	21989246	123	-	ENSSSCG00000000405	protein_coding	3358	2412	2127	1777	1242
ENSSSCG00000000406	E006	55.1601	0.00530809	27.2866	1.7542e-07	7.9849e-06	9.27038	13.2767	1.10385	5	22002481	22003577	1097	-	PTGES3	protein_coding	79	45	48	72	39
ENSSSCG00000000406	E008	135.74	0.00123883	197.166	8.67465e-45	7.05522e-42	12.7937	21.5873	1.73114	5	22003641	22005743	2103	-	PTGES3	protein_coding	136	92	113	192	147
ENSSSCG00000000406	E009	564.594	0.000460467	11.3257	0.000764427	0.0116961	28.804	26.627	-0.311484	5	22005744	22005833	90	-	PTGES3	protein_coding	976	671	764	358	224
ENSSSCG00000000437	E009	139.716	0.0139815	10.9846	0.000918716	0.0135856	6.10968	10.047	1.48299	5	22750923	22751067	145	-	ARHGAP9	protein_coding	4	1	2	332	301
ENSSSCG00000000437	E019	2.33555	0.15802	30.973	2.61644e-08	1.41207e-06	6.92334	0.711558	-6.60064	5	22760104	22760224	121	-	ARHGAP9	protein_coding	4	4	1	1	2
ENSSSCG00000000437	E020	11.307	0.0123373	125.14	4.74379e-29	1.85338e-26	12.6512	2.04753	-5.37161	5	22761819	22762049	231	-	ARHGAP9	protein_coding	11	8	13	12	13
ENSSSCG00000000444	E001	20.1607	0.0196833	17.5397	2.81365e-05	0.000737158	5.24682	8.92994	1.57372	5	22799287	22799287	1	-	DCTN2	protein_coding	21	16	13	31	20
ENSSSCG00000000444	E002	24.0698	0.00695236	24.98	5.79276e-07	2.34745e-05	5.83176	9.58245	1.4764	5	22799288	22799288	1	-	DCTN2	protein_coding	23	20	19	36	23
ENSSSCG00000000444	E017	30.719	0.0291685	29.144	6.71948e-08	3.32979e-06	5.8405	11.6001	2.05532	5	22804523	22804577	55	-	DCTN2	protein_coding	14	28	20	44	44
ENSSSCG00000000444	E018	48.0347	0.00564496	72.2964	1.85181e-17	3.15202e-15	7.50766	14.0879	1.92219	5	22805901	22805986	86	-	DCTN2	protein_coding	28	33	43	85	50
ENSSSCG00000000444	E019	43.1825	0.0318231	12.9014	0.000328339	0.00587586	8.03675	12.2041	1.26851	5	22807221	22807226	6	-	DCTN2	protein_coding	23	35	62	60	39
ENSSSCG00000000444	E020	13.6374	0.0122925	39.9633	2.58778e-10	1.97482e-08	3.49345	8.33246	2.55131	5	22810069	22810077	9	-	DCTN2	protein_coding	3	8	11	23	21
ENSSSCG00000000444	E023	394.604	0.0144205	9.76095	0.00178258	0.0230911	26.2881	21.0266	-0.822501	5	22813193	22813261	69	-	DCTN2	protein_coding	455	538	768	159	178
ENSSSCG00000000444	E024	278.874	0.0277519	8.29085	0.00398453	0.0428357	23.2067	17.3751	-1.00674	5	22814147	22814182	36	-	DCTN2	protein_coding	328	388	557	88	125
ENSSSCG00000000456	E008	25.7114	0.00655084	10.475	0.00121004	0.0169498	7.07736	4.57514	-1.28078	5	24874439	24875003	565	+	SLC16A7	protein_coding	41	7	85	4	5
ENSSSCG00000000457	E002	16.3177	0.136125	16.2662	5.50371e-05	0.00131564	1.57512	7.20481	4.4243	5	26964772	26964796	25	+	USP15	protein_coding	0	0	2	23	48
ENSSSCG00000000457	E007	185.119	0.0235432	19.8336	8.44839e-06	0.000256522	13.3806	20.5531	1.41712	5	26964828	26964927	100	+	USP15	protein_coding	34	50	74	360	353
ENSSSCG00000000457	E011	195.145	0.0139476	80.5412	2.84713e-19	5.73879e-17	10.1821	21.7155	2.45582	5	26993849	26997427	3579	+	USP15	protein_coding	31	22	35	359	451
ENSSSCG00000000457	E012	90.1353	0.0562151	28.1221	1.13895e-07	5.38928e-06	6.33879	15.7506	2.7813	5	26997521	26998002	482	+	USP15	protein_coding	18	7	8	158	221
ENSSSCG00000000457	E014	135.887	0.00349852	8.85267	0.0029266	0.0337904	17.5972	15.6585	-0.384236	5	27011987	27012132	146	+	USP15	protein_coding	83	84	125	209	171
ENSSSCG00000000457	E015	95.6377	0.00684797	17.5528	2.79442e-05	0.000732867	16.0958	12.6858	-0.759641	5	27017432	27017493	62	+	USP15	protein_coding	65	75	98	117	121
ENSSSCG00000000457	E018	140.314	0.00228577	21.4009	3.72601e-06	0.000124332	18.4263	15.5431	-0.56295	5	27037775	27037919	145	+	USP15	protein_coding	108	89	128	214	160
ENSSSCG00000000457	E019	166.939	0.00894562	11.7905	0.000595337	0.00953333	19.9021	16.7038	-0.591119	5	27059772	27059945	174	+	USP15	protein_coding	111	126	153	251	190
ENSSSCG00000000457	E021	137.172	0.00691529	8.94286	0.00278556	0.032533	17.9743	15.5575	-0.476238	5	27061943	27062167	225	+	USP15	protein_coding	97	83	127	224	152
ENSSSCG00000000457	E030	111.693	0.0299142	8.88406	0.0028767	0.0333441	17.7694	13.274	-0.944595	5	27073241	27073301	61	+	USP15	protein_coding	129	62	109	166	100
ENSSSCG00000000457	E031	134.946	0.00492689	19.869	8.29346e-06	0.000252294	18.4454	15.0605	-0.668383	5	27073302	27073344	43	+	USP15	protein_coding	121	85	120	203	146
ENSSSCG00000000457	E041	61.7712	0.0356866	12.2912	0.000455097	0.00765472	7.62445	12.7634	1.56502	5	27087339	27091116	3778	+	USP15	protein_coding	17	19	12	103	136
ENSSSCG00000000457	E042	99.1659	0.0597607	52.2563	4.87092e-13	5.27254e-11	4.00261	16.7533	4.32815	5	27094197	27097444	3248	+	USP15	protein_coding	6	2	5	158	275
ENSSSCG00000000458	E005	91.9907	0.0943699	8.47562	0.00359939	0.0396412	10.5542	18.4734	1.78529	5	27126511	27126646	136	+	MON2	protein_coding	41	115	118	92	98
ENSSSCG00000000458	E006	72.2677	0.0661464	11.2652	0.000789726	0.0120178	9.39746	16.6744	1.79552	5	27140707	27140770	64	+	MON2	protein_coding	36	85	94	82	69
ENSSSCG00000000458	E008	3.17684	0.0871091	17.5408	2.81209e-05	0.000736947	1.13642	5.01443	4.30121	5	27152059	27152068	10	+	MON2	protein_coding	0	3	0	7	5
ENSSSCG00000000458	E009	96.358	0.0555607	12.0473	0.000518665	0.00853037	10.9216	18.601	1.70396	5	27152069	27152196	128	+	MON2	protein_coding	56	102	138	110	85
ENSSSCG00000000458	E028	59.5663	0.00976603	16.3683	5.2149e-05	0.00125666	10.8686	7.59674	-1.07874	5	27191622	27191732	111	+	MON2	protein_coding	79	117	96	18	10
ENSSSCG00000000458	E029	77.6728	0.00843366	12.9651	0.000317346	0.0057119	12.1713	9.44566	-0.775572	5	27193448	27193623	176	+	MON2	protein_coding	101	146	125	27	17
ENSSSCG00000000458	E033	243.895	0.00729376	8.24178	0.00409369	0.0436767	19.8201	17.9774	-0.332406	5	27204878	27205506	629	+	MON2	protein_coding	388	409	320	88	91
ENSSSCG00000000458	E034	107.606	0.0175283	13.5669	0.000230212	0.00438406	14.2301	10.509	-0.94318	5	27210130	27210273	144	+	MON2	protein_coding	219	159	146	30	25
ENSSSCG00000000458	E036	117.104	0.00605453	8.48473	0.0035814	0.039491	14.4635	12.6714	-0.417788	5	27211186	27211314	129	+	MON2	protein_coding	206	176	161	43	39
ENSSSCG00000000458	E038	134.196	0.00622452	9.95435	0.0016047	0.0212666	15.4037	13.4115	-0.44214	5	27216072	27216262	191	+	MON2	protein_coding	237	198	190	56	37
ENSSSCG00000000458	E042	30.2445	0.0395446	35.4029	2.6809e-09	1.72421e-07	5.04448	13.1468	2.87428	5	27226178	27227032	855	+	MON2	protein_coding	27	20	13	61	29
ENSSSCG00000000466	E001	158.07	0.04533	12.0742	0.000511249	0.00843161	17.9613	11.0602	-1.5472	5	28828566	28828935	370	+	XPOT	protein_coding	147	232	409	45	25
ENSSSCG00000000466	E002	180.899	0.0225609	72.2944	1.85368e-17	3.15264e-15	12.7378	26.369	2.48602	5	28829551	28831670	2120	+	XPOT	protein_coding	77	101	187	325	206
ENSSSCG00000000466	E003	71.364	0.021704	43.5148	4.20774e-11	3.61492e-09	8.91282	17.2873	2.0744	5	28831768	28832465	698	+	XPOT	protein_coding	35	48	88	116	71
ENSSSCG00000000475	E003	21.5154	0.00786688	20.125	7.25405e-06	0.000224232	5.88261	7.50704	0.71996	5	30554965	30555147	183	+	IRAK3	protein_coding	7	8	15	50	25
ENSSSCG00000000475	E004	18.0106	0.0102967	19.5569	9.76463e-06	0.00029262	5.16106	6.99572	0.894426	5	30560128	30560192	65	+	IRAK3	protein_coding	7	5	11	46	19
ENSSSCG00000000475	E005	17.7778	0.0114389	8.44011	0.00367034	0.0402394	5.97707	6.51991	0.25594	5	30560820	30560874	55	+	IRAK3	protein_coding	14	6	11	32	24
ENSSSCG00000000475	E006	33.8895	0.00514919	25.3208	4.8544e-07	1.99975e-05	7.69554	9.15834	0.520649	5	30562373	30562524	152	+	IRAK3	protein_coding	16	14	22	68	45
ENSSSCG00000000475	E007	32.3201	0.00586428	40.1708	2.32702e-10	1.78862e-08	6.68907	9.30874	0.985065	5	30567467	30567531	65	+	IRAK3	protein_coding	11	9	19	72	45
ENSSSCG00000000475	E008	46.0892	0.00347383	54.0813	1.92362e-13	2.17575e-11	8.18048	10.9536	0.882081	5	30571578	30571692	115	+	IRAK3	protein_coding	19	14	26	109	56
ENSSSCG00000000475	E009	49.1417	0.00454	52.0084	5.52641e-13	5.95434e-11	8.50644	11.2344	0.842944	5	30572410	30572528	119	+	IRAK3	protein_coding	22	13	29	107	67
ENSSSCG00000000475	E013	420.455	0.0165906	9.69752	0.00184517	0.0237152	30.7887	22.5063	-1.21532	5	30598436	30604485	6050	+	IRAK3	protein_coding	402	377	521	569	289
ENSSSCG00000000477	E010	7.98913	0.0144588	10.1897	0.00141225	0.0192007	3.62095	5.21225	1.0617	5	30668386	30668467	82	+	HELB	protein_coding	8	3	8	12	9
ENSSSCG00000000477	E011	7.26501	0.0171427	9.01536	0.0026772	0.0315638	3.42836	4.96321	1.07724	5	30668843	30668902	60	+	HELB	protein_coding	6	6	5	10	9
ENSSSCG00000000477	E015	95.356	0.100452	12.5338	0.000399658	0.00690334	16.5913	8.41921	-2.10931	5	30694070	30697232	3163	+	HELB	protein_coding	232	92	135	40	17
ENSSSCG00000000486	E031	114.09	0.00240128	9.04858	0.002629	0.0311394	14.3438	16.2574	0.404618	5	33039392	33039559	168	+	NUP107	protein_coding	101	76	55	167	160
ENSSSCG00000000488	E002	165.388	0.0447847	8.13301	0.00434665	0.0456802	14.9503	20.8525	1.11478	5	33105771	33106073	303	+	MDM2	protein_coding	146	207	262	85	153
ENSSSCG00000000488	E003	77.2738	0.0016903	30.3682	3.57341e-08	1.87199e-06	10.7203	14.5097	0.944511	5	33106599	33106670	72	+	MDM2	protein_coding	92	86	121	57	48
ENSSSCG00000000488	E005	171.805	0.00707331	15.4803	8.33685e-05	0.00187536	15.8423	19.3046	0.659565	5	33106811	33106891	81	+	MDM2	protein_coding	194	195	313	93	108
ENSSSCG00000000488	E006	188.171	0.00236787	23.4104	1.3087e-06	4.8944e-05	16.5785	19.8212	0.601813	5	33110081	33110155	75	+	MDM2	protein_coding	227	224	326	116	99
ENSSSCG00000000488	E007	241.753	0.00826616	13.7299	0.000211069	0.00408651	18.4562	21.9907	0.60938	5	33112367	33112500	134	+	MDM2	protein_coding	268	308	420	149	128
ENSSSCG00000000488	E008	203.375	0.00929065	16.6709	4.44588e-05	0.00109473	16.9906	20.9876	0.720326	5	33115439	33115488	50	+	MDM2	protein_coding	225	221	378	134	113
ENSSSCG00000000488	E016	2058.91	0.0118887	8.64521	0.00327922	0.0369182	41.583	37.5735	-0.500698	5	33135550	33137739	2190	+	MDM2	protein_coding	3645	2611	3556	636	621
ENSSSCG00000000496	E002	9.4074	0.261341	8.13854	0.00433342	0.0455808	2.55348	6.8555	2.88015	5	33859010	33859274	265	+	CCT2	protein_coding	2	0	8	19	16
ENSSSCG00000000496	E011	28.4887	0.0587801	15.332	9.0177e-05	0.00200372	5.41378	10.9412	2.09802	5	33864505	33864508	4	+	CCT2	protein_coding	17	11	17	34	57
ENSSSCG00000000496	E012	523.04	0.000495771	15.9052	6.6594e-05	0.00155232	29.0688	27.0817	-0.28251	5	33865848	33865851	4	+	CCT2	protein_coding	747	543	661	432	340
ENSSSCG00000000496	E017	9.72851	0.0154636	65.1482	6.94735e-16	1.02264e-13	1.15115	7.57846	5.48	5	33869128	33869131	4	+	CCT2	protein_coding	0	1	1	24	19
ENSSSCG00000000496	E023	49.6858	0.00261642	71.3375	3.01063e-17	5.02627e-15	7.68905	13.7668	1.77807	5	33871354	33871384	31	+	CCT2	protein_coding	33	25	34	89	63
ENSSSCG00000000502	E001	44.1867	0.0745167	12.1049	0.000502907	0.00831832	6.74716	12.5173	1.8664	5	34426394	34426660	267	+	CNOT2	protein_coding	11	15	30	69	85
ENSSSCG00000000502	E010	130.89	0.00169625	10.6922	0.00107585	0.0154332	17.5277	15.2956	-0.446985	5	34524406	34524553	148	+	CNOT2	protein_coding	142	121	168	140	102
ENSSSCG00000000502	E011	116.248	0.00844072	10.0299	0.00154023	0.020578	17.0446	13.8668	-0.667904	5	34525282	34525464	183	+	CNOT2	protein_coding	134	126	144	96	98
ENSSSCG00000000509	E006	77.9516	0.00171109	28.2563	1.06266e-07	5.05735e-06	13.1776	10.7251	-0.637905	5	35622457	35622622	166	-	ZFC3H1	protein_coding	116	119	99	33	43
ENSSSCG00000000509	E007	52.0686	0.00942852	28.2195	1.08307e-07	5.14863e-06	11.3218	7.59627	-1.20431	5	35622752	35622856	105	-	ZFC3H1	protein_coding	94	72	75	18	19
ENSSSCG00000000509	E008	52.6126	0.0164924	16.8847	3.97212e-05	0.000992778	11.2578	8.07502	-1.0049	5	35623112	35623222	111	-	ZFC3H1	protein_coding	100	72	66	22	20
ENSSSCG00000000509	E010	71.8476	0.0231546	14.0686	0.000176263	0.00351587	12.9705	9.5088	-0.953913	5	35628562	35628760	199	-	ZFC3H1	protein_coding	137	110	75	31	28
ENSSSCG00000000509	E011	60.1091	0.00275129	24.1762	8.79131e-07	3.41748e-05	11.7782	9.26972	-0.73054	5	35628843	35628948	106	-	ZFC3H1	protein_coding	92	95	75	33	23
ENSSSCG00000000509	E012	67.4928	0.0141684	27.4955	1.57457e-07	7.24295e-06	12.8045	8.50913	-1.24758	5	35632406	35632643	238	-	ZFC3H1	protein_coding	114	117	82	30	17
ENSSSCG00000000509	E013	49.9352	0.00672271	32.9338	9.53522e-09	5.60323e-07	11.1328	7.2842	-1.27711	5	35633282	35633470	189	-	ZFC3H1	protein_coding	65	94	73	20	14
ENSSSCG00000000509	E014	60.1274	0.0203205	8.26098	0.00405063	0.0433279	11.6883	9.56722	-0.611513	5	35635564	35635750	187	-	ZFC3H1	protein_coding	66	105	86	36	24
ENSSSCG00000000509	E015	66.6841	0.0120727	15.1784	9.78162e-05	0.00214947	12.3693	9.66059	-0.757765	5	35637116	35637299	184	-	ZFC3H1	protein_coding	80	127	83	32	29
ENSSSCG00000000509	E016	61.774	0.00489365	8.32931	0.00390105	0.0421637	11.5512	10.4482	-0.307699	5	35638645	35638764	120	-	ZFC3H1	protein_coding	77	103	71	40	32
ENSSSCG00000000509	E017	44.1914	0.00320058	9.29685	0.00229549	0.0280707	9.9207	8.69942	-0.396101	5	35639142	35639243	102	-	ZFC3H1	protein_coding	54	73	55	23	26
ENSSSCG00000000509	E020	40.2406	0.00480479	10.2087	0.00139778	0.0190349	9.57932	8.07402	-0.513223	5	35641977	35642086	110	-	ZFC3H1	protein_coding	50	71	48	22	20
ENSSSCG00000000509	E030	81.1375	0.0272	25.023	5.66494e-07	2.30025e-05	9.2478	18.0038	2.0991	5	35653989	35654112	124	-	ZFC3H1	protein_coding	45	57	55	82	152
ENSSSCG00000000509	E031	176.82	0.0490925	26.4514	2.70251e-07	1.18028e-05	12.0554	25.7504	2.56618	5	35655825	35656048	224	-	ZFC3H1	protein_coding	80	100	95	177	385
ENSSSCG00000000509	E032	69.4589	0.0147664	21.1037	4.35085e-06	0.000142789	9.49157	15.8551	1.60042	5	35656342	35656501	160	-	ZFC3H1	protein_coding	43	57	66	78	99
ENSSSCG00000000509	E033	34.6023	0.00409138	9.65064	0.00189286	0.0241957	7.36244	10.7228	1.13046	5	35658230	35658294	65	-	ZFC3H1	protein_coding	27	38	33	39	37
ENSSSCG00000000509	E037	163.272	0.0607907	8.72052	0.00314648	0.0357337	14.0023	22.9229	1.66266	5	35670328	35671019	692	-	ZFC3H1	protein_coding	73	158	149	163	257
ENSSSCG00000000509	E038	58.5157	0.0499476	10.4663	0.00121573	0.0170067	8.48036	15.011	1.76199	5	35671068	35671149	82	-	ZFC3H1	protein_coding	24	52	55	68	88
ENSSSCG00000000510	E005	82.3918	0.00158933	9.39238	0.00217889	0.0269744	11.8078	13.4988	0.418049	5	35713008	35713217	210	+	TMEM19	protein_coding	105	120	107	52	47
ENSSSCG00000000512	E004	20.4021	0.0436177	73.4782	1.01755e-17	1.77241e-15	0.85323	10.46	7.31341	5	35853453	35854626	1174	+	TBC1D15	protein_coding	1	0	0	45	47
ENSSSCG00000000512	E005	1.69459	0.104975	9.74759	0.00179558	0.023212	0.0234427	3.14486	14.1429	5	35855679	35855714	36	+	TBC1D15	protein_coding	0	0	0	6	2
ENSSSCG00000000512	E006	6.81657	0.02107	27.3488	1.69869e-07	7.76265e-06	1.47771	5.96556	4.05182	5	35855882	35856277	396	+	TBC1D15	protein_coding	0	2	1	18	11
ENSSSCG00000000512	E011	135.949	0.00568065	20.1896	7.01321e-06	0.000217527	17.6519	15.1115	-0.509647	5	35866143	35866353	211	+	TBC1D15	protein_coding	149	151	203	129	77
ENSSSCG00000000512	E012	85.5585	0.00242575	15.3353	9.00193e-05	0.00200064	14.1873	12.5735	-0.380525	5	35874425	35874527	103	+	TBC1D15	protein_coding	105	83	119	78	59
ENSSSCG00000000512	E013	130.339	0.00124586	14.5282	0.000138078	0.0028692	16.7915	15.7448	-0.210784	5	35875887	35876084	198	+	TBC1D15	protein_coding	159	128	161	131	94
ENSSSCG00000000512	E014	127.707	0.00147525	14.4995	0.000140195	0.00290395	16.6626	15.5816	-0.219226	5	35877394	35877522	129	+	TBC1D15	protein_coding	140	144	156	138	82
ENSSSCG00000000512	E015	125.418	0.00670233	14.1696	0.000167051	0.00336066	16.8649	14.8935	-0.404865	5	35878817	35878920	104	+	TBC1D15	protein_coding	141	155	156	134	66
ENSSSCG00000000512	E016	138.333	0.00162126	30.3525	3.60247e-08	1.88579e-06	17.6727	15.3996	-0.452594	5	35880153	35880247	95	+	TBC1D15	protein_coding	164	151	189	120	94
ENSSSCG00000000512	E018	78.1922	0.0177675	14.6544	0.000129134	0.00271412	14.2316	10.8337	-0.850573	5	35888918	35888933	16	+	TBC1D15	protein_coding	105	96	108	45	54
ENSSSCG00000000512	E019	121.521	0.00318479	40.1248	2.3825e-10	1.82817e-08	17.1599	13.6593	-0.737994	5	35888934	35889034	101	+	TBC1D15	protein_coding	150	141	180	89	75
ENSSSCG00000000512	E020	129.948	0.0027547	15.7177	7.35315e-05	0.00168749	16.9388	15.4007	-0.311339	5	35895609	35895709	101	+	TBC1D15	protein_coding	146	143	168	117	97
ENSSSCG00000000512	E023	171.103	0.00853229	14.852	0.000116284	0.00248502	15.8248	21.3522	1.01448	5	35904102	35904218	117	+	TBC1D15	protein_coding	159	104	129	298	166
ENSSSCG00000000512	E025	596.219	0.0173891	10.7931	0.0010188	0.0147822	26.6501	33.5145	0.947472	5	35905795	35907116	1322	+	TBC1D15	protein_coding	566	395	438	1048	543
ENSSSCG00000000512	E027	10.7604	0.0506013	14.1201	0.000171498	0.00343623	2.82646	7.03416	2.66207	5	35907118	35908100	983	+	TBC1D15	protein_coding	6	4	1	29	12
ENSSSCG00000000517	E015	2.12299	0.0576732	13.8666	0.000196251	0.0038409	1.58585	3.17312	2.007	5	38614471	38614647	177	-	CAPS2	protein_coding	3	2	2	3	1
ENSSSCG00000000519	E003	207.553	0.00100812	15.6286	7.70803e-05	0.00175698	21.1728	18.7559	-0.419891	5	38794533	38794819	287	+	GLIPR1	protein_coding	167	178	101	391	195
ENSSSCG00000000519	E004	229.313	0.00458804	26.7848	2.27421e-07	1.01119e-05	23.023	18.9002	-0.69447	5	38795933	38796178	246	+	GLIPR1	protein_coding	217	190	142	393	207
ENSSSCG00000000519	E009	236.056	0.00166319	174.427	7.98666e-40	5.33351e-37	14.6617	22.7243	1.48424	5	38812239	38815597	3359	+	GLIPR1	protein_coding	70	82	38	626	312
ENSSSCG00000000522	E002	990.333	0.0307439	8.97818	0.00273222	0.0320552	39.0956	30.7812	-1.08155	5	39328053	39330873	2821	-	NAP1L1	protein_coding	1783	1170	720	934	544
ENSSSCG00000000522	E006	638.436	0.00166323	36.7831	1.32028e-09	8.93389e-08	32.9003	28.3966	-0.615587	5	39331211	39331896	686	-	NAP1L1	protein_coding	943	584	595	713	453
ENSSSCG00000000522	E009	168.861	0.00102595	40.1744	2.32269e-10	1.78687e-08	16.4541	20.1217	0.678735	5	39333504	39333687	184	-	NAP1L1	protein_coding	146	107	103	271	207
ENSSSCG00000000522	E010	112.343	0.00141911	34.9023	3.46664e-09	2.18451e-07	13.4453	17.1363	0.783291	5	39333688	39333765	78	-	NAP1L1	protein_coding	92	68	67	198	130
ENSSSCG00000000522	E011	375.066	0.00954722	12.8055	0.000345606	0.00613132	23.0995	27.3924	0.645813	5	39333766	39334015	250	-	NAP1L1	protein_coding	285	234	283	632	426
ENSSSCG00000000522	E012	1418.9	0.000265921	10.7706	0.00103123	0.014922	39.3948	40.0662	0.083718	5	39334016	39334045	30	-	NAP1L1	protein_coding	1600	1050	1132	1947	1417
ENSSSCG00000000522	E018	2176.18	0.000255592	18.7327	1.50382e-05	0.000427638	44.311	45.1739	0.104622	5	39339885	39340013	129	-	NAP1L1	protein_coding	2396	1645	1712	2988	2206
ENSSSCG00000000522	E022	28.2845	0.00639052	67.9506	1.67643e-16	2.61306e-14	4.26645	10.5042	2.66898	5	39341641	39342007	367	-	NAP1L1	protein_coding	9	8	4	61	51
ENSSSCG00000000522	E023	6.3253	0.0299276	29.5661	5.40431e-08	2.73317e-06	0.935059	5.36957	5.06448	5	39342008	39342029	22	-	NAP1L1	protein_coding	1	0	0	14	14
ENSSSCG00000000522	E024	14.9575	0.0442946	53.9268	2.08095e-13	2.34356e-11	0.934892	8.24071	6.33035	5	39342030	39342467	438	-	NAP1L1	protein_coding	0	0	1	31	36
ENSSSCG00000000522	E025	11.1061	0.0558072	23.4889	1.25636e-06	4.71468e-05	2.08871	6.93589	3.49596	5	39342536	39343298	763	-	NAP1L1	protein_coding	3	1	1	35	13
ENSSSCG00000000530	E001	127.375	0.0316667	9.00923	0.0026862	0.0316324	18.5831	14.1954	-0.883006	5	41680452	41681568	1117	-	FGD4	protein_coding	72	108	137	189	132
ENSSSCG00000000530	E022	6.05344	0.02476	20.7829	5.14407e-06	0.000165878	0.0467822	4.40347	13.1277	5	41806422	41806440	19	-	FGD4	protein_coding	0	0	0	17	11
ENSSSCG00000000531	E001	96.6176	0.0261803	10.6715	0.00108798	0.0155804	8.10275	0.0399935	-15.3745	5	41897382	41903699	6318	-	BICD1	protein_coding	131	189	209	0	0
ENSSSCG00000000534	E013	44.6098	0.00341748	12.0302	0.000523449	0.00860061	10.5992	8.43553	-0.689688	5	43135010	43135086	77	+	IPO8	protein_coding	69	61	52	36	17
ENSSSCG00000000534	E028	13.5614	0.0282227	9.44105	0.00212182	0.0264306	4.26269	7.26253	1.56349	5	43182794	43182797	4	+	IPO8	protein_coding	14	10	4	24	15
ENSSSCG00000000547	E001	2.84662	0.0474864	14.8723	0.000115043	0.00246378	1.35774	4.41402	3.41511	5	45973693	45973707	15	-	MRPS35	protein_coding	2	0	2	7	3
ENSSSCG00000000555	E012	11.5883	0.0189144	9.18417	0.00244117	0.0294368	3.23453	5.97488	1.78976	5	47072823	47072867	45	+	ITPR2	protein_coding	2	2	5	35	12
ENSSSCG00000000555	E013	23.3793	0.0485128	8.40154	0.00374903	0.0408843	4.79878	8.29481	1.61357	5	47081146	47081297	152	+	ITPR2	protein_coding	2	4	14	67	26
ENSSSCG00000000555	E044	35.4145	0.0107298	19.3301	1.09961e-05	0.000325187	10.8854	7.50704	-1.11877	5	47308479	47308679	201	+	ITPR2	protein_coding	34	25	49	57	18
ENSSSCG00000000555	E045	20.2908	0.00672865	18.8584	1.40792e-05	0.000404128	8.54936	5.53662	-1.28557	5	47312019	47312129	111	+	ITPR2	protein_coding	22	14	29	28	12
ENSSSCG00000000555	E048	29.3177	0.0051759	9.01176	0.00268247	0.031601	9.27786	7.33411	-0.702606	5	47354059	47354166	108	+	ITPR2	protein_coding	23	24	30	45	26
ENSSSCG00000000555	E049	42.5118	0.00983086	10.4909	0.00119962	0.0168343	11.2065	8.7165	-0.762177	5	47360644	47360836	193	+	ITPR2	protein_coding	37	21	57	71	31
ENSSSCG00000000555	E050	31.9743	0.00424095	47.353	5.92863e-12	5.67146e-10	11.127	6.36237	-1.67541	5	47364741	47364866	126	+	ITPR2	protein_coding	35	30	48	32	21
ENSSSCG00000000555	E051	33.3522	0.0195941	31.7846	1.72251e-08	9.63456e-07	11.5758	6.1911	-1.87747	5	47372514	47372689	176	+	ITPR2	protein_coding	35	37	51	25	25
ENSSSCG00000000555	E052	34.141	0.00378457	31.8973	1.62539e-08	9.14271e-07	10.9387	7.13162	-1.28588	5	47381097	47381261	165	+	ITPR2	protein_coding	34	25	50	43	24
ENSSSCG00000000555	E053	36.9873	0.00601467	12.5263	0.000401254	0.00692354	10.549	8.09113	-0.799737	5	47385223	47385418	196	+	ITPR2	protein_coding	35	20	46	55	32
ENSSSCG00000000559	E001	492.136	0.0362382	13.0548	0.000302508	0.00548497	23.3364	16.2875	-1.2406	5	47729751	47733966	4216	-	RASSF8	protein_coding	1064	1022	481	54	39
ENSSSCG00000000559	E003	205.452	0.0236312	8.06728	0.00450717	0.0469734	15.6714	17.0298	0.272559	5	47737002	47737891	890	-	RASSF8	protein_coding	315	398	285	61	42
ENSSSCG00000000559	E005	12.8717	0.00805967	10.6748	0.00108602	0.0155567	3.93081	6.21483	1.33927	5	47813130	47813225	96	-	RASSF8	protein_coding	21	21	14	7	5
ENSSSCG00000000563	E004	92.625	0.00263288	20.2932	6.64371e-06	0.000207421	8.80444	6.44437	-0.927456	5	48654025	48654074	50	-	ENSSSCG00000000563	protein_coding	2	1	6	225	192
ENSSSCG00000000563	E005	60.5011	0.00316106	9.10374	0.00255088	0.0304286	6.62032	5.24066	-0.686648	5	48654183	48654245	63	-	ENSSSCG00000000563	protein_coding	1	0	4	154	120
ENSSSCG00000000570	E021	66.0551	0.00528405	11.1972	0.000819191	0.0123685	10.899	13.363	0.632657	5	51095641	51095736	96	+	C2CD5	protein_coding	58	64	79	74	61
ENSSSCG00000000570	E034	17.9403	0.0414946	17.1021	3.54238e-05	0.000899891	7.48033	2.94204	-2.72826	5	51125310	51125381	72	+	C2CD5	protein_coding	22	23	47	4	2
ENSSSCG00000000579	E001	1377.71	0.0216782	15.2396	9.46992e-05	0.00209175	37.3094	29.1223	-1.08513	5	51939485	51941453	1969	-	GOLT1B	protein_coding	3110	2183	1563	395	186
ENSSSCG00000000579	E004	4.28702	0.0753439	30.3954	3.5236e-08	1.8496e-06	1.26583	6.11204	4.57015	5	51942396	51942428	33	-	GOLT1B	protein_coding	1	1	2	14	3
ENSSSCG00000000579	E005	22.9349	0.122684	23.9966	9.6508e-07	3.72802e-05	4.27166	11.8823	3.04417	5	51942429	51943628	1200	-	GOLT1B	protein_coding	8	15	23	38	29
ENSSSCG00000000579	E007	3.66346	0.0519453	21.966	2.77529e-06	9.55579e-05	1.55229	5.17157	3.49081	5	51943661	51943818	158	-	GOLT1B	protein_coding	1	4	1	9	3
ENSSSCG00000000579	E011	19.6006	0.0105281	179.759	5.46946e-41	3.90183e-38	2.60719	12.6626	4.67523	5	51945608	51945757	150	-	GOLT1B	protein_coding	3	7	7	52	25
ENSSSCG00000000579	E013	13.9564	0.0414692	26.3467	2.85312e-07	1.23855e-05	3.88441	8.4743	2.29354	5	51952694	51953084	391	-	GOLT1B	protein_coding	12	9	17	22	11
ENSSSCG00000000580	E006	131.122	0.00103289	10.6072	0.00112647	0.0160175	16.0626	14.0644	-0.427816	5	51973383	51973581	199	+	RECQL	protein_coding	203	190	178	75	49
ENSSSCG00000000580	E016	79.5191	0.00181743	167.18	3.05559e-38	1.87849e-35	9.24233	18.1513	2.12834	5	51999485	52003740	4256	+	RECQL	protein_coding	62	54	57	128	93
ENSSSCG00000000583	E001	241.284	0.0199794	7.94841	0.00481297	0.0493169	19.3146	23.4595	0.689087	5	51993717	51995753	2037	-	PYROXD1	protein_coding	320	226	192	285	206
ENSSSCG00000000587	E002	34.6438	0.00568213	52.4146	4.49372e-13	4.88702e-11	5.92189	11.2275	1.9141	5	53620690	53620693	4	-	AEBP2	protein_coding	20	8	14	83	43
ENSSSCG00000000587	E008	94.1929	0.00222848	8.49483	0.00356157	0.0393201	15.3534	12.9899	-0.531993	5	53659519	53659626	108	-	AEBP2	protein_coding	124	97	92	108	64
ENSSSCG00000000587	E010	7.61935	0.0184121	23.4583	1.27652e-06	4.78172e-05	2.06092	5.71212	2.96292	5	53690296	53690648	353	-	AEBP2	protein_coding	3	2	0	19	12
ENSSSCG00000000588	E020	28.495	0.00380654	10.3782	0.00127515	0.0176892	5.32868	0.0263132	-15.3452	5	53800102	53800164	63	-	PLEKHA5	protein_coding	59	39	59	0	0
ENSSSCG00000000588	E027	68.4135	0.0152936	13.2703	0.000269642	0.00498771	8.13388	3.14503	-2.78416	5	53837599	53838066	468	-	PLEKHA5	protein_coding	113	118	142	1	1
ENSSSCG00000000599	E006	48.326	0.0467999	30.6643	3.06755e-08	1.63276e-06	5.93136	14.1482	2.63173	5	56593114	56597482	4369	-	DERA	protein_coding	11	12	25	124	61
ENSSSCG00000000599	E013	3.97113	0.282889	11.9341	0.000551152	0.00895754	0.0330949	4.71027	14.3229	5	56660906	56660999	94	-	DERA	protein_coding	0	0	0	16	3
ENSSSCG00000000611	E010	433.218	0.000571359	12.4229	0.000424099	0.00722469	25.5734	27.0422	0.215773	5	57759095	57759286	192	+	ENSSSCG00000000611	protein_coding	286	244	272	739	580
ENSSSCG00000000612	E002	188.554	0.0033082	19.001	1.3065e-05	0.000378605	17.3943	19.6579	0.41429	5	58030588	58030700	113	-	ATF7IP	protein_coding	112	96	90	304	307
ENSSSCG00000000612	E003	210.26	0.00635023	13.0628	0.000301213	0.00546766	18.2862	20.5539	0.401474	5	58032630	58032812	183	-	ATF7IP	protein_coding	135	95	105	332	347
ENSSSCG00000000612	E004	172.33	0.00101513	19.3461	1.09041e-05	0.00032274	17.1093	18.773	0.311481	5	58036347	58036502	156	-	ATF7IP	protein_coding	101	84	102	288	261
ENSSSCG00000000612	E017	4.19176	0.0566353	10.5103	0.00118713	0.0166948	1.08895	3.72109	3.55515	5	58133368	58133399	32	-	ATF7IP	protein_coding	1	0	0	7	11
ENSSSCG00000000625	E003	42.2178	0.00348635	40.0031	2.53556e-10	1.93922e-08	7.29823	12.2786	1.57409	5	60168451	60168844	394	+	LRP6	protein_coding	40	45	70	24	39
ENSSSCG00000000633	E001	10.4202	0.0110489	9.03975	0.00264172	0.031253	4.746	2.09793	-2.36919	5	61337862	61337862	1	+	YBX3	protein_coding	19	14	22	1	1
ENSSSCG00000000633	E002	415.633	0.00389871	27.3788	1.67256e-07	7.65496e-06	24.7257	20.2004	-0.729509	5	61337863	61338360	498	+	YBX3	protein_coding	784	378	864	133	96
ENSSSCG00000000633	E003	557.886	0.000499359	12.7172	0.000362308	0.00637407	27.1522	25.6987	-0.213035	5	61342172	61342235	64	+	YBX3	protein_coding	958	504	1126	272	148
ENSSSCG00000000633	E005	659.506	0.000650978	18.8574	1.40861e-05	0.00040427	28.9018	27.0775	-0.259731	5	61343280	61343313	34	+	YBX3	protein_coding	1147	605	1326	339	145
ENSSSCG00000000633	E006	1245.13	0.00259163	14.4321	0.000145305	0.00299349	35.7408	33.3978	-0.305186	5	61345931	61346020	90	+	YBX3	protein_coding	2116	1216	2493	544	343
ENSSSCG00000000633	E010	1627.04	0.000668028	23.8453	1.04398e-06	3.99806e-05	37.8366	40.6769	0.355407	5	61358216	61358387	172	+	YBX3	protein_coding	2605	1355	3042	1129	560
ENSSSCG00000000633	E011	1092.02	0.00398928	8.74418	0.00310591	0.0353655	33.2195	36.5129	0.427766	5	61358985	61359084	100	+	YBX3	protein_coding	1802	844	2000	818	367
ENSSSCG00000000656	E002	29.3453	0.00675293	8.93141	0.00280307	0.032701	5.3613	4.51133	-0.504394	5	62011018	62011101	84	+	CLEC2B	protein_coding	0	5	0	85	47
ENSSSCG00000000660	E008	22.443	0.00749811	10.9736	0.000924178	0.013648	4.747	2.83867	-1.49454	5	62448323	62448443	121	+	A2M	protein_coding	0	0	2	53	48
ENSSSCG00000000660	E009	25.2503	0.00714981	10.3553	0.00129103	0.0178536	4.74702	3.01442	-1.32044	5	62449262	62449376	115	+	A2M	protein_coding	0	0	2	61	53
ENSSSCG00000000661	E009	63.4629	0.00313638	11.3155	0.00076864	0.0117478	13.1356	10.7438	-0.62256	5	62563711	62564040	330	-	PHC1	protein_coding	53	44	72	79	71
ENSSSCG00000000680	E006	14.3955	0.0205142	20.2617	6.75384e-06	0.000210545	1.37613	5.47492	4.00566	5	63888273	63889578	1306	-	GPR162	protein_coding	0	0	1	11	51
ENSSSCG00000000681	E006	283.112	0.000782777	7.98335	0.00472095	0.0486154	8.76585	0.168126	-11.4665	5	63873924	63874025	102	-	P3H3	protein_coding	622	401	535	0	0
ENSSSCG00000000682	E002	34.0334	0.00616554	15.1362	0.000100029	0.00219072	5.33362	7.64407	1.06104	5	63865661	63865877	217	-	GNB3	protein_coding	64	55	54	4	7
ENSSSCG00000000684	E004	14.091	0.028303	14.875	0.000114878	0.002461	4.2101	7.83433	1.82481	5	63846322	63846396	75	-	USP5	protein_coding	10	12	18	15	16
ENSSSCG00000000684	E010	6.118	0.0365751	12.1885	0.000480845	0.00801909	2.58408	5.65198	2.2773	5	63848081	63848088	8	-	USP5	protein_coding	6	2	7	11	5
ENSSSCG00000000685	E001	9.79767	0.0269151	8.11771	0.0043835	0.0459641	3.60757	6.20359	1.58337	5	63838506	63838634	129	-	TPI1	protein_coding	9	15	7	5	13
ENSSSCG00000000685	E012	410.788	0.00708864	14.968	0.000109349	0.00236119	24.6967	20.0449	-0.75194	5	63842819	63843032	214	-	TPI1	protein_coding	701	915	337	105	122
ENSSSCG00000000690	E003	31.695	0.0179563	64.7749	8.39615e-16	1.22554e-13	5.05752	12.7992	2.78272	5	63952261	63952347	87	+	MLF2	protein_coding	20	9	19	61	45
ENSSSCG00000000690	E004	50.2148	0.00415441	71.8714	2.29692e-17	3.86872e-15	7.79832	14.2536	1.84647	5	63952348	63952454	107	+	MLF2	protein_coding	43	37	36	79	55
ENSSSCG00000000690	E006	852.897	0.00129104	13.7425	0.000209652	0.00406322	33.3223	31.0571	-0.303109	5	63952756	63952882	127	+	MLF2	protein_coding	1326	1212	1020	493	433
ENSSSCG00000000690	E008	51.4226	0.0037801	56.1645	6.66553e-14	7.9842e-12	8.24339	13.8732	1.59497	5	63954148	63954183	36	+	MLF2	protein_coding	50	50	30	66	60
ENSSSCG00000000691	E001	50.1944	0.0114767	66.2095	4.05447e-16	6.0838e-14	7.43891	14.9826	2.14644	5	63957064	63958110	1047	-	COPS7A	protein_coding	50	43	47	53	59
ENSSSCG00000000691	E002	6.22633	0.0276641	56.6607	5.17891e-14	6.27177e-12	1.27513	7.39124	5.11034	5	63968974	63970319	1346	-	COPS7A	protein_coding	1	1	2	12	13
ENSSSCG00000000691	E008	6.46151	0.0230606	9.3525	0.00222681	0.0274116	2.84718	5.35692	1.8393	5	63971411	63971564	154	-	COPS7A	protein_coding	10	6	4	8	5
ENSSSCG00000000693	E013	71.5116	0.0063187	16.8798	3.98225e-05	0.000994833	14.4307	10.9127	-0.872622	5	64141555	64141724	170	-	NCAPD2	protein_coding	75	64	53	99	69
ENSSSCG00000000693	E014	70.8318	0.00305279	22.294	2.33934e-06	8.196e-05	14.3964	10.8289	-0.888636	5	64142022	64142189	168	-	NCAPD2	protein_coding	76	67	48	94	71
ENSSSCG00000000693	E024	39.1802	0.00397384	11.5248	0.00068675	0.0107308	7.57863	10.0108	0.835206	5	64149851	64149985	135	-	NCAPD2	protein_coding	21	17	11	87	53
ENSSSCG00000000693	E025	58.4229	0.00265169	10.3644	0.00128469	0.0177872	9.71048	11.849	0.608776	5	64150336	64150533	198	-	NCAPD2	protein_coding	41	27	14	116	84
ENSSSCG00000000694	E004	29.8939	0.0344672	98.5807	3.12052e-23	8.50401e-21	3.45044	15.2056	4.44344	5	64129998	64130023	26	-	ENSSSCG00000000694	protein_coding	17	8	6	44	65
ENSSSCG00000000694	E007	13514.2	0.00090417	8.02853	0.00460463	0.0477462	63.1577	64.4467	0.149436	5	64130252	64130335	84	-	ENSSSCG00000000694	protein_coding	26115	18225	16511	5845	5191
ENSSSCG00000000694	E015	49.2396	0.0180015	95.2113	1.7111e-22	4.43743e-20	6.18321	16.909	3.0871	5	64132515	64132528	14	-	ENSSSCG00000000694	protein_coding	48	26	27	58	81
ENSSSCG00000000695	E004	167.124	0.0076731	35.598	2.4254e-09	1.57038e-07	21.3211	15.5592	-1.06431	5	64116997	64120267	3271	+	IFFO1	protein_coding	107	117	190	156	256
ENSSSCG00000000695	E009	57.2953	0.0123846	18.3457	1.84238e-05	0.000510063	7.43659	11.7483	1.38147	5	64122642	64122665	24	+	IFFO1	protein_coding	16	10	15	74	148
ENSSSCG00000000696	E001	35.1381	0.0112933	11.5024	0.000695068	0.0108239	10.4123	7.54304	-0.968813	5	64106098	64106208	111	+	NOP2	protein_coding	38	37	44	36	26
ENSSSCG00000000696	E002	73.3655	0.00170934	14.2948	0.000156295	0.00318103	13.9675	11.4811	-0.612731	5	64106498	64106604	107	+	NOP2	protein_coding	81	56	87	74	75
ENSSSCG00000000696	E003	68.0149	0.00181424	12.6284	0.000379922	0.00662374	13.4733	11.1124	-0.599102	5	64108102	64108147	46	+	NOP2	protein_coding	79	48	80	70	69
ENSSSCG00000000697	E002	35.8108	0.0956437	12.3823	0.000433424	0.0073565	11.392	5.69179	-2.07522	5	64071757	64071864	108	+	CHD4	protein_coding	51	58	48	7	24
ENSSSCG00000000697	E020	249.004	0.000673699	22.5178	2.08203e-06	7.39364e-05	22.7135	20.5554	-0.355495	5	64085076	64085197	122	+	CHD4	protein_coding	254	226	282	286	221
ENSSSCG00000000697	E021	333.244	0.000755691	14.6183	0.000131629	0.0027588	25.082	23.5352	-0.237345	5	64085311	64085484	174	+	CHD4	protein_coding	322	288	373	403	307
ENSSSCG00000000697	E022	335.343	0.00118234	12.0566	0.000516092	0.00849673	25.1224	23.6158	-0.230852	5	64086048	64086189	142	+	CHD4	protein_coding	339	300	348	419	298
ENSSSCG00000000697	E023	318.072	0.00186013	17.5265	2.83328e-05	0.00074157	24.97	22.7123	-0.350436	5	64086282	64086413	132	+	CHD4	protein_coding	323	314	334	382	268
ENSSSCG00000000697	E024	297.035	0.00360503	10.6848	0.00108018	0.0154888	24.2727	22.1546	-0.33399	5	64086522	64086639	118	+	CHD4	protein_coding	307	291	304	367	245
ENSSSCG00000000697	E025	288.354	0.000819403	23.8294	1.05264e-06	4.02828e-05	24.0593	21.8192	-0.355789	5	64088451	64088575	125	+	CHD4	protein_coding	308	271	303	334	253
ENSSSCG00000000697	E035	660.394	0.00561542	14.1843	0.00016575	0.00333834	28.644	33.2524	0.627294	5	64096447	64096576	130	+	CHD4	protein_coding	544	398	467	1002	849
ENSSSCG00000000697	E036	546.002	0.00721644	15.1048	0.000101706	0.00222164	26.321	31.4635	0.722228	5	64097407	64097478	72	+	CHD4	protein_coding	432	332	353	817	748
ENSSSCG00000000697	E041	93.4474	0.0159864	14.2012	0.000164263	0.00331479	11.428	16.3684	1.13851	5	64103528	64104299	772	+	CHD4	protein_coding	58	38	63	190	110
ENSSSCG00000000702	E020	13.2158	0.0471371	8.47739	0.00359588	0.0396189	6.99087	3.93285	-1.685	5	64025521	64025530	10	+	ZNF384	protein_coding	25	14	15	12	4
ENSSSCG00000000704	E006	9.56784	0.0154231	30.2174	3.86228e-08	2.00572e-06	1.0884	5.70642	4.80446	5	64190261	64190305	45	-	TAPBPL	protein_coding	0	0	1	23	20
ENSSSCG00000000704	E012	20.3667	0.00968208	33.8243	6.03219e-09	3.6541e-07	3.25806	7.96709	2.61994	5	64195784	64195818	35	-	TAPBPL	protein_coding	1	5	3	41	44
ENSSSCG00000000704	E014	65.9935	0.00200805	10.0776	0.00150085	0.0201614	13.2052	10.9919	-0.569246	5	64196589	64196767	179	-	TAPBPL	protein_coding	58	56	47	87	80
ENSSSCG00000000704	E015	24.3148	0.00694795	17.2306	3.31061e-05	0.000849797	9.22139	6.0302	-1.26217	5	64196768	64196897	130	-	TAPBPL	protein_coding	27	22	26	20	28
ENSSSCG00000000704	E016	12.3895	0.00840444	9.12617	0.00251979	0.0301466	6.63589	4.36578	-1.22694	5	64196898	64196993	96	-	TAPBPL	protein_coding	14	13	11	14	11
ENSSSCG00000000706	E011	255.326	0.000794347	9.74479	0.00179832	0.0232417	17.8293	20.126	0.413222	5	64276647	64276738	92	-	LTBR	protein_coding	404	315	477	65	106
ENSSSCG00000000706	E016	141.146	0.00189876	10.7812	0.00102537	0.0148528	14.2208	11.4334	-0.682697	5	64278199	64278469	271	-	LTBR	protein_coding	221	212	284	19	29
ENSSSCG00000000708	E004	10.3577	0.0203054	11.4096	0.000730649	0.0112785	3.72944	6.41614	1.58607	5	64326760	64326785	26	+	TNFRSF1A	protein_coding	9	2	12	11	17
ENSSSCG00000000708	E006	222.62	0.00747413	12.6338	0.000378826	0.00660784	21.2537	17.4742	-0.671593	5	64327176	64327304	129	+	TNFRSF1A	protein_coding	286	263	386	96	141
ENSSSCG00000000708	E015	364.121	0.00665104	10.3028	0.00132828	0.018261	25.5448	22.157	-0.526095	5	64330929	64331446	518	+	TNFRSF1A	protein_coding	617	359	518	162	255
ENSSSCG00000000708	E018	41.254	0.0143302	16.7098	4.35563e-05	0.00107602	8.0111	11.6982	1.14685	5	64331898	64331909	12	+	TNFRSF1A	protein_coding	47	21	41	48	50
ENSSSCG00000000712	E088	10.3023	0.0136215	39.1278	3.96956e-10	2.92569e-08	6.36825	3.11185	-2.08955	5	64999718	64999823	106	+	VWF	protein_coding	28	6	10	0	10
ENSSSCG00000000712	E089	39.9071	0.214101	22.605	1.98963e-06	7.10223e-05	12.0956	6.34551	-1.94082	5	65001548	65002452	905	+	VWF	protein_coding	118	18	33	0	40
ENSSSCG00000000721	E001	21.0881	0.0136847	24.8233	6.28347e-07	2.52768e-05	7.25405	6.69455	-0.237479	5	65812243	65815557	3315	-	DYRK4	protein_coding	26	19	25	26	13
ENSSSCG00000000721	E007	2.42948	0.127117	10.4431	0.00123109	0.017187	0.0168945	3.60036	15.4807	5	65823965	65824025	61	-	DYRK4	protein_coding	0	0	0	5	6
ENSSSCG00000000721	E008	1.95995	0.0820677	9.29432	0.00229865	0.0280969	0.0164016	3.24992	15.2688	5	65827024	65827196	173	-	DYRK4	protein_coding	0	0	0	5	4
ENSSSCG00000000723	E015	92.6211	0.00191049	11.4814	0.00070296	0.0109218	12.6645	11.0987	-0.408562	5	65926524	65926726	203	+	C12orf4	protein_coding	171	126	143	29	28
ENSSSCG00000000723	E019	198.038	0.0224026	35.5521	2.48314e-09	1.60542e-07	15.1643	24.7123	1.68538	5	65939557	65944179	4623	+	C12orf4	protein_coding	251	209	193	225	140
ENSSSCG00000000732	E019	36.9308	0.00518783	8.96643	0.00274986	0.0322168	7.49356	5.43503	-0.946781	5	66644883	66645839	957	+	CRACR2A	protein_coding	4	0	8	75	83
ENSSSCG00000000739	E001	4.56952	0.0722311	10.7282	0.00105514	0.0152046	1.05856	4.02312	3.86382	5	67245694	67245816	123	+	FOXM1	protein_coding	1	0	0	10	10
ENSSSCG00000000739	E007	8.58863	0.0322964	10.0648	0.00151129	0.020269	5.85524	3.2449	-1.72105	5	67255814	67255858	45	+	FOXM1	protein_coding	8	17	6	7	6
ENSSSCG00000000743	E006	709.655	0.000848176	17.877	2.35651e-05	0.000631166	32.3108	30.2848	-0.274215	5	67316021	67316206	186	-	FKBP4	protein_coding	1111	681	829	578	490
ENSSSCG00000000743	E012	445.171	0.00147662	9.34281	0.00223862	0.027528	27.4042	25.6664	-0.254171	5	67319260	67319404	145	-	FKBP4	protein_coding	635	430	573	375	302
ENSSSCG00000000743	E013	246.468	0.0055473	11.8934	0.000563341	0.00911948	22.3192	19.2407	-0.52095	5	67321454	67321632	179	-	FKBP4	protein_coding	339	275	345	173	156
ENSSSCG00000000746	E001	8.90873	0.0179432	15.6375	7.67161e-05	0.00175039	2.83516	5.97027	2.16959	5	67394875	67395738	864	-	WASHC1	protein_coding	4	1	5	13	19
ENSSSCG00000000746	E002	212.87	0.00183409	9.85401	0.00169462	0.0221757	19.2465	21.3696	0.364521	5	67395739	67396012	274	-	WASHC1	protein_coding	169	172	214	260	250
ENSSSCG00000000746	E006	68.3875	0.00285067	9.50153	0.002053	0.025767	13.1706	11.0573	-0.542821	5	67397858	67397947	90	-	WASHC1	protein_coding	77	73	85	47	68
ENSSSCG00000000746	E014	97.9765	0.00145991	9.29822	0.00229376	0.0280559	15.3155	13.3921	-0.428124	5	67409304	67409457	154	-	WASHC1	protein_coding	97	95	136	82	92
ENSSSCG00000000746	E017	26.8759	0.00427894	32.3065	1.3167e-08	7.52582e-07	9.49552	5.27969	-1.74045	5	67412380	67412404	25	-	WASHC1	protein_coding	33	37	47	10	15
ENSSSCG00000000746	E018	22.0694	0.0250842	18.5494	1.65556e-05	0.000464182	8.68743	4.62522	-1.85954	5	67412405	67412431	27	-	WASHC1	protein_coding	27	37	33	5	14
ENSSSCG00000000753	E012	61.9481	0.0173489	89.9652	2.42392e-21	5.74436e-19	6.24207	16.1909	2.91649	5	68115044	68115499	456	+	WNK1	protein_coding	10	34	11	121	115
ENSSSCG00000000753	E013	133.81	0.00451672	26.9353	2.10385e-07	9.41649e-06	14.6884	18.7461	0.80358	5	68116374	68116652	279	+	WNK1	protein_coding	82	168	84	199	134
ENSSSCG00000000753	E021	233.047	0.00651571	11.697	0.000626003	0.00992479	22.2776	18.5216	-0.643961	5	68123085	68123168	84	+	WNK1	protein_coding	286	385	213	180	143
ENSSSCG00000000755	E029	7.81178	0.312937	7.98874	0.00470691	0.0485145	2.02453	6.75884	3.50978	5	68516337	68519189	2853	+	ERC1	protein_coding	5	1	1	24	7
ENSSSCG00000000757	E006	155.124	0.00100179	9.49808	0.00205687	0.0258044	18.3763	16.9869	-0.262884	5	68797729	68797900	172	+	ADIPOR2	protein_coding	164	174	157	175	123
ENSSSCG00000000757	E007	128.289	0.00124604	40.3476	2.12565e-10	1.64681e-08	17.8732	14.23	-0.743923	5	68800548	68800734	187	+	ADIPOR2	protein_coding	151	158	155	112	88
ENSSSCG00000000757	E008	134.83	0.00178858	33.626	6.67948e-09	4.02235e-07	18.1706	14.7496	-0.68474	5	68800904	68801091	188	+	ADIPOR2	protein_coding	145	175	162	140	77
ENSSSCG00000000757	E010	1497.36	0.00113655	26.0935	3.2527e-07	1.39636e-05	39.3012	41.3753	0.257622	5	68804806	68807235	2430	+	ADIPOR2	protein_coding	1310	1437	1288	2069	1435
ENSSSCG00000000765	E001	169.128	0.025708	10.3408	0.00130121	0.0179657	21.2403	15.8394	-0.992862	5	69461290	69461678	389	+	IL17RA	protein_coding	148	123	234	132	216
ENSSSCG00000000765	E008	4.12408	0.0384478	16.5153	4.82593e-05	0.00117471	0.0540472	3.89596	12.3547	5	69471077	69471086	10	+	IL17RA	protein_coding	0	0	0	11	8
ENSSSCG00000000769	E003	120.906	0.00224015	39.9636	2.58734e-10	1.97482e-08	11.9427	17.1	1.1466	5	69849489	69850412	924	-	BID	protein_coding	35	43	49	274	178
ENSSSCG00000000769	E004	335.248	0.00142244	27.4059	1.64926e-07	7.55826e-06	25.1549	23.1806	-0.304	5	69850413	69850625	213	-	BID	protein_coding	227	261	233	567	373
ENSSSCG00000000769	E005	267.135	0.00353374	29.1649	6.64721e-08	3.29714e-06	23.7206	20.7303	-0.484539	5	69851276	69851415	140	-	BID	protein_coding	179	227	213	464	252
ENSSSCG00000000769	E009	121.121	0.0122895	42.5411	6.9211e-11	5.7613e-09	9.93527	17.6642	1.81848	5	69854342	69856336	1995	-	BID	protein_coding	27	24	35	335	158
ENSSSCG00000000769	E010	109.988	0.00147816	45.8301	1.28968e-11	1.19069e-09	17.2027	13.5689	-0.767247	5	69856337	69856388	52	-	BID	protein_coding	86	101	98	172	97
ENSSSCG00000000769	E011	304.846	0.0187082	49.8605	1.65077e-12	1.68728e-10	15.0731	25.6825	1.85069	5	69856389	69860929	4541	-	BID	protein_coding	77	51	84	777	459
ENSSSCG00000000769	E012	14.3387	0.0182958	39.1981	3.82913e-10	2.83519e-08	1.09952	6.91477	5.34079	5	69862390	69862451	62	-	BID	protein_coding	1	0	0	36	29
ENSSSCG00000000769	E013	42.7613	0.00979428	26.3607	2.83249e-07	1.23037e-05	12.0289	8.04731	-1.21971	5	69874314	69874652	339	-	BID	protein_coding	33	43	53	54	35
ENSSSCG00000000770	E031	23.4504	0.00634494	9.95877	0.00160085	0.0212304	4.867	0.0391804	-13.9314	5	69968480	69968627	148	-	MICAL3	protein_coding	22	53	53	0	0
ENSSSCG00000000784	E023	43.5697	0.0161647	10.7268	0.00105594	0.0152112	7.96548	11.1912	1.02738	5	71846980	71847150	171	+	LRRK2	protein_coding	15	26	26	74	69
ENSSSCG00000000784	E024	50.3505	0.00350044	17.2415	3.29159e-05	0.000845841	8.77827	11.8289	0.907655	5	71852287	71852545	259	+	LRRK2	protein_coding	28	29	25	80	81
ENSSSCG00000000793	E007	19.5215	0.0074374	47.9349	4.40605e-12	4.27355e-10	4.45417	9.84826	2.34746	5	73556999	73557262	264	+	PPHLN1	protein_coding	12	17	11	32	24
ENSSSCG00000000793	E008	7.30934	0.0615097	13.5305	0.00023472	0.00445488	2.64876	6.24356	2.49825	5	73557263	73557277	15	+	PPHLN1	protein_coding	4	8	2	15	7
ENSSSCG00000000793	E023	1.44691	0.15527	8.53701	0.00347997	0.0386271	0.708425	3.27669	4.42685	5	73697354	73697475	122	+	PPHLN1	protein_coding	0	1	0	5	1
ENSSSCG00000000793	E024	1.30391	0.106472	8.37298	0.00380841	0.0413893	0.708173	3.01827	4.18961	5	73697873	73697953	81	+	PPHLN1	protein_coding	0	1	0	2	3
ENSSSCG00000000798	E006	3.8894	0.111923	16.0541	6.15572e-05	0.00145076	1.27679	5.00938	3.96197	5	74872561	74872584	24	-	TWF1	protein_coding	2	1	0	6	9
ENSSSCG00000000798	E007	4.57083	0.0368629	23.9726	9.77173e-07	3.76985e-05	1.47412	5.43982	3.78813	5	74872624	74872647	24	-	TWF1	protein_coding	2	2	0	13	5
ENSSSCG00000000798	E019	2.16413	0.0640594	22.1687	2.4971e-06	8.68178e-05	0.0253766	4.07714	14.6684	5	74879645	74879668	24	-	TWF1	protein_coding	0	0	0	6	4
ENSSSCG00000000798	E020	2.26361	0.28578	8.12092	0.00437574	0.0459034	0.738593	4.02114	4.90132	5	74880069	74880088	20	-	TWF1	protein_coding	0	1	0	9	1
ENSSSCG00000000799	E002	7.7681	0.0734266	10.6433	0.00110473	0.0157759	2.90161	6.11768	2.17417	5	74834858	74835175	318	+	IRAK4	protein_coding	3	3	10	9	13
ENSSSCG00000000804	E003	9.52595	0.479291	10.7692	0.00103202	0.0149315	1.44966	8.19163	5.0459	5	76163634	76163713	80	+	ANO6	protein_coding	0	0	4	34	8
ENSSSCG00000000804	E004	7.53441	0.0182162	33.047	8.99587e-09	5.30868e-07	2.18719	6.7219	3.27008	5	76163902	76163923	22	+	ANO6	protein_coding	2	4	3	15	12
ENSSSCG00000000804	E005	9.33421	0.014449	38.4404	5.6452e-10	4.06186e-08	2.52429	7.4076	3.14285	5	76163924	76163964	41	+	ANO6	protein_coding	2	5	5	20	13
ENSSSCG00000000806	E001	252.814	0.0492342	15.2784	9.27692e-05	0.00205368	26.5705	16.6857	-1.65057	5	76809514	76810954	1441	-	SCAF11	protein_coding	398	316	210	228	158
ENSSSCG00000000806	E006	1787.05	0.00501401	10.4076	0.001255	0.0174579	41.0684	42.7455	0.206326	5	76815095	76817791	2697	-	SCAF11	protein_coding	1029	1132	1350	3056	2228
ENSSSCG00000000807	E005	77.4436	0.00243561	7.97399	0.00474543	0.0487995	10.5617	12.6048	0.5456	5	77013625	77013766	142	-	SLC38A1	protein_coding	16	40	20	192	103
ENSSSCG00000000838	E003	158.214	0.00546955	10.7548	0.00104009	0.0150274	12.4454	16.3823	0.877091	5	79620408	79621132	725	+	SLC41A2	protein_coding	148	355	272	48	25
ENSSSCG00000000838	E010	42.2261	0.00542715	18.6412	1.57774e-05	0.000445833	6.94418	2.05574	-3.54551	5	79670114	79670193	80	+	SLC41A2	protein_coding	45	98	86	1	0
ENSSSCG00000000838	E011	47.0174	0.00320224	10.6662	0.00109111	0.0156112	7.26161	4.09792	-1.6779	5	79681674	79681805	132	+	SLC41A2	protein_coding	49	115	87	3	1
ENSSSCG00000000838	E012	57.2541	0.0053069	8.09358	0.00444224	0.0464472	7.97138	5.40084	-1.14919	5	79682824	79682972	149	+	SLC41A2	protein_coding	59	133	112	7	0
ENSSSCG00000000840	E010	64.5061	0.010947	8.46547	0.00361952	0.0398043	10.7944	7.87962	-0.948981	5	79438018	79438122	105	-	WASHC4	protein_coding	77	95	150	11	16
ENSSSCG00000000840	E028	12.1488	0.130519	25.0008	5.73058e-07	2.32346e-05	2.47602	9.76121	4.0252	5	79466433	79468153	1721	-	WASHC4	protein_coding	9	3	4	20	22
ENSSSCG00000000841	E014	15.3012	0.0853677	24.1474	8.92355e-07	3.46502e-05	2.35854	8.39939	3.71378	5	79385111	79386070	960	+	APPL2	protein_coding	3	2	2	25	38
ENSSSCG00000000842	E006	214.338	0.00418268	13.4584	0.000243914	0.00459601	21.4431	19.3629	-0.356041	5	79298008	79298171	164	-	KANSL2	protein_coding	205	185	207	296	192
ENSSSCG00000000842	E007	143.523	0.0128806	9.7203	0.00182244	0.0234852	18.6112	15.8185	-0.539729	5	79302379	79302493	115	-	KANSL2	protein_coding	137	130	158	195	112
ENSSSCG00000000843	E003	4.14324	0.0502045	19.5644	9.7263e-06	0.000291555	1.57064	5.21857	3.48332	5	80179635	80179696	62	-	TXNRD1	protein_coding	0	1	4	9	6
ENSSSCG00000000843	E004	3.77751	0.0703745	9.16761	0.00246336	0.0296394	1.86013	4.50559	2.56536	5	80180299	80180363	65	-	TXNRD1	protein_coding	2	3	2	3	8
ENSSSCG00000000843	E005	6.89476	0.0185477	11.7349	0.000613381	0.00976318	2.89421	5.5636	1.90275	5	80180364	80180367	4	-	TXNRD1	protein_coding	4	7	6	7	10
ENSSSCG00000000843	E012	2.51703	0.0583574	17.0338	3.67207e-05	0.00092732	0.993772	4.2719	4.22083	5	80196638	80196673	36	-	TXNRD1	protein_coding	0	0	2	6	4
ENSSSCG00000000843	E022	2.28648	0.332402	12.7323	0.000359395	0.00633028	0.0255661	4.33835	14.8278	5	80210174	80210435	262	-	TXNRD1	protein_coding	0	0	0	2	8
ENSSSCG00000000843	E026	8.57419	0.0169513	65.5434	5.68495e-16	8.42751e-14	1.57155	7.91069	4.70857	5	80214917	80215125	209	-	TXNRD1	protein_coding	3	1	1	18	17
ENSSSCG00000000844	E004	104.71	0.00350128	9.13282	0.00251065	0.0300682	15.2356	13.0307	-0.497272	5	80345362	80345492	131	+	NFYB	protein_coding	203	110	113	71	54
ENSSSCG00000000846	E001	155.323	0.0156916	83.3188	6.98308e-20	1.4894e-17	18.3015	6.38367	-3.25744	5	80368240	80371792	3553	-	HCFC2	protein_coding	319	268	237	12	10
ENSSSCG00000000846	E002	339.284	0.0334609	12.4293	0.000422656	0.0072065	24.2789	16.9604	-1.25367	5	80371857	80375312	3456	-	HCFC2	protein_coding	642	572	430	111	67
ENSSSCG00000000846	E007	65.4407	0.00866352	8.61478	0.00333447	0.037398	10.7183	12.5068	0.476288	5	80384492	80384669	178	-	HCFC2	protein_coding	71	78	104	57	33
ENSSSCG00000000846	E014	65.4316	0.00251491	18.1061	2.08932e-05	0.000568713	10.5627	12.8429	0.603791	5	80406121	80406281	161	-	HCFC2	protein_coding	72	87	86	54	41
ENSSSCG00000000846	E015	56.017	0.0157503	16.4486	4.99878e-05	0.00121072	9.47288	12.7418	0.909641	5	80407776	80407924	149	-	HCFC2	protein_coding	56	62	77	44	49
ENSSSCG00000000848	E002	7.40331	0.171296	38.4671	5.56852e-10	4.01221e-08	1.55804	10.9914	5.72618	5	80412916	80413050	135	+	GLT8D2	protein_coding	11	2	6	8	10
ENSSSCG00000000849	E005	12.0335	0.0332558	52.0102	5.52125e-13	5.95185e-11	1.99505	8.78981	4.33404	5	80514611	80514638	28	-	HSP90B1	protein_coding	5	0	2	39	12
ENSSSCG00000000849	E006	9.625	0.020533	61.1895	5.18364e-15	7.03111e-13	1.50937	8.02809	4.86911	5	80514641	80514645	5	-	HSP90B1	protein_coding	2	0	2	31	11
ENSSSCG00000000849	E015	1389.6	0.000296442	12.8793	0.000332237	0.00593291	38.9157	37.5515	-0.171975	5	80517365	80517442	78	-	HSP90B1	protein_coding	2929	1261	1378	1211	556
ENSSSCG00000000849	E017	2207.54	0.000552656	15.8595	6.82244e-05	0.00158326	43.41	44.9725	0.189943	5	80519949	80520065	117	-	HSP90B1	protein_coding	4307	1829	2056	2196	1154
ENSSSCG00000000849	E018	1827.68	0.00127753	14.604	0.000132636	0.00277516	41.0162	43.0535	0.250447	5	80521842	80521961	120	-	HSP90B1	protein_coding	3560	1424	1705	1891	968
ENSSSCG00000000859	E006	4.6123	0.023985	9.58868	0.00195781	0.0248346	3.82458	1.21916	-3.30876	5	82039224	82039402	179	-	PARPBP	protein_coding	11	9	4	1	0
ENSSSCG00000000864	E002	30.6735	0.0054081	32.9809	9.30678e-09	5.47515e-07	5.909	10.2386	1.63861	5	82497649	82500928	3280	-	CHPT1	protein_coding	15	9	16	63	45
ENSSSCG00000000864	E004	41.0819	0.0072539	8.91051	0.00283533	0.033	10.8242	8.42902	-0.756201	5	82501341	82503020	1680	-	CHPT1	protein_coding	47	46	47	45	27
ENSSSCG00000000869	E021	25.8446	0.00418771	10.3226	0.00131409	0.0181043	8.38446	6.09511	-0.945082	5	82835836	82835934	99	-	UTP20	protein_coding	38	32	38	13	15
ENSSSCG00000000870	E009	1496.12	0.0113734	17.2191	3.33063e-05	0.000854534	33.1212	27.3588	-0.792861	5	82809708	82814299	4592	+	ARL1	protein_coding	3101	2523	2223	163	126
ENSSSCG00000000870	E010	4.09921	0.18278	13.3358	0.000260389	0.00485092	1.69107	5.78611	3.57245	5	82814300	82814504	205	+	ARL1	protein_coding	6	0	6	5	4
ENSSSCG00000000870	E011	19.7637	0.0550067	37.8537	7.62542e-10	5.36479e-08	3.96387	11.2816	3.10181	5	82814505	82815931	1427	+	ARL1	protein_coding	36	12	18	21	15
ENSSSCG00000000877	E007	233.321	0.0014093	15.8952	6.69499e-05	0.00155957	19.9002	21.9324	0.34212	5	83816126	83816440	315	-	SCYL2	protein_coding	249	250	279	242	179
ENSSSCG00000000877	E028	2.69484	0.181327	16.4747	4.93034e-05	0.00119692	0.0201891	4.20213	15.4162	5	83869189	83869460	272	-	SCYL2	protein_coding	0	0	0	4	8
ENSSSCG00000000886	E004	71.4295	0.0055958	281.626	3.32178e-63	5.06806e-60	3.00356	16.6796	5.14745	5	85284779	85284796	18	-	SLC25A3	protein_coding	2	4	4	173	146
ENSSSCG00000000886	E008	192.54	0.0198882	234.215	7.17893e-53	8.02435e-50	4.63784	25.0868	5.31611	5	85287489	85287490	2	-	SLC25A3	protein_coding	7	8	9	357	491
ENSSSCG00000000886	E009	271.395	0.0112457	97.9943	4.19593e-23	1.13901e-20	14.8818	26.6632	2.03624	5	85287492	85287501	10	-	SLC25A3	protein_coding	106	86	82	422	576
ENSSSCG00000000886	E011	196.677	0.00812301	267.524	3.93223e-60	5.55353e-57	8.46317	24.745	3.49116	5	85290096	85290131	36	-	SLC25A3	protein_coding	27	29	26	377	446
ENSSSCG00000000886	E014	470.918	0.00176254	994.35	3.0369e-218	5.77072e-214	12.4063	33.8124	3.59609	5	85290413	85290537	125	-	SLC25A3	protein_coding	67	55	62	1043	956
ENSSSCG00000000886	E015	759.737	0.011507	36.2493	1.73622e-09	1.15136e-07	36.9928	26.6161	-1.40252	5	85291814	85291974	161	-	SLC25A3	protein_coding	1365	772	827	418	575
ENSSSCG00000000886	E016	60.6498	0.0676159	44.9895	1.98089e-11	1.7801e-09	4.24336	15.2437	3.85003	5	85291975	85292072	98	-	SLC25A3	protein_coding	5	9	6	87	167
ENSSSCG00000000886	E017	72.0631	0.14992	20.8244	5.03384e-06	0.000162801	5.03165	16.3744	3.5857	5	85292073	85292211	139	-	SLC25A3	protein_coding	7	16	5	86	210
ENSSSCG00000000886	E018	319.565	0.0435578	10.9292	0.000946595	0.013921	27.6825	18.826	-1.40741	5	85292212	85292231	20	-	SLC25A3	protein_coding	569	360	316	131	280
ENSSSCG00000000886	E019	261.921	0.0393097	14.4076	0.000147207	0.00302582	25.9701	16.7753	-1.54465	5	85292232	85292266	35	-	SLC25A3	protein_coding	462	315	270	102	213
ENSSSCG00000000886	E020	36.2484	0.008434	30.0337	4.24602e-08	2.1833e-06	11.3155	6.2148	-1.79614	5	85292267	85292304	38	-	SLC25A3	protein_coding	54	48	49	15	24
ENSSSCG00000000887	E001	37.5191	0.0176342	9.65826	0.00188502	0.0241104	10.3277	8.28007	-0.666175	AEMK02000183.1	10252	10524	273	+	ENSSSCG00000000887	protein_coding	62	30	16	40	41
ENSSSCG00000000887	E004	3.69164	0.0410898	10.755	0.00104	0.0150271	1.02114	3.73072	3.7483	AEMK02000183.1	19143	19301	159	+	ENSSSCG00000000887	protein_coding	1	0	0	8	8
ENSSSCG00000000887	E009	5.05319	0.205853	11.5288	0.000685272	0.0107131	0.0190775	4.50064	15.7795	AEMK02000183.1	34798	34908	111	+	ENSSSCG00000000887	protein_coding	0	0	0	19	5
ENSSSCG00000000887	E010	5.31213	0.0337806	12.8994	0.000328694	0.00588071	1.44411	4.45317	3.26272	AEMK02000183.1	35834	35922	89	+	ENSSSCG00000000887	protein_coding	1	1	0	15	8
ENSSSCG00000000890	E015	7.8492	0.014951	21.0998	4.3598e-06	0.000143038	2.67209	6.08786	2.39854	5	86732755	86732857	103	-	NEDD1	protein_coding	4	3	4	16	11
ENSSSCG00000000894	E016	26.3845	0.0955481	7.9842	0.00471874	0.0486008	9.10211	6.72272	-0.902626	5	87614013	87616183	2171	+	CCDC38	protein_coding	38	18	21	40	18
ENSSSCG00000000896	E002	143.315	0.00389983	11.8501	0.000576578	0.00928772	9.11641	12.9403	1.07367	5	87675286	87675815	530	+	NTN4	protein_coding	217	330	204	9	14
ENSSSCG00000000900	E001	17.5096	0.0178118	16.5981	4.61976e-05	0.00113218	6.51898	2.76087	-2.50537	5	88031979	88035641	3663	-	VEZT	protein_coding	28	34	29	3	1
ENSSSCG00000000900	E004	50.6696	0.00277086	13.6152	0.000224361	0.00428864	10.4007	7.59232	-0.946063	5	88042137	88042237	101	-	VEZT	protein_coding	99	73	68	13	18
ENSSSCG00000000900	E011	59.0009	0.00286116	18.7464	1.49302e-05	0.000424937	9.71982	12.9764	0.888956	5	88067443	88067618	176	-	VEZT	protein_coding	87	72	49	53	43
ENSSSCG00000000900	E012	50.326	0.00915621	12.0529	0.000517117	0.00850958	8.97989	12.0755	0.903393	5	88072695	88072781	87	-	VEZT	protein_coding	65	68	43	40	42
ENSSSCG00000000900	E014	61.4483	0.0104871	14.7845	0.00012052	0.00256349	9.81725	13.4478	0.970974	5	88076444	88076578	135	-	VEZT	protein_coding	72	83	57	61	43
ENSSSCG00000000900	E015	44.2288	0.019873	8.25884	0.0040554	0.0433701	8.39645	11.5038	0.954824	5	88104601	88104730	130	-	VEZT	protein_coding	45	60	48	39	35
ENSSSCG00000000907	E001	820.408	0.000679118	27.8871	1.28607e-07	6.03135e-06	24.4794	21.0574	-0.546452	5	88900234	88902739	2506	-	PLXNC1	protein_coding	28	51	57	1967	1678
ENSSSCG00000000907	E002	70.7122	0.00249076	17.6776	2.61687e-05	0.000692311	11.1054	6.74627	-1.49659	5	88903905	88903979	75	-	PLXNC1	protein_coding	5	9	8	161	144
ENSSSCG00000000907	E003	101.919	0.00256729	28.0565	1.17824e-07	5.55931e-06	13.406	8.05691	-1.55497	5	88904068	88904208	141	-	PLXNC1	protein_coding	7	16	10	244	196
ENSSSCG00000000907	E004	97.7534	0.00355688	22.9906	1.62794e-06	5.9416e-05	12.8309	7.91149	-1.47153	5	88908052	88908199	148	-	PLXNC1	protein_coding	10	11	9	238	186
ENSSSCG00000000907	E023	101.173	0.00705767	20.2662	6.73807e-06	0.000210147	0.0697214	8.27277	13.8329	5	88966983	88967122	140	-	PLXNC1	protein_coding	0	0	0	269	197
ENSSSCG00000000907	E028	86.6745	0.0107287	11.6744	0.000633655	0.0100276	2.44131	7.66857	3.34247	5	88996791	88996905	115	-	PLXNC1	protein_coding	0	1	0	235	164
ENSSSCG00000000908	E001	17.8055	0.0670266	44.6778	2.32273e-11	2.06861e-09	1.55265	9.28833	5.22456	5	89702682	89702720	39	+	ENSSSCG00000000908	protein_coding	1	0	2	57	24
ENSSSCG00000000908	E002	31.364	0.0273307	92.9813	5.27913e-22	1.32309e-19	2.19635	12.1004	5.03009	5	89706087	89706116	30	+	ENSSSCG00000000908	protein_coding	1	3	2	93	48
ENSSSCG00000000910	E001	7.04601	0.0702403	9.56222	0.00198623	0.0250913	2.03409	4.45424	2.27347	5	89267944	89267950	7	-	CRADD	protein_coding	1	0	2	25	6
ENSSSCG00000000910	E002	9.48972	0.0792197	8.62264	0.0033201	0.0372706	2.62505	5.09957	1.9305	5	89267956	89267970	15	-	CRADD	protein_coding	2	1	2	34	7
ENSSSCG00000000910	E007	6.45272	0.0518675	42.4675	7.18668e-11	5.96577e-09	6.88911	0.0302587	-15.6975	5	89479671	89479712	42	-	CRADD	protein_coding	11	16	8	0	0
ENSSSCG00000000920	E006	53.2853	0.00289543	9.07075	0.00259731	0.030841	11.8385	10.0426	-0.504092	5	93174493	93174608	116	+	POC1B	protein_coding	52	39	38	71	65
ENSSSCG00000000926	E046	44.457	0.00350362	9.57544	0.00197197	0.0249648	10.7053	8.43278	-0.721107	5	94448234	94448455	222	+	CEP290	protein_coding	63	50	66	33	22
ENSSSCG00000000927	E011	42.4351	0.0026653	41.3624	1.26464e-10	1.01395e-08	9.66958	4.28192	-2.40695	5	94360448	94360620	173	-	TMTC3	protein_coding	61	87	73	6	3
ENSSSCG00000000941	E002	40.7284	0.00457351	11.0359	0.000893632	0.0132795	8.26134	10.8066	0.8113	5	99230259	99230541	283	-	METTL25	protein_coding	28	25	26	76	46
ENSSSCG00000000941	E010	9.46139	0.0133433	8.9072	0.00284049	0.0330452	3.40066	5.74464	1.52899	5	99292312	99292341	30	-	METTL25	protein_coding	5	3	5	21	12
ENSSSCG00000000941	E014	14.2491	0.00917029	10.1215	0.00146547	0.0197878	6.86587	4.59637	-1.17751	5	99299356	99299445	90	-	METTL25	protein_coding	20	14	20	16	5
ENSSSCG00000000951	E002	11.9176	0.0707829	12.2232	0.000471978	0.00789799	2.79518	6.72151	2.5599	5	104273217	104273718	502	+	CSRP2	protein_coding	19	26	11	2	5
ENSSSCG00000000951	E004	4.36032	0.0644685	10.9491	0.000936498	0.0138026	1.62401	5.10045	3.3198	5	104284337	104284381	45	+	CSRP2	protein_coding	11	4	4	1	3
ENSSSCG00000000968	E002	471.562	0.0360946	12.5069	0.000405458	0.00698217	22.7047	30.6879	1.1698	5	264630	266882	2253	+	SBF1	protein_coding	162	202	346	754	804
ENSSSCG00000000968	E025	421.372	0.0015017	16.6231	4.55924e-05	0.00111905	27.7689	25.2481	-0.368993	5	273247	273442	196	+	SBF1	protein_coding	394	391	414	346	562
ENSSSCG00000000968	E032	119.095	0.0424686	17.9803	2.23206e-05	0.000602467	19.1443	11.766	-1.57282	5	278068	278145	78	+	SBF1	protein_coding	164	124	180	37	113
ENSSSCG00000000968	E043	39.2279	0.0159853	13.1425	0.000288676	0.00527721	7.19358	10.8828	1.24457	5	283765	283837	73	+	SBF1	protein_coding	22	18	16	42	87
ENSSSCG00000000970	E003	780.022	0.00773316	12.2976	0.000453548	0.00763482	29.1988	33.4107	0.570434	5	285388	286084	697	-	PPP6R2	protein_coding	389	334	305	1122	1547
ENSSSCG00000000970	E011	191.597	0.00545522	15.6227	7.73188e-05	0.00176165	21.036	17.6268	-0.606223	5	288367	288482	116	-	PPP6R2	protein_coding	177	117	143	180	321
ENSSSCG00000000970	E014	203.638	0.00613415	11.2341	0.000803083	0.0121718	16.774	20.3468	0.654056	5	289537	289569	33	-	PPP6R2	protein_coding	77	77	102	246	455
ENSSSCG00000000971	E002	5.35282	0.0202916	16.9158	3.90746e-05	0.000979428	5.17131	1.96857	-2.80405	5	439849	439871	23	+	HDAC10	protein_coding	9	8	6	1	4
ENSSSCG00000000971	E003	5.73345	0.0171658	16.3629	5.22996e-05	0.00125971	5.28035	2.15507	-2.60335	5	439872	439872	1	+	HDAC10	protein_coding	9	8	7	2	4
ENSSSCG00000000971	E027	187.235	0.00213248	60.2655	8.28876e-15	1.10072e-12	15.1964	20.4295	0.990387	5	444887	445038	152	+	HDAC10	protein_coding	89	54	78	279	384
ENSSSCG00000000972	E002	2.24951	0.0412456	12.2443	0.000466694	0.0078246	3.62883	0.871138	-4.12645	5	445536	445584	49	+	TUBGCP6	protein_coding	4	4	3	0	1
ENSSSCG00000000972	E019	20.5231	0.0109242	13.5285	0.00023497	0.00445881	4.63022	7.55543	1.43974	5	463439	463461	23	+	TUBGCP6	protein_coding	6	5	7	27	50
ENSSSCG00000000972	E039	33.8514	0.0260937	8.55085	0.00345361	0.0383958	6.59508	9.47803	1.08123	5	465525	465548	24	+	TUBGCP6	protein_coding	14	8	15	64	60
ENSSSCG00000000972	E054	43.2529	0.0039189	24.9437	5.90301e-07	2.38704e-05	7.1022	10.707	1.23262	5	469590	470548	959	+	TUBGCP6	protein_coding	18	10	15	69	91
ENSSSCG00000000973	E004	130.017	0.00174182	9.49156	0.00206419	0.0258825	15.0023	16.8718	0.382796	5	469316	469466	151	-	SELENOO	protein_coding	165	165	152	80	109
ENSSSCG00000000973	E006	124.502	0.00182416	14.2813	0.000157424	0.00320057	15.8479	13.2429	-0.574268	5	472833	472963	131	-	SELENOO	protein_coding	182	191	172	32	78
ENSSSCG00000000973	E009	37.4323	0.0372243	17.039	3.66207e-05	0.000925691	9.67187	4.9387	-1.99135	5	480212	480408	197	-	SELENOO	protein_coding	76	61	50	1	13
ENSSSCG00000000974	E003	110.286	0.0346105	10.0132	0.00155422	0.0207344	17.1995	11.9733	-1.15793	5	486427	486740	314	-	TRABD	protein_coding	228	106	114	32	95
ENSSSCG00000000974	E007	294.529	0.00425865	9.86144	0.00168779	0.0221113	22.116	24.1559	0.322283	5	487622	487732	111	-	TRABD	protein_coding	302	239	274	259	397
ENSSSCG00000000980	E010	264.451	0.000893635	29.5189	5.53738e-08	2.79506e-06	20.6909	23.2071	0.410785	5	726664	729397	2734	+	ALG12	protein_coding	237	165	175	271	443
ENSSSCG00000000981	E001	263.569	0.00498538	15.1843	9.75091e-05	0.0021434	20.4572	23.9628	0.568524	5	709045	709322	278	-	CRELD2	protein_coding	376	217	159	361	224
ENSSSCG00000000981	E004	123.724	0.0016314	36.7521	1.34144e-09	9.05944e-08	17.2465	13.2843	-0.842518	5	711590	711673	84	-	CRELD2	protein_coding	251	138	114	74	72
ENSSSCG00000000981	E005	124.389	0.00139362	24.3748	7.93009e-07	3.11338e-05	17.0077	13.929	-0.646517	5	712597	712692	96	-	CRELD2	protein_coding	233	145	109	84	78
ENSSSCG00000000985	E004	350.833	0.0163526	21.2992	3.92887e-06	0.000130394	18.9448	26.9045	1.27385	7	196214	196523	310	-	EXOC2	protein_coding	155	103	127	590	683
ENSSSCG00000000985	E005	188.959	0.00550609	51.6588	6.60341e-13	7.07099e-11	14.048	21.2923	1.38742	7	196524	196617	94	-	EXOC2	protein_coding	76	40	79	379	325
ENSSSCG00000000985	E006	1009.13	0.0138266	32.3032	1.31896e-08	7.53668e-07	28.6407	38.3003	1.27798	7	196618	197865	1248	-	EXOC2	protein_coding	504	255	349	2028	1678
ENSSSCG00000000985	E013	5.56632	0.026504	11.4903	0.000699592	0.0108802	1.49806	4.39076	3.11562	7	219234	219371	138	-	EXOC2	protein_coding	2	0	0	14	10
ENSSSCG00000000985	E023	208.736	0.00174944	36.7577	1.33763e-09	9.03957e-08	21.8663	18.4988	-0.58127	7	252926	252991	66	-	EXOC2	protein_coding	201	147	196	262	240
ENSSSCG00000000985	E024	212.476	0.00212428	21.9452	2.80541e-06	9.64462e-05	21.5696	18.9919	-0.443145	7	259291	259415	125	-	EXOC2	protein_coding	192	142	192	278	256
ENSSSCG00000000985	E026	190.477	0.0106992	11.2259	0.000806644	0.012217	21.1372	17.7326	-0.603156	7	272453	272571	119	-	EXOC2	protein_coding	211	111	180	232	222
ENSSSCG00000000985	E027	254.774	0.00133105	14.6183	0.00013163	0.0027588	22.6056	20.9575	-0.270253	7	276260	276362	103	-	EXOC2	protein_coding	241	152	198	386	292
ENSSSCG00000000985	E040	5.02922	0.125592	9.47748	0.00208009	0.0260491	5.02843	1.80874	-2.96688	7	341142	341149	8	-	EXOC2	protein_coding	9	2	12	1	3
ENSSSCG00000000985	E041	23.1677	0.0924055	20.4071	6.25959e-06	0.000196899	10.4818	3.94856	-2.88787	7	341150	341421	272	-	EXOC2	protein_coding	26	28	50	5	14
ENSSSCG00000000994	E004	206.141	0.000930458	13.2046	0.000279256	0.00513059	20.1279	17.861	-0.407612	7	849105	849356	252	-	GMDS	protein_coding	348	176	319	123	121
ENSSSCG00000000994	E006	212.422	0.00170236	11.3603	0.000750319	0.011531	20.3516	18.1393	-0.394126	7	849571	849639	69	-	GMDS	protein_coding	332	208	326	133	120
ENSSSCG00000000994	E013	106.425	0.00273722	27.5008	1.57028e-07	7.22479e-06	13.2512	17.0293	0.808342	7	1193308	1193417	110	-	GMDS	protein_coding	137	73	115	128	91
ENSSSCG00000000994	E014	81.3699	0.00161524	13.4744	0.000241846	0.0045665	12.0418	14.536	0.59243	7	1194923	1195010	88	-	GMDS	protein_coding	109	62	93	80	73
ENSSSCG00000001000	E001	7.75602	0.222679	20.6782	5.43317e-06	0.000174153	1.7537	8.79965	4.71014	7	2421054	2424826	3773	-	ECI2	protein_coding	6	4	0	14	13
ENSSSCG00000001002	E009	183.014	0.00155152	12.2728	0.000459619	0.00772209	20.1693	17.6005	-0.463911	7	2401663	2401736	74	+	PRPF4B	protein_coding	144	111	134	269	244
ENSSSCG00000001002	E010	230.664	0.00199849	10.8815	0.000971282	0.0142091	22.0393	19.4917	-0.431104	7	2404011	2404101	91	+	PRPF4B	protein_coding	181	153	149	345	307
ENSSSCG00000001002	E014	395.617	0.00336814	256.469	1.00949e-57	1.32029e-54	14.9336	28.035	2.2226	7	2406946	2408033	1088	+	PRPF4B	protein_coding	54	77	63	916	737
ENSSSCG00000001002	E015	51.9926	0.00302975	10.5209	0.00118033	0.0166116	8.83034	11.0896	0.691052	7	2408572	2408674	103	+	PRPF4B	protein_coding	19	19	25	95	90
ENSSSCG00000001004	E004	3.5158	0.0508386	10.1657	0.00143079	0.0194035	1.75211	4.54626	2.76447	7	2005331	2005354	24	-	SLC22A23	protein_coding	3	3	1	4	6
ENSSSCG00000001008	E001	37.5612	0.00429049	67.5469	2.05738e-16	3.16904e-14	12.1782	6.2573	-2.0032	7	1882720	1882870	151	+	BPHL	protein_coding	58	43	48	20	27
ENSSSCG00000001008	E004	89.242	0.00315924	70.3249	5.02983e-17	8.16896e-15	16.8545	11.0712	-1.33237	7	1888412	1888515	104	+	BPHL	protein_coding	108	92	106	87	67
ENSSSCG00000001008	E005	210.322	0.00139018	15.225	9.54312e-05	0.00210503	21.1791	19.2239	-0.336843	7	1891057	1891222	166	+	BPHL	protein_coding	207	155	163	297	230
ENSSSCG00000001008	E007	337.86	0.000733535	17.7568	2.51023e-05	0.000666869	22.7043	25.1607	0.380478	7	1898527	1898658	132	+	BPHL	protein_coding	239	171	214	563	466
ENSSSCG00000001008	E008	329.463	0.0021244	18.4177	1.77399e-05	0.000493286	22.0946	25.0973	0.469133	7	1901448	1901571	124	+	BPHL	protein_coding	229	166	188	536	485
ENSSSCG00000001009	E007	279.055	0.00287531	26.9475	2.09059e-07	9.36318e-06	24.3643	20.8471	-0.564184	7	1862343	1862571	229	+	RIPK1	protein_coding	178	217	255	394	341
ENSSSCG00000001009	E008	237.134	0.00438832	21.7219	3.1518e-06	0.000107052	22.976	19.3883	-0.599812	7	1864738	1864887	150	+	RIPK1	protein_coding	157	199	203	315	301
ENSSSCG00000001009	E009	190.542	0.00122863	11.1268	0.000850891	0.012754	20.0484	18.2947	-0.313151	7	1867254	1867330	77	+	RIPK1	protein_coding	111	129	160	283	255
ENSSSCG00000001009	E012	295.765	0.0109655	39.9611	2.59066e-10	1.9763e-08	16.6628	24.8091	1.393	7	1875311	1876886	1576	+	RIPK1	protein_coding	74	71	115	654	490
ENSSSCG00000001009	E014	223.667	0.00605175	12.3978	0.000429835	0.00730507	17.6021	21.3391	0.661472	7	1877040	1878711	1672	+	RIPK1	protein_coding	96	70	129	383	392
ENSSSCG00000001010	E005	257.937	0.0162109	10.3055	0.00132636	0.018243	23.6541	19.399	-0.704525	7	1665899	1666054	156	+	WRNIP1	protein_coding	361	281	293	141	250
ENSSSCG00000001011	E007	389.715	0.00106082	10.1669	0.00142987	0.0193936	21.8955	23.7516	0.295653	7	1692019	1692193	175	-	SERPINB1	protein_coding	129	53	151	918	606
ENSSSCG00000001011	E008	20.641	0.0123279	37.8654	7.57972e-10	5.33623e-08	0.0780628	6.79551	12.9225	7	1692811	1692980	170	-	SERPINB1	protein_coding	0	0	0	62	34
ENSSSCG00000001022	E002	3323.86	0.00953705	34.7194	3.80816e-09	2.38749e-07	52.9214	43.6965	-1.10384	7	4658675	4662099	3425	-	SSR1	protein_coding	5783	4254	3376	2111	1883
ENSSSCG00000001022	E004	353.988	0.00193537	29.0193	7.16605e-08	3.53269e-06	26.7462	21.6043	-0.793496	7	4663005	4663536	532	-	SSR1	protein_coding	496	462	385	264	232
ENSSSCG00000001022	E006	1825.47	0.00202212	8.18576	0.00422205	0.0447031	43.9401	40.434	-0.430721	7	4663547	4665359	1813	-	SSR1	protein_coding	2332	2113	1928	1617	1410
ENSSSCG00000001022	E008	27.1915	0.0324818	13.4318	0.00024739	0.00464976	6.12497	9.65572	1.35525	7	4671847	4671861	15	-	SSR1	protein_coding	22	17	11	32	49
ENSSSCG00000001022	E009	895.085	0.000488007	47.2496	6.2498e-12	5.96505e-10	33.7478	35.1666	0.184996	7	4672137	4672230	94	-	SSR1	protein_coding	1071	805	747	1022	885
ENSSSCG00000001022	E010	779.153	0.000864022	34.0905	5.26079e-09	3.21809e-07	32.2141	33.6819	0.194588	7	4673690	4673768	79	-	SSR1	protein_coding	928	706	644	938	732
ENSSSCG00000001022	E011	838.449	0.00183258	19.3682	1.07785e-05	0.000319431	33.0876	34.3984	0.172215	7	4674998	4675074	77	-	SSR1	protein_coding	1028	733	709	1007	777
ENSSSCG00000001022	E012	1222.48	0.00345831	10.7906	0.00102018	0.014797	37.376	38.5435	0.147491	7	4677199	4677381	183	-	SSR1	protein_coding	1449	1053	1130	1485	1097
ENSSSCG00000001022	E014	657.82	0.00257785	8.0207	0.00462457	0.0478936	30.7508	31.4337	0.0926688	7	4677384	4677384	1	-	SSR1	protein_coding	748	595	645	762	596
ENSSSCG00000001022	E015	649.965	0.00159816	9.30738	0.00228232	0.0279454	30.7095	31.1949	0.0659903	7	4677385	4677386	2	-	SSR1	protein_coding	731	622	626	740	587
ENSSSCG00000001022	E016	1016.17	0.00220193	14.2353	0.000161313	0.00326566	35.3083	36.4137	0.14216	7	4677387	4677460	74	-	SSR1	protein_coding	1104	948	968	1169	965
ENSSSCG00000001022	E017	949.646	0.0033727	15.6022	7.81623e-05	0.00177699	34.2286	36.033	0.23369	7	4678999	4679086	88	-	SSR1	protein_coding	981	866	893	1137	927
ENSSSCG00000001022	E020	59.4637	0.020124	14.452	0.00014378	0.00296704	13.3043	8.2792	-1.44973	7	4685830	4685871	42	-	SSR1	protein_coding	86	80	88	23	36
ENSSSCG00000001024	E001	42.8803	0.0166972	13.0459	0.000303954	0.00550881	11.9571	8.02461	-1.20957	7	4750752	4751002	251	+	RIOK1	protein_coding	41	42	54	43	39
ENSSSCG00000001024	E014	144.327	0.00202602	8.41625	0.00371882	0.0406355	16.1338	17.472	0.263003	7	4771612	4771731	120	+	RIOK1	protein_coding	102	59	104	228	212
ENSSSCG00000001024	E016	144.051	0.00216153	14.8802	0.000114561	0.00245573	15.6937	17.6895	0.394444	7	4775130	4775282	153	+	RIOK1	protein_coding	109	48	92	240	213
ENSSSCG00000001033	E005	46.8179	0.0024294	14.9397	0.000111002	0.00239195	10.5754	7.83172	-0.904498	7	5590340	5590437	98	-	SLC35B3	protein_coding	76	60	75	24	15
ENSSSCG00000001033	E007	63.0567	0.00198729	12.9333	0.000322789	0.00579439	11.9954	9.55866	-0.694473	7	5593833	5593987	155	-	SLC35B3	protein_coding	95	81	100	34	25
ENSSSCG00000001033	E008	63.3655	0.00209235	8.91421	0.0028296	0.032948	10.6692	12.9123	0.59005	7	5597643	5597764	122	-	SLC35B3	protein_coding	81	58	76	66	46
ENSSSCG00000001033	E009	143.642	0.00607789	33.6231	6.68949e-09	4.02722e-07	14.8448	19.6979	0.939182	7	5600999	5601292	294	-	SLC35B3	protein_coding	137	131	172	163	129
ENSSSCG00000001036	E003	46.564	0.00343363	9.60663	0.00193876	0.0246498	5.13163	8.00229	1.31039	7	7225184	7225325	142	-	TFAP2A	protein_coding	46	145	50	5	3
ENSSSCG00000001041	E004	152.193	0.00341569	8.32656	0.00390696	0.0422168	17.7616	15.428	-0.463407	7	7451608	7451660	53	+	PAK1IP1	protein_coding	236	141	255	102	72
ENSSSCG00000001041	E009	489.502	0.00412713	12.081	0.000509382	0.00840812	26.4513	28.999	0.364507	7	7456066	7456716	651	+	PAK1IP1	protein_coding	684	438	575	427	400
ENSSSCG00000001049	E001	7.90097	0.025376	27.209	1.82608e-07	8.27963e-06	0.0330349	5.16949	14.6	7	8515901	8515996	96	+	HIVEP1	protein_coding	0	0	0	18	18
ENSSSCG00000001049	E002	30.2466	0.00754529	32.2509	1.35494e-08	7.72329e-07	4.77497	9.41848	2.0096	7	8522887	8523029	143	+	HIVEP1	protein_coding	9	3	7	75	49
ENSSSCG00000001052	E006	0.926667	0.716527	13.4059	0.00025084	0.0047053	5.6856	1.95144e-05	-36.3293	7	9404022	9404044	23	+	PHACTR1	protein_coding	0	3	2	0	0
ENSSSCG00000001052	E007	9.17865	0.0141408	271.573	5.15258e-61	7.53148e-58	16.759	0.374366	-11.1781	7	9404124	9404356	233	+	PHACTR1	protein_coding	13	5	32	0	1
ENSSSCG00000001052	E008	26.254	0.0459611	266.842	5.53697e-60	7.76744e-57	25.8387	0.374582	-12.7049	7	9449059	9449223	165	+	PHACTR1	protein_coding	26	11	109	0	1
ENSSSCG00000001052	E009	23.9759	0.00669507	708.456	4.33521e-156	4.53077e-152	25.1214	1.95101e-05	-41.0553	7	9549090	9549170	81	+	PHACTR1	protein_coding	26	16	92	0	0
ENSSSCG00000001052	E010	20.3297	0.00939384	585.679	2.18121e-129	1.42475e-125	23.5259	1.95101e-05	-40.8106	7	9573757	9573924	168	+	PHACTR1	protein_coding	26	20	67	0	0
ENSSSCG00000001052	E012	14.5357	0.00824287	462.525	1.35631e-102	4.97365e-99	20.5814	1.95101e-05	-40.3312	7	9575940	9576146	207	+	PHACTR1	protein_coding	18	12	51	0	0
ENSSSCG00000001052	E013	21.4948	0.0179461	423.65	3.91753e-94	1.15331e-90	23.8826	0.528973	-11.4125	7	9591727	9592048	322	+	PHACTR1	protein_coding	20	13	85	2	0
ENSSSCG00000001052	E014	23.0811	0.0106003	532.367	8.62872e-118	4.1944e-114	24.2905	0.836969	-10.1512	7	9611441	9611691	251	+	PHACTR1	protein_coding	24	12	87	2	3
ENSSSCG00000001052	E015	26.5811	0.237682	62.4462	2.73821e-15	3.81056e-13	25.3766	1.00695	-9.78204	7	9614556	9614712	157	+	PHACTR1	protein_coding	36	7	97	0	7
ENSSSCG00000001052	E016	941.807	0.00307457	195.904	1.63575e-44	1.30499e-41	4.39977	21.7475	4.94557	7	9650704	9650859	156	+	PHACTR1	protein_coding	0	0	3	1831	2417
ENSSSCG00000001052	E017	1082.51	0.00410287	26.0175	3.38343e-07	1.44713e-05	21.0975	22.8743	0.289645	7	9650860	9650915	56	+	PHACTR1	protein_coding	18	5	63	2074	2742
ENSSSCG00000001052	E018	1206.6	0.0056363	24.2999	8.24452e-07	3.22713e-05	22.0537	23.8757	0.289122	7	9656377	9656438	62	+	PHACTR1	protein_coding	16	10	70	2352	3021
ENSSSCG00000001052	E019	1380.79	0.00481163	16.5343	4.77792e-05	0.00116465	24.7004	25.1252	0.0642667	7	9660539	9660679	141	+	PHACTR1	protein_coding	18	22	88	2635	3492
ENSSSCG00000001052	E020	1079.37	0.00488084	14.8278	0.000117784	0.00251398	22.1574	22.832	0.108378	7	9662390	9662466	77	+	PHACTR1	protein_coding	19	18	60	2116	2683
ENSSSCG00000001052	E021	8674.02	0.00453419	27.4742	1.59205e-07	7.3153e-06	46.5013	45.2723	-0.148269	7	9663835	9666410	2576	+	PHACTR1	protein_coding	214	138	584	14874	23296
ENSSSCG00000001053	E011	24.8358	0.00626861	13.3821	0.00025403	0.00475234	7.93636	4.96808	-1.38044	7	9707309	9707486	178	-	TBC1D7	protein_coding	49	30	40	10	5
ENSSSCG00000001053	E013	1.93587	0.0651049	13.5606	0.000230989	0.00439725	0.739684	3.64236	4.60941	7	9707663	9708153	491	-	TBC1D7	protein_coding	1	0	0	4	4
ENSSSCG00000001056	E002	511.898	0.00152411	8.66135	0.00325031	0.0366582	27.784	29.2352	0.204769	7	9980131	9980242	112	-	RANBP9	protein_coding	492	401	660	627	435
ENSSSCG00000001056	E003	594.307	0.00112703	19.5308	9.89881e-06	0.000296131	29.0407	31.1663	0.292565	7	9986990	9987141	152	-	RANBP9	protein_coding	559	454	743	803	476
ENSSSCG00000001061	E005	116.501	0.00309768	9.24948	0.00235563	0.028655	11.4147	13.974	0.632078	7	11544129	11544298	170	+	JARID2	protein_coding	22	29	18	290	190
ENSSSCG00000001062	E003	13.6994	0.0524679	8.62423	0.00331721	0.0372516	7.45418	4.0261	-1.80701	7	11602395	11602557	163	-	DTNBP1	protein_coding	32	9	10	8	12
ENSSSCG00000001064	E003	10.0003	0.0173415	9.43164	0.00213273	0.0265303	4.23355	4.97077	0.46833	7	12254592	12254678	87	+	GMPR	protein_coding	10	4	1	16	17
ENSSSCG00000001064	E005	20.321	0.0362863	12.4925	0.000408589	0.00701933	5.86864	7.12109	0.570405	7	12261370	12261489	120	+	GMPR	protein_coding	14	12	3	40	29
ENSSSCG00000001064	E007	31.5071	0.0543987	8.14274	0.00432339	0.0455004	7.85194	8.54867	0.253891	7	12266621	12266794	174	+	GMPR	protein_coding	33	8	12	51	49
ENSSSCG00000001064	E009	22.5223	0.0116788	8.22355	0.00413502	0.0440409	7.18535	6.98695	-0.0829098	7	12280340	12280446	107	+	GMPR	protein_coding	26	10	8	32	34
ENSSSCG00000001064	E012	48.5064	0.0071415	28.197	1.09572e-07	5.20405e-06	9.64486	10.4582	0.245858	7	12290602	12290761	160	+	GMPR	protein_coding	40	21	20	63	89
ENSSSCG00000001064	E013	7.84275	0.0198109	25.5407	4.33149e-07	1.80462e-05	2.19342	4.90253	2.33522	7	12291982	12292077	96	+	GMPR	protein_coding	2	1	1	13	19
ENSSSCG00000001064	E014	71.4141	0.0143812	32.549	1.16227e-08	6.73757e-07	11.0548	12.7851	0.450349	7	12294030	12294555	526	+	GMPR	protein_coding	51	31	26	90	142
ENSSSCG00000001064	E015	9.06703	0.0168911	28.5155	9.29508e-08	4.48287e-06	2.4512	5.26183	2.22053	7	12294556	12294789	234	+	GMPR	protein_coding	1	1	3	17	20
ENSSSCG00000001064	E016	13.5472	0.0101694	22.7874	1.80945e-06	6.52319e-05	4.2324	6.041	1.04064	7	12294790	12295642	853	+	GMPR	protein_coding	7	3	5	22	27
ENSSSCG00000001064	E017	252.486	0.035879	70.9525	3.65921e-17	6.04151e-15	29.2131	13.105	-2.80343	7	12295643	12299531	3889	+	GMPR	protein_coding	438	381	264	133	115
ENSSSCG00000001070	E003	64.475	0.0214718	14.705	0.000125715	0.00265265	10.4628	12.7695	0.614854	7	13380056	13380176	121	+	FAM8A1	protein_coding	60	82	99	43	50
ENSSSCG00000001074	E001	16.6831	0.0937964	15.5467	8.04921e-05	0.00182144	9.44085	3.89908	-2.60722	7	13845942	13846403	462	+	KDM1B	protein_coding	20	23	16	8	18
ENSSSCG00000001076	E004	28.7047	0.00574947	13.4917	0.000239621	0.00452858	7.06486	9.27752	0.813334	7	14052463	14052674	212	+	RNF144B	protein_coding	21	30	19	35	37
ENSSSCG00000001080	E007	64.5068	0.00459188	11.3477	0.000755432	0.0115874	10.8113	13.2975	0.641916	7	15922699	15922873	175	+	CDKAL1	protein_coding	61	60	59	94	53
ENSSSCG00000001080	E020	55.8879	0.00382692	11.3398	0.000758617	0.0116218	11.9735	9.34319	-0.757661	7	16534975	16535139	165	+	CDKAL1	protein_coding	87	62	75	35	34
ENSSSCG00000001087	E001	17.2594	0.0399262	9.30169	0.00228943	0.0280176	6.78081	3.6147	-1.84	7	19244661	19244904	244	+	MRS2	protein_coding	20	37	27	2	6
ENSSSCG00000001089	E008	4.56175	0.0872625	8.1104	0.00440121	0.0461197	2.31075	4.02242	1.60761	7	19298297	19298473	177	-	GPLD1	protein_coding	2	1	3	9	7
ENSSSCG00000001092	E010	11.5422	0.0394401	11.7414	0.000611243	0.0097373	3.35376	6.60397	1.97954	7	19501844	19501937	94	-	TDP2	protein_coding	3	2	8	29	14
ENSSSCG00000001097	E001	1.11265	1.83527	9.86605	0.00168356	0.0220752	0.0794764	0.259543	3.4148	7	19609358	19609359	2	-	RIPOR2	protein_coding	0	0	0	2	3
ENSSSCG00000001097	E002	3.30737	0.120319	14.5454	0.000136821	0.00284743	0.0833766	0.447083	4.8458	7	19609360	19609362	3	-	RIPOR2	protein_coding	0	0	0	7	8
ENSSSCG00000001097	E012	7.39091	0.226164	12.3046	0.000451843	0.0076104	0.0833761	0.672332	6.02327	7	19639064	19639064	1	-	RIPOR2	protein_coding	0	0	0	27	8
ENSSSCG00000001097	E017	3.0726	0.0956334	14.4854	0.00014125	0.00292263	0.0833768	0.431371	4.74256	7	19646404	19646550	147	-	RIPOR2	protein_coding	0	0	0	7	7
ENSSSCG00000001097	E029	2.46007	0.450546	16.5366	4.77197e-05	0.00116375	0.0833741	0.385261	4.41644	7	19673043	19673158	116	-	RIPOR2	protein_coding	0	0	0	4	7
ENSSSCG00000001097	E030	5.73685	0.0852605	11.7332	0.000613934	0.00976975	0.0833769	0.588845	5.64059	7	19698924	19699078	155	-	RIPOR2	protein_coding	0	0	0	12	14
ENSSSCG00000001097	E031	4.23351	0.256084	26.6219	2.47419e-07	1.08899e-05	8.16859	0.493451	-8.14836	7	19703456	19703508	53	-	RIPOR2	protein_coding	0	1	0	6	12
ENSSSCG00000001099	E020	8.49231	0.0227482	28.3891	9.9221e-08	4.7502e-06	7.37514	2.67611	-2.9607	7	19955557	19955759	203	-	CMAH	protein_coding	1	13	6	13	9
ENSSSCG00000001100	E005	34.5835	0.00663867	14.0576	0.000177299	0.00353383	4.43694	8.8718	2.04377	7	20174551	20174610	60	+	CARMIL1	protein_coding	46	43	90	5	5
ENSSSCG00000001100	E006	45.8431	0.0146195	11.8407	0.000579499	0.00932918	5.12416	9.28543	1.76043	7	20183188	20183309	122	+	CARMIL1	protein_coding	53	61	126	6	5
ENSSSCG00000001131	E009	15.8429	0.0117257	16.977	3.78362e-05	0.000952041	4.33726	7.23513	1.50176	7	20964502	20965132	631	+	ENSSSCG00000001131	protein_coding	7	4	9	30	26
ENSSSCG00000001137	E001	18.4105	0.516006	8.20256	0.00418314	0.044409	4.06424	8.64218	2.22064	7	20862952	20863263	312	-	H1-3	protein_coding	10	11	0	40	27
ENSSSCG00000001137	E002	755.122	0.434282	9.56871	0.00197922	0.0250296	36.5726	24.4954	-1.66543	7	20881651	20882307	657	-	H1-3	protein_coding	803	1151	1350	490	222
ENSSSCG00000001207	E001	78.8256	0.00366623	41.2435	1.34397e-10	1.07467e-08	11.269	15.4074	0.984526	7	22137966	22138542	577	+	PGBD1	protein_coding	90	42	95	122	55
ENSSSCG00000001219	E005	128.64	0.0016251	8.76159	0.0030764	0.0351271	15.0419	16.8294	0.365999	AEMK02000264.1	149083	149105	23	+	TRIM27	protein_coding	177	148	148	97	96
ENSSSCG00000001229	E003	740.804	0.039621	9.17713	0.00245058	0.0295315	32.7807	24.712	-1.1389	7	22938300	22938383	84	+	ENSSSCG00000001229	protein_coding	146	115	320	911	1917
ENSSSCG00000001229	E007	137.212	0.0125992	54.759	1.36256e-13	1.56918e-11	3.97762	12.8075	3.48516	7	22940342	22940459	118	+	ENSSSCG00000001229	protein_coding	2	1	2	333	291
ENSSSCG00000001229	E009	1726.48	0.0756809	21.6368	3.29478e-06	0.000111509	20.5536	34.8927	2.08307	7	22940571	22941034	464	+	ENSSSCG00000001229	protein_coding	71	11	85	3947	3794
ENSSSCG00000001242	E007	154.719	0.0170556	17.0019	3.73421e-05	0.00094142	20.5653	14.9524	-1.06569	7	22549774	22549917	144	-	GABBR1	protein_coding	130	93	122	170	244
ENSSSCG00000001242	E008	163.777	0.00957969	23.1754	1.47873e-06	5.45994e-05	20.7702	15.4807	-0.988369	7	22549918	22549955	38	-	GABBR1	protein_coding	126	103	124	193	256
ENSSSCG00000001242	E009	364.395	0.00173365	8.44051	0.00366953	0.0402375	25.2526	23.1948	-0.316444	7	22550530	22550673	144	-	GABBR1	protein_coding	208	164	206	582	598
ENSSSCG00000001242	E016	164.604	0.00879293	10.2286	0.00138281	0.0188852	19.6435	16.1068	-0.665379	7	22555230	22555380	151	-	GABBR1	protein_coding	80	112	116	266	230
ENSSSCG00000001242	E020	711.777	0.00075881	21.9051	2.86474e-06	9.82112e-05	28.5689	30.9194	0.325288	7	22559437	22559679	243	-	GABBR1	protein_coding	254	241	312	1265	1306
ENSSSCG00000001242	E026	233.396	0.00192581	21.4185	3.69197e-06	0.000123295	22.2284	18.8979	-0.567678	7	22572193	22572353	161	-	GABBR1	protein_coding	127	126	164	339	376
ENSSSCG00000001341	E010	516.799	0.00640313	8.50537	0.00354101	0.0391489	24.4462	27.3858	0.435562	7	23015355	23015519	165	-	ENSSSCG00000001341	protein_coding	120	104	276	1135	830
ENSSSCG00000001342	E001	14.1842	0.0136926	30.7057	3.00278e-08	1.60114e-06	7.92347	4.00877	-2.00116	7	23047520	23047585	66	+	TRIM39	protein_coding	21	15	14	11	12
ENSSSCG00000001342	E002	94.8045	0.00189135	7.91716	0.0048968	0.0499336	14.3275	13.5511	-0.176815	7	23050195	23050654	460	+	TRIM39	protein_coding	57	57	62	153	134
ENSSSCG00000001346	E002	50.5546	0.00309135	14.4145	0.000146668	0.00301651	11.4957	8.5988	-0.881379	7	23126304	23126337	34	+	ABCF1	protein_coding	60	63	86	28	29
ENSSSCG00000001346	E003	105.103	0.00248899	13.0023	0.000311108	0.00561704	15.6619	12.9716	-0.600883	7	23126338	23126410	73	+	ABCF1	protein_coding	114	138	159	59	77
ENSSSCG00000001346	E004	6.68592	0.132604	14.8616	0.000115692	0.00247424	1.64439	6.03494	3.77704	7	23126411	23126460	50	+	ABCF1	protein_coding	1	1	2	20	8
ENSSSCG00000001346	E019	268.303	0.000914773	9.24542	0.00236085	0.0286984	22.6411	20.8235	-0.298486	7	23136878	23137026	149	+	ABCF1	protein_coding	314	322	347	170	231
ENSSSCG00000001346	E030	762.065	0.000386198	10.1569	0.00143763	0.0194773	31.818	33.1568	0.178475	7	23143270	23143992	723	+	ABCF1	protein_coding	808	776	893	638	768
ENSSSCG00000001346	E031	86.0149	0.00178472	82.7504	9.30973e-20	1.96758e-17	10.6333	16.8617	1.45733	7	23143993	23145006	1014	+	ABCF1	protein_coding	60	54	63	115	129
ENSSSCG00000001347	E001	56.8721	0.00307901	77.8024	1.13884e-18	2.16994e-16	2.76307	10.7394	3.99814	7	23147478	23148505	1028	-	PPP1R10	protein_coding	2	1	1	137	120
ENSSSCG00000001362	E015	10.1343	0.0142818	10.6058	0.00112733	0.0160287	3.52649	5.91972	1.51166	7	23243932	23244127	196	-	MDC1	protein_coding	4	3	7	20	15
ENSSSCG00000001372	E001	673.173	0.00258301	102.856	3.6039e-24	1.05356e-21	27.1165	34.4139	0.997625	7	23098179	23101179	3001	-	GNL1	protein_coding	393	412	389	1052	1023
ENSSSCG00000001372	E006	198.186	0.000970307	8.52098	0.00351075	0.0388802	20.2621	19.0897	-0.205557	7	23103498	23103638	141	-	GNL1	protein_coding	214	185	169	205	224
ENSSSCG00000001372	E008	239.227	0.00065246	13.9007	0.000192724	0.00378569	21.9908	20.5327	-0.242789	7	23104102	23104280	179	-	GNL1	protein_coding	246	234	214	247	264
ENSSSCG00000001372	E010	164.536	0.00129494	9.71941	0.00182332	0.0234936	18.8818	17.4616	-0.263415	7	23109071	23109166	96	-	GNL1	protein_coding	174	156	150	157	191
ENSSSCG00000001372	E012	146.075	0.00141079	12.3838	0.000433078	0.00735227	18.1596	16.4014	-0.338436	7	23110745	23110816	72	-	GNL1	protein_coding	150	145	143	157	145
ENSSSCG00000001372	E017	85.3553	0.00590339	11.2883	0.000779967	0.0118992	14.7393	12.3302	-0.563387	7	23112342	23112612	271	-	GNL1	protein_coding	97	103	72	68	92
ENSSSCG00000001376	E001	58.7514	0.00949559	42.6736	6.46787e-11	5.4047e-09	7.16904	12.9604	1.79575	7	23189774	23190301	528	-	DHX16	protein_coding	12	20	14	121	109
ENSSSCG00000001379	E003	125.478	0.0898522	15.2388	9.47393e-05	0.00209241	11.3623	22.3125	2.21757	7	23248084	23249469	1386	+	TUBB	protein_coding	107	119	164	129	120
ENSSSCG00000001382	E023	196.464	0.00416517	24.797	6.3695e-07	2.55688e-05	14.3979	18.5325	0.828599	7	23390572	23391581	1010	+	DDR1	protein_coding	472	373	89	46	64
ENSSSCG00000001391	E003	107.87	0.0212699	8.61532	0.00333348	0.0373944	11.1332	14.711	0.87283	7	23544159	23544241	83	-	CCHCR1	protein_coding	45	17	21	151	264
ENSSSCG00000001391	E004	143.418	0.00346617	17.8579	2.38034e-05	0.000636488	13.123	16.541	0.742921	7	23544718	23544889	172	-	CCHCR1	protein_coding	49	37	32	191	353
ENSSSCG00000001391	E017	66.0472	0.00842112	18.1258	2.06777e-05	0.00056358	13.8924	10.1247	-0.980278	7	23554471	23554774	304	-	CCHCR1	protein_coding	54	26	54	68	119
ENSSSCG00000001391	E020	23.8268	0.00538831	22.2766	2.36068e-06	8.26245e-05	9.32186	5.81921	-1.39948	7	23557233	23557419	187	-	CCHCR1	protein_coding	20	15	22	20	40
ENSSSCG00000001395	E003	31.597	0.0632906	17.8562	2.38236e-05	0.000636947	10.1705	5.7685	-1.68896	7	23619611	23619889	279	-	ENSSSCG00000001395	protein_coding	4	22	9	55	59
ENSSSCG00000001395	E004	37.9243	0.00782202	15.1456	9.95309e-05	0.00218164	4.62591	6.94202	1.19144	7	23620465	23620749	285	-	ENSSSCG00000001395	protein_coding	2	1	4	83	84
ENSSSCG00000001396	E003	158.355	0.0155986	25.2907	4.93071e-07	2.02879e-05	20.9882	14.2959	-1.28093	7	23622429	23622505	77	+	ENSSSCG00000001396	protein_coding	102	68	109	292	205
ENSSSCG00000001396	E004	260.958	0.0339785	47.8434	4.61655e-12	4.45915e-10	8.82138	20.701	2.71996	7	23622687	23622798	112	+	ENSSSCG00000001396	protein_coding	21	4	16	605	554
ENSSSCG00000001396	E018	56.2698	0.00453591	8.25729	0.00405886	0.0434005	7.60262	10.0371	0.833787	7	23625357	23625469	113	+	ENSSSCG00000001396	protein_coding	8	11	11	105	125
ENSSSCG00000001396	E019	41.5405	0.00450102	8.86458	0.00290757	0.0336124	6.2384	8.72886	0.997281	7	23625470	23625605	136	+	ENSSSCG00000001396	protein_coding	10	7	3	82	90
ENSSSCG00000001396	E021	21.2989	0.00811635	14.1189	0.000171614	0.00343791	3.14322	6.47119	2.10773	7	23625815	23626172	358	+	ENSSSCG00000001396	protein_coding	2	3	0	48	45
ENSSSCG00000001396	E022	102.813	0.00200286	144.2	3.21231e-33	1.54355e-30	2.8123	13.9184	4.75354	7	23626391	23628329	1939	+	ENSSSCG00000001396	protein_coding	2	0	2	231	234
ENSSSCG00000001398	E001	296.739	0.00362778	12.3438	0.00044246	0.00747828	23.2184	20.6199	-0.424606	7	23634648	23635450	803	-	ENSSSCG00000001398	protein_coding	142	81	181	468	546
ENSSSCG00000001398	E002	119.132	0.00264667	15.5127	8.19547e-05	0.00184853	16.4979	13.6387	-0.612855	7	23635594	23635663	70	-	ENSSSCG00000001398	protein_coding	59	37	82	181	213
ENSSSCG00000001398	E003	98.6675	0.00342115	20.4444	6.1389e-06	0.000193568	15.7399	12.3336	-0.774576	7	23635780	23635812	33	-	ENSSSCG00000001398	protein_coding	65	33	62	154	163
ENSSSCG00000001398	E004	84.4145	0.00695417	21.5076	3.52428e-06	0.000118395	8.63402	12.8811	1.22262	7	23635813	23636245	433	-	ENSSSCG00000001398	protein_coding	22	9	13	172	176
ENSSSCG00000001398	E005	369.661	0.00125934	117.444	2.29465e-27	8.18485e-25	17.2121	24.2266	1.1968	7	23636246	23636356	111	-	ENSSSCG00000001398	protein_coding	65	46	85	780	745
ENSSSCG00000001398	E006	106.035	0.00241295	146.929	8.13132e-34	4.06609e-31	4.3808	14.8269	3.6679	7	23636357	23636474	118	-	ENSSSCG00000001398	protein_coding	4	2	5	244	231
ENSSSCG00000001398	E008	128.923	0.00241506	11.6055	0.000657583	0.0103462	16.6652	14.2723	-0.501896	7	23637346	23637448	103	-	ENSSSCG00000001398	protein_coding	54	52	76	213	223
ENSSSCG00000001398	E009	79.6891	0.0036354	12.9809	0.000314687	0.00567048	13.9913	11.2749	-0.67393	7	23637449	23637490	42	-	ENSSSCG00000001398	protein_coding	37	36	50	137	125
ENSSSCG00000001398	E010	101.628	0.00419979	19.078	1.2548e-05	0.000364989	15.9556	12.5296	-0.769764	7	23637491	23637604	114	-	ENSSSCG00000001398	protein_coding	56	39	70	180	149
ENSSSCG00000001398	E011	59.7757	0.0126917	11.7647	0.000603646	0.00963686	13.0507	9.59984	-0.944456	7	23637605	23637621	17	-	ENSSSCG00000001398	protein_coding	40	16	50	105	82
ENSSSCG00000001398	E014	142.779	0.00177852	21.9658	2.77546e-06	9.55579e-05	17.9804	14.7779	-0.643197	7	23637796	23638065	270	-	ENSSSCG00000001398	protein_coding	77	39	101	227	244
ENSSSCG00000001398	E015	58.1891	0.0044846	20.0704	7.46426e-06	0.000230117	7.05701	10.8325	1.28716	7	23638066	23638377	312	-	ENSSSCG00000001398	protein_coding	6	11	12	113	127
ENSSSCG00000001398	E016	61.6226	0.00277893	28.5675	9.04861e-08	4.37207e-06	13.5116	9.59406	-1.05553	7	23638378	23638559	182	-	ENSSSCG00000001398	protein_coding	40	22	52	86	100
ENSSSCG00000001400	E003	22.7394	0.00640681	11.3866	0.00073977	0.0113957	4.81142	7.77843	1.41418	7	23659135	23659145	11	-	DDX39B	protein_coding	9	5	4	47	42
ENSSSCG00000001400	E008	4195.85	0.0102221	14.9737	0.000109019	0.00235528	46.7811	53.4164	0.788987	7	23661482	23662701	1220	-	DDX39B	protein_coding	1713	1614	1416	7458	7693
ENSSSCG00000001400	E018	963.241	0.00115795	14.7263	0.000124301	0.00262893	35.1275	34.1106	-0.132362	7	23667567	23667617	51	-	DDX39B	protein_coding	681	486	579	1539	1411
ENSSSCG00000001400	E019	812.322	0.00166845	13.6567	0.000219457	0.00421302	33.4197	32.1666	-0.166423	7	23667618	23667656	39	-	DDX39B	protein_coding	572	419	505	1286	1182
ENSSSCG00000001400	E020	723.013	0.00273099	12.3178	0.000448656	0.00756587	32.405	30.7982	-0.216599	7	23667657	23667739	83	-	DDX39B	protein_coding	514	385	464	1151	1022
ENSSSCG00000001400	E022	28.3151	0.0163061	25.3618	4.75227e-07	1.96357e-05	3.93551	8.94169	2.41655	7	23667765	23667839	75	-	DDX39B	protein_coding	3	3	6	51	67
ENSSSCG00000001400	E023	15.7999	0.0129332	17.1577	3.44017e-05	0.000878632	3.01073	6.73337	2.34981	7	23668001	23668011	11	-	DDX39B	protein_coding	1	1	5	31	35
ENSSSCG00000001400	E024	50.0786	0.00297647	35.2535	2.89464e-09	1.85029e-07	6.48249	11.479	1.71606	7	23668263	23668682	420	-	DDX39B	protein_coding	15	9	9	102	99
ENSSSCG00000001400	E025	339.743	0.00360677	13.397	0.000252031	0.00472296	25.1921	23.061	-0.328502	7	23668995	23669005	11	-	DDX39B	protein_coding	258	181	235	536	459
ENSSSCG00000001402	E003	140.183	0.00135239	8.08146	0.00447204	0.0466794	17.1202	15.4457	-0.337155	7	23674537	23674813	277	+	NFKBIL1	protein_coding	196	152	196	72	113
ENSSSCG00000001409	E002	58.7405	0.0227293	16.6537	4.48626e-05	0.00110308	13.7369	8.85811	-1.34826	7	23740294	23740424	131	+	PRRC2A	protein_coding	60	67	93	33	51
ENSSSCG00000001409	E030	17.4559	0.0485791	27.4268	1.63153e-07	7.48357e-06	2.57213	8.25677	3.41164	7	23753800	23753803	4	+	PRRC2A	protein_coding	2	3	2	24	48
ENSSSCG00000001410	E001	406.998	0.0106169	12.6182	0.000382013	0.00665278	23.2068	28.2365	0.749408	7	23756899	23757084	186	-	BAG6	protein_coding	307	233	206	641	596
ENSSSCG00000001410	E005	619.298	0.00566742	10.6436	0.00110451	0.0157739	28.2621	32.0563	0.522102	7	23758492	23758551	60	-	BAG6	protein_coding	498	368	393	923	858
ENSSSCG00000001410	E014	145.977	0.0153821	8.32963	0.00390036	0.0421585	18.8879	15.6531	-0.624048	7	23761078	23761092	15	-	BAG6	protein_coding	141	154	156	108	177
ENSSSCG00000001410	E020	264.54	0.0006913	12.6233	0.000380969	0.00663867	22.9895	21.3495	-0.265946	7	23761954	23762031	78	-	BAG6	protein_coding	241	233	255	288	310
ENSSSCG00000001410	E036	329.779	0.000702468	101.819	6.0827e-24	1.74406e-21	26.6998	21.4899	-0.805621	7	23774264	23775892	1629	-	BAG6	protein_coding	357	340	380	305	303
ENSSSCG00000001413	E003	292.46	0.00211719	24.7361	6.57417e-07	2.62693e-05	20.437	23.2438	0.45978	7	23779408	23779966	559	-	GPANK1	protein_coding	155	122	125	541	463
ENSSSCG00000001413	E004	49.3618	0.0049136	12.7444	0.000357067	0.00629831	8.33902	10.9441	0.822048	7	23780347	23780409	63	-	GPANK1	protein_coding	25	17	14	102	78
ENSSSCG00000001414	E001	64.1919	0.00346203	249.57	3.22323e-56	4.08319e-53	6.06654	17.931	3.3386	7	23780362	23780469	108	+	CSNK2B	protein_coding	29	21	15	132	108
ENSSSCG00000001414	E005	583.645	0.000624428	9.26163	0.00234005	0.0285069	29.3775	28.2185	-0.162753	7	23783123	23783225	103	+	CSNK2B	protein_coding	885	664	760	445	308
ENSSSCG00000001414	E008	489.706	0.00067105	8.44192	0.0036667	0.040213	27.6024	26.4061	-0.173384	7	23784027	23784069	43	+	CSNK2B	protein_coding	753	548	640	362	266
ENSSSCG00000001414	E012	267.862	0.00144846	8.95372	0.00276905	0.0323836	22.0691	20.4118	-0.276177	7	23784995	23785005	11	+	CSNK2B	protein_coding	421	326	336	208	119
ENSSSCG00000001414	E015	389.342	0.00371049	30.9756	2.61293e-08	1.41054e-06	23.299	28.1429	0.721617	7	23785741	23786804	1064	+	CSNK2B	protein_coding	451	406	383	408	339
ENSSSCG00000001414	E016	20.7977	0.230681	9.78987	0.00175475	0.0228016	3.95859	10.3912	2.85403	7	23786866	23786971	106	+	CSNK2B	protein_coding	11	15	1	37	35
ENSSSCG00000001414	E018	13.0421	0.0860884	21.1586	4.22806e-06	0.000139284	2.83736	8.52214	3.222	7	23787786	23787787	2	+	CSNK2B	protein_coding	8	4	2	18	29
ENSSSCG00000001414	E019	52.5892	0.0158217	107.636	3.22953e-25	1.00155e-22	5.68424	16.337	3.22105	7	23787809	23788678	870	+	CSNK2B	protein_coding	31	12	14	108	86
ENSSSCG00000001418	E001	13.1104	0.206069	14.9239	0.000111938	0.00240938	2.52339	8.75746	3.6433	7	23947061	23949622	2562	-	NEU1	protein_coding	8	3	0	21	29
ENSSSCG00000001418	E002	49.074	0.0050466	30.0423	4.22723e-08	2.17525e-06	8.48571	12.8743	1.27286	7	23952867	23953498	632	-	NEU1	protein_coding	41	40	48	39	75
ENSSSCG00000001418	E011	4.43706	0.0223468	8.09782	0.00443185	0.0463687	3.63929	1.25809	-3.07366	7	23958639	23958666	28	-	NEU1	protein_coding	7	8	8	0	1
ENSSSCG00000001420	E021	68.4998	0.00190142	9.9191	0.00163572	0.0215751	13.2138	11.0512	-0.554793	7	23986082	23986264	183	-	EHMT2	protein_coding	95	65	79	57	57
ENSSSCG00000001420	E035	107.262	0.00198808	12.2385	0.000468123	0.00784415	13.878	16.3499	0.528195	7	23990239	23990279	41	-	EHMT2	protein_coding	92	84	90	144	125
ENSSSCG00000001422	E003	35.2757	0.00497303	9.15646	0.00247841	0.029776	9.08283	6.42241	-1.03107	7	24020626	24020671	46	+	C2	protein_coding	1	9	19	70	67
ENSSSCG00000001423	E013	5.4104	0.0254406	32.0959	1.46747e-08	8.32158e-07	1.3334	5.77691	4.25424	7	24045380	24045393	14	-	NELFE	protein_coding	2	1	0	10	12
ENSSSCG00000001423	E015	8.42302	0.0397588	27.3315	1.71396e-07	7.829e-06	2.17706	6.85752	3.34253	7	24046602	24046614	13	-	NELFE	protein_coding	3	4	1	11	20
ENSSSCG00000001425	E001	109.309	0.00168211	153.049	3.73785e-35	2.02407e-32	10.7335	18.4253	1.72498	7	24056525	24057577	1053	-	DXO	protein_coding	58	41	45	162	213
ENSSSCG00000001425	E008	68.449	0.00185967	8.90588	0.00284254	0.0330655	13.3191	11.0534	-0.579181	7	24058608	24058680	73	-	DXO	protein_coding	81	67	81	54	67
ENSSSCG00000001425	E009	117.268	0.0080701	8.64303	0.00328315	0.0369509	17.001	14.1096	-0.6043	7	24058769	24058984	216	-	DXO	protein_coding	122	128	145	87	117
ENSSSCG00000001425	E011	14.0328	0.0140238	23.8527	1.03994e-06	3.98529e-05	3.55681	7.31726	2.11229	7	24059075	24059088	14	-	DXO	protein_coding	3	3	9	21	30
ENSSSCG00000001426	E006	193.865	0.0011779	11.17	0.000831297	0.0125133	18.2056	20.0709	0.333528	7	24066377	24066474	98	+	STK19	protein_coding	147	112	111	289	287
ENSSSCG00000001430	E003	307.582	0.00182274	10.0759	0.00150223	0.0201721	22.7512	24.2733	0.238139	7	24162262	24162346	85	-	ATF6B	protein_coding	271	221	294	328	416
ENSSSCG00000001430	E004	317.892	0.000662758	23.406	1.31167e-06	4.9046e-05	22.8148	24.7859	0.306214	7	24162486	24162597	112	-	ATF6B	protein_coding	265	238	288	365	423
ENSSSCG00000001430	E005	222.18	0.000938342	18.111	2.08392e-05	0.000567538	19.6564	21.593	0.329056	7	24162813	24162886	74	-	ATF6B	protein_coding	184	162	203	271	285
ENSSSCG00000001430	E022	7.12131	0.0270473	13.9553	0.000187212	0.00369793	2.44769	5.31323	2.25314	7	24171595	24171603	9	-	ATF6B	protein_coding	2	2	3	16	11
ENSSSCG00000001433	E010	10.9346	0.0151067	15.57	7.95053e-05	0.00180184	3.53348	6.68812	1.86535	7	24193338	24193927	590	+	PPT2	protein_coding	5	5	8	18	17
ENSSSCG00000001435	E011	133.901	0.00107809	9.02309	0.00266591	0.0314712	14.4948	16.1489	0.349241	7	24207509	24207510	2	-	AGPAT1	protein_coding	214	204	153	69	65
ENSSSCG00000001435	E012	143.857	0.00111633	8.32557	0.00390909	0.0422353	15.0085	16.5637	0.32071	7	24207511	24207527	17	-	AGPAT1	protein_coding	226	217	174	78	64
ENSSSCG00000001439	E006	6.12242	0.0299225	30.099	4.10546e-08	2.12251e-06	9.69462	0.960029	-6.74216	7	24229620	24229797	178	-	GPSM3	protein_coding	2	2	0	16	9
ENSSSCG00000001440	E001	37.555	0.0185327	9.14498	0.00249402	0.0299102	8.36337	8.25532	-0.0388715	7	24231293	24232576	1284	-	NOTCH4	protein_coding	17	5	19	57	79
ENSSSCG00000001457	E012	12.4626	0.199885	12.9632	0.000317671	0.00571726	8.54764	1.40052	-5.27274	7	24977271	24977386	116	-	SLA-DQB1	protein_coding	0	0	3	32	23
ENSSSCG00000001469	E007	688.27	0.00124168	9.83315	0.00171394	0.0223684	15.836	11.4384	-1.02767	7	25123845	25124126	282	-	SLA-DMB	protein_coding	9	2	3	1428	1679
ENSSSCG00000001470	E009	5.4409	0.0852605	9.7308	0.00181205	0.0233786	0.524893	0.114417	-4.39565	7	25135670	25135686	17	-	SLA-DMA	protein_coding	0	0	0	14	11
ENSSSCG00000001471	E001	15.1447	0.0379846	22.8171	1.78173e-06	6.43548e-05	8.87628	3.97997	-2.3618	7	25152043	25152462	420	+	BRD2	protein_coding	14	15	16	19	13
ENSSSCG00000001471	E003	99.9535	0.0431334	11.5498	0.000677549	0.0106092	17.5941	11.6356	-1.32196	7	25153646	25153647	2	+	BRD2	protein_coding	41	72	86	92	191
ENSSSCG00000001471	E004	97.3466	0.0480044	9.77303	0.0017709	0.0229762	17.2113	11.5663	-1.26712	7	25153666	25153667	2	+	BRD2	protein_coding	38	71	80	88	191
ENSSSCG00000001471	E005	91.8483	0.0474652	8.89292	0.00286278	0.0332307	16.5181	11.3556	-1.188	7	25153674	25153675	2	+	BRD2	protein_coding	35	65	72	82	186
ENSSSCG00000001471	E013	1572.21	0.000213075	63.7887	1.38504e-15	1.98427e-13	39.8972	37.3853	-0.315706	7	25159450	25159578	129	+	BRD2	protein_coding	669	576	649	2090	3409
ENSSSCG00000001475	E001	19.2498	0.132288	9.59897	0.00194686	0.0247299	4.62247	9.66297	2.18178	7	25242971	25243068	98	+	SLC39A7	protein_coding	8	16	31	19	23
ENSSSCG00000001475	E004	506.428	0.00431293	12.0052	0.000530516	0.00869789	26.0617	22.7411	-0.508856	7	25243426	25243840	415	+	SLC39A7	protein_coding	801	813	813	174	118
ENSSSCG00000001477	E002	105.087	0.0201352	10.4334	0.00123755	0.0172516	16.254	12.1979	-0.913843	7	25251512	25251643	132	+	RING1	protein_coding	132	127	166	45	79
ENSSSCG00000001477	E003	299.287	0.00093062	12.2815	0.000457471	0.00769177	23.8732	21.8527	-0.321519	7	25251765	25251897	133	+	RING1	protein_coding	356	322	390	228	248
ENSSSCG00000001477	E004	47.3439	0.0228772	13.6103	0.000224945	0.00429824	8.33534	12.5284	1.24124	7	25251898	25252592	695	+	RING1	protein_coding	27	32	42	82	52
ENSSSCG00000001477	E009	51.0217	0.00322417	81.9926	1.36598e-19	2.83817e-17	7.40112	13.9391	1.93089	7	25254819	25255106	288	+	RING1	protein_coding	27	20	32	90	78
ENSSSCG00000001477	E010	551.144	0.00142238	10.9517	0.000935171	0.0137879	28.309	30.1061	0.25074	7	25255107	25255521	415	+	RING1	protein_coding	578	524	580	557	557
ENSSSCG00000001488	E020	3.82093	0.0357302	11.0101	0.000906178	0.0134349	1.53099	4.16533	2.89927	7	27253530	27253530	1	+	GCLC	protein_coding	0	1	2	8	7
ENSSSCG00000001497	E005	21.2119	0.0799511	14.6473	0.000129617	0.00272289	4.52951	9.64309	2.23482	7	28701166	28704820	3655	-	ZNF451	protein_coding	12	4	15	49	24
ENSSSCG00000001497	E016	21.1125	0.0070552	8.20569	0.00417593	0.0443505	7.70729	5.29467	-1.107	7	28729531	28729642	112	-	ZNF451	protein_coding	26	31	34	14	7
ENSSSCG00000001497	E018	32.3666	0.00533778	130.749	2.80922e-30	1.18147e-27	4.24304	12.5457	3.2326	7	28752462	28754007	1546	-	ZNF451	protein_coding	12	6	9	69	57
ENSSSCG00000001499	E008	9.73792	0.146602	17.124	3.50177e-05	0.000891639	1.95006	7.98758	4.11373	7	28913256	28913461	206	+	DST	protein_coding	6	31	8	3	3
ENSSSCG00000001499	E030	35.3191	0.143047	12.1842	0.000481952	0.00803402	3.86291	10.5803	2.9802	7	29121817	29121921	105	+	DST	protein_coding	22	91	66	9	2
ENSSSCG00000001499	E075	226.721	0.0119165	10.6233	0.00111672	0.0159015	9.90469	3.30321	-3.23411	7	29223023	29223349	327	+	DST	protein_coding	216	492	530	1	0
ENSSSCG00000001499	E076	122.825	0.0195947	8.30958	0.00394365	0.0425173	7.37736	0.0303213	-15.8943	7	29224300	29224384	85	+	DST	protein_coding	110	260	302	0	0
ENSSSCG00000001499	E087	190.028	0.000899563	11.6187	0.000652938	0.010284	9.00028	13.751	1.30367	7	29251685	29251786	102	+	DST	protein_coding	234	396	385	8	11
ENSSSCG00000001499	E088	261.317	0.00101286	9.12503	0.00252136	0.0301585	10.4955	14.696	1.05006	7	29253799	29253972	174	+	DST	protein_coding	328	540	533	8	14
ENSSSCG00000001499	E100	256.363	0.01446	13.1838	0.000282379	0.00518068	10.5013	3.30472	-3.41067	7	29278217	29278360	144	+	DST	protein_coding	381	485	537	0	1
ENSSSCG00000001501	E013	13.714	0.0579554	19.971	7.8625e-06	0.00024062	3.1422	8.14658	2.79143	7	29634454	29634473	20	-	VPS52	protein_coding	7	6	2	18	31
ENSSSCG00000001501	E018	155.461	0.00354399	15.2114	9.61237e-05	0.00211788	18.4066	15.6268	-0.541914	7	29635803	29635978	176	-	VPS52	protein_coding	197	199	215	97	103
ENSSSCG00000001501	E019	121.129	0.00140056	27.6692	1.43935e-07	6.67381e-06	16.774	13.4613	-0.708864	7	29636261	29636328	68	-	VPS52	protein_coding	174	147	172	81	63
ENSSSCG00000001501	E021	98.3436	0.00137096	24.1081	9.10784e-07	3.53199e-05	15.3114	12.1853	-0.722706	7	29637084	29637113	30	-	VPS52	protein_coding	151	119	131	64	52
ENSSSCG00000001501	E023	99.0107	0.00142646	22.8624	1.7402e-06	6.31056e-05	15.3291	12.2824	-0.701774	7	29637285	29637337	53	-	VPS52	protein_coding	153	122	127	65	53
ENSSSCG00000001501	E027	78.0231	0.0149703	31.0706	2.48815e-08	1.3498e-06	9.97625	16.4104	1.56217	7	29638599	29639140	542	-	VPS52	protein_coding	70	40	49	98	124
ENSSSCG00000001503	E001	3.31914	0.0299018	13.0281	0.000306855	0.00555271	3.86222	1.01613	-3.86319	7	29643182	29643376	195	+	B3GALT4	protein_coding	7	4	6	0	1
ENSSSCG00000001503	E002	166.244	0.00646138	14.7108	0.000125328	0.00264581	18.0684	18.4826	0.0764703	7	29643484	29648604	5121	+	B3GALT4	protein_coding	159	125	153	174	218
ENSSSCG00000001507	E003	177.495	0.00131835	9.16676	0.00246451	0.0296499	17.7316	19.4448	0.312669	7	29664787	29664815	29	-	TAPBP	protein_coding	131	105	131	272	235
ENSSSCG00000001507	E004	34.4086	0.00958289	8.95726	0.00276369	0.0323408	7.4079	9.77561	0.8308	7	29664816	29665955	1140	-	TAPBP	protein_coding	27	18	11	62	49
ENSSSCG00000001507	E005	187.437	0.000840417	8.54346	0.00346765	0.0385233	18.2822	19.7954	0.27148	7	29665956	29665993	38	-	TAPBP	protein_coding	153	117	124	280	249
ENSSSCG00000001507	E009	354.662	0.000665309	45.7633	1.33444e-11	1.22983e-09	26.7887	23.0392	-0.568024	7	29671810	29672070	261	-	TAPBP	protein_coding	379	304	341	399	369
ENSSSCG00000001507	E012	14.0759	0.0156851	26.561	2.55344e-07	1.12135e-05	7.77567	3.42132	-2.40559	7	29672680	29672681	2	-	TAPBP	protein_coding	29	13	20	7	6
ENSSSCG00000001511	E002	45.8787	0.0182037	13.1129	0.000293276	0.00534868	12.1338	8.41065	-1.11473	7	29714350	29714871	522	+	PHF1	protein_coding	37	26	44	40	78
ENSSSCG00000001511	E015	173.807	0.00270001	8.01245	0.00464569	0.048048	16.0891	18.0472	0.380488	7	29719125	29719205	81	+	PHF1	protein_coding	74	43	82	300	326
ENSSSCG00000001511	E017	4.45061	0.0362612	11.1582	0.000836598	0.0125759	0.0702969	3.49986	11.2846	7	29719982	29719987	6	+	PHF1	protein_coding	0	0	0	8	12
ENSSSCG00000001512	E007	587.037	0.000570953	8.81072	0.00299466	0.0344139	28.885	27.6062	-0.181252	7	29720974	29721182	209	-	CUTA	protein_coding	824	717	917	291	342
ENSSSCG00000001512	E008	158.316	0.00356863	24.0724	9.27829e-07	3.59423e-05	15.7565	19.7328	0.752715	7	29721183	29721436	254	-	CUTA	protein_coding	173	149	225	137	132
ENSSSCG00000001512	E009	161.589	0.00284624	32.9097	9.65381e-09	5.66337e-07	15.7334	20.1735	0.833977	7	29721437	29721488	52	-	CUTA	protein_coding	170	152	223	127	156
ENSSSCG00000001512	E011	80.1591	0.0019147	51.0598	8.95945e-13	9.4154e-11	13.5858	8.05887	-1.59628	7	29721572	29721606	35	-	CUTA	protein_coding	133	122	138	13	25
ENSSSCG00000001512	E012	21.666	0.00625625	24.5957	7.0709e-07	2.8061e-05	7.46613	3.24974	-2.43416	7	29721607	29721769	163	-	CUTA	protein_coding	38	36	37	0	6
ENSSSCG00000001513	E004	11.6989	0.0689252	10.5779	0.00114449	0.0162075	6.12588	2.37399	-2.75929	7	29729039	29729144	106	+	SYNGAP1	protein_coding	7	26	26	2	2
ENSSSCG00000001516	E002	19.562	0.00660704	9.72209	0.00182066	0.0234638	5.52379	7.84379	1.03515	7	29808014	29808850	837	-	ENSSSCG00000001516	protein_coding	13	12	11	36	24
ENSSSCG00000001517	E001	30.123	0.00474138	17.898	2.33063e-05	0.000625276	7.01766	9.58524	0.931678	7	29816343	29817002	660	+	ENSSSCG00000001517	protein_coding	24	17	21	44	42
ENSSSCG00000001517	E002	16.19	0.0123903	14.5577	0.000135932	0.00283364	4.74802	7.44788	1.32383	7	29817492	29817607	116	+	ENSSSCG00000001517	protein_coding	8	7	13	28	23
ENSSSCG00000001518	E034	110.915	0.00827584	13.0019	0.000311177	0.0056178	16.1182	12.6102	-0.782864	7	29887920	29888040	121	+	ITPR3	protein_coding	140	186	132	59	63
ENSSSCG00000001520	E002	70.7431	0.0607845	8.9707	0.00274343	0.0321568	9.22996	14.7344	1.44789	7	29983030	29983403	374	-	LEMD2	protein_coding	37	22	39	148	97
ENSSSCG00000001520	E013	106.837	0.00257837	20.1517	7.15367e-06	0.000221319	16.56	13.3896	-0.683399	7	29996161	29997111	951	-	LEMD2	protein_coding	129	116	101	79	117
ENSSSCG00000001527	E001	1416.17	0.00184587	22.5203	2.07936e-06	7.38587e-05	40.849	38.3708	-0.309316	7	30562987	30564888	1902	-	ILRUN	protein_coding	1389	1562	1384	1696	1179
ENSSSCG00000001527	E002	383.926	0.000577448	32.9203	9.6016e-09	5.63749e-07	24.6207	26.653	0.302769	7	30582062	30582390	329	-	ILRUN	protein_coding	294	338	324	553	410
ENSSSCG00000001527	E003	293.647	0.00193625	8.07311	0.0044927	0.0468553	22.5765	23.6918	0.176153	7	30619601	30619798	198	-	ILRUN	protein_coding	216	274	276	411	297
ENSSSCG00000001531	E003	3.18501	0.141188	13.6094	0.000225051	0.00429987	0.0312924	3.96427	13.9821	7	30708655	30708713	59	+	ENSSSCG00000001531	protein_coding	0	0	0	11	4
ENSSSCG00000001531	E004	2.57248	0.0798864	13.8232	0.000200837	0.00391626	0.031292	3.56333	13.6722	7	30708718	30708724	7	+	ENSSSCG00000001531	protein_coding	0	0	0	8	4
ENSSSCG00000001531	E005	3.45323	0.0386893	14.7025	0.000125882	0.00265563	0.922786	3.99251	4.23787	7	30708725	30708732	8	+	ENSSSCG00000001531	protein_coding	0	0	1	8	7
ENSSSCG00000001531	E008	5.51741	0.0382568	12.813	0.000344227	0.00611412	1.84595	4.82025	2.78447	7	30714088	30714097	10	+	ENSSSCG00000001531	protein_coding	0	3	1	13	9
ENSSSCG00000001531	E010	3.09027	0.0596087	11.5051	0.00069407	0.0108104	0.923404	3.72963	4.03787	7	30720213	30720247	35	+	ENSSSCG00000001531	protein_coding	0	1	0	5	8
ENSSSCG00000001532	E010	22.0189	0.00777809	8.58912	0.00338177	0.0378103	8.14496	5.92963	-0.939406	7	30783702	30783843	142	+	BLTP3A	protein_coding	18	29	32	13	21
ENSSSCG00000001533	E002	161.7	0.00126791	9.07801	0.00258702	0.0307485	17.0213	18.5557	0.289056	7	30800770	30800826	57	-	TAF11	protein_coding	127	105	86	275	202
ENSSSCG00000001533	E003	139.093	0.0103368	9.21263	0.00240351	0.029083	18.6617	15.3835	-0.639384	7	30802688	30802784	97	-	TAF11	protein_coding	168	114	112	203	110
ENSSSCG00000001534	E009	37.2552	0.0111745	8.04026	0.0045749	0.0475134	7.94791	10.2754	0.772903	7	30898715	30899011	297	+	ANKS1A	protein_coding	28	14	29	69	44
ENSSSCG00000001535	E001	5.72577	0.273229	13.2495	0.000272653	0.00503405	1.25136	6.34322	4.71264	7	31007474	31008814	1341	-	TCP11	protein_coding	3	0	0	7	16
ENSSSCG00000001535	E007	1.14324	0.143213	8.97076	0.00274334	0.0321568	0.016333	2.96422	15.0141	7	31013049	31013269	221	-	TCP11	protein_coding	0	0	0	1	4
ENSSSCG00000001535	E014	30.7348	0.0053207	11.067	0.00087876	0.0130994	8.18177	6.90791	-0.502787	7	31114614	31114734	121	-	TCP11	protein_coding	38	68	26	9	19
ENSSSCG00000001536	E024	20.6925	0.0112547	9.90473	0.00164854	0.0217046	7.79031	5.30685	-1.13215	7	31145997	31146194	198	+	SCUBE3	protein_coding	31	35	19	11	12
ENSSSCG00000001536	E025	2.39338	0.0954439	8.48015	0.00359042	0.0395738	3.08888	0.045502	-12.1772	7	31146660	31146812	153	+	SCUBE3	protein_coding	7	5	1	0	0
ENSSSCG00000001539	E002	80.7688	0.00757518	12.4237	0.000423919	0.00722273	14.2176	11.1841	-0.749794	7	31226267	31226350	84	+	PPARD	protein_coding	73	115	129	43	60
ENSSSCG00000001539	E003	31.6679	0.0145418	32.9843	9.29076e-09	5.46726e-07	5.83721	11.1534	1.93607	7	31256954	31257001	48	+	PPARD	protein_coding	9	18	22	40	62
ENSSSCG00000001539	E004	4.32825	0.0553315	29.2297	6.42877e-08	3.20247e-06	0.0447124	5.0381	13.6513	7	31276660	31276746	87	+	PPARD	protein_coding	0	0	0	12	8
ENSSSCG00000001539	E006	18.8527	0.0291073	55.4413	9.62904e-14	1.13072e-11	2.51915	9.78324	3.98204	7	31282021	31282258	238	+	PPARD	protein_coding	4	2	3	28	49
ENSSSCG00000001539	E012	11.6818	0.177148	8.08565	0.0044617	0.0465971	3.02926	7.31664	2.5779	7	31292728	31293205	478	+	PPARD	protein_coding	8	4	1	26	17
ENSSSCG00000001543	E001	58.1662	0.0209085	39.5518	3.19477e-10	2.40121e-08	7.23585	14.3871	2.09856	7	31327440	31327762	323	+	RPL10A	protein_coding	23	17	24	98	113
ENSSSCG00000001543	E003	146.545	0.00748911	23.8471	1.04298e-06	3.99498e-05	14.7382	19.5718	0.940173	7	31327829	31328188	360	+	RPL10A	protein_coding	104	85	100	230	200
ENSSSCG00000001543	E009	114.279	0.024844	54.5634	1.50515e-13	1.72012e-11	9.0774	19.7217	2.46538	7	31330624	31333638	3015	+	RPL10A	protein_coding	33	38	31	244	195
ENSSSCG00000001544	E001	9.38706	0.13557	11.2999	0.000775107	0.0118345	2.69093	7.34053	2.93075	7	31336560	31336560	1	-	TEAD3	protein_coding	9	3	2	22	10
ENSSSCG00000001544	E002	21.0285	0.0907936	9.46559	0.00209362	0.0261699	4.95948	9.69722	1.987	7	31336561	31336589	29	-	TEAD3	protein_coding	29	11	8	28	28
ENSSSCG00000001544	E012	70.4199	0.00189219	24.7725	6.45106e-07	2.58564e-05	12.4765	9.26099	-0.912194	7	31338827	31338828	2	-	TEAD3	protein_coding	117	91	117	22	29
ENSSSCG00000001544	E013	91.9966	0.0014572	39.1531	3.91837e-10	2.89306e-08	14.1844	10.1642	-1.03455	7	31338829	31338861	33	-	TEAD3	protein_coding	149	125	156	27	35
ENSSSCG00000001544	E015	139.634	0.00181973	58.91	1.65054e-14	2.12438e-12	17.1156	12.1142	-1.10542	7	31338979	31339082	104	-	TEAD3	protein_coding	217	207	232	36	54
ENSSSCG00000001544	E016	90.8629	0.0194379	12.4469	0.000418688	0.00715167	14.0102	10.4481	-0.911411	7	31339083	31339112	30	-	TEAD3	protein_coding	135	123	161	21	44
ENSSSCG00000001544	E017	78.2946	0.0123746	179.736	5.53525e-41	3.93534e-38	6.22339	20.4574	3.71454	7	31339170	31339645	476	-	TEAD3	protein_coding	24	28	24	167	129
ENSSSCG00000001544	E020	178.717	0.00132711	12.6453	0.000376503	0.00657566	18.2462	16.6548	-0.304062	7	31340957	31341094	138	-	TEAD3	protein_coding	249	232	280	86	96
ENSSSCG00000001544	E021	96.3264	0.00292579	41.9848	9.19866e-11	7.52239e-09	14.5534	10.0115	-1.16249	7	31342445	31342456	12	-	TEAD3	protein_coding	145	146	164	24	36
ENSSSCG00000001544	E022	26.1216	0.0507622	24.4077	7.79555e-07	3.06863e-05	4.8957	11.5215	2.55114	7	31343256	31343318	63	-	TEAD3	protein_coding	15	7	25	44	37
ENSSSCG00000001544	E023	19.7023	0.0086088	34.9056	3.46076e-09	2.18147e-07	4.58973	9.61476	2.18739	7	31343506	31343514	9	-	TEAD3	protein_coding	14	12	15	22	33
ENSSSCG00000001544	E024	123.353	0.00399333	12.5546	0.000395227	0.00684199	15.7129	13.4987	-0.486148	7	31343515	31343577	63	-	TEAD3	protein_coding	168	175	197	62	52
ENSSSCG00000001544	E025	69.7536	0.0118978	125.41	4.13899e-29	1.6262e-26	7.00716	18.7291	3.06048	7	31343578	31344007	430	-	TEAD3	protein_coding	32	29	36	139	101
ENSSSCG00000001544	E027	87.8809	0.00137254	55.5496	9.11305e-14	1.07435e-11	14.0801	9.084	-1.35086	7	31351251	31351502	252	-	TEAD3	protein_coding	150	126	147	22	27
ENSSSCG00000001544	E028	20.466	0.072305	12.0994	0.000504389	0.00833821	7.27236	3.26003	-2.34696	7	31361419	31361556	138	-	TEAD3	protein_coding	48	24	33	0	6
ENSSSCG00000001544	E031	3.67682	0.0572995	8.88102	0.0028815	0.0333874	3.21839	0.0283313	-13.6634	7	31361756	31361835	80	-	TEAD3	protein_coding	4	9	7	0	0
ENSSSCG00000001549	E001	7.91728	0.0360882	45.7998	1.30979e-11	1.20872e-09	1.48097	7.30264	4.64234	7	31440842	31440846	5	-	FKBP5	protein_coding	0	1	3	18	15
ENSSSCG00000001549	E002	48.7556	0.0518026	52.6772	3.93131e-13	4.31581e-11	5.42134	16.0815	3.30832	7	31440847	31441480	634	-	FKBP5	protein_coding	5	4	46	69	106
ENSSSCG00000001549	E003	9.76224	0.0216828	51.4179	7.46537e-13	7.92899e-11	1.95747	7.85233	4.05188	7	31441481	31441494	14	-	FKBP5	protein_coding	1	0	6	13	25
ENSSSCG00000001549	E004	15.2467	0.17101	9.49799	0.00205697	0.0258044	3.66358	8.86142	2.59761	7	31441535	31441767	233	-	FKBP5	protein_coding	7	0	18	15	33
ENSSSCG00000001549	E029	4.88721	0.119853	18.1337	2.05922e-05	0.00056169	1.28455	5.70346	4.32449	7	31532438	31532558	121	-	FKBP5	protein_coding	0	2	1	12	8
ENSSSCG00000001549	E030	5.71632	0.02722	14.222	0.000162462	0.00328384	4.16385	0.0355638	-13.7558	7	31543405	31543530	126	-	FKBP5	protein_coding	7	3	22	0	0
ENSSSCG00000001554	E008	19.0088	0.0400764	9.0783	0.0025866	0.0307485	5.0994	8.47406	1.49995	7	31650108	31650200	93	-	SRPK1	protein_coding	11	9	19	39	17
ENSSSCG00000001554	E022	2.49066	0.258714	11.4394	0.000719019	0.0111277	0.0213369	3.87606	15.0216	7	31681615	31681644	30	-	SRPK1	protein_coding	0	0	0	3	8
ENSSSCG00000001554	E029	2.17639	0.0452449	8.12546	0.00436479	0.0458184	2.8447	0.0224452	-13.9776	7	31701012	31701087	76	-	SRPK1	protein_coding	4	3	5	0	0
ENSSSCG00000001556	E003	58.2777	0.00204672	26.4534	2.69971e-07	1.17931e-05	12.6578	9.09091	-1.01305	7	31791654	31792078	425	+	MAPK14	protein_coding	78	89	68	40	30
ENSSSCG00000001556	E017	49.7814	0.00319306	77.6441	1.23385e-18	2.34457e-16	7.20565	13.7608	1.96947	7	31858562	31859185	624	+	MAPK14	protein_coding	24	30	18	110	60
ENSSSCG00000001560	E004	2.81674	0.199429	8.60677	0.00334915	0.0375179	3.20855	1.80827	-1.65994	7	32036987	32037399	413	-	BNIP5	protein_coding	0	4	0	2	7
ENSSSCG00000001561	E002	192.338	0.00213272	20.6316	5.56687e-06	0.00017792	11.7469	14.5125	0.664006	7	32087432	32089817	2386	-	ETV7	protein_coding	1	11	34	261	557
ENSSSCG00000001561	E008	24.1834	0.00690674	8.24674	0.00408253	0.0435821	7.70568	5.08959	-1.22197	7	32096289	32096453	165	-	ETV7	protein_coding	0	6	13	28	64
ENSSSCG00000001562	E005	184.512	0.00459678	9.46281	0.00209679	0.0261954	18.4862	19.6798	0.213762	7	32182485	32182758	274	+	KCTD20	protein_coding	140	162	140	289	190
ENSSSCG00000001562	E006	29.119	0.0603935	67.6395	1.963e-16	3.03483e-14	1.35668	11.0641	6.14615	7	32184171	32184366	196	+	KCTD20	protein_coding	0	0	2	65	66
ENSSSCG00000001562	E007	146.521	0.0123977	9.85491	0.00169379	0.0221677	15.9512	18.4566	0.484257	7	32185742	32185844	103	+	KCTD20	protein_coding	109	126	79	288	128
ENSSSCG00000001562	E009	129.481	0.00154966	18.6059	1.60721e-05	0.000452692	15.5398	17.1889	0.330778	7	32187563	32187760	198	+	KCTD20	protein_coding	98	114	85	218	130
ENSSSCG00000001562	E010	102.675	0.00136333	14.0228	0.000180606	0.00358744	14.0925	15.4524	0.295546	7	32190005	32190115	111	+	KCTD20	protein_coding	85	88	66	170	103
ENSSSCG00000001562	E013	987.618	0.00903248	10.5656	0.00115209	0.0162931	37.7975	33.1502	-0.600266	7	32192515	32195072	2558	+	KCTD20	protein_coding	1257	1037	824	1194	740
ENSSSCG00000001563	E012	21.1354	0.0445315	48.2542	3.74392e-12	3.66539e-10	1.91674	9.45083	4.66808	7	32231095	32232497	1403	-	STK38	protein_coding	1	2	1	70	26
ENSSSCG00000001563	E021	4.38074	0.0315783	17.8957	2.33345e-05	0.000625872	4.57185	0.995782	-4.41281	7	32253616	32253624	9	-	STK38	protein_coding	4	7	12	1	0
ENSSSCG00000001564	E007	78.0221	0.0340309	9.61241	0.00193267	0.0245904	16.0313	10.4614	-1.34124	7	32298298	32298580	283	+	SRSF3	protein_coding	147	57	45	82	68
ENSSSCG00000001570	E001	2.37038	0.123888	8.1495	0.0043073	0.0453791	2.32711	1.41725	-1.43347	7	32600770	32601135	366	+	PI16	protein_coding	5	0	7	0	1
ENSSSCG00000001570	E002	2.67225	0.246782	11.2002	0.000817902	0.0123517	2.59466	0.00853218	-16.5019	7	32606299	32606373	75	+	PI16	protein_coding	7	0	8	0	0
ENSSSCG00000001570	E003	3.04195	0.0461446	13.9935	0.000183449	0.00363458	2.68924	1.41314	-1.86055	7	32606376	32606519	144	+	PI16	protein_coding	4	0	12	1	0
ENSSSCG00000001571	E001	1878.53	0.000665915	14.2083	0.000163645	0.00330424	41.1439	42.6191	0.1815	7	32617426	32618281	856	-	MTCH1	protein_coding	2308	2409	2568	1423	1101
ENSSSCG00000001571	E005	12.0846	0.0535582	41.7053	1.06121e-10	8.60423e-09	2.17489	8.96144	4.14253	7	32622409	32622453	45	-	MTCH1	protein_coding	5	1	3	34	15
ENSSSCG00000001571	E009	609.836	0.000327422	8.19554	0.00419935	0.0445358	29.4164	28.1169	-0.182585	7	32626832	32626889	58	-	MTCH1	protein_coding	791	813	930	395	286
ENSSSCG00000001578	E002	31.0356	0.00711023	13.2466	0.000273082	0.00504107	9.91019	7.01919	-1.03198	7	32931855	32932094	240	+	RNF8	protein_coding	31	39	34	30	25
ENSSSCG00000001578	E009	118.258	0.00719345	30.4431	3.43797e-08	1.81147e-06	12.9785	17.4672	0.958028	7	32961546	32966099	4554	+	RNF8	protein_coding	59	64	62	240	151
ENSSSCG00000001578	E014	5.16141	0.227888	8.84579	0.00293766	0.0338984	0.995981	4.53199	4.38669	7	32970388	32970585	198	+	RNF8	protein_coding	1	0	0	6	16
ENSSSCG00000001582	E007	3.98615	0.0447263	16.8717	3.99943e-05	0.000998768	2.25478	3.98683	1.65269	7	33218324	33218501	178	-	MDGA1	protein_coding	7	6	2	6	0
ENSSSCG00000001595	E027	220.354	0.00081128	23.1102	1.52978e-06	5.62558e-05	9.53842	16.2122	1.65824	7	35279631	35279738	108	+	DAAM2	protein_coding	344	557	261	17	10
ENSSSCG00000001611	E005	36.0048	0.00493627	16.051	6.16594e-05	0.00145301	11.1	7.36593	-1.23495	7	36393867	36393950	84	+	NFYA	protein_coding	36	33	41	38	35
ENSSSCG00000001611	E006	83.8368	0.00513542	108.128	2.51988e-25	7.8967e-23	7.61369	15.2359	2.13147	7	36393951	36396982	3032	+	NFYA	protein_coding	18	18	14	191	152
ENSSSCG00000001611	E011	12.5346	0.0548176	16.9834	3.77079e-05	0.000949269	2.43985	6.28341	2.75483	7	36401134	36401240	107	+	NFYA	protein_coding	3	1	1	19	33
ENSSSCG00000001611	E012	44.443	0.00385582	23.1649	1.48684e-06	5.48698e-05	7.83244	10.6752	0.932928	7	36401241	36401258	18	+	NFYA	protein_coding	16	22	15	78	80
ENSSSCG00000001611	E018	629.084	0.014084	10.0549	0.00151939	0.0203633	33.3501	28.0401	-0.725638	7	36406847	36408785	1939	+	NFYA	protein_coding	656	517	443	873	663
ENSSSCG00000001611	E020	55.2348	0.0164557	13.1149	0.00029296	0.0053449	13.6951	8.92723	-1.31526	7	36409093	36409479	387	+	NFYA	protein_coding	80	51	42	63	46
ENSSSCG00000001612	E021	1.2536	0.155595	8.33632	0.00388603	0.0420362	2.916	0.011932	-15.8725	7	36433288	36433454	167	+	ENSSSCG00000001612	protein_coding	1	1	5	0	0
ENSSSCG00000001619	E001	32.2784	0.0168734	36.0767	1.89702e-09	1.25045e-07	6.00791	11.6927	1.99684	7	36754754	36756726	1973	+	FOXP4	protein_coding	27	20	14	54	43
ENSSSCG00000001619	E002	11.1721	0.0626738	11.6389	0.000645856	0.0101893	3.46914	7.09353	2.09273	7	36756765	36757099	335	+	FOXP4	protein_coding	5	11	4	17	17
ENSSSCG00000001619	E014	79.8956	0.00173729	29.2648	6.31315e-08	3.14937e-06	13.8909	9.96955	-1.02684	7	36783548	36783631	84	+	FOXP4	protein_coding	151	104	99	28	41
ENSSSCG00000001619	E019	193.878	0.00219596	10.2097	0.00139703	0.0190285	18.1954	20.4434	0.39942	7	36788525	36788646	122	+	FOXP4	protein_coding	293	180	179	162	179
ENSSSCG00000001621	E013	3.72423	0.0734039	11.4558	0.000712703	0.0110507	4.65	1.71698	-2.88883	7	36920782	36920865	84	-	TFEB	protein_coding	6	6	2	1	4
ENSSSCG00000001629	E007	18.5749	0.00875294	17.7637	2.50105e-05	0.000664854	7.81645	4.80595	-1.43202	7	36993422	36994787	1366	-	USP49	protein_coding	20	30	27	15	6
ENSSSCG00000001638	E005	228.708	0.00217143	8.25309	0.00406826	0.0434757	20.3054	18.3969	-0.338626	7	37324675	37324744	70	-	MRPS10	protein_coding	320	396	255	127	104
ENSSSCG00000001638	E007	7.8093	0.0309976	54.5462	1.51834e-13	1.73235e-11	1.25362	7.48735	5.19783	7	37325154	37325186	33	-	MRPS10	protein_coding	2	1	0	16	17
ENSSSCG00000001639	E003	95.6214	0.00224044	13.9383	0.000188905	0.00372538	10.6151	13.0714	0.644	7	37341606	37341817	212	-	TRERF1	protein_coding	25	25	13	238	151
ENSSSCG00000001639	E013	18.5718	0.0567387	12.6734	0.000370903	0.00649685	9.23641	4.64956	-2.02842	7	37374247	37374495	249	-	TRERF1	protein_coding	12	17	18	19	26
ENSSSCG00000001639	E017	38.9163	0.00494632	11.6666	0.000636322	0.0100632	6.09854	8.6761	1.04582	7	37380395	37380454	60	-	TRERF1	protein_coding	4	7	9	98	65
ENSSSCG00000001641	E004	124.873	0.00919042	17.2609	3.25826e-05	0.000838213	13.1631	17.0895	0.841016	7	37665474	37665733	260	+	UBR2	protein_coding	40	59	62	249	190
ENSSSCG00000001641	E051	129.294	0.0015952	8.3559	0.00384437	0.041709	14.9412	16.7338	0.368826	7	37781116	37781217	102	+	UBR2	protein_coding	68	66	79	250	168
ENSSSCG00000001641	E053	101.678	0.0115671	20.1595	7.12465e-06	0.000220624	17.4341	12.369	-1.10198	7	37783077	37783389	313	+	UBR2	protein_coding	118	96	88	121	93
ENSSSCG00000001641	E054	131.35	0.00621313	25.6337	4.12777e-07	1.72697e-05	19.0793	14.2301	-0.964904	7	37783390	37783890	501	+	UBR2	protein_coding	123	122	128	157	133
ENSSSCG00000001641	E055	98.7846	0.0169306	8.82909	0.00296466	0.0341647	16.595	12.7524	-0.84343	7	37783891	37784085	195	+	UBR2	protein_coding	113	77	80	144	86
ENSSSCG00000001651	E001	55.0081	0.00287759	15.5748	7.93051e-05	0.00179828	11.9499	9.20357	-0.796916	7	38014751	38014920	170	+	CNPY3	protein_coding	89	61	69	27	41
ENSSSCG00000001651	E002	60.4691	0.00225144	12.8398	0.000339316	0.00604179	12.3482	9.94239	-0.665332	7	38014921	38014945	25	+	CNPY3	protein_coding	95	66	74	36	44
ENSSSCG00000001651	E003	63.2987	0.00203072	12.6228	0.000381061	0.00663973	12.5885	10.2309	-0.638524	7	38014946	38014969	24	+	CNPY3	protein_coding	99	68	78	41	44
ENSSSCG00000001653	E001	82.1211	0.0150566	18.6909	1.53714e-05	0.000435715	14.11	9.45875	-1.23575	7	38039862	38040425	564	-	PEX6	protein_coding	134	153	88	29	31
ENSSSCG00000001653	E012	80.7038	0.0019634	8.05448	0.00453912	0.0472239	13.3224	11.4523	-0.470949	7	38044146	38044341	196	-	PEX6	protein_coding	113	124	95	41	49
ENSSSCG00000001654	E002	28.5192	0.0184673	12.3257	0.000446766	0.00753948	9.02855	5.67555	-1.37657	7	38055760	38055847	88	+	PPP2R5D	protein_coding	33	55	39	15	9
ENSSSCG00000001654	E004	10.2674	0.0237229	37.1691	1.08318e-09	7.42563e-08	2.30665	7.3672	3.38758	7	38060978	38061239	262	+	PPP2R5D	protein_coding	3	1	4	26	15
ENSSSCG00000001654	E006	1.89877	0.176993	11.5825	0.000665742	0.0104557	0.031911	3.47173	13.54	7	38072519	38072558	40	+	PPP2R5D	protein_coding	0	0	0	7	2
ENSSSCG00000001654	E026	29.5908	0.0238826	9.20863	0.00240877	0.0291355	6.85226	9.87962	1.0938	7	38078417	38079006	590	+	PPP2R5D	protein_coding	32	24	16	39	36
ENSSSCG00000001655	E001	242.943	0.00860079	289.283	7.12414e-65	1.11962e-61	11.9849	29.7527	3.15712	7	38074439	38078312	3874	-	MEA1	protein_coding	86	86	89	561	344
ENSSSCG00000001655	E004	490.343	0.00754319	9.29603	0.00229651	0.0280796	27.9942	25.7913	-0.320013	7	38079268	38079370	103	-	MEA1	protein_coding	739	648	573	321	284
ENSSSCG00000001655	E005	687.88	0.00823249	12.7997	0.000346669	0.0061434	31.5637	29.0726	-0.341838	7	38079457	38079726	270	-	MEA1	protein_coding	933	966	859	424	413
ENSSSCG00000001655	E006	154.87	0.00222233	15.4933	8.27972e-05	0.00186411	17.8539	15.6195	-0.440796	7	38079727	38079728	2	-	MEA1	protein_coding	196	237	200	108	72
ENSSSCG00000001655	E007	153.758	0.00252664	14.5335	0.000137688	0.00286223	17.7941	15.5802	-0.437729	7	38079729	38079736	8	-	MEA1	protein_coding	193	236	199	107	72
ENSSSCG00000001655	E009	124.893	0.00167056	17.1528	3.44908e-05	0.000880152	16.3304	13.9984	-0.496886	7	38080225	38080225	1	-	MEA1	protein_coding	162	188	166	86	55
ENSSSCG00000001655	E010	124.713	0.0017547	16.7824	4.19194e-05	0.00104026	16.3168	13.9981	-0.494208	7	38080226	38080251	26	-	MEA1	protein_coding	161	188	166	86	55
ENSSSCG00000001655	E011	23.4356	0.0463517	9.28658	0.00230839	0.028182	5.55373	9.68694	1.65254	7	38081730	38081897	168	-	MEA1	protein_coding	19	13	21	47	18
ENSSSCG00000001656	E007	549.074	0.00389753	10.9531	0.000934486	0.0137788	27.2724	29.9216	0.373395	7	38092422	38094548	2127	+	RRP36	protein_coding	850	638	536	444	378
ENSSSCG00000001657	E019	32.301	0.00373803	10.5815	0.00114228	0.0161854	9.09929	6.75138	-0.889125	7	38107182	38107409	228	-	CUL7	protein_coding	52	54	32	18	14
ENSSSCG00000001658	E009	27.8608	0.0401016	33.8619	5.91647e-09	3.58872e-07	5.06634	12.1992	2.62793	7	38121456	38121756	301	-	MRPL2	protein_coding	14	20	23	51	30
ENSSSCG00000001659	E009	53.2199	0.00355003	9.94389	0.00161384	0.0213621	11.746	9.49119	-0.650824	7	38127890	38127977	88	+	KLC4	protein_coding	62	66	74	48	28
ENSSSCG00000001679	E001	73.7863	0.0186509	14.7823	0.000120664	0.00256576	10.5141	15.1466	1.14175	7	38531919	38531940	22	-	XPO5	protein_coding	103	65	71	77	62
ENSSSCG00000001679	E002	57.7965	0.0204526	14.2251	0.000162192	0.00327997	9.26842	13.7354	1.21168	7	38531941	38531941	1	-	XPO5	protein_coding	73	59	51	63	49
ENSSSCG00000001679	E003	72.9358	0.0275633	10.3361	0.00130451	0.0179993	10.4992	14.9653	1.10729	7	38531942	38531948	7	-	XPO5	protein_coding	101	71	66	71	64
ENSSSCG00000001683	E009	58.3577	0.00960846	13.7007	0.000214376	0.00413408	12.7607	9.0634	-1.04748	7	38593279	38593402	124	+	POLH	protein_coding	71	103	61	51	20
ENSSSCG00000001688	E001	20.0025	0.03656	8.94483	0.00278256	0.0324998	7.68736	4.51687	-1.5635	7	38475243	38475282	40	+	TJAP1	protein_coding	24	31	36	4	11
ENSSSCG00000001692	E001	5.14496	0.0695644	30.1714	3.9549e-08	2.05127e-06	0.0287869	5.45081	15.1523	7	38635967	38635990	24	-	MRPS18A	protein_coding	0	0	0	16	8
ENSSSCG00000001692	E002	117.498	0.00869283	362.718	7.2063e-81	1.60242e-77	4.38795	22.4765	5.07178	7	38636170	38641109	4940	-	MRPS18A	protein_coding	14	8	5	288	229
ENSSSCG00000001692	E003	17.1936	0.00925751	43.7168	3.79498e-11	3.27918e-09	3.58869	8.77013	2.62653	7	38641110	38641757	648	-	MRPS18A	protein_coding	7	6	5	29	34
ENSSSCG00000001692	E005	267.807	0.000952709	9.73688	0.00180608	0.0233203	22.6974	21.2377	-0.238045	7	38644816	38644885	70	-	MRPS18A	protein_coding	354	273	304	228	220
ENSSSCG00000001692	E009	6.95549	0.0244386	8.13768	0.00433547	0.0455954	2.93148	5.24287	1.69173	7	38651932	38652026	95	-	MRPS18A	protein_coding	7	1	4	12	10
ENSSSCG00000001692	E010	171.181	0.00235207	15.9709	6.43221e-05	0.00150736	19.3344	16.8132	-0.469881	7	38656933	38657063	131	-	MRPS18A	protein_coding	206	207	216	137	121
ENSSSCG00000001695	E003	23.048	0.00589921	79.2895	5.36435e-19	1.04791e-16	4.50559	11.6189	2.8195	7	38749995	38750039	45	+	VEGFA	protein_coding	22	20	14	27	31
ENSSSCG00000001695	E004	424.999	0.000482338	17.6369	2.67352e-05	0.000705497	22.9478	25.409	0.37896	7	38750195	38750243	49	+	VEGFA	protein_coding	746	772	360	157	202
ENSSSCG00000001695	E005	882.827	0.00041866	69.8381	6.43775e-17	1.0367e-14	29.9334	33.8605	0.527692	7	38753441	38753637	197	+	VEGFA	protein_coding	1513	1595	716	374	437
ENSSSCG00000001695	E006	783.709	0.00178381	26.8624	2.18469e-07	9.74285e-06	28.8334	32.1795	0.458043	7	38754445	38754521	77	+	VEGFA	protein_coding	1434	1374	623	333	361
ENSSSCG00000001695	E008	225.676	0.00125335	106.666	5.26912e-25	1.6149e-22	18.942	10.0835	-2.00928	7	38756871	38756942	72	+	VEGFA	protein_coding	451	496	228	24	19
ENSSSCG00000001695	E009	665.519	0.000555049	134.828	3.60022e-31	1.57762e-28	28.5716	21.0495	-1.1471	7	38758048	38758179	132	+	VEGFA	protein_coding	1348	1374	630	116	107
ENSSSCG00000001696	E002	550.097	0.00620382	15.8182	6.97299e-05	0.00161443	28.52	26.4896	-0.2916	7	39124884	39125537	654	-	ENSSSCG00000001696	protein_coding	752	707	867	294	283
ENSSSCG00000001696	E003	238.134	0.000808359	23.1407	1.50566e-06	5.55056e-05	20.8075	18.4395	-0.416256	7	39127750	39127841	92	-	ENSSSCG00000001696	protein_coding	313	335	377	123	111
ENSSSCG00000001696	E005	77.3367	0.0275184	47.3888	5.82144e-12	5.57403e-10	8.85399	18.1223	2.25208	7	39133258	39135536	2279	-	ENSSSCG00000001696	protein_coding	42	69	43	133	93
ENSSSCG00000001696	E006	49.2039	0.00405927	158.306	2.65358e-36	1.54071e-33	6.2669	15.7081	2.80612	7	39135599	39136857	1259	-	ENSSSCG00000001696	protein_coding	31	23	22	88	74
ENSSSCG00000001696	E007	147.864	0.00234392	27.0394	1.99352e-07	8.95721e-06	17.3025	13.8803	-0.714636	7	39138214	39138363	150	-	ENSSSCG00000001696	protein_coding	197	235	230	66	57
ENSSSCG00000001701	E001	19.0033	0.0811901	36.7332	1.35455e-09	9.13915e-08	2.61832	10.7141	4.14677	7	39244458	39244724	267	+	HSP90AB1	protein_coding	4	4	4	26	49
ENSSSCG00000001701	E002	4.341	0.0291549	12.6728	0.00037102	0.00649836	2.00056	4.69758	2.47668	7	39244743	39244757	15	+	HSP90AB1	protein_coding	1	2	4	7	7
ENSSSCG00000001701	E003	5.18466	0.0335569	17.8791	2.35392e-05	0.000630555	2.00029	5.31398	2.83749	7	39244758	39244793	36	+	HSP90AB1	protein_coding	0	2	5	10	8
ENSSSCG00000001701	E004	7.5429	0.0389656	24.9782	5.79829e-07	2.34923e-05	2.26754	6.48944	3.06185	7	39244794	39244895	102	+	HSP90AB1	protein_coding	0	3	6	14	13
ENSSSCG00000001701	E009	4349.25	0.000105424	19.0081	1.30167e-05	0.000377414	52.5369	50.9701	-0.18537	7	39246141	39246300	160	+	HSP90AB1	protein_coding	5770	4225	7404	3102	2395
ENSSSCG00000001701	E010	4778.21	0.000233175	11.2009	0.000817584	0.0123478	53.1251	53.4256	0.0354094	7	39246445	39246578	134	+	HSP90AB1	protein_coding	6098	4431	7751	3701	3021
ENSSSCG00000001701	E011	9561.44	9.20119e-05	115.39	6.46345e-27	2.25167e-24	61.4472	62.52	0.124617	7	39246672	39246980	309	+	HSP90AB1	protein_coding	11908	8758	15212	7832	6213
ENSSSCG00000001702	E001	72.5394	0.00480828	173.027	1.61431e-39	1.04144e-36	6.26362	16.1876	2.9057	7	39247915	39248457	543	-	SLC35B2	protein_coding	22	10	13	129	162
ENSSSCG00000001702	E002	137.13	0.0120995	19.3648	1.07978e-05	0.000319956	14.5195	18.6779	0.828233	7	39248563	39248794	232	-	SLC35B2	protein_coding	105	61	99	196	209
ENSSSCG00000001702	E003	1724.23	0.00315945	9.56335	0.001985	0.0250789	42.8989	40.9993	-0.233637	7	39248838	39252614	3777	-	SLC35B2	protein_coding	1842	1532	1644	1775	1904
ENSSSCG00000001702	E005	121.817	0.00451811	20.3205	6.54944e-06	0.000204783	17.954	13.6023	-0.90219	7	39253634	39253827	194	-	SLC35B2	protein_coding	148	155	124	93	105
ENSSSCG00000001702	E006	21.965	0.00736438	55.9118	7.57964e-14	9.02228e-12	3.76054	9.20175	2.63505	7	39253828	39254005	178	-	SLC35B2	protein_coding	7	6	3	38	48
ENSSSCG00000001702	E007	29.7982	0.0233299	25.7587	3.86876e-07	1.63266e-05	10.5382	5.05082	-2.18638	7	39254338	39254466	129	-	SLC35B2	protein_coding	55	44	33	7	18
ENSSSCG00000001708	E007	283.583	0.000944242	10.8733	0.000975613	0.0142613	21.6936	23.4633	0.283757	7	39397098	39397316	219	+	CDC5L	protein_coding	217	153	222	453	356
ENSSSCG00000001710	E002	22.2169	0.195188	11.5464	0.00067881	0.010625	9.07419	2.6865	-3.56868	7	40106644	40106823	180	+	RUNX2	protein_coding	24	73	15	4	2
ENSSSCG00000001710	E004	29.8839	0.27774	8.64835	0.00327359	0.036871	10.4007	3.33829	-3.35199	7	40107024	40107147	124	+	RUNX2	protein_coding	41	94	14	2	7
ENSSSCG00000001710	E013	16.6887	0.0297611	21.8582	2.93554e-06	0.000100342	7.59468	3.47984	-2.28631	7	40459115	40460687	1573	+	RUNX2	protein_coding	30	28	21	4	6
ENSSSCG00000001716	E005	87.6343	0.00185802	12.1076	0.000502174	0.00830818	7.10196	0.112576	-11.9966	7	41226797	41227023	227	-	RCAN2	protein_coding	93	259	121	0	0
ENSSSCG00000001718	E001	61.4297	0.00805482	12.4303	0.000422414	0.00720296	8.88325	5.01702	-1.68897	7	41344804	41345622	819	-	CYP39A1	protein_coding	156	101	71	5	2
ENSSSCG00000001720	E022	24.9073	0.00646436	10.3894	0.00126744	0.0176087	6.14524	8.5476	0.978664	7	41447278	41449077	1800	+	SLC25A27	protein_coding	33	30	34	17	16
ENSSSCG00000001720	E023	20.4118	0.00585423	10.0127	0.00155468	0.0207392	6.41936	3.3798	-1.87347	7	41449078	41449111	34	+	SLC25A27	protein_coding	38	35	33	4	1
ENSSSCG00000001732	E014	1.58218	0.205949	13.7161	0.000212625	0.00410903	0.0290835	3.6832	13.9795	7	43624076	43624314	239	-	MMUT	protein_coding	0	0	0	2	5
ENSSSCG00000001732	E016	9.96025	0.0109877	11.486	0.000701215	0.0108999	4.93982	1.95874	-2.6846	7	43624613	43624671	59	-	MMUT	protein_coding	18	21	13	2	0
ENSSSCG00000001750	E003	4.12403	0.0239352	17.9377	2.28254e-05	0.000614268	4.64112	1.29565	-3.6966	7	46185102	46185279	178	+	PAQR8	protein_coding	6	7	7	0	2
ENSSSCG00000001750	E010	43.1413	0.00428232	10.6339	0.00111031	0.0158308	8.50746	10.4689	0.626537	7	46231068	46233276	2209	+	PAQR8	protein_coding	22	26	21	62	76
ENSSSCG00000001755	E001	51.6648	0.00626021	44.1177	3.09219e-11	2.70207e-09	9.38374	12.3291	0.835472	7	47449036	47453292	4257	-	HYKK	protein_coding	68	39	31	55	65
ENSSSCG00000001755	E004	10.9484	0.0158499	13.5175	0.000236346	0.00447842	5.84188	3.08208	-1.86366	7	47468701	47469067	367	-	HYKK	protein_coding	25	15	12	6	1
ENSSSCG00000001756	E002	531.695	0.0123967	13.2953	0.000266072	0.00493347	30.5036	24.2052	-0.909535	7	47479831	47482151	2321	-	IREB2	protein_coding	953	697	574	357	224
ENSSSCG00000001756	E004	100.087	0.00170409	10.2016	0.00140322	0.019099	14.0075	15.0531	0.23022	7	47486055	47486177	123	-	IREB2	protein_coding	112	117	97	106	80
ENSSSCG00000001756	E005	94.5037	0.00175737	8.70859	0.00316715	0.035916	13.7072	14.6408	0.209741	7	47486262	47486409	148	-	IREB2	protein_coding	121	95	95	108	67
ENSSSCG00000001756	E008	52.7081	0.00276449	14.0457	0.000178421	0.00355113	9.99778	11.832	0.515961	7	47491693	47491767	75	-	IREB2	protein_coding	58	59	41	68	42
ENSSSCG00000001756	E009	47.9659	0.00341063	15.4282	8.56991e-05	0.00192055	9.43766	11.4759	0.596106	7	47491770	47491816	47	-	IREB2	protein_coding	57	50	33	61	42
ENSSSCG00000001765	E017	40.907	0.00364233	10.9914	0.000915372	0.0135476	4.89321	8.36131	1.58052	7	47970900	47971049	150	-	ADAMTS7	protein_coding	41	68	105	4	5
ENSSSCG00000001769	E005	88.4403	0.00148244	48.0012	4.25964e-12	4.14313e-10	11.7376	16.2427	1.03078	7	48061515	48061631	117	+	MORF4L1	protein_coding	75	75	75	125	93
ENSSSCG00000001770	E002	1976.53	0.000305661	15.0944	0.000102265	0.00223108	41.1348	42.4645	0.163682	7	48084037	48085201	1165	-	CTSH	protein_coding	1874	1813	4593	1086	1108
ENSSSCG00000001770	E014	696.344	0.00097051	10.3859	0.00126982	0.0176324	30.2365	28.2637	-0.275076	7	48101331	48101375	45	-	CTSH	protein_coding	685	711	1721	323	287
ENSSSCG00000001770	E015	5.06595	0.113959	13.6926	0.000215303	0.00414927	1.80371	5.83492	3.41075	7	48101720	48101725	6	-	CTSH	protein_coding	1	2	4	14	4
ENSSSCG00000001770	E016	13.1665	0.011249	68.0529	1.59169e-16	2.48839e-14	2.80779	9.28856	3.51109	7	48101726	48101825	100	-	CTSH	protein_coding	3	2	12	22	24
ENSSSCG00000001779	E001	64.7352	0.066577	8.22043	0.00414214	0.0440902	14.1773	8.87581	-1.44243	7	48967579	48967688	110	+	ZFAND6	protein_coding	83	96	83	27	48
ENSSSCG00000001779	E004	35.2065	0.0118108	52.5059	4.28956e-13	4.68205e-11	5.25653	11.6062	2.36579	7	49010454	49010575	122	+	ZFAND6	protein_coding	6	14	13	83	52
ENSSSCG00000001779	E006	24.713	0.00684673	54.7565	1.36429e-13	1.57031e-11	4.20387	9.93509	2.5426	7	49020549	49020608	60	+	ZFAND6	protein_coding	8	9	4	63	34
ENSSSCG00000001779	E007	277.848	0.00101888	8.15928	0.00428414	0.0451943	23.3845	21.8045	-0.2532	7	49020609	49020717	109	+	ZFAND6	protein_coding	304	291	256	339	226
ENSSSCG00000001779	E011	4.85896	0.0740507	23.9132	1.00777e-06	3.87644e-05	0.0342177	4.84697	14.3102	7	49031431	49031449	19	+	ZFAND6	protein_coding	0	0	0	10	12
ENSSSCG00000001779	E012	5.09373	0.0914807	23.1061	1.53307e-06	5.63569e-05	0.0342181	4.95975	14.3773	7	49031455	49031466	12	+	ZFAND6	protein_coding	0	0	0	10	13
ENSSSCG00000001782	E001	5.79011	0.0198933	10.6356	0.00110932	0.0158209	3.75225	0.0692717	-11.5293	7	49540879	49541058	180	+	ABHD17C	protein_coding	11	7	14	0	0
ENSSSCG00000001787	E001	4.53264	0.143261	19.6368	9.36468e-06	0.000281522	5.57376	0.0157087	-16.9654	7	49973938	49974123	186	+	IL16	protein_coding	13	5	7	0	0
ENSSSCG00000001787	E002	15.0066	0.00786845	106.849	4.8031e-25	1.4764e-22	9.98396	0.00782138	-20.711	7	49974124	49974216	93	+	IL16	protein_coding	26	18	39	0	0
ENSSSCG00000001787	E003	31.5473	0.00372487	226.499	3.45862e-51	3.50936e-48	14.0942	0.00829758	-21.6091	7	49974217	49974340	124	+	IL16	protein_coding	45	46	83	0	0
ENSSSCG00000001787	E004	57.0515	0.0345485	153.427	3.08937e-35	1.68602e-32	18.2786	0.012026	-21.3882	7	50006287	50006699	413	+	IL16	protein_coding	58	85	172	0	0
ENSSSCG00000001787	E005	21.632	0.0946673	53.0992	3.17116e-13	3.5071e-11	11.8343	0.0116632	-20.0788	7	50045899	50046007	109	+	IL16	protein_coding	16	27	77	0	0
ENSSSCG00000001787	E006	25.121	0.0339643	98.3567	3.49411e-23	9.50971e-21	12.691	0.0102014	-20.6825	7	50054562	50054704	143	+	IL16	protein_coding	25	34	80	0	0
ENSSSCG00000001787	E007	18.5914	0.0202732	98.8282	2.75378e-23	7.5242e-21	11.043	0.00903633	-20.6019	7	50057167	50057277	111	+	IL16	protein_coding	21	23	59	0	0
ENSSSCG00000001787	E008	21.3265	0.00618962	148.636	3.4438e-34	1.76429e-31	11.7828	0.00804178	-21.1381	7	50060656	50060770	115	+	IL16	protein_coding	29	27	62	0	0
ENSSSCG00000001787	E009	27.8003	0.00692086	180.136	4.52555e-41	3.25065e-38	13.3212	0.00847704	-21.3688	7	50068327	50068400	74	+	IL16	protein_coding	38	33	83	0	0
ENSSSCG00000001787	E010	47.1776	0.0253764	160.505	8.77535e-37	5.21091e-34	16.8556	0.0109931	-21.3767	7	50069261	50069480	220	+	IL16	protein_coding	61	49	152	0	0
ENSSSCG00000001787	E011	29.5687	0.0228563	128.006	1.11888e-29	4.59472e-27	13.6867	0.00987194	-21.0147	7	50070351	50070468	118	+	IL16	protein_coding	35	34	95	0	0
ENSSSCG00000001787	E012	30.2942	0.00973811	177.773	1.48477e-40	1.03106e-37	13.8283	0.00888787	-21.3503	7	50072972	50073104	133	+	IL16	protein_coding	36	47	84	0	0
ENSSSCG00000001787	E013	35.0462	0.079787	77.1754	1.56433e-18	2.94311e-16	14.7464	0.0122648	-20.626	7	50077649	50077736	88	+	IL16	protein_coding	32	71	89	0	0
ENSSSCG00000001787	E014	79.8383	0.0735657	67.1732	2.48668e-16	3.80506e-14	20.6858	3.18157	-5.71091	7	50080209	50080690	482	+	IL16	protein_coding	71	134	217	5	9
ENSSSCG00000001787	E015	38.7785	0.0179695	67.4218	2.19206e-16	3.36409e-14	14.3721	4.31427	-3.61277	7	50084805	50084870	66	+	IL16	protein_coding	39	51	92	11	15
ENSSSCG00000001787	E017	570.753	0.000738155	103.414	2.71933e-24	7.99438e-22	28.6722	29.1425	0.0659271	7	50087654	50088764	1111	+	IL16	protein_coding	281	242	460	1069	743
ENSSSCG00000001787	E018	233.506	0.0012304	47.3769	5.85674e-12	5.60525e-10	20.0594	20.8127	0.12871	7	50090739	50090907	169	+	IL16	protein_coding	121	86	184	457	296
ENSSSCG00000001787	E019	272.787	0.004513	39.471	3.32975e-10	2.49191e-08	20.7412	22.3981	0.273381	7	50093611	50093712	102	+	IL16	protein_coding	135	87	203	530	374
ENSSSCG00000001787	E020	414.243	0.0088719	30.5	3.33872e-08	1.76318e-06	24.3091	26.3828	0.310868	7	50098771	50099029	259	+	IL16	protein_coding	208	130	296	840	546
ENSSSCG00000001787	E021	239.024	0.0108674	27.3265	1.71841e-07	7.84249e-06	18.7357	21.5748	0.490242	7	50099258	50099383	126	+	IL16	protein_coding	115	82	136	515	313
ENSSSCG00000001788	E004	33.7984	0.0045515	8.70275	0.00317731	0.0360058	8.86847	7.36604	-0.553928	7	50117207	50117339	133	-	STARD5	protein_coding	43	44	56	15	20
ENSSSCG00000001792	E006	145.228	0.00115217	9.09208	0.00256719	0.0305737	14.7663	12.526	-0.520175	7	50870000	50870147	148	-	EFL1	protein_coding	231	211	281	36	27
ENSSSCG00000001792	E008	146.017	0.00317816	8.45831	0.00363379	0.0399339	14.8064	12.4301	-0.552825	7	50928383	50928521	139	-	EFL1	protein_coding	213	239	275	37	25
ENSSSCG00000001793	E002	155.259	0.00759406	8.17135	0.00425572	0.0449671	7.24232	9.07427	0.673124	7	51009375	51009606	232	-	ADAMTSL3	protein_coding	337	226	283	0	6
ENSSSCG00000001793	E021	91.6802	0.0194756	9.26041	0.00234161	0.0285193	5.58548	8.30908	1.17451	7	51157594	51157705	112	-	ADAMTSL3	protein_coding	134	161	202	2	3
ENSSSCG00000001800	E001	145.855	0.00677939	308.161	5.49254e-69	9.64758e-66	25.0386	11.054	-2.72711	7	51815530	51816436	907	-	TM6SF1	protein_coding	222	139	162	169	69
ENSSSCG00000001800	E002	57.8491	0.00632575	82.8273	8.95469e-20	1.89638e-17	16.1612	7.83442	-2.23801	7	51816437	51816644	208	-	TM6SF1	protein_coding	79	58	44	73	42
ENSSSCG00000001800	E004	33.2399	0.00565274	42.584	6.77103e-11	5.64312e-09	4.24109	8.78201	2.14477	7	51824231	51824264	34	-	TM6SF1	protein_coding	6	2	3	99	47
ENSSSCG00000001800	E005	49.4495	0.0070592	57.1246	4.09058e-14	5.05033e-12	5.10361	10.6127	2.17747	7	51824265	51824350	86	-	TM6SF1	protein_coding	6	3	7	151	67
ENSSSCG00000001800	E006	49.1753	0.00383406	44.6296	2.38069e-11	2.11752e-09	6.22992	10.4258	1.53823	7	51824561	51824653	93	-	TM6SF1	protein_coding	10	4	10	138	71
ENSSSCG00000001800	E007	45.7261	0.00468806	27.1489	1.88375e-07	8.50865e-06	6.83548	9.93365	1.11759	7	51826484	51826588	105	-	TM6SF1	protein_coding	14	9	6	129	60
ENSSSCG00000001800	E008	30.3881	0.017522	31.2711	2.24397e-08	1.22979e-06	3.8409	8.42413	2.30852	7	51828336	51828457	122	-	TM6SF1	protein_coding	4	4	1	97	38
ENSSSCG00000001800	E009	28.0548	0.0476686	31.5069	1.98731e-08	1.09805e-06	2.56514	8.17447	3.3896	7	51829643	51829725	83	-	TM6SF1	protein_coding	2	1	1	66	59
ENSSSCG00000001800	E010	23.0346	0.0217786	30.8801	2.74478e-08	1.47448e-06	2.86586	7.39316	2.76948	7	51831477	51831580	104	-	TM6SF1	protein_coding	3	0	2	59	43
ENSSSCG00000001800	E011	31.7393	0.0255051	39.1823	3.86021e-10	2.85618e-08	3.13848	8.64813	2.97358	7	51833958	51834055	98	-	TM6SF1	protein_coding	3	1	2	80	61
ENSSSCG00000001800	E012	34.1188	0.00525963	90.6401	1.72336e-21	4.12622e-19	1.28427	9.12591	5.71955	7	51839340	51839443	104	-	TM6SF1	protein_coding	0	0	1	103	55
ENSSSCG00000001800	E013	25.4759	0.0110721	61.0759	5.49175e-15	7.41536e-13	1.28428	7.89923	5.28733	7	51844727	51844866	140	-	TM6SF1	protein_coding	1	0	0	71	46
ENSSSCG00000001801	E002	158.114	0.00149349	8.46757	0.00361535	0.039773	17.5659	15.8811	-0.332374	7	51889512	51889668	157	+	BTBD1	protein_coding	211	230	222	112	60
ENSSSCG00000001801	E003	192.871	0.00111719	9.63541	0.00190862	0.0243451	19.0932	17.4079	-0.311646	7	51894866	51894971	106	+	BTBD1	protein_coding	270	270	266	134	78
ENSSSCG00000001804	E008	38.6591	0.00493183	9.16529	0.00246648	0.02966	5.3068	7.87338	1.16377	7	52093145	52093225	81	+	HOMER2	protein_coding	0	6	6	90	77
ENSSSCG00000001810	E003	170.933	0.000922148	8.21948	0.00414432	0.0441043	17.479	19.4335	0.358597	7	52430652	52430819	168	-	PDE8A	protein_coding	187	170	188	193	137
ENSSSCG00000001810	E012	76.5228	0.0034875	10.091	0.00148995	0.0200484	13.4969	11.2283	-0.572765	7	52456398	52456440	43	-	PDE8A	protein_coding	88	104	113	63	34
ENSSSCG00000001810	E013	78.4559	0.00251819	11.1842	0.00082496	0.0124385	13.6393	11.3427	-0.574735	7	52456541	52456592	52	-	PDE8A	protein_coding	93	112	107	60	39
ENSSSCG00000001814	E005	6.54596	0.0340142	14.221	0.000162548	0.00328525	4.6639	1.20309	-3.92494	7	52991975	52992081	107	+	IQGAP1	protein_coding	9	9	17	1	0
ENSSSCG00000001814	E006	33.8371	0.0738922	37.4936	9.17117e-10	6.36658e-08	10.4509	1.69792	-5.3236	7	52993054	52995737	2684	+	IQGAP1	protein_coding	49	41	95	2	0
ENSSSCG00000001817	E003	20.9411	0.00979256	28.6603	8.62525e-08	4.18851e-06	4.24849	8.5628	2.0639	7	53461560	53461647	88	+	FURIN	protein_coding	9	4	6	42	38
ENSSSCG00000001817	E009	214.195	0.000820959	51.1921	8.37557e-13	8.83289e-11	22.4143	18.3047	-0.705826	7	53465783	53465871	89	+	FURIN	protein_coding	324	202	151	255	164
ENSSSCG00000001818	E021	5.76834	0.0224869	8.96182	0.00275681	0.0322754	4.96023	2.62555	-1.84896	7	53483964	53484053	90	+	FES	protein_coding	12	4	5	5	4
ENSSSCG00000001819	E019	27.969	0.114781	9.99426	0.00157029	0.0209021	5.61577	11.4009	2.11708	7	53510141	53510365	225	+	MAN2A2	protein_coding	19	15	48	21	38
ENSSSCG00000001819	E025	2.53834	0.0436052	18.7488	1.49119e-05	0.000424589	1.08813	4.54225	4.13782	7	53514150	53514224	75	+	MAN2A2	protein_coding	1	1	1	4	5
ENSSSCG00000001821	E012	4.36301	0.0603353	18.9662	1.33057e-05	0.000384833	1.4704	5.29812	3.71812	7	53531988	53532004	17	+	UNC45A	protein_coding	1	2	1	12	5
ENSSSCG00000001821	E014	12.112	0.0120002	39.7068	2.95102e-10	2.23084e-08	3.11123	8.08991	2.79932	7	53532382	53532442	61	+	UNC45A	protein_coding	6	5	7	18	22
ENSSSCG00000001821	E015	21.0282	0.0956215	19.0074	1.3021e-05	0.000377487	3.99578	10.6982	2.91569	7	53534670	53534961	292	+	UNC45A	protein_coding	10	4	16	49	24
ENSSSCG00000001821	E017	11.5981	0.0356231	13.1953	0.000280651	0.00515304	3.73414	7.23014	1.93541	7	53535701	53535716	16	+	UNC45A	protein_coding	6	8	12	21	11
ENSSSCG00000001821	E022	248.807	0.00190138	17.8506	2.38949e-05	0.00063861	21.3772	18.5896	-0.48413	7	53539871	53540171	301	+	UNC45A	protein_coding	391	345	332	113	131
ENSSSCG00000001825	E004	210.188	0.00416957	9.07273	0.0025945	0.0308217	19.0445	21.0655	0.349918	7	53672698	53673455	758	-	SLC41A3	protein_coding	328	184	180	211	175
ENSSSCG00000001825	E005	90.3869	0.00175834	9.53251	0.00201864	0.0254196	12.9211	14.989	0.47118	7	53674256	53674404	149	-	SLC41A3	protein_coding	125	88	75	107	68
ENSSSCG00000001825	E008	20.7749	0.0651372	7.94827	0.00481334	0.0493183	5.12196	9.15535	1.71917	7	53687012	53687198	187	-	SLC41A3	protein_coding	15	15	12	48	14
ENSSSCG00000001825	E009	6.85502	0.0312762	13.4204	0.000248898	0.00467349	2.63166	5.5993	2.197	7	53687733	53687761	29	-	SLC41A3	protein_coding	7	2	2	10	12
ENSSSCG00000001825	E011	51.8529	0.00396031	10.0998	0.00148281	0.0199768	11.3267	8.88392	-0.737877	7	53689764	53689910	147	-	SLC41A3	protein_coding	108	58	51	35	22
ENSSSCG00000001825	E012	43.8561	0.0186605	9.01442	0.00267858	0.0315769	10.6463	7.60165	-1.01361	7	53691827	53691971	145	-	SLC41A3	protein_coding	80	61	49	16	25
ENSSSCG00000001834	E002	1364.26	0.000225095	11.4431	0.000717595	0.0111115	28.5963	30.5967	0.277428	7	54539976	54540369	394	-	MFGE8	protein_coding	1903	2217	3031	122	161
ENSSSCG00000001834	E011	1318.11	0.00083145	16.7466	4.27178e-05	0.00105743	28.4372	24.9755	-0.504986	7	54546507	54546651	145	-	MFGE8	protein_coding	1827	2236	2980	79	83
ENSSSCG00000001834	E014	5.63436	0.0182019	47.9982	4.26613e-12	4.14558e-10	1.60878	8.15538	4.73177	7	54548957	54549059	103	-	MFGE8	protein_coding	4	5	6	5	8
ENSSSCG00000001834	E019	120.863	0.0101619	8.46929	0.00361192	0.0397491	10.3351	6.43958	-1.4141	7	54554897	54554903	7	-	MFGE8	protein_coding	201	171	284	1	7
ENSSSCG00000001835	E003	276.594	0.00385445	12.1034	0.000503296	0.00832279	20.341	23.0097	0.439228	7	54686400	54686599	200	+	ABHD2	protein_coding	159	390	545	216	141
ENSSSCG00000001835	E005	208.103	0.00180285	9.38483	0.00218789	0.0270631	19.0876	16.9046	-0.407983	7	54728387	54728554	168	+	ABHD2	protein_coding	151	347	441	104	66
ENSSSCG00000001836	E001	9.4634	0.668571	9.5108	0.00204266	0.0256664	7.53991	2.74165	-2.95622	7	54776113	54776215	103	-	RLBP1	protein_coding	16	9	11	12	2
ENSSSCG00000001836	E002	3.18501	0.0614459	12.0211	0.000526029	0.00863658	0.0252914	2.87858	13.6674	7	54783969	54784681	713	-	RLBP1	protein_coding	0	0	0	11	4
ENSSSCG00000001837	E038	34.0951	0.00494988	14.6873	0.000126901	0.00267497	7.13033	9.94442	0.995924	7	54888179	54888283	105	+	FANCI	protein_coding	24	19	9	80	35
ENSSSCG00000001838	E004	276.716	0.000792528	18.0642	2.13576e-05	0.000579915	21.3848	23.755	0.380254	7	54891571	54891739	169	-	POLG	protein_coding	231	239	233	348	329
ENSSSCG00000001838	E020	90.9077	0.00163359	17.8418	2.40055e-05	0.000641073	15.2284	12.3677	-0.658962	7	54900920	54901084	165	-	POLG	protein_coding	99	112	107	72	77
ENSSSCG00000001840	E003	144.851	0.0101387	16.4489	4.99792e-05	0.00121071	14.9149	19.8936	0.958218	7	55201576	55201722	147	-	KIF7	protein_coding	168	107	137	215	111
ENSSSCG00000001840	E004	140.086	0.00951389	15.7264	7.31957e-05	0.00168145	14.6836	19.658	0.96722	7	55201804	55202002	199	-	KIF7	protein_coding	158	102	138	225	93
ENSSSCG00000001840	E010	79.4902	0.00532359	10.0937	0.00148778	0.0200257	13.4291	11.3647	-0.51975	7	55207405	55207607	203	-	KIF7	protein_coding	112	111	103	55	37
ENSSSCG00000001840	E011	70.2968	0.0025642	25.9485	3.50645e-07	1.49454e-05	13.0234	9.85281	-0.859143	7	55209869	55210021	153	-	KIF7	protein_coding	101	105	99	46	22
ENSSSCG00000001840	E012	69.1075	0.0019687	12.6579	0.00037398	0.00654033	12.6003	10.7039	-0.503626	7	55210209	55210324	116	-	KIF7	protein_coding	91	94	99	57	24
ENSSSCG00000001840	E016	57.9658	0.00960582	14.8623	0.000115653	0.00247407	11.9558	8.83057	-0.922864	7	55213741	55214266	526	-	KIF7	protein_coding	84	71	99	29	25
ENSSSCG00000001840	E018	84.8292	0.00348074	16.0227	6.2589e-05	0.00147309	13.9255	11.529	-0.590341	7	55215522	55215722	201	-	KIF7	protein_coding	116	124	113	66	29
ENSSSCG00000001840	E021	80.966	0.00410622	16.8695	4.00404e-05	0.000999681	13.7037	11.1202	-0.650532	7	55217468	55217819	352	-	KIF7	protein_coding	99	113	129	62	26
ENSSSCG00000001849	E022	84.3432	0.0024026	10.5666	0.00115149	0.0162869	8.06536	11.667	1.11849	7	55360252	55360314	63	-	ANPEP	protein_coding	66	178	186	9	16
ENSSSCG00000001849	E023	119.075	0.0108033	8.45555	0.00363932	0.0399904	9.57553	12.897	0.914982	7	55360554	55360729	176	-	ANPEP	protein_coding	67	234	314	14	17
ENSSSCG00000001849	E028	124.798	0.00176865	8.59838	0.00336462	0.0376529	10.0101	6.32702	-1.36894	7	55363636	55363790	155	-	ANPEP	protein_coding	85	263	327	5	2
ENSSSCG00000001850	E003	220.313	0.00109763	8.53702	0.00347994	0.0386271	17.9087	19.8371	0.348215	7	55471424	55471587	164	-	ARPIN	protein_coding	273	330	351	97	112
ENSSSCG00000001852	E013	79.0453	0.00172107	52.4299	4.45877e-13	4.85154e-11	15.739	10.6825	-1.21746	7	55675306	55675540	235	-	IDH2	protein_coding	106	64	99	78	61
ENSSSCG00000001862	E012	338.939	0.000738058	9.16711	0.00246403	0.0296459	21.637	23.4533	0.291483	7	56509179	56509261	83	-	ETFA	protein_coding	553	431	490	168	154
ENSSSCG00000001862	E015	4.49955	0.0435511	23.6642	1.14699e-06	4.35032e-05	1.67874	5.76716	3.58397	7	56518056	56518061	6	-	ETFA	protein_coding	5	0	2	9	6
ENSSSCG00000001862	E016	383.268	0.00168884	10.1367	0.00145348	0.0196603	23.4662	21.1246	-0.378509	7	56518062	56518172	111	-	ETFA	protein_coding	725	495	588	129	119
ENSSSCG00000001865	E026	3.36555	0.028797	12.4745	0.00041254	0.00707673	4.07564	1.32036	-3.26344	7	56908625	56908642	18	-	SCAPER	protein_coding	4	6	6	1	1
ENSSSCG00000001866	E001	21.8497	0.111972	21.8279	2.98228e-06	0.000101857	8.21468	1.24714	-5.48889	7	57041003	57041076	74	+	RCN2	protein_coding	76	23	20	0	1
ENSSSCG00000001866	E004	482.705	0.000432912	15.6853	7.48046e-05	0.00171185	27.6805	26.0942	-0.230433	7	57044898	57045094	197	+	RCN2	protein_coding	796	591	527	415	207
ENSSSCG00000001866	E007	177.559	0.00141468	9.36249	0.00221471	0.027303	17.4938	19.8089	0.421707	7	57056790	57056792	3	+	RCN2	protein_coding	237	195	176	212	99
ENSSSCG00000001868	E001	21.0323	0.00821082	255.303	1.81272e-57	2.3534e-54	0.919144	13.6052	7.91358	7	57159465	57160104	640	-	TSPAN3	protein_coding	1	1	0	46	48
ENSSSCG00000001868	E005	28.2798	0.00575024	296.193	2.22436e-66	3.68999e-63	2.05204	15.2385	5.95568	7	57166235	57169427	3193	-	TSPAN3	protein_coding	6	3	1	64	57
ENSSSCG00000001868	E011	223.833	0.00462163	36.7406	1.34941e-09	9.10848e-08	19.6017	13.8556	-1.14233	7	57187167	57187229	63	-	TSPAN3	protein_coding	426	350	333	52	46
ENSSSCG00000001868	E012	142.977	0.0491774	12.4951	0.000408031	0.00701599	16.3498	9.80581	-1.60227	7	57187230	57187409	180	-	TSPAN3	protein_coding	311	182	237	15	31
ENSSSCG00000001873	E009	255.797	0.00417151	11.0126	0.000904955	0.0134219	10.267	3.38377	-3.27332	7	57985101	57985284	184	+	CSPG4	protein_coding	395	348	668	0	1
ENSSSCG00000001877	E011	14.7443	0.0448751	29.3109	6.16466e-08	3.08339e-06	3.49037	9.24855	2.86693	7	58065965	58071243	5279	+	SNUPN	protein_coding	14	6	7	16	28
ENSSSCG00000001878	E001	78.7461	0.020304	9.19977	0.00242046	0.0292335	12.9182	9.2782	-1.01533	7	58078389	58078952	564	+	PTPN9	protein_coding	106	130	138	27	21
ENSSSCG00000001880	E030	30.0934	0.0235073	8.88371	0.00287727	0.0333488	9.93511	6.97331	-1.059	7	58245759	58245760	2	+	SIN3A	protein_coding	38	22	26	34	32
ENSSSCG00000001880	E031	40.1585	0.0315771	8.53619	0.00348153	0.0386344	11.4439	7.99333	-1.08567	7	58245761	58245971	211	+	SIN3A	protein_coding	53	31	32	53	35
ENSSSCG00000001881	E017	85.4258	0.00162084	8.55299	0.00344954	0.0383688	14.6117	12.6607	-0.453043	7	58258198	58258353	156	+	MAN2C1	protein_coding	100	62	76	88	103
ENSSSCG00000001881	E019	67.0108	0.00204884	8.2669	0.00403745	0.0432267	13.1889	11.2074	-0.505755	7	58258817	58258911	95	+	MAN2C1	protein_coding	82	49	59	67	80
ENSSSCG00000001892	E010	6.74015	0.0246144	61.3829	4.69873e-15	6.4234e-13	0.965111	7.43728	5.93306	7	58687606	58687734	129	+	SCAMP2	protein_coding	2	0	0	14	15
ENSSSCG00000001892	E014	250.474	0.00154221	18.2901	1.89686e-05	0.00052293	20.6093	18.1772	-0.431063	7	58692312	58692413	102	+	SCAMP2	protein_coding	421	367	345	110	90
ENSSSCG00000001900	E002	203.783	0.0109009	10.4098	0.00125347	0.0174401	21.2249	17.0199	-0.754317	7	58736533	58736796	264	-	CSK	protein_coding	111	129	69	392	285
ENSSSCG00000001900	E015	202.411	0.0223714	60.0076	9.44932e-15	1.24928e-12	8.20103	19.2108	2.67949	7	58740418	58740799	382	-	CSK	protein_coding	15	17	6	389	494
ENSSSCG00000001900	E018	142.337	0.0114317	91.5345	1.09661e-21	2.67151e-19	5.99165	16.5699	3.11286	7	58741189	58741487	299	-	CSK	protein_coding	4	8	8	294	335
ENSSSCG00000001900	E020	259.971	0.0318917	9.91691	0.00163767	0.0215927	24.6124	18.4499	-1.02311	7	58754660	58755235	576	-	CSK	protein_coding	146	158	146	300	496
ENSSSCG00000001900	E021	3.48019	0.23149	10.7831	0.00102429	0.0148422	5.22042	1.23543	-4.17774	7	58755236	58755255	20	-	CSK	protein_coding	7	7	1	0	3
ENSSSCG00000001900	E022	1.47423	0.33292	10.9541	0.000933986	0.0137734	3.81954	0.0286976	-14.1237	7	58755256	58755260	5	-	CSK	protein_coding	5	3	0	0	0
ENSSSCG00000001903	E002	69.2726	0.0113873	12.6318	0.000379232	0.00661281	12.7822	11.2519	-0.395359	7	58850363	58850573	211	+	EDC3	protein_coding	66	85	109	67	35
ENSSSCG00000001903	E003	47.7158	0.00976023	15.7712	7.1484e-05	0.00164865	10.9126	9.09193	-0.553953	7	58853636	58853747	112	+	EDC3	protein_coding	62	63	60	44	21
ENSSSCG00000001903	E004	57.3209	0.00205307	13.495	0.0002392	0.00452225	11.4736	10.6927	-0.216318	7	58853748	58853870	123	+	EDC3	protein_coding	65	65	76	52	39
ENSSSCG00000001903	E008	88.2935	0.00779048	9.23495	0.00237439	0.0288261	13.9254	13.2327	-0.1612	7	58891155	58891372	218	+	EDC3	protein_coding	87	86	141	82	62
ENSSSCG00000001903	E009	719.464	0.0135932	26.4235	2.7419e-07	1.19449e-05	28.4003	35.8603	1.00141	7	58892468	58897919	5452	+	EDC3	protein_coding	628	522	622	1043	783
ENSSSCG00000001904	E008	340.471	0.00236729	14.163	0.000167633	0.00336967	25.037	22.5451	-0.387319	7	58899883	58900049	167	-	CLK3	protein_coding	185	187	206	582	495
ENSSSCG00000001904	E013	355.948	0.000940562	90.0194	2.35835e-21	5.59531e-19	19.1777	24.835	0.925307	7	58903503	58905352	1850	-	CLK3	protein_coding	82	98	118	708	669
ENSSSCG00000001904	E017	12.4069	0.0165857	9.13231	0.00251134	0.0300713	2.98507	5.555	1.80862	7	58906394	58906580	187	-	CLK3	protein_coding	1	3	2	22	29
ENSSSCG00000001904	E019	73.6109	0.0515355	13.0588	0.000301863	0.00547695	7.44188	13.071	1.71163	7	58906673	58909510	2838	-	CLK3	protein_coding	13	19	6	172	134
ENSSSCG00000001912	E001	4.32825	0.0439019	11.0161	0.000903229	0.0133973	0.0417598	3.65456	12.913	7	59405053	59405053	1	-	PML	protein_coding	0	0	0	12	8
ENSSSCG00000001912	E002	886.45	0.011759	79.7981	4.14685e-19	8.23938e-17	23.6522	35.8778	1.70645	7	59405054	59409383	4330	-	PML	protein_coding	139	142	271	2027	1587
ENSSSCG00000001912	E003	53.0219	0.0144503	25.5034	4.41607e-07	1.83656e-05	6.09662	11.7518	1.96931	7	59410460	59410595	136	-	PML	protein_coding	7	8	13	129	92
ENSSSCG00000001912	E004	28.4341	0.0163924	13.7813	0.000205371	0.00399359	4.76813	8.69252	1.77248	7	59410596	59410610	15	-	PML	protein_coding	5	4	8	69	48
ENSSSCG00000001912	E011	112.808	0.0112108	8.29067	0.00398493	0.0428378	16.4155	14.0777	-0.495973	7	59420817	59420936	120	-	PML	protein_coding	48	47	135	154	170
ENSSSCG00000001912	E013	357.297	0.0142635	9.9283	0.00162756	0.0215042	25.7241	23.3152	-0.367922	7	59428284	59428864	581	-	PML	protein_coding	180	209	296	475	578
ENSSSCG00000001912	E014	267.39	0.00523414	27.1443	1.8882e-07	8.52431e-06	23.685	20.3799	-0.538628	7	59447722	59448188	467	-	PML	protein_coding	118	154	281	347	410
ENSSSCG00000001912	E015	91.1778	0.0111619	21.4783	3.5785e-06	0.000119913	15.9513	12.173	-0.858756	7	59449913	59450070	158	-	PML	protein_coding	49	56	110	96	139
ENSSSCG00000001912	E016	23.6491	0.0060746	25.8048	3.77744e-07	1.59832e-05	9.24126	5.92828	-1.31875	7	59450071	59450105	35	-	PML	protein_coding	20	15	31	24	29
ENSSSCG00000001913	E003	3.39913	0.130433	20.4919	5.98847e-06	0.000189741	0.0337592	4.73435	14.2804	7	59453533	59453539	7	+	STOML1	protein_coding	0	0	0	4	11
ENSSSCG00000001917	E007	49.7219	0.0246631	38.6236	5.13933e-10	3.72222e-08	6.22779	13.6978	2.38565	7	59706996	59708567	1572	-	ENSSSCG00000001917	protein_coding	58	82	85	26	14
ENSSSCG00000001917	E008	10.6704	0.0882792	30.7025	3.00781e-08	1.60342e-06	2.54528	9.44462	3.84564	7	59708568	59708614	47	-	ENSSSCG00000001917	protein_coding	4	14	19	10	8
ENSSSCG00000001917	E009	10.4077	0.0135149	43.1579	5.04963e-11	4.28884e-09	2.57907	8.93042	3.63884	7	59708615	59708647	33	-	ENSSSCG00000001917	protein_coding	8	13	17	9	7
ENSSSCG00000001917	E010	11.7458	0.0100403	64.3628	1.03496e-15	1.50333e-13	2.61296	10.174	3.99503	7	59708648	59708668	21	-	ENSSSCG00000001917	protein_coding	9	14	16	10	11
ENSSSCG00000001917	E011	183.18	0.00186743	10.0424	0.00152974	0.0204679	12.3705	15.3269	0.679083	7	59708669	59708710	42	-	ENSSSCG00000001917	protein_coding	271	290	383	21	30
ENSSSCG00000001917	E014	201.67	0.00528178	10.4687	0.00121413	0.0169888	13.2007	9.19875	-1.10917	7	59713445	59713783	339	-	ENSSSCG00000001917	protein_coding	303	325	460	7	10
ENSSSCG00000001917	E015	109.755	0.00143553	8.69389	0.00319278	0.03614	9.94514	6.38033	-1.32445	7	59714352	59714666	315	-	ENSSSCG00000001917	protein_coding	172	187	234	5	3
ENSSSCG00000001917	E018	9.29043	0.0731781	18.0126	2.19449e-05	0.000593551	2.57031	7.47786	3.11857	7	59721969	59722931	963	-	ENSSSCG00000001917	protein_coding	10	6	22	4	7
ENSSSCG00000001918	E002	8.77429	0.047395	9.22436	0.00238816	0.0289496	4.56329	1.42596	-3.37049	7	59768654	59768664	11	+	NPTN	protein_coding	11	16	20	1	0
ENSSSCG00000001918	E006	6.23697	0.0739848	55.4541	9.56673e-14	1.12403e-11	0.0318817	7.48298	15.7917	7	59804978	59805325	348	+	NPTN	protein_coding	0	0	0	11	17
ENSSSCG00000001918	E012	7.55559	0.018384	49.3937	2.09413e-12	2.11458e-10	1.89079	7.44628	3.99421	7	59829558	59829574	17	+	NPTN	protein_coding	4	1	3	15	13
ENSSSCG00000001921	E002	340.095	0.0235799	17.6155	2.70383e-05	0.000712506	9.30468	16.167	1.724	7	60066789	60067564	776	-	NEO1	protein_coding	610	849	364	4	12
ENSSSCG00000001925	E001	94.8094	0.0104401	22.4575	2.14842e-06	7.58815e-05	14.508	9.54625	-1.29662	7	60584051	60584352	302	+	ADPGK	protein_coding	134	173	145	22	32
ENSSSCG00000001925	E002	245.033	0.00102402	14.28	0.000157533	0.00320185	19.7974	21.9035	0.355311	7	60592097	60592322	226	+	ADPGK	protein_coding	303	326	296	190	158
ENSSSCG00000001927	E005	380.797	0.000779446	9.15324	0.00248279	0.0298148	24.0257	22.0432	-0.314054	7	60901373	60901438	66	+	HEXA	protein_coding	570	417	742	143	163
ENSSSCG00000001927	E016	10.494	0.0132835	68.4532	1.29925e-16	2.05424e-14	2.21945	8.72798	4.00459	7	60909537	60909585	49	+	HEXA	protein_coding	3	4	4	22	17
ENSSSCG00000001927	E018	730.483	0.000881829	86.0634	1.7426e-20	3.90398e-18	28.8951	33.7359	0.655703	7	60911315	60913335	2021	+	HEXA	protein_coding	891	716	1232	493	490
ENSSSCG00000001930	E001	72.9638	0.009751	52.2878	4.79353e-13	5.19416e-11	9.08392	16.4643	1.85606	7	61013723	61013869	147	+	PKM	protein_coding	77	111	79	62	48
ENSSSCG00000001930	E002	13.7472	0.190119	23.8816	1.02447e-06	3.93129e-05	2.27514	11.4725	4.76334	7	61014529	61014530	2	+	PKM	protein_coding	7	8	1	39	12
ENSSSCG00000001930	E003	22.096	0.0482142	87.8662	7.0034e-21	1.61396e-18	2.71785	14.4693	4.9761	7	61014531	61014651	121	+	PKM	protein_coding	11	9	3	53	30
ENSSSCG00000001930	E004	107.857	0.00136678	452.869	1.71326e-100	5.96849e-97	9.00652	24.033	3.19546	7	61016664	61016780	117	+	PKM	protein_coding	86	98	79	144	129
ENSSSCG00000001930	E005	6626.23	0.0041941	9.2874	0.00230736	0.0281725	53.2361	50.5748	-0.314736	7	61018416	61018597	182	+	PKM	protein_coding	10088	12156	10387	1541	1436
ENSSSCG00000001930	E006	5768.1	0.00030743	70.521	4.55384e-17	7.43635e-15	51.531	48.9454	-0.307207	7	61019110	61019201	92	+	PKM	protein_coding	9893	9713	8836	1393	1215
ENSSSCG00000001930	E007	6394.89	0.0013808	15.3626	8.8726e-05	0.00197673	52.7301	50.7794	-0.230791	7	61022058	61022189	132	+	PKM	protein_coding	11309	10423	9648	1647	1389
ENSSSCG00000001930	E008	10740.1	0.000282049	56.9841	4.39358e-14	5.38941e-12	59.0922	57.2422	-0.216016	7	61022644	61022830	187	+	PKM	protein_coding	17996	18270	16331	2710	2428
ENSSSCG00000001930	E009	16444.6	0.00109895	17.9724	2.24131e-05	0.000604886	64.3602	62.7372	-0.188206	7	61023545	61023815	271	+	PKM	protein_coding	26873	28363	25111	4274	3735
ENSSSCG00000001930	E010	10512.5	0.000260665	39.2078	3.81023e-10	2.82219e-08	58.781	57.3652	-0.165344	7	61025442	61025592	151	+	PKM	protein_coding	17773	17560	15973	2727	2462
ENSSSCG00000001930	E011	105.942	0.011242	73.8622	8.37642e-18	1.47007e-15	10.4909	20.358	2.13725	7	61025593	61025832	240	+	PKM	protein_coding	121	124	117	73	106
ENSSSCG00000001930	E012	8869.68	7.01099e-05	112.542	2.71893e-26	9.12226e-24	56.7345	54.7434	-0.233476	7	61025833	61025985	153	+	PKM	protein_coding	15080	15056	13356	2196	1999
ENSSSCG00000001930	E013	1463.5	0.00619995	479.842	2.31298e-106	9.12197e-103	27.2951	53.7818	3.34269	7	61025986	61028763	2778	+	PKM	protein_coding	995	1298	1069	2021	1852
ENSSSCG00000001930	E014	1028.18	0.00937327	30.6209	3.13699e-08	1.66633e-06	30.0135	37.9772	1.04607	7	61028764	61028930	167	+	PKM	protein_coding	1406	1811	1154	527	500
ENSSSCG00000001930	E015	9440.88	0.000374174	477.421	7.77986e-106	2.95666e-102	56.1794	63.3827	0.839272	7	61028931	61031290	2360	+	PKM	protein_coding	14491	14279	12777	4245	4170
ENSSSCG00000001934	E001	52.679	0.0405466	14.3611	0.000150889	0.00308994	6.8829	12.9326	1.90958	7	61113802	61113887	86	+	ENSSSCG00000001934	protein_coding	54	89	96	13	27
ENSSSCG00000001934	E002	128.258	0.0741252	10.3226	0.00131411	0.0181043	10.5758	19.1551	1.90231	7	61113888	61113953	66	+	ENSSSCG00000001934	protein_coding	120	211	253	29	67
ENSSSCG00000001934	E003	253.555	0.0229986	20.2353	6.84792e-06	0.000213191	14.8033	22.734	1.45498	7	61119591	61119831	241	+	ENSSSCG00000001934	protein_coding	291	391	530	62	86
ENSSSCG00000001950	E005	37.0601	0.00357502	8.72296	0.00314227	0.0357017	9.43402	7.18135	-0.815359	7	64622583	64622778	196	-	PRORP	protein_coding	72	51	41	21	12
ENSSSCG00000001950	E006	25.5716	0.00509993	13.6187	0.000223943	0.00428223	8.11663	5.18976	-1.31976	7	64625941	64626089	149	-	PRORP	protein_coding	49	34	37	9	8
ENSSSCG00000001950	E011	88.6278	0.0019536	21.2738	3.98126e-06	0.000131986	12.4775	15.0983	0.603732	7	64761144	64762129	986	-	PRORP	protein_coding	123	92	82	103	57
ENSSSCG00000001952	E001	793.912	0.0360276	12.7024	0.00036518	0.00641488	34.9086	26.881	-1.09611	7	64507822	64508345	524	+	NFKBIA	protein_coding	593	176	108	942	1883
ENSSSCG00000001952	E002	1256.72	0.00192478	13.2402	0.000274012	0.00505513	35.5049	32.4854	-0.395745	7	64508920	64509028	109	+	NFKBIA	protein_coding	640	173	111	2289	2647
ENSSSCG00000001952	E005	3481.79	0.0004188	43.3856	4.4949e-11	3.84581e-09	43.0621	44.6585	0.19437	7	64510087	64510347	261	+	NFKBIA	protein_coding	1274	316	190	7066	7308
ENSSSCG00000001958	E010	148.972	0.00389772	54.7783	1.34925e-13	1.55556e-11	12.5433	18.5673	1.26996	7	65025063	65025229	167	+	BAZ1A	protein_coding	58	25	53	262	302
ENSSSCG00000001958	E011	165.258	0.00129786	45.713	1.36913e-11	1.25682e-09	14.5474	19.0047	0.881122	7	65028453	65028548	96	+	BAZ1A	protein_coding	76	34	78	297	301
ENSSSCG00000001958	E012	180.85	0.00219758	24.8619	6.15865e-07	2.48177e-05	15.9487	19.4862	0.6699	7	65029238	65029376	139	+	BAZ1A	protein_coding	105	49	77	330	305
ENSSSCG00000001958	E015	137.193	0.00307616	9.10329	0.0025515	0.030432	14.8174	17.0646	0.460278	7	65035910	65036134	225	+	BAZ1A	protein_coding	84	35	77	249	217
ENSSSCG00000001958	E016	146.669	0.00122951	23.0122	1.60979e-06	5.88563e-05	14.6189	17.7698	0.638371	7	65037729	65037894	166	+	BAZ1A	protein_coding	81	42	67	253	258
ENSSSCG00000001958	E017	186.699	0.00698079	24.2424	8.49438e-07	3.31438e-05	15.1493	20.059	0.936707	7	65041151	65041264	114	+	BAZ1A	protein_coding	79	48	79	298	377
ENSSSCG00000001958	E018	203.321	0.00885556	8.73248	0.00312591	0.0355544	17.0861	20.3369	0.591401	7	65044494	65044618	125	+	BAZ1A	protein_coding	102	56	113	305	392
ENSSSCG00000001958	E019	253.115	0.00109189	11.5771	0.000667701	0.0104778	22.5487	20.5352	-0.332564	7	65048570	65049166	597	+	BAZ1A	protein_coding	192	123	210	362	358
ENSSSCG00000001958	E021	126.457	0.00115261	16.1543	5.83848e-05	0.0013871	17.4603	14.8856	-0.521687	7	65052652	65052806	155	+	BAZ1A	protein_coding	110	66	108	174	168
ENSSSCG00000001958	E022	113.621	0.00131708	16.2114	5.66517e-05	0.00135021	16.7462	14.1179	-0.552532	7	65055767	65055915	149	+	BAZ1A	protein_coding	101	62	95	149	155
ENSSSCG00000001958	E023	140.022	0.00156139	8.75318	0.00309063	0.0352474	17.8243	15.8514	-0.387331	7	65061646	65061893	248	+	BAZ1A	protein_coding	119	65	114	211	183
ENSSSCG00000001958	E024	169.891	0.00404025	11.358	0.000751244	0.011538	19.7276	17.0204	-0.498653	7	65061982	65062208	227	+	BAZ1A	protein_coding	132	88	159	244	219
ENSSSCG00000001958	E025	225.618	0.000801668	37.7154	8.18551e-10	5.72992e-08	22.5165	18.9844	-0.598549	7	65063099	65063568	470	+	BAZ1A	protein_coding	201	120	202	305	292
ENSSSCG00000001958	E026	113.672	0.00177092	26.3152	2.90003e-07	1.25605e-05	17.2456	13.7988	-0.722364	7	65066389	65066531	143	+	BAZ1A	protein_coding	102	72	102	141	148
ENSSSCG00000001958	E027	94.9997	0.00208222	27.4771	1.58969e-07	7.30609e-06	16.192	12.5674	-0.808395	7	65068388	65068475	88	+	BAZ1A	protein_coding	86	61	92	124	112
ENSSSCG00000001958	E028	225.832	0.0104094	17.6061	2.71718e-05	0.000715214	23.4018	18.3956	-0.845992	7	65068906	65069889	984	+	BAZ1A	protein_coding	264	112	203	310	246
ENSSSCG00000001960	E003	87.4469	0.00451423	8.81698	0.0029844	0.0343241	12.6048	14.8533	0.519427	7	65247880	65247975	96	+	EAPP	protein_coding	128	66	90	93	72
ENSSSCG00000001968	E007	17.4614	0.00954819	11.6227	0.000651501	0.0102652	7.14831	4.2541	-1.52239	7	67806817	67806937	121	-	NUBPL	protein_coding	31	23	27	11	2
ENSSSCG00000001968	E012	32.5421	0.00441786	14.9708	0.000109185	0.0023579	7.52601	10.0029	0.853523	7	67984885	67984975	91	-	NUBPL	protein_coding	38	28	24	49	26
ENSSSCG00000001968	E013	24.5532	0.0277592	10.3193	0.00131643	0.0181267	6.22989	9.08086	1.12008	7	68022741	68022775	35	-	NUBPL	protein_coding	17	24	20	31	30
ENSSSCG00000001970	E018	139.967	0.00114368	15.019	0.000106432	0.00230917	15.0556	17.162	0.427851	7	68249733	68249945	213	+	ENSSSCG00000001970	protein_coding	171	186	206	87	83
ENSSSCG00000001971	E002	99.2673	0.0286255	11.8991	0.000561607	0.00909634	12.0934	17.3389	1.1538	7	68320134	68320415	282	+	HECTD1	protein_coding	54	84	98	128	128
ENSSSCG00000001971	E010	76.679	0.0064014	12.0977	0.000504844	0.00834443	11.4985	14.642	0.758414	7	68356468	68356642	175	+	HECTD1	protein_coding	52	70	90	107	69
ENSSSCG00000001972	E005	13.8411	0.0143252	12.0466	0.000518883	0.00853261	4.48564	7.10694	1.35075	7	68430374	68433458	3085	-	AP4S1	protein_coding	15	5	9	26	14
ENSSSCG00000001972	E016	2.87493	0.26318	9.0821	0.00258123	0.0307007	0.837221	3.9692	4.50172	7	68471659	68471722	64	-	AP4S1	protein_coding	1	0	0	4	8
ENSSSCG00000001983	E004	17.0057	0.00847237	25.5189	4.38079e-07	1.82298e-05	7.41385	3.6217	-2.09868	7	74851738	74851738	1	+	SDR39U1	protein_coding	34	23	25	9	1
ENSSSCG00000001983	E005	27.8849	0.175835	7.99914	0.00467997	0.0483117	9.35039	4.76713	-1.99251	7	74851739	74851820	82	+	SDR39U1	protein_coding	53	35	45	17	1
ENSSSCG00000001983	E006	34.5068	0.00783549	25.8364	3.71623e-07	1.57561e-05	10.036	6.23581	-1.41954	7	74852192	74852313	122	+	SDR39U1	protein_coding	64	39	51	17	13
ENSSSCG00000001983	E008	61.3164	0.068934	8.16923	0.00426069	0.0450059	9.17967	14.3659	1.38332	7	74853179	74853455	277	+	SDR39U1	protein_coding	57	47	23	70	101
ENSSSCG00000001983	E009	219.319	0.00419573	10.2595	0.00135985	0.0186313	19.3825	21.7235	0.398797	7	74853456	74854388	933	+	SDR39U1	protein_coding	280	210	170	272	184
ENSSSCG00000001988	E015	19.2747	0.00905471	8.80537	0.00300346	0.0344939	2.76217	5.4773	1.99223	7	74966266	74966363	98	+	ADCY4	protein_coding	0	3	0	41	44
ENSSSCG00000001990	E011	19.5655	0.0319489	14.1019	0.000173172	0.00346479	5.01216	8.79207	1.66083	7	74992462	74992946	485	-	NOP9	protein_coding	10	11	18	37	21
ENSSSCG00000001992	E004	3.27964	0.0412071	11.1761	0.000828558	0.0124819	0.968111	3.6848	3.86624	7	75022215	75022223	9	+	RABGGTA	protein_coding	0	0	1	6	8
ENSSSCG00000001992	E011	8.23274	0.036769	10.5362	0.00117057	0.0165064	2.55691	5.47998	2.21729	7	75024352	75024360	9	+	RABGGTA	protein_coding	3	1	3	10	21
ENSSSCG00000001994	E003	60.0679	0.00251365	127.179	1.6975e-29	6.90301e-27	15.3354	7.42501	-2.22705	7	75057144	75057335	192	+	TINF2	protein_coding	82	75	93	31	35
ENSSSCG00000001994	E007	149.245	0.00162807	11.6792	0.000632026	0.0100074	18.4962	16.4641	-0.387919	7	75058079	75058172	94	+	TINF2	protein_coding	129	117	138	194	169
ENSSSCG00000001994	E008	106.222	0.00184381	12.9439	0.000320964	0.00576709	16.2025	13.9578	-0.480359	7	75058530	75058553	24	+	TINF2	protein_coding	105	81	97	138	113
ENSSSCG00000001994	E013	95.5163	0.00508669	53.7638	2.26101e-13	2.5327e-11	10.0856	16.3103	1.50901	7	75059490	75060081	592	+	TINF2	protein_coding	29	26	46	216	141
ENSSSCG00000001994	E014	215.187	0.00480512	85.2556	2.62179e-20	5.80522e-18	14.6877	22.9074	1.50774	7	75060140	75062596	2457	+	TINF2	protein_coding	83	70	74	489	315
ENSSSCG00000002000	E002	93.2161	0.00971105	10.9603	0.000930862	0.0137331	15.4784	12.3279	-0.721628	7	75110777	75110856	80	+	IPO4	protein_coding	125	95	114	53	92
ENSSSCG00000002000	E003	90.5134	0.00313072	10.061	0.00151442	0.0203045	14.9793	12.6287	-0.540681	7	75110934	75110975	42	+	IPO4	protein_coding	101	103	106	73	81
ENSSSCG00000002001	E002	121.671	0.00605284	8.57077	0.00341603	0.0380915	13.6893	10.6254	-0.786577	7	75119087	75119193	107	-	REC8	protein_coding	9	11	33	241	268
ENSSSCG00000002001	E019	70.5207	0.00355978	10.4237	0.00124407	0.0173301	5.18895	8.45503	1.44229	7	75125126	75125282	157	-	REC8	protein_coding	1	0	6	168	149
ENSSSCG00000002001	E020	63.9055	0.00342059	12.3614	0.00043831	0.00742194	4.39475	8.07324	1.7893	7	75125440	75125537	98	-	REC8	protein_coding	0	2	3	151	137
ENSSSCG00000002002	E001	38.7919	0.00761208	103.666	2.39444e-24	7.06906e-22	3.52768	12.1057	3.65846	7	75126622	75127981	1360	-	IRF9	protein_coding	4	0	9	89	78
ENSSSCG00000002002	E002	83.1506	0.0156906	89.047	3.8554e-21	9.05464e-19	6.36192	16.8207	2.9859	7	75132758	75133691	934	-	IRF9	protein_coding	6	7	30	197	150
ENSSSCG00000002002	E010	247.756	0.00182078	18.2973	1.88971e-05	0.000521304	23.1047	20.2022	-0.478103	7	75137845	75138028	184	-	IRF9	protein_coding	108	108	515	250	280
ENSSSCG00000002002	E013	41.5186	0.00419438	60.4983	7.36412e-15	9.83554e-13	5.83797	11.8438	2.12083	7	75138727	75139026	300	-	IRF9	protein_coding	8	7	21	75	84
ENSSSCG00000002003	E001	75.536	0.00634642	10.3526	0.00129293	0.017876	11.2702	13.9327	0.661876	7	75140207	75140332	126	-	RNF31	protein_coding	52	31	54	138	96
ENSSSCG00000002003	E023	3.83099	0.0482618	12.567	0.000392613	0.00680527	0.995514	3.93104	3.97373	7	75158876	75158905	30	-	RNF31	protein_coding	0	0	1	11	6
ENSSSCG00000002005	E001	118.896	0.00330587	10.7866	0.00102238	0.0148208	15.8644	14.2234	-0.351557	7	75159236	75159624	389	+	EMC9	protein_coding	172	131	170	69	80
ENSSSCG00000002005	E005	53.0453	0.00957309	21.68	3.22128e-06	0.000109216	9.22927	12.8856	1.02335	7	75161595	75161829	235	+	EMC9	protein_coding	69	33	45	59	61
ENSSSCG00000002006	E001	52.9832	0.0145518	12.7643	0.000353302	0.0062419	12.8788	9.16352	-1.04323	7	75160766	75161771	1006	-	PSME1	protein_coding	62	33	36	60	72
ENSSSCG00000002006	E003	28.4027	0.0139047	17.864	2.3727e-05	0.000634771	4.8179	8.56591	1.69818	7	75162132	75162135	4	-	PSME1	protein_coding	8	6	3	56	59
ENSSSCG00000002006	E004	36.4144	0.00515272	18.1614	2.02952e-05	0.000554601	6.1582	9.49914	1.28991	7	75162138	75162202	65	-	PSME1	protein_coding	13	8	7	74	69
ENSSSCG00000002006	E011	1328.62	0.000559699	14.0388	0.000179077	0.00356215	36.7545	38.191	0.182165	7	75163206	75163251	46	-	PSME1	protein_coding	874	410	619	2451	2058
ENSSSCG00000002006	E016	56.9382	0.0141996	68.9162	1.02737e-16	1.63303e-14	15.9336	7.40606	-2.35886	7	75164505	75164540	36	-	PSME1	protein_coding	80	54	76	38	47
ENSSSCG00000002009	E021	40.3188	0.01091	14.6365	0.000130366	0.00273643	8.30184	4.33488	-1.91265	7	75197410	75197534	125	-	PCK2	protein_coding	53	85	74	6	1
ENSSSCG00000002014	E001	3.06592	0.11353	13.7461	0.000209254	0.00405701	3.75252	0.0344238	-13.5473	7	75522630	75523275	646	+	JPH4	protein_coding	6	3	8	0	0
ENSSSCG00000002020	E001	10.6428	0.210369	8.22183	0.00413895	0.0440636	1.23505	5.29455	4.21992	7	75618988	75619245	258	-	ENSSSCG00000002020	protein_coding	1	0	0	11	35
ENSSSCG00000002020	E004	72.784	0.00289346	41.6271	1.10449e-10	8.9274e-09	7.88167	12.7912	1.47309	7	75621509	75621961	453	-	ENSSSCG00000002020	protein_coding	19	14	9	159	139
ENSSSCG00000002020	E011	169.936	0.00108373	10.1661	0.00143045	0.0194002	18.8677	16.761	-0.396638	7	75624512	75624649	138	-	ENSSSCG00000002020	protein_coding	122	73	85	277	266
ENSSSCG00000002025	E001	58.165	0.00233012	39.6877	2.97991e-10	2.25024e-08	12.4574	8.12068	-1.30144	7	75734871	75735153	283	+	SLC22A17	protein_coding	107	60	95	20	28
ENSSSCG00000002025	E002	127.954	0.00134391	24.3989	7.83146e-07	3.07928e-05	16.9346	14.1338	-0.585896	7	75735353	75735862	510	+	SLC22A17	protein_coding	211	121	186	86	70
ENSSSCG00000002034	E010	666.36	0.000883777	9.31906	0.00226782	0.0278118	31.5567	30.0309	-0.207928	7	75986737	75986844	108	+	ENSSSCG00000002034	protein_coding	507	336	446	1009	963
ENSSSCG00000002034	E011	13.5534	0.0233508	10.3616	0.00128666	0.0178082	3.37479	6.21001	1.78011	7	75986940	75986955	16	+	ENSSSCG00000002034	protein_coding	5	3	1	33	22
ENSSSCG00000002039	E001	0.704298	0.69465	12.0193	0.000526512	0.00864255	0.00984505	5.50824	18.2789	7	76172971	76173065	95	-	MMP14	protein_coding	0	0	0	0	3
ENSSSCG00000002039	E016	13.5679	0.0115274	35.3614	2.73856e-09	1.75912e-07	2.40447	9.71229	4.09486	7	76181656	76181672	17	-	MMP14	protein_coding	9	11	43	3	7
ENSSSCG00000002039	E017	17.4422	0.0105833	9.03326	0.00265112	0.0313355	2.88663	6.94601	2.56372	7	76181724	76181793	70	-	MMP14	protein_coding	22	13	56	2	3
ENSSSCG00000002039	E018	1109.68	0.00122416	21.5955	3.36634e-06	0.000113709	21.1201	14.8546	-1.18036	7	76185545	76185887	343	-	MMP14	protein_coding	1163	1309	3651	7	18
ENSSSCG00000002040	E001	189.138	0.0015179	14.8045	0.000119248	0.0025403	19.7876	17.3583	-0.443871	7	76187446	76187909	464	-	MRPL52	protein_coding	259	233	247	142	108
ENSSSCG00000002040	E008	10.3059	0.0174874	49.8724	1.64075e-12	1.67849e-10	1.96965	7.5836	3.93036	7	76191617	76191901	285	-	MRPL52	protein_coding	4	1	1	21	21
ENSSSCG00000002041	E002	11.732	0.0187998	8.05315	0.00454246	0.0472375	1.5629	4.42698	3.01717	7	76201259	76201382	124	+	SLC7A7	protein_coding	0	0	1	29	24
ENSSSCG00000002042	E002	682.106	0.0060884	15.4707	8.37962e-05	0.00188275	29.6886	33.3807	0.498408	7	76231247	76236127	4881	-	OXA1L	protein_coding	768	591	604	799	686
ENSSSCG00000002042	E010	422.272	0.00313319	14.8371	0.000117208	0.00250348	27.4785	24.3232	-0.467724	7	76255945	76256158	214	-	OXA1L	protein_coding	513	477	593	308	303
ENSSSCG00000002050	E004	29.0452	0.0425801	12.9147	0.000326005	0.0058401	6.20321	10.713	1.63384	7	76448904	76450871	1968	+	DAD1	protein_coding	30	24	33	28	32
ENSSSCG00000002051	E008	12.0446	0.116727	18.2189	1.96911e-05	0.000540283	3.18641	8.83568	2.99399	7	76406026	76406876	851	-	ABHD4	protein_coding	4	10	21	13	13
ENSSSCG00000002135	E001	67.2744	0.0752718	31.2505	2.26791e-08	1.2416e-06	2.39432	11.6265	4.65672	7	78424740	78424940	201	-	PNP	protein_coding	2	0	1	90	206
ENSSSCG00000002135	E002	150.143	0.00215462	161.543	5.2057e-37	3.10887e-34	5.49783	16.6358	3.3784	7	78425065	78426852	1788	-	PNP	protein_coding	6	6	4	322	347
ENSSSCG00000002135	E008	27.2856	0.00853421	46.3124	1.00823e-11	9.42922e-10	0.0763966	7.55738	13.2996	7	78431675	78431685	11	-	PNP	protein_coding	0	0	0	52	71
ENSSSCG00000002135	E011	6.04558	0.114929	23.2505	1.42213e-06	5.27049e-05	6.95901	1.69454	-4.11036	7	78446764	78446994	231	-	PNP	protein_coding	10	5	11	2	4
ENSSSCG00000002138	E007	67.1678	0.0109592	16.3866	5.16493e-05	0.00124577	14.1025	10.2358	-0.994764	7	78460200	78460278	79	+	OSGEP	protein_coding	51	51	37	118	75
ENSSSCG00000002138	E010	18.7224	0.0283242	11.0339	0.00089459	0.0132918	3.54907	6.68983	1.85333	7	78461280	78461318	39	+	OSGEP	protein_coding	4	3	1	50	30
ENSSSCG00000002235	E008	14.736	0.0466533	10.4203	0.00124638	0.0173576	4.14482	7.46592	1.7271	7	80144265	80144287	23	+	LPCAT4	protein_coding	10	6	6	33	17
ENSSSCG00000002243	E006	25.8842	0.00541007	7.97468	0.00474361	0.048788	5.58132	7.72978	0.961184	7	80166027	80166145	119	+	SLC12A6	protein_coding	7	7	7	62	40
ENSSSCG00000002243	E007	73.9889	0.0163143	8.80672	0.00300124	0.0344722	9.44695	12.6829	0.903433	7	80166146	80166432	287	+	SLC12A6	protein_coding	15	22	25	200	93
ENSSSCG00000002243	E008	8.34726	0.0173685	43.758	3.71601e-11	3.21759e-09	7.36528	2.05887	-3.71551	7	80191664	80192096	433	+	SLC12A6	protein_coding	8	14	15	2	5
ENSSSCG00000002243	E013	14.4821	0.133919	15.0644	0.000103906	0.00226354	1.22866	6.21926	4.70739	7	80240772	80240811	40	+	SLC12A6	protein_coding	0	1	0	24	40
ENSSSCG00000002245	E016	5.81197	0.0380541	15.7216	7.33809e-05	0.00168486	4.32216	0.027752	-14.5802	7	80382146	80383037	892	+	KATNBL1	protein_coding	17	7	8	0	0
ENSSSCG00000002252	E008	23.5586	0.0287458	9.60565	0.0019398	0.0246586	9.20146	5.86273	-1.33842	7	81669063	81669536	474	-	ARRDC4	protein_coding	19	6	50	13	32
ENSSSCG00000002257	E011	10.2216	0.0183287	8.53194	0.00348967	0.0387035	6.18565	3.91094	-1.34015	7	84803739	84803858	120	-	MCTP2	protein_coding	3	6	21	11	11
ENSSSCG00000002259	E002	24.2555	0.115992	37.6209	8.59195e-10	5.99035e-08	14.3411	2.9842	-4.67676	7	88105727	88106523	797	+	ENSSSCG00000002259	protein_coding	14	26	70	17	4
ENSSSCG00000002263	E001	101.387	0.0023781	19.4871	1.01281e-05	0.000302456	13.0061	16.1898	0.700615	7	86777920	86778572	653	-	SLCO3A1	protein_coding	42	62	103	171	123
ENSSSCG00000002263	E010	175.467	0.00221903	18.0867	2.11069e-05	0.000574005	20.0475	17.3124	-0.497885	7	87033268	87033733	466	-	SLCO3A1	protein_coding	101	173	280	180	162
ENSSSCG00000002263	E011	89.1277	0.00163381	12.6981	0.000366023	0.00642573	14.9927	12.7492	-0.513889	7	87102930	87103309	380	-	SLCO3A1	protein_coding	54	89	140	96	77
ENSSSCG00000002266	E002	11.086	0.0171031	12.7023	0.000365215	0.00641488	0.0651524	4.42293	12.1849	7	85990539	85990550	12	-	CHD2	protein_coding	0	0	0	29	22
ENSSSCG00000002266	E021	158.266	0.00142105	17.8617	2.37552e-05	0.000635282	17.3285	14.4541	-0.590722	7	86032631	86032780	150	-	CHD2	protein_coding	41	53	55	321	279
ENSSSCG00000002268	E002	40.5462	0.00724657	14.6712	0.000127986	0.00269432	7.56792	9.70231	0.744545	7	88541660	88543249	1590	+	AKAP5	protein_coding	14	11	17	98	55
ENSSSCG00000002268	E003	43.5285	0.00809526	14.2467	0.00016034	0.00324959	10.8521	8.87025	-0.611142	7	88544728	88547392	2665	+	AKAP5	protein_coding	25	35	29	85	42
ENSSSCG00000002276	E004	2.13354	0.173472	8.95064	0.00277372	0.0324237	0.0163485	3.1795	15.2146	7	88788929	88788973	45	+	PLEKHG3	protein_coding	0	0	0	7	3
ENSSSCG00000002276	E006	8.18983	0.0597516	28.5461	9.14921e-08	4.41456e-06	0.942361	6.09207	5.41253	7	88790211	88790441	231	+	PLEKHG3	protein_coding	0	0	1	22	15
ENSSSCG00000002276	E019	71.5471	0.00740329	39.3348	3.57028e-10	2.65292e-08	14.9121	9.55095	-1.38321	7	88803148	88803237	90	+	PLEKHG3	protein_coding	85	83	113	46	47
ENSSSCG00000002276	E022	82.7587	0.00180247	227.035	2.64238e-51	2.70743e-48	17.3975	6.79225	-2.90457	7	88804657	88805013	357	+	PLEKHG3	protein_coding	120	135	143	23	23
ENSSSCG00000002276	E023	211.55	0.00153491	17.6643	2.63521e-05	0.000696267	18.586	21.5945	0.520715	7	88805477	88805590	114	+	PLEKHG3	protein_coding	151	168	145	273	302
ENSSSCG00000002281	E005	39.0951	0.00300093	8.89728	0.00285595	0.0331864	8.87524	6.70435	-0.834817	7	89096927	89097073	147	+	FNTB	protein_coding	73	58	57	12	10
ENSSSCG00000002281	E009	1.14324	0.221316	10.7334	0.00105217	0.0151699	0.0374818	3.25214	12.8861	7	89110433	89110497	65	+	FNTB	protein_coding	0	0	0	1	4
ENSSSCG00000002281	E011	6.86254	0.0167798	31.5537	1.93997e-08	1.07445e-06	2.18859	6.71022	3.2631	7	89123574	89123608	35	+	FNTB	protein_coding	5	3	3	10	12
ENSSSCG00000002283	E001	226.53	0.0104053	26.0488	3.3289e-07	1.42614e-05	18.0863	23.8569	0.974151	7	89519730	89520131	402	+	FUT8	protein_coding	176	134	311	261	260
ENSSSCG00000002283	E005	137.134	0.00143828	8.81824	0.00298234	0.0343078	16.9517	15.4672	-0.299897	7	89617738	89617975	238	+	FUT8	protein_coding	166	124	242	93	93
ENSSSCG00000002285	E017	1.48686	0.131417	8.7848	0.00303751	0.0347951	0.886292	3.75001	4.17213	7	90716133	90716189	57	+	GPHN	protein_coding	1	1	1	0	4
ENSSSCG00000002290	E006	19.3767	0.0461646	8.19293	0.00420539	0.0445818	4.72624	7.39362	1.31555	7	91112758	91112841	84	-	PLEK2	protein_coding	56	23	8	9	7
ENSSSCG00000002294	E004	73.9246	0.00439464	10.2435	0.00137168	0.0187553	11.7894	13.8507	0.504262	7	91379620	91379779	160	+	ARG2	protein_coding	119	60	39	112	48
ENSSSCG00000002295	E001	203.69	0.00827139	89.7095	2.75833e-21	6.52947e-19	14.1352	23.7176	1.75752	7	91374640	91377166	2527	-	VTI1B	protein_coding	96	75	81	376	345
ENSSSCG00000002295	E002	665.698	0.0019512	22.2367	2.41019e-06	8.41461e-05	29.8854	32.5281	0.358181	7	91381510	91386200	4691	-	VTI1B	protein_coding	558	488	544	1043	694
ENSSSCG00000002295	E003	246.884	0.00671163	8.26741	0.00403631	0.0432185	22.927	20.0871	-0.469794	7	91387595	91387656	62	-	VTI1B	protein_coding	283	215	285	252	226
ENSSSCG00000002295	E005	563.821	0.00218577	8.54664	0.00346161	0.0384705	30.3703	28.6603	-0.237438	7	91392116	91392307	192	-	VTI1B	protein_coding	543	528	594	733	471
ENSSSCG00000002295	E006	257.264	0.00307252	8.81118	0.0029939	0.0344106	22.9992	20.8152	-0.356909	7	91397777	91397835	59	-	VTI1B	protein_coding	244	276	267	306	217
ENSSSCG00000002295	E007	192.52	0.016569	9.32061	0.0022659	0.0277932	21.4073	17.1678	-0.755957	7	91413358	91413607	250	-	VTI1B	protein_coding	182	247	228	170	160
ENSSSCG00000002296	E007	8.95719	0.0490831	55.4356	9.65736e-14	1.13341e-11	1.05024	7.9271	5.87873	7	91442081	91442168	88	-	RDH11	protein_coding	0	2	0	19	20
ENSSSCG00000002298	E022	33.3773	0.00586002	8.6304	0.00330599	0.0371479	9.59211	7.38441	-0.782884	7	91547494	91547592	99	-	ZFYVE26	protein_coding	36	42	48	21	26
ENSSSCG00000002298	E039	18.8434	0.00673655	9.45803	0.00210227	0.0262403	5.49111	7.82271	1.04453	7	91566510	91566530	21	-	ZFYVE26	protein_coding	10	11	19	28	25
ENSSSCG00000002305	E009	55.9816	0.00496054	10.4505	0.00122616	0.017132	10.5584	7.68902	-0.954324	7	92900798	92900933	136	+	EXD2	protein_coding	80	93	99	16	13
ENSSSCG00000002313	E001	2000.05	0.02706	65.295	6.44854e-16	9.52571e-14	44.3741	33.2356	-1.4027	7	93397608	93402245	4638	-	SLC10A1	protein_coding	544	390	381	4168	3873
ENSSSCG00000002313	E002	43.5472	0.00774408	31.2415	2.27848e-08	1.24641e-06	3.38721	6.737	2.00961	7	93404319	93404515	197	-	SLC10A1	protein_coding	2	1	0	91	104
ENSSSCG00000002313	E003	61.0773	0.00302984	58.4485	2.0868e-14	2.65968e-12	2.76829	7.97921	3.09673	7	93405612	93405790	179	-	SLC10A1	protein_coding	2	0	0	141	136
ENSSSCG00000002313	E004	27.2443	0.114081	16.2899	5.43516e-05	0.00130253	0.0652945	5.39025	12.7564	7	93410520	93410730	211	-	SLC10A1	protein_coding	0	0	0	38	83
ENSSSCG00000002313	E005	13.5965	0.17688	8.02083	0.00462423	0.0478925	0.0652847	3.81872	11.7514	7	93421333	93421985	653	-	SLC10A1	protein_coding	0	0	0	16	44
ENSSSCG00000002314	E014	98.0877	0.00186361	9.63819	0.00190573	0.0243202	7.1267	0.0801212	-12.9881	7	93626896	93626994	99	+	SMOC1	protein_coding	376	85	80	0	0
ENSSSCG00000002314	E015	549.525	0.00358559	15.0939	0.000102294	0.00223123	15.9473	9.50317	-1.61561	7	93626995	93628324	1330	+	SMOC1	protein_coding	2133	445	442	2	8
ENSSSCG00000002330	E011	33.6497	0.0296189	9.37854	0.00219541	0.0271307	9.89285	6.44423	-1.27909	7	94547817	94547874	58	+	PCNX1	protein_coding	28	46	72	21	12
ENSSSCG00000002330	E023	56.9344	0.0024205	14.724	0.000124449	0.00263098	12.1353	9.48643	-0.753356	7	94574903	94575080	178	+	PCNX1	protein_coding	61	72	92	39	34
ENSSSCG00000002332	E004	99.7035	0.0175609	8.34055	0.00387699	0.041962	15.1575	11.6373	-0.83261	7	95065152	95065326	175	+	SIPA1L1	protein_coding	86	216	126	61	35
ENSSSCG00000002332	E008	163.773	0.000915974	8.54649	0.00346189	0.0384715	18.1102	16.472	-0.315175	7	95086134	95086408	275	+	SIPA1L1	protein_coding	170	298	179	116	89
ENSSSCG00000002332	E015	208.484	0.00444225	11.0743	0.000875339	0.0130587	18.4329	21.609	0.551123	7	95142413	95142649	237	+	SIPA1L1	protein_coding	208	278	187	219	171
ENSSSCG00000002333	E002	3.54151	0.0592546	25.6787	4.03262e-07	1.69394e-05	5.84476	1.37695	-4.19572	7	95982467	95984600	2134	-	DPF3	protein_coding	1	7	4	3	3
ENSSSCG00000002337	E005	145.637	0.00126753	67.5261	2.07915e-16	3.19785e-14	19.1185	13.7916	-1.07134	7	96324173	96324701	529	-	ZFYVE1	protein_coding	193	148	256	82	88
ENSSSCG00000002337	E008	120.208	0.00301663	14.1518	0.000168636	0.00338505	16.8382	14.1257	-0.568866	7	96327313	96327493	181	-	ZFYVE1	protein_coding	154	127	163	85	94
ENSSSCG00000002340	E009	3.57272	0.101054	23.6583	1.1505e-06	4.35968e-05	0.0236327	4.89506	15.4069	7	96521055	96521081	27	+	PSEN1	protein_coding	0	0	0	6	10
ENSSSCG00000002340	E010	2.89901	0.0919859	20.9151	4.80087e-06	0.00015587	0.0232022	4.41283	15.1573	7	96521086	96521088	3	+	PSEN1	protein_coding	0	0	0	5	8
ENSSSCG00000002340	E012	178.625	0.00174427	15.4069	8.66714e-05	0.00193839	18.9458	17.0219	-0.359653	7	96536337	96536557	221	+	PSEN1	protein_coding	214	232	264	113	111
ENSSSCG00000002340	E015	197.906	0.0011959	17.1431	3.4667e-05	0.000884117	19.7585	17.9073	-0.334747	7	96555584	96555754	171	+	PSEN1	protein_coding	258	229	298	134	118
ENSSSCG00000002340	E016	160.812	0.00107257	18.6038	1.60901e-05	0.000453108	18.185	16.1546	-0.392813	7	96562672	96562790	119	+	PSEN1	protein_coding	217	193	235	110	89
ENSSSCG00000002340	E017	1024.62	0.00316532	22.521	2.07859e-06	7.3852e-05	33.8744	37.7512	0.49903	7	96564352	96569130	4779	+	PSEN1	protein_coding	1124	1062	1148	1073	841
ENSSSCG00000002350	E007	184.86	0.00129005	26.2514	2.99732e-07	1.29524e-05	15.7247	18.3789	0.516534	7	97060087	97060236	150	-	MIDEAS	protein_coding	47	55	76	342	352
ENSSSCG00000002355	E001	43.9789	0.00371125	81.7675	1.53073e-19	3.17102e-17	7.30689	13.452	1.85638	7	97266824	97267075	252	-	ENTPD5	protein_coding	31	30	43	63	52
ENSSSCG00000002355	E002	82.6102	0.0109119	33.1678	8.45407e-09	5.00591e-07	13.8761	8.36391	-1.55224	7	97270781	97272244	1464	-	ENTPD5	protein_coding	152	123	128	24	18
ENSSSCG00000002355	E008	3.844	0.0420042	23.608	1.18098e-06	4.46144e-05	1.2577	5.06471	4.03757	7	97277948	97277976	29	-	ENTPD5	protein_coding	2	0	1	7	8
ENSSSCG00000002357	E014	20.5545	0.0166957	8.43123	0.00368831	0.0403865	5.11442	7.96936	1.30793	7	97374834	97374995	162	-	ALDH6A1	protein_coding	23	30	34	16	6
ENSSSCG00000002368	E004	2658.47	0.00110502	10.0933	0.0014881	0.0200274	20.0586	13.1186	-1.39448	7	97748674	97748823	150	-	LTBP2	protein_coding	3865	5188	5489	0	7
ENSSSCG00000002368	E045	1563.85	0.0241453	8.53873	0.00347669	0.0385991	15.9743	7.23854	-2.43503	7	97801434	97801624	191	-	LTBP2	protein_coding	1563	3312	3675	0	2
ENSSSCG00000002370	E002	14.6169	0.0109394	21.1045	4.34903e-06	0.000142752	3.97127	7.47196	1.85398	7	97890196	97893480	3285	-	AREL1	protein_coding	7	6	7	25	25
ENSSSCG00000002374	E006	5.32449	0.096071	10.8791	0.00097256	0.0142228	2.01951	5.30549	2.80515	7	98095992	98096097	106	+	DLST	protein_coding	1	5	1	7	11
ENSSSCG00000002374	E013	238.49	0.00623713	14.5571	0.000135974	0.00283422	21.5537	18.0117	-0.619944	7	98099015	98099026	12	+	DLST	protein_coding	240	378	395	131	113
ENSSSCG00000002374	E014	255.839	0.00891827	13.931	0.000189646	0.00373804	22.2771	18.2352	-0.696539	7	98099027	98099055	29	+	DLST	protein_coding	252	415	432	133	118
ENSSSCG00000002374	E015	275.955	0.00216276	58.521	2.0113e-14	2.57129e-12	23.2371	17.8809	-0.915662	7	98099056	98099126	71	+	DLST	protein_coding	310	456	457	133	107
ENSSSCG00000002375	E009	15.8437	0.00798122	10.2301	0.00138167	0.0188708	4.59385	0.0581588	-12.6231	7	98128592	98128716	125	-	RPS6KL1	protein_coding	17	41	28	0	0
ENSSSCG00000002377	E005	250.484	0.00108	13.4815	0.000240931	0.00455129	21.0561	19.236	-0.314137	7	98204480	98204628	149	+	EIF2B2	protein_coding	384	318	369	146	109
ENSSSCG00000002377	E011	17.5016	0.0111375	88.8678	4.22093e-21	9.90199e-19	2.87744	10.5358	3.82217	7	98209557	98209583	27	+	EIF2B2	protein_coding	10	3	3	37	30
ENSSSCG00000002377	E016	132.428	0.0215747	50.8074	1.01889e-12	1.06485e-10	11.8444	22.2586	2.08061	7	98222050	98224462	2413	+	EIF2B2	protein_coding	86	101	103	181	181
ENSSSCG00000002379	E003	41.0375	0.00603573	11.2139	0.000811858	0.0122835	9.17148	6.38293	-1.07849	7	98264834	98265153	320	-	ENSSSCG00000002379	protein_coding	52	81	67	11	9
ENSSSCG00000002380	E001	17.4217	0.0209739	11.3169	0.000768048	0.0117413	7.09844	5.09755	-0.973791	7	98265274	98267522	2249	+	ZC2HC1C	protein_coding	10	6	10	22	35
ENSSSCG00000002380	E002	23.8849	0.0178562	11.6396	0.000645617	0.0101863	4.65284	6.6792	1.06045	7	98272791	98273351	561	+	ZC2HC1C	protein_coding	1	3	7	44	55
ENSSSCG00000002383	E005	3159.68	0.000513843	23.679	1.13816e-06	4.3231e-05	35.3721	37.5601	0.279873	7	98451099	98451206	108	+	FOS	protein_coding	443	39	34	2374	10997
ENSSSCG00000002383	E006	263.248	0.0189824	20.1515	7.15454e-06	0.000221319	8.07317	14.6855	1.83863	7	98451207	98451213	7	+	FOS	protein_coding	12	0	3	262	882
ENSSSCG00000002383	E007	262.159	0.0207529	33.992	5.53381e-09	3.37424e-07	5.56603	14.6963	2.93971	7	98451216	98451238	23	+	FOS	protein_coding	5	0	2	266	880
ENSSSCG00000002383	E011	4340.58	0.00126932	22.8099	1.78846e-06	6.45266e-05	44.6771	41.0793	-0.44034	7	98451972	98452775	804	+	FOS	protein_coding	994	83	79	3427	14619
ENSSSCG00000002390	E007	21.6894	0.00731485	10.0519	0.00152191	0.0203866	6.15863	8.24424	0.864165	7	99953581	99953650	70	-	ANGEL1	protein_coding	24	15	22	29	20
ENSSSCG00000002392	E003	73.8598	0.0169264	23.7911	1.07376e-06	4.10011e-05	13.0155	8.6056	-1.26503	7	100121641	100121781	141	-	IRF2BPL	protein_coding	145	85	122	12	32
ENSSSCG00000002392	E005	122.488	0.00165061	13.4663	0.000242888	0.00458121	15.5198	14.1004	-0.307862	7	100122220	100122489	270	-	IRF2BPL	protein_coding	171	143	204	48	79
ENSSSCG00000002396	E002	6.70683	0.0230125	31.2187	2.30539e-08	1.25882e-06	2.20259	6.89582	3.32527	7	100395090	100395769	680	+	GSTZ1	protein_coding	7	4	2	12	8
ENSSSCG00000002396	E011	10.5449	0.0529199	47.8883	4.51207e-12	4.36428e-10	2.20294	9.31608	4.22231	7	100396222	100396766	545	+	GSTZ1	protein_coding	7	4	2	17	20
ENSSSCG00000002396	E012	6.95357	0.181125	14.5148	0.000139061	0.00288647	2.03153	7.28579	3.72198	7	100396767	100396990	224	+	GSTZ1	protein_coding	1	6	4	8	14
ENSSSCG00000002396	E013	6.73765	0.018789	32.5384	1.16862e-08	6.76826e-07	2.20251	6.90041	3.32735	7	100396991	100397733	743	+	GSTZ1	protein_coding	3	5	5	11	9
ENSSSCG00000002396	E024	152.879	0.00710571	16.3932	5.1469e-05	0.00124171	15.7931	12.2941	-0.795544	7	100402395	100402937	543	+	GSTZ1	protein_coding	245	222	293	37	30
ENSSSCG00000002396	E025	32.7092	0.00424666	27.4035	1.65136e-07	7.56622e-06	7.95474	3.11774	-2.74301	7	100402938	100403140	203	+	GSTZ1	protein_coding	58	48	69	1	3
ENSSSCG00000002396	E030	21.6089	0.00759209	25.2121	5.13597e-07	2.10414e-05	5.18632	9.41701	1.7676	7	100406572	100408420	1849	+	GSTZ1	protein_coding	25	18	30	18	20
ENSSSCG00000002397	E002	169.483	0.00149631	30.2331	3.83123e-08	1.99108e-06	16.7957	20.1911	0.623058	7	100350461	100353282	2822	-	POMT2	protein_coding	162	170	143	202	176
ENSSSCG00000002397	E005	40.7994	0.0383476	34.0933	5.25329e-09	3.21444e-07	5.86796	13.2376	2.45284	7	100354470	100355367	898	-	POMT2	protein_coding	9	20	22	84	61
ENSSSCG00000002403	E003	89.5014	0.00212783	11.9274	0.000553147	0.00898165	12.7248	15.1693	0.557607	7	100484969	100485073	105	-	VIPAS39	protein_coding	99	64	88	92	107
ENSSSCG00000002404	E001	388.289	0.019845	14.5231	0.000138453	0.00287615	29.1844	22.5536	-0.986568	7	100544478	100546968	2491	-	SPTLC2	protein_coding	383	306	331	483	442
ENSSSCG00000002404	E002	409.805	0.00178185	19.851	8.37194e-06	0.000254386	28.0117	24.2866	-0.549553	7	100547017	100549457	2441	-	SPTLC2	protein_coding	282	298	329	620	500
ENSSSCG00000002404	E003	119.057	0.00178799	29.7057	5.02858e-08	2.5605e-06	13.2523	16.1484	0.633317	7	100553512	100553641	130	-	SPTLC2	protein_coding	38	57	55	221	198
ENSSSCG00000002404	E004	138.981	0.0124636	9.72703	0.00181577	0.0234137	14.6428	17.1499	0.514816	7	100556749	100556884	136	-	SPTLC2	protein_coding	42	61	84	269	213
ENSSSCG00000002404	E011	81.9327	0.0026816	13.2096	0.000278519	0.00511911	11.5734	13.4801	0.475601	7	100599909	100600063	155	-	SPTLC2	protein_coding	30	37	45	138	142
ENSSSCG00000002406	E005	3.26672	0.0484601	17.0794	3.585e-05	0.000908846	1.11505	4.35916	3.9473	7	100512685	100512696	12	+	AHSA1	protein_coding	0	1	1	5	8
ENSSSCG00000002406	E007	490.122	0.00441184	9.02591	0.0026618	0.0314282	28.4768	25.3469	-0.454708	7	100516113	100516230	118	+	AHSA1	protein_coding	754	567	644	335	272
ENSSSCG00000002406	E011	464.093	0.000557585	14.9326	0.00011142	0.00240046	26.4493	27.892	0.208436	7	100519789	100519840	52	+	AHSA1	protein_coding	597	490	517	406	378
ENSSSCG00000002406	E012	671.305	0.000911007	9.84998	0.00169833	0.022216	30.3639	31.4407	0.146516	7	100519956	100520346	391	+	AHSA1	protein_coding	881	740	733	546	555
ENSSSCG00000002410	E033	6.64891	0.0195636	7.92726	0.00486955	0.0497358	2.54087	4.65283	1.75705	7	103760112	103760137	26	-	CEP128	protein_coding	2	2	2	18	8
ENSSSCG00000002411	E006	4.93775	0.041036	11.0541	0.000884909	0.0131704	2.21542	4.66431	2.1609	7	103977314	103978542	1229	-	GTF2A1	protein_coding	1	3	3	11	6
ENSSSCG00000002425	E004	112.86	0.00223366	9.60001	0.00194577	0.0247192	6.90537	10.3413	1.20975	7	110378998	110379126	129	-	PTPN21	protein_coding	161	235	209	10	0
ENSSSCG00000002426	E019	170.664	0.00179889	27.1905	1.8436e-07	8.34818e-06	16.8315	20.2952	0.633929	7	110500730	110500889	160	+	ZC3H14	protein_coding	172	137	127	246	174
ENSSSCG00000002426	E020	186.072	0.00330727	12.5001	0.000406923	0.00699991	17.8789	20.6149	0.487637	7	110501640	110501872	233	+	ZC3H14	protein_coding	174	166	161	262	175
ENSSSCG00000002426	E023	14.4123	0.0627625	10.0979	0.00148436	0.0199899	3.86099	7.67255	2.01462	7	110508084	110508086	3	+	ZC3H14	protein_coding	8	5	7	39	12
ENSSSCG00000002429	E001	487.125	0.0171202	16.245	5.56568e-05	0.00132939	29.6159	25.7513	-0.553674	7	111039633	111043328	3696	-	FOXN3	protein_coding	292	258	435	838	585
ENSSSCG00000002429	E006	148.78	0.0198734	17.1759	3.40735e-05	0.000871419	13.6886	17.6488	0.824767	7	111274858	111275414	557	-	FOXN3	protein_coding	32	42	75	264	289
ENSSSCG00000002429	E008	10.6876	0.071288	24.5629	7.19231e-07	2.84949e-05	0.0487568	5.60416	13.7132	7	111341124	111341200	77	-	FOXN3	protein_coding	0	0	0	19	29
ENSSSCG00000002429	E009	4.98132	0.219	8.81273	0.00299136	0.0343911	0.0487529	3.83649	12.6074	7	111451738	111451870	133	-	FOXN3	protein_coding	0	0	0	6	16
ENSSSCG00000002431	E016	8.5344	0.017816	15.0352	0.000105523	0.00229278	5.72832	2.69597	-2.19391	7	111832466	111832568	103	+	TDP1	protein_coding	15	13	10	2	5
ENSSSCG00000002434	E014	145.117	0.0126002	10.2331	0.00137945	0.0188467	13.7951	17.34	0.741375	7	112075454	112075687	234	-	NRDE2	protein_coding	56	45	49	271	266
ENSSSCG00000002436	E005	12.9108	0.00970307	20.1915	7.00622e-06	0.000217343	6.33394	2.68506	-2.50114	7	112325098	112325148	51	-	TTC7B	protein_coding	22	23	20	5	0
ENSSSCG00000002440	E017	88.3429	0.0185286	8.27915	0.00401028	0.0430174	7.44846	10.8075	1.12004	7	112936100	112936110	11	-	CCDC88C	protein_coding	5	6	9	224	166
ENSSSCG00000002440	E032	145.979	0.0105647	11.9862	0.00053595	0.00876287	16.9211	12.9134	-0.868332	7	112956078	112956461	384	-	CCDC88C	protein_coding	17	52	47	245	318
ENSSSCG00000002440	E050	21.1366	0.00634848	11.9417	0.000548903	0.00893001	7.97202	4.93356	-1.41418	7	112992183	112992186	4	-	CCDC88C	protein_coding	4	8	11	37	40
ENSSSCG00000002440	E051	8.46564	0.0642724	90.1309	2.2291e-21	5.30069e-19	10.8623	0.801277	-7.61004	7	113028395	113028452	58	-	CCDC88C	protein_coding	15	12	17	0	2
ENSSSCG00000002440	E052	7.82657	0.0277393	93.7738	3.53732e-22	8.97302e-20	9.8811	1.38329	-5.74522	7	113028486	113028525	40	-	CCDC88C	protein_coding	11	10	15	4	2
ENSSSCG00000002441	E002	1038.07	0.00385429	8.70685	0.00317017	0.0359405	31.1129	33.7807	0.355877	7	113114058	113114284	227	-	PPP4R3A	protein_coding	361	229	267	2329	1732
ENSSSCG00000002441	E003	977.37	0.000407114	27.0891	1.94293e-07	8.74869e-06	30.5508	33.1347	0.347298	7	113114652	113114842	191	-	PPP4R3A	protein_coding	315	210	287	2174	1644
ENSSSCG00000002441	E006	337.789	0.000967726	8.43403	0.00368263	0.040337	23.4346	21.8192	-0.258649	7	113122808	113122966	159	-	PPP4R3A	protein_coding	134	121	141	710	514
ENSSSCG00000002441	E008	289.849	0.00109263	8.50077	0.00354996	0.0392209	22.1611	20.4696	-0.281238	7	113124675	113124806	132	-	PPP4R3A	protein_coding	121	108	115	611	436
ENSSSCG00000002445	E001	35.5369	0.103251	15.9146	6.62658e-05	0.00154658	9.56272	3.28913	-3.14014	7	113524430	113525462	1033	-	TRIP11	protein_coding	71	59	57	0	6
ENSSSCG00000002445	E002	141.415	0.0472745	11.1926	0.000821242	0.0123938	17.3542	11.1807	-1.39902	7	113525999	113527311	1313	-	TRIP11	protein_coding	261	216	209	53	23
ENSSSCG00000002445	E022	32.1406	0.0327938	9.1582	0.00247606	0.0297545	7.09812	10.3028	1.11692	7	113589121	113589231	111	-	TRIP11	protein_coding	18	34	49	34	29
ENSSSCG00000002445	E024	57.8386	0.0560237	9.3649	0.00221181	0.0272737	9.26041	13.8396	1.23824	7	113599547	113600076	530	-	TRIP11	protein_coding	31	46	99	56	62
ENSSSCG00000002446	E004	272.736	0.00100381	14.0776	0.00017542	0.00350206	21.6803	19.7253	-0.331353	7	113612759	113613612	854	-	ENSSSCG00000002446	protein_coding	321	318	552	157	105
ENSSSCG00000002446	E005	1.91644	0.0658664	14.6165	0.000131754	0.00276003	0.709417	3.79223	4.84717	7	113617038	113617059	22	-	ENSSSCG00000002446	protein_coding	0	1	0	5	3
ENSSSCG00000002446	E006	3.29575	0.16593	8.72848	0.00313278	0.0356149	1.42178	4.60759	3.40716	7	113617064	113617131	68	-	ENSSSCG00000002446	protein_coding	1	3	0	9	3
ENSSSCG00000002446	E009	3.81628	0.0647438	17.3139	3.16869e-05	0.000818696	1.41631	5.02062	3.66899	7	113623909	113623962	54	-	ENSSSCG00000002446	protein_coding	2	0	2	6	8
ENSSSCG00000002447	E003	12.2253	0.0128941	43.1333	5.1135e-11	4.33428e-09	3.01824	8.13484	2.90383	7	113667222	113667312	91	+	CPSF2	protein_coding	4	8	4	27	16
ENSSSCG00000002451	E002	56.4283	0.00278487	14.7518	0.00012263	0.00259885	10.8999	8.6199	-0.710481	7	114078314	114078515	202	+	RIN3	protein_coding	15	14	21	87	126
ENSSSCG00000002451	E003	59.5792	0.00334966	22.4042	2.20896e-06	7.78881e-05	11.7791	8.77095	-0.897112	7	114094543	114094660	118	+	RIN3	protein_coding	17	17	25	99	122
ENSSSCG00000002451	E004	42.2213	0.0041569	17.9041	2.32317e-05	0.000623595	10.1486	7.39143	-0.951016	7	114121158	114121230	73	+	RIN3	protein_coding	11	11	21	64	91
ENSSSCG00000002451	E005	39.7705	0.00507916	19.556	9.76911e-06	0.00029267	10.1478	7.1505	-1.04903	7	114130232	114130323	92	+	RIN3	protein_coding	16	9	18	67	78
ENSSSCG00000002451	E006	54.4588	0.00273957	13.9427	0.00018847	0.00371856	10.6923	8.48051	-0.700481	7	114139013	114139383	371	+	RIN3	protein_coding	18	13	17	86	120
ENSSSCG00000002452	E001	11.3087	0.150297	49.1322	2.39274e-12	2.40334e-10	0.997722	11.2188	7.07617	7	114173693	114175757	2065	-	LGMN	protein_coding	0	0	3	16	32
ENSSSCG00000002452	E015	4.63356	0.10046	38.9787	4.28453e-10	3.14011e-08	0.815871	7.17115	6.3099	7	114189494	114189508	15	-	LGMN	protein_coding	1	0	1	6	13
ENSSSCG00000002452	E016	6.00449	0.0222833	76.7811	1.90999e-18	3.56774e-16	0.99956	8.13511	6.09876	7	114189509	114190031	523	-	LGMN	protein_coding	1	0	2	13	12
ENSSSCG00000002452	E017	1.28624	0.118325	20.336	6.49663e-06	0.000203376	0.0156898	4.02711	16.0198	7	114190032	114190045	14	-	LGMN	protein_coding	0	0	0	4	2
ENSSSCG00000002452	E018	1.28624	0.118325	20.336	6.49663e-06	0.000203376	0.0156898	4.02711	16.0198	7	114190046	114190119	74	-	LGMN	protein_coding	0	0	0	4	2
ENSSSCG00000002452	E019	1.05147	0.218755	14.3855	0.000148942	0.00305427	0.0156908	3.66378	15.7447	7	114190120	114190134	15	-	LGMN	protein_coding	0	0	0	4	1
ENSSSCG00000002452	E020	6.81914	0.0216865	52.506	4.2893e-13	4.68205e-11	1.82309	7.81304	4.24255	7	114190135	114190656	522	-	LGMN	protein_coding	2	1	7	12	11
ENSSSCG00000002455	E011	241.37	0.00106479	13.9998	0.000182826	0.00362328	20.2429	22.4552	0.367564	7	114266737	114266962	226	+	GOLGA5	protein_coding	248	240	270	296	182
ENSSSCG00000002457	E003	71.0484	0.0053914	10.1126	0.00147262	0.0198677	13.7823	11.2491	-0.633223	7	114367809	114367971	163	-	ITPK1	protein_coding	77	72	55	57	94
ENSSSCG00000002457	E017	2.02203	0.0752688	12.4081	0.000427478	0.0072721	3.35361	0.0295721	-13.6592	7	114520657	114520793	137	-	ITPK1	protein_coding	6	4	1	0	0
ENSSSCG00000002461	E001	540.144	0.0458667	12.3398	0.000443393	0.00749163	33.1032	22.8617	-1.46917	7	114617508	114620863	3356	-	BTBD7	protein_coding	892	672	624	391	260
ENSSSCG00000002461	E008	54.3891	0.00517382	8.29313	0.00397954	0.0428085	10.811	11.3018	0.136223	7	114634626	114634769	144	-	BTBD7	protein_coding	46	39	59	67	62
ENSSSCG00000002461	E009	56.4971	0.00416908	27.0682	1.964e-07	8.83215e-06	10.1514	12.2978	0.589453	7	114639157	114639317	161	-	BTBD7	protein_coding	39	37	50	92	63
ENSSSCG00000002461	E011	59.2528	0.00295742	21.1178	4.31895e-06	0.000141876	10.7456	12.2313	0.399151	7	114646680	114646888	209	-	BTBD7	protein_coding	38	52	52	86	67
ENSSSCG00000002461	E013	187.526	0.0143352	10.5094	0.00118769	0.0167017	18.6902	19.8138	0.19999	7	114673750	114674829	1080	-	BTBD7	protein_coding	120	172	192	251	204
ENSSSCG00000002461	E014	50.6471	0.00397312	26.7022	2.37349e-07	1.04975e-05	9.56139	11.6988	0.61612	7	114675554	114675741	188	-	BTBD7	protein_coding	28	44	39	76	63
ENSSSCG00000002469	E001	5.19845	0.0390594	14.13	0.000170601	0.00342002	5.24845	2.29428	-2.40453	7	115304871	115305025	155	+	OTUB2	protein_coding	9	2	7	5	4
ENSSSCG00000002469	E002	8.60588	0.07813	10.0472	0.00152582	0.0204298	6.39654	3.15564	-2.06209	7	115317074	115317169	96	+	OTUB2	protein_coding	14	3	10	8	9
ENSSSCG00000002469	E007	84.8155	0.019329	11.5645	0.000672227	0.0105377	9.73345	13.4085	0.987712	7	115325202	115327054	1853	+	OTUB2	protein_coding	27	17	20	225	116
ENSSSCG00000002470	E004	162.541	0.00456617	18.6282	1.58855e-05	0.000448038	19.4176	16.194	-0.607917	7	115333933	115334008	76	-	DDX24	protein_coding	223	178	181	144	115
ENSSSCG00000002495	E013	69.192	0.0638241	29.6796	5.0969e-08	2.59213e-06	7.3064	16.7778	2.56835	7	116673854	116674903	1050	-	SYNE3	protein_coding	28	20	30	112	137
ENSSSCG00000002495	E014	63.9142	0.00833086	95.9771	1.16222e-22	3.05573e-20	8.12594	15.5943	2.0128	7	116678281	116680254	1974	-	SYNE3	protein_coding	12	27	58	127	87
ENSSSCG00000002495	E015	19.7914	0.00926641	40.1717	2.32598e-10	1.78862e-08	4.72244	8.91583	1.87673	7	116682367	116683027	661	-	SYNE3	protein_coding	3	8	21	33	31
ENSSSCG00000002495	E016	7.11063	0.020085	48.2621	3.72894e-12	3.65416e-10	1.1874	6.26723	4.82865	7	116683519	116683536	18	-	SYNE3	protein_coding	0	0	2	17	14
ENSSSCG00000002495	E019	166.355	0.00681079	14.5917	0.000133498	0.00278985	17.385	19.2073	0.336404	7	116689832	116689996	165	-	SYNE3	protein_coding	94	123	286	174	170
ENSSSCG00000002495	E021	125.731	0.00317451	9.26719	0.00233296	0.0284291	15.7625	16.4759	0.14467	7	116692137	116692309	173	-	SYNE3	protein_coding	71	118	212	118	123
ENSSSCG00000002495	E024	5.1661	0.0255524	9.29683	0.00229551	0.0280707	2.51683	4.52756	1.70495	7	116696911	116697367	457	-	SYNE3	protein_coding	2	4	3	8	8
ENSSSCG00000002495	E036	13.2675	0.0125114	20.5529	5.80069e-06	0.00018456	4.1783	7.10339	1.55607	7	116722804	116723158	355	-	SYNE3	protein_coding	5	4	16	20	20
ENSSSCG00000002502	E001	51.6418	0.0156809	53.4687	2.62745e-13	2.9228e-11	6.27021	13.4816	2.3154	7	117506302	117506538	237	-	ATG2B	protein_coding	12	18	14	103	96
ENSSSCG00000002502	E006	196.242	0.00226569	9.56865	0.00197928	0.0250296	18.56	20.5418	0.34916	7	117508020	117508326	307	-	ATG2B	protein_coding	136	126	190	283	240
ENSSSCG00000002504	E001	3.8863	0.052955	11.2932	0.000777933	0.0118724	5.10673	0.0129353	-17.2696	7	117609840	117609972	133	+	AK7	protein_coding	9	10	2	0	0
ENSSSCG00000002504	E002	5.40518	0.148473	10.4735	0.00121102	0.016961	6.01199	0.0129265	-17.7501	7	117616181	117616369	189	+	AK7	protein_coding	10	17	2	0	0
ENSSSCG00000002504	E005	3.88653	0.0368274	12.2845	0.000456726	0.00768151	5.10426	0.0129262	-17.2702	7	117619743	117619851	109	+	AK7	protein_coding	5	11	5	0	0
ENSSSCG00000002504	E018	7.10439	0.037431	17.8364	2.40731e-05	0.000642551	3.52997	4.10579	0.439331	7	117661209	117661429	221	+	AK7	protein_coding	5	3	2	4	19
ENSSSCG00000002504	E019	7.20368	0.0343181	15.809	7.00674e-05	0.00162034	3.53064	4.11451	0.444961	7	117665294	117665452	159	+	AK7	protein_coding	3	4	3	1	22
ENSSSCG00000002505	E008	379.854	0.00161063	15.9842	6.38749e-05	0.00149812	24.429	26.4577	0.303473	7	117695592	117695673	82	+	PAPOLA	protein_coding	417	392	406	425	304
ENSSSCG00000002505	E010	308.36	0.00303193	9.53965	0.0020108	0.0253453	22.5439	24.3483	0.282798	7	117697998	117698051	54	+	PAPOLA	protein_coding	365	317	308	309	275
ENSSSCG00000002505	E011	343.259	0.00146004	15.8991	6.68117e-05	0.0015567	23.4974	25.435	0.296241	7	117702801	117702912	112	+	PAPOLA	protein_coding	430	360	309	378	278
ENSSSCG00000002505	E012	327.191	0.00586899	8.59853	0.00336435	0.0376518	22.9263	25.1382	0.341736	7	117704133	117704222	90	+	PAPOLA	protein_coding	417	333	282	341	294
ENSSSCG00000002506	E022	28.7079	0.0192908	27.1824	1.85132e-07	8.37952e-06	2.04028	7.43221	3.7686	7	118020733	118020965	233	+	VRK1	protein_coding	2	0	0	71	59
ENSSSCG00000002506	E023	16.3969	0.0538177	10.8034	0.00101313	0.0147122	2.04002	5.61725	2.94326	7	118020966	118020982	17	+	VRK1	protein_coding	2	0	0	36	37
ENSSSCG00000002506	E024	43.1008	0.0177136	25.168	5.25465e-07	2.14729e-05	3.80651	8.97025	2.52305	7	118020983	118021362	380	+	VRK1	protein_coding	5	1	1	106	86
ENSSSCG00000002506	E025	13.9038	0.012205	11.2232	0.00080779	0.0122325	2.04049	5.2027	2.718	7	118021363	118021408	46	+	VRK1	protein_coding	0	1	1	41	22
ENSSSCG00000002506	E026	35.0927	0.014764	8.42088	0.00370936	0.0405558	5.17238	7.96642	1.27386	7	118021409	118021982	574	+	VRK1	protein_coding	5	5	3	82	68
ENSSSCG00000002508	E006	136.166	0.0894619	8.20767	0.00417138	0.0443129	19.6056	11.8198	-1.64043	7	120413140	120413412	273	-	SETD3	protein_coding	264	173	152	36	91
ENSSSCG00000002508	E007	113.93	0.116012	10.473	0.00121134	0.0169622	18.6153	9.69554	-2.06907	7	120413413	120413632	220	-	SETD3	protein_coding	228	141	153	19	64
ENSSSCG00000002508	E008	88.6598	0.0326437	15.6194	7.74553e-05	0.00176418	16.2051	9.8705	-1.55323	7	120413633	120413689	57	-	SETD3	protein_coding	151	105	123	32	56
ENSSSCG00000002508	E009	80.7215	0.0294105	14.0129	0.000181559	0.00360259	15.4003	9.76075	-1.42137	7	120413690	120413698	9	-	SETD3	protein_coding	123	94	121	31	55
ENSSSCG00000002508	E010	261.578	0.000815774	11.1079	0.000859608	0.0128635	23.1482	20.5417	-0.426848	7	120413699	120413862	164	-	SETD3	protein_coding	305	282	299	232	224
ENSSSCG00000002508	E018	8.7865	0.0136953	14.6909	0.000126658	0.00267013	3.08169	5.82062	1.85332	7	120423783	120424044	262	-	SETD3	protein_coding	3	5	4	15	15
ENSSSCG00000002508	E028	18.3949	0.0106359	75.9674	2.88394e-18	5.32044e-16	2.51788	9.24814	3.81356	7	120473922	120474616	695	-	SETD3	protein_coding	1	3	4	45	33
ENSSSCG00000002508	E029	11.2837	0.0942558	15.3403	8.97799e-05	0.00199638	2.66391	7.05927	2.8442	7	120474664	120475351	688	-	SETD3	protein_coding	5	0	4	29	16
ENSSSCG00000002508	E030	5.02012	0.0291601	10.0425	0.00152971	0.0204679	2.18012	4.52488	2.11882	7	120475352	120475457	106	-	SETD3	protein_coding	3	0	3	9	9
ENSSSCG00000002508	E031	11.0295	0.0629064	18.3332	1.85444e-05	0.000512519	2.66703	6.97724	2.80622	7	120475458	120475815	358	-	SETD3	protein_coding	4	1	4	30	14
ENSSSCG00000002508	E032	33.6461	0.0289593	58.2325	2.32905e-14	2.9433e-12	4.07281	12.0713	3.2319	7	120475816	120477841	2026	-	SETD3	protein_coding	7	10	4	86	52
ENSSSCG00000002508	E033	2.30999	0.0830884	9.59889	0.00194695	0.0247299	0.891108	3.36762	3.84409	7	120477842	120477954	113	-	SETD3	protein_coding	0	0	1	7	3
ENSSSCG00000002516	E013	394.129	0.0156707	23.0282	1.59647e-06	5.84197e-05	21.297	13.7173	-1.46377	7	121237039	121237158	120	-	WARS1	protein_coding	435	628	1031	26	36
ENSSSCG00000002523	E001	11.2273	0.00952772	9.12729	0.00251824	0.0301349	2.94094	6.18374	2.16675	AEMK02000452.1	1650035	1650041	7	-	CDC42BPB	protein_coding	16	20	17	4	3
ENSSSCG00000002523	E003	1.4757	0.253637	11.2721	0.000786799	0.0119806	0.699667	4.75361	5.54528	AEMK02000452.1	1657034	1657078	45	-	CDC42BPB	protein_coding	2	0	1	0	4
ENSSSCG00000002523	E011	109.338	0.00664829	10.9854	0.000918305	0.0135814	9.6171	5.241	-1.80043	AEMK02000452.1	1661826	1661970	145	-	CDC42BPB	protein_coding	213	216	162	3	2
ENSSSCG00000002523	E028	159.946	0.00206435	8.298	0.00396888	0.0427223	11.2438	14.3405	0.760869	AEMK02000452.1	1677709	1677953	245	-	CDC42BPB	protein_coding	254	309	260	13	28
ENSSSCG00000002525	E004	40.8318	0.0175956	8.03595	0.00458581	0.0475912	11.2969	8.21401	-0.964603	AEMK02000452.1	1574313	1574413	101	+	TRAF3	protein_coding	30	34	48	45	48
ENSSSCG00000002525	E005	2.83784	0.052194	10.0665	0.00150991	0.020257	0.0243482	3.11256	14.0036	AEMK02000452.1	1595454	1595467	14	+	TRAF3	protein_coding	0	0	0	7	6
ENSSSCG00000002525	E006	100.846	0.00526078	12.3488	0.000441268	0.00746397	16.3024	13.0984	-0.701117	AEMK02000452.1	1595752	1595997	246	+	TRAF3	protein_coding	68	90	92	108	141
ENSSSCG00000002525	E011	56.4647	0.00224674	15.7855	7.09444e-05	0.00163747	12.8299	9.77668	-0.835738	AEMK02000452.1	1610590	1610664	75	+	TRAF3	protein_coding	42	61	44	65	69
ENSSSCG00000002525	E014	182.067	0.00152298	11.9278	0.000553017	0.00898086	17.2615	19.1536	0.35054	AEMK02000452.1	1620737	1620911	175	+	TRAF3	protein_coding	76	105	104	280	310
ENSSSCG00000002525	E015	531.051	0.00397627	15.2376	9.47981e-05	0.00209327	26.5719	29.1181	0.363519	AEMK02000452.1	1621752	1622860	1109	+	TRAF3	protein_coding	214	354	257	811	911
ENSSSCG00000002528	E030	52.5993	0.00224916	10.832	0.000997609	0.0145312	9.66671	6.76588	-1.06532	AEMK02000452.1	1253645	1253794	150	+	TECPR2	protein_coding	76	91	98	8	11
ENSSSCG00000002530	E005	532.891	0.00182296	14.9277	0.000111708	0.00240518	26.9408	28.9108	0.280815	AEMK02000452.1	1148471	1148597	127	-	CINP	protein_coding	845	588	654	383	318
ENSSSCG00000002530	E009	66.3935	0.0515009	28.2255	1.07974e-07	5.13395e-06	12.7149	4.6398	-3.01385	AEMK02000452.1	1153821	1154103	283	-	CINP	protein_coding	91	103	157	7	5
ENSSSCG00000002533	E004	7.58789	0.0412807	16.5119	4.83462e-05	0.00117613	1.74808	5.36884	3.25714	AEMK02000452.1	1025718	1025810	93	+	WDR20	protein_coding	0	1	2	23	10
ENSSSCG00000002535	E004	7316.49	0.000321189	20.3429	6.47339e-06	0.0002028	58.8312	59.7892	0.111666	AEMK02000452.1	918279	918463	185	-	HSP90AA1	protein_coding	8789	6815	7774	6309	7541
ENSSSCG00000002535	E009	7233.52	0.00521899	11.6992	0.000625278	0.00991489	57.5671	61.0949	0.411224	AEMK02000452.1	920312	920632	321	-	HSP90AA1	protein_coding	7609	6301	7197	6154	9080
ENSSSCG00000002535	E016	395.244	0.0111909	22.0449	2.66352e-06	9.20677e-05	27.9811	21.2453	-1.03074	AEMK02000452.1	922392	922408	17	-	HSP90AA1	protein_coding	491	542	602	208	232
ENSSSCG00000002535	E017	284.729	0.0137626	14.7985	0.000119633	0.0025472	24.6124	18.8854	-0.943906	AEMK02000452.1	922409	922475	67	-	HSP90AA1	protein_coding	337	399	423	151	180
ENSSSCG00000002540	E005	133.174	0.0140375	21.8886	2.88949e-06	9.88813e-05	13.2659	18.6789	1.11478	AEMK02000452.1	661811	661876	66	+	PPP2R5C	protein_coding	53	70	75	267	181
ENSSSCG00000002540	E010	1.75577	0.0787957	8.3344	0.00389014	0.0420698	0.0229457	2.736	13.8011	AEMK02000452.1	745136	745138	3	+	PPP2R5C	protein_coding	0	0	0	4	4
ENSSSCG00000002540	E011	1.75577	0.0787957	8.3344	0.00389014	0.0420698	0.0229457	2.736	13.8011	AEMK02000452.1	745139	745190	52	+	PPP2R5C	protein_coding	0	0	0	4	4
ENSSSCG00000002540	E014	281.122	0.000854448	9.19369	0.00242851	0.0293045	23.7906	21.7351	-0.327981	AEMK02000452.1	764826	764936	111	+	PPP2R5C	protein_coding	299	242	235	366	276
ENSSSCG00000002540	E016	212.428	0.000873662	16.4381	5.02657e-05	0.00121562	21.6748	18.9842	-0.461849	AEMK02000452.1	766677	766807	131	+	PPP2R5C	protein_coding	226	193	195	271	192
ENSSSCG00000002540	E020	601.172	0.00307708	9.53849	0.00201207	0.0253542	28.9885	30.9648	0.272524	AEMK02000452.1	780716	780886	171	+	PPP2R5C	protein_coding	437	440	440	880	771
ENSSSCG00000002540	E021	533.463	0.00510515	13.0849	0.00029769	0.00541514	27.1107	30.1368	0.426383	AEMK02000452.1	781847	781974	128	+	PPP2R5C	protein_coding	388	347	360	772	750
ENSSSCG00000002540	E022	414.335	0.0021299	22.0626	2.63897e-06	9.12342e-05	24.6841	27.5367	0.420965	AEMK02000452.1	783933	784028	96	+	PPP2R5C	protein_coding	324	248	282	642	544
ENSSSCG00000002540	E023	245.892	0.00094268	17.0415	3.65722e-05	0.000924688	20.2797	22.414	0.354597	AEMK02000452.1	784029	784034	6	+	PPP2R5C	protein_coding	204	156	162	391	302
ENSSSCG00000002540	E024	13.2881	0.182521	8.67675	0.00322296	0.0364067	2.79976	7.03422	2.6896	AEMK02000452.1	784198	784228	31	+	PPP2R5C	protein_coding	2	6	0	37	18
ENSSSCG00000002540	E025	368.332	0.00085826	19.0927	1.24523e-05	0.000362609	24.0144	26.0817	0.311947	AEMK02000452.1	785269	785341	73	+	PPP2R5C	protein_coding	296	242	257	556	468
ENSSSCG00000002540	E026	97.149	0.00580085	14.5584	0.000135882	0.00283314	16.2072	12.6742	-0.785064	AEMK02000452.1	789819	789935	117	+	PPP2R5C	protein_coding	94	107	108	97	89
ENSSSCG00000002540	E028	50.3419	0.00759038	40.5978	1.87019e-10	1.45753e-08	13.2703	7.63719	-1.68224	AEMK02000452.1	796924	797055	132	+	PPP2R5C	protein_coding	76	71	51	31	33
ENSSSCG00000002540	E029	763.948	0.0080453	65.7627	5.08607e-16	7.5558e-14	37.1581	27.346	-1.31774	AEMK02000452.1	797056	799603	2548	+	PPP2R5C	protein_coding	1118	900	773	612	550
ENSSSCG00000002544	E009	104.235	0.00147765	17.0845	3.57528e-05	0.000906683	15.7576	13.1092	-0.587576	AEMK02000452.1	2243559	2244060	502	-	PPP1R13B	protein_coding	56	59	62	166	162
ENSSSCG00000002544	E017	41.2007	0.00987889	9.75332	0.00178999	0.0231627	6.72279	9.48468	1.02672	AEMK02000452.1	2290736	2290855	120	-	PPP1R13B	protein_coding	8	11	10	93	72
ENSSSCG00000002546	E004	11.4562	0.00927333	15.1607	9.87348e-05	0.00216715	5.73201	3.39505	-1.52733	AEMK02000452.1	2219147	2219159	13	-	XRCC3	protein_coding	22	14	17	2	6
ENSSSCG00000002546	E005	13.2535	0.0127051	19.1005	1.24011e-05	0.000361364	6.23778	3.39589	-1.77515	AEMK02000452.1	2219160	2219181	22	-	XRCC3	protein_coding	31	14	18	2	6
ENSSSCG00000002546	E008	11.6302	0.0107983	8.81023	0.00299546	0.034421	5.57209	3.97782	-0.983977	AEMK02000452.1	2224060	2224272	213	-	XRCC3	protein_coding	22	16	12	3	8
ENSSSCG00000002547	E008	20.4598	0.010394	124.63	6.13193e-29	2.37353e-26	1.19432	10.5399	6.36572	AEMK02000452.1	2162338	2162513	176	+	KLC1	protein_coding	2	0	0	49	43
ENSSSCG00000002547	E009	15.186	0.0194865	88.3984	5.35154e-21	1.24426e-18	0.844675	9.1832	6.94807	AEMK02000452.1	2164010	2164122	113	+	KLC1	protein_coding	1	0	0	39	30
ENSSSCG00000002547	E012	684.278	0.000736397	25.0581	5.563e-07	2.26312e-05	32.066	30.1125	-0.26514	AEMK02000452.1	2184377	2184607	231	+	KLC1	protein_coding	769	814	822	546	569
ENSSSCG00000002547	E013	396.024	0.000715565	61.0576	5.54295e-15	7.47965e-13	27.1193	23.2989	-0.574987	AEMK02000452.1	2186063	2186141	79	+	KLC1	protein_coding	483	510	501	266	293
ENSSSCG00000002547	E014	439.617	0.000758073	77.5873	1.26984e-18	2.40857e-16	28.3157	23.9758	-0.640577	AEMK02000452.1	2186627	2186852	226	+	KLC1	protein_coding	574	528	581	273	328
ENSSSCG00000002547	E025	720.692	0.00122617	11.2127	0.000812381	0.0122887	32.3805	31.0813	-0.174822	AEMK02000452.1	2201474	2201608	135	+	KLC1	protein_coding	844	769	865	562	657
ENSSSCG00000002547	E027	118.195	0.00237025	59.067	1.52393e-14	1.96748e-12	12.8292	18.7346	1.22997	AEMK02000452.1	2206216	2206266	51	+	KLC1	protein_coding	78	96	77	157	171
ENSSSCG00000002547	E028	59.4227	0.00270658	15.5812	7.9037e-05	0.00179297	10.0142	13.1563	0.84173	AEMK02000452.1	2206935	2206940	6	+	KLC1	protein_coding	45	53	50	78	70
ENSSSCG00000002547	E031	46.4859	0.00305145	35.852	2.12891e-09	1.39146e-07	8.01143	12.612	1.38032	AEMK02000452.1	2212602	2212602	1	+	KLC1	protein_coding	30	28	35	70	65
ENSSSCG00000002547	E032	64.1792	0.00807403	30.3185	3.66618e-08	1.91482e-06	9.40739	14.5934	1.35967	AEMK02000452.1	2212603	2212668	66	+	KLC1	protein_coding	44	34	52	101	85
ENSSSCG00000002547	E033	167.862	0.00501583	21.9684	2.7717e-06	9.54886e-05	16.1407	20.7141	0.843013	AEMK02000452.1	2214212	2215249	1038	+	KLC1	protein_coding	149	151	117	209	208
ENSSSCG00000002547	E034	507.031	0.011864	20.4511	6.11751e-06	0.00019304	24.9413	31.9138	0.988384	AEMK02000452.1	2215250	2217727	2478	+	KLC1	protein_coding	459	363	374	746	582
ENSSSCG00000002558	E012	72.0631	0.00302616	9.2455	0.00236075	0.0286984	11.1712	8.77991	-0.730759	AEMK02000452.1	3120817	3121541	725	+	CEP170B	protein_coding	88	120	146	8	25
ENSSSCG00000002558	E016	162.722	0.00894664	8.76601	0.00306897	0.0350632	16.0919	13.6931	-0.518638	AEMK02000452.1	3122442	3124121	1680	+	CEP170B	protein_coding	225	243	320	15	69
ENSSSCG00000002559	E001	45.5055	0.0249374	10.613	0.00112295	0.0159761	7.95452	11.9849	1.24292	AEMK02000452.1	3182839	3187556	4718	-	CDCA4	protein_coding	79	39	54	24	40
ENSSSCG00000002559	E002	110.935	0.00324418	32.2888	1.32878e-08	7.58245e-07	13.6058	11.758	-0.456049	AEMK02000452.1	3187557	3188615	1059	-	CDCA4	protein_coding	222	141	172	30	32
ENSSSCG00000002559	E004	10.9512	0.0097187	14.1578	0.000168102	0.00337758	4.71427	1.54727	-3.22961	AEMK02000452.1	3196083	3196125	43	-	CDCA4	protein_coding	23	15	21	0	1
ENSSSCG00000002620	E001	3.96043	0.978849	13.7863	0.000204823	0.00398479	0.0085399	10.5115	20.6141	7	46239230	46241721	2492	+	EFHC1	protein_coding	0	0	0	1	16
ENSSSCG00000002622	E002	128.364	0.0026151	8.88099	0.00288155	0.0333874	15.9621	14.1604	-0.385707	7	46511946	46512030	85	+	TMEM14A	protein_coding	163	182	204	68	61
ENSSSCG00000002627	E008	79.7856	0.00784486	10.7261	0.00105635	0.0152161	11.664	8.75276	-0.873009	7	46645647	46645698	52	-	GSTA4	protein_coding	155	132	113	27	5
ENSSSCG00000002627	E011	1.96588	0.127675	9.54826	0.00200139	0.0252374	1.04464	4.12646	3.97585	7	46655289	46655325	37	-	GSTA4	protein_coding	2	0	1	7	0
ENSSSCG00000002628	E009	77.2639	0.0019635	8.33929	0.00387967	0.0419804	12.2305	13.5992	0.33239	7	46671729	46672040	312	-	CILK1	protein_coding	59	46	60	136	83
ENSSSCG00000002629	E001	28.5825	0.00985672	20.4641	6.07607e-06	0.000191993	9.49902	5.77936	-1.47648	7	46723680	46723796	117	+	FBXO9	protein_coding	38	42	41	11	18
ENSSSCG00000002633	E002	280.828	0.00904156	35.0623	3.19317e-09	2.02317e-07	24.5589	18.5872	-0.989851	6	86823	89944	3122	-	GAS8	protein_coding	418	383	345	98	219
ENSSSCG00000002633	E007	66.247	0.00629681	13.0154	0.000308944	0.00558375	10.8436	13.4064	0.65846	6	96912	96998	87	-	GAS8	protein_coding	70	53	52	52	101
ENSSSCG00000002633	E014	19.3406	0.00906605	9.47481	0.00208313	0.0260777	5.62537	7.81386	0.970328	6	105449	105883	435	-	GAS8	protein_coding	12	19	14	14	35
ENSSSCG00000002635	E003	51.7697	0.00670996	14.1198	0.000171528	0.00343652	5.90179	10.19	1.62772	6	213819	213846	28	-	SPIRE2	protein_coding	71	62	134	9	7
ENSSSCG00000002635	E006	48.3546	0.00257808	10.038	0.00153346	0.0205079	5.90709	0.0646652	-13.053	6	222117	222238	122	-	SPIRE2	protein_coding	85	63	119	0	0
ENSSSCG00000002637	E004	8.77524	0.0140778	8.28045	0.00400742	0.0429977	3.86155	0.0523052	-12.4234	6	117015	117155	141	+	DBNDD1	protein_coding	27	14	7	0	0
ENSSSCG00000002640	E007	20.1845	0.0600311	14.1976	0.000164583	0.00331899	4.51781	9.26337	2.12106	6	147240	148200	961	-	DEF8	protein_coding	5	11	14	41	27
ENSSSCG00000002640	E012	66.9759	0.00340102	14.0326	0.000179671	0.00357227	12.9019	10.3421	-0.682513	6	150681	150808	128	-	DEF8	protein_coding	57	92	115	37	48
ENSSSCG00000002645	E001	60.9907	0.00664097	14.7738	0.000121205	0.00257543	12.3862	9.16299	-0.921623	6	869244	869448	205	+	GALNS	protein_coding	89	59	113	19	42
ENSSSCG00000002645	E002	159.278	0.00362099	8.92349	0.00281526	0.0328212	18.2232	16.1722	-0.396338	6	875724	875847	124	+	GALNS	protein_coding	170	160	289	50	157
ENSSSCG00000002645	E004	170.557	0.0100545	8.67326	0.00322913	0.0364607	19.0196	16.1295	-0.550052	6	876991	877205	215	+	GALNS	protein_coding	162	177	347	52	152
ENSSSCG00000002645	E008	176.694	0.000829854	25.1431	5.32294e-07	2.17222e-05	19.3506	16.2801	-0.578684	6	879232	879371	140	+	GALNS	protein_coding	198	179	335	68	144
ENSSSCG00000002645	E012	232.472	0.00173616	17.3068	3.18039e-05	0.000821212	19.5141	22.3814	0.482555	6	885015	885136	122	+	GALNS	protein_coding	223	179	325	153	296
ENSSSCG00000002645	E013	252.738	0.00283487	14.4269	0.000145709	0.00300093	20.1998	23.1637	0.487829	6	886994	887111	118	+	GALNS	protein_coding	238	208	344	169	319
ENSSSCG00000002646	E001	361.715	0.0171493	9.64207	0.00190171	0.0242777	22.0241	27.8437	0.882936	6	863805	865497	1693	-	TRAPPC2L	protein_coding	282	299	191	443	552
ENSSSCG00000002646	E003	367.168	0.00147745	17.0368	3.6663e-05	0.00092654	25.7012	24.5387	-0.175082	6	866379	866458	80	-	TRAPPC2L	protein_coding	453	371	328	386	332
ENSSSCG00000002646	E004	438.192	0.0014833	19.5693	9.70138e-06	0.000290933	27.4443	26.2409	-0.17494	6	866589	866676	88	-	TRAPPC2L	protein_coding	543	424	408	446	410
ENSSSCG00000002646	E005	25.8122	0.0362578	20.4733	6.04673e-06	0.000191268	4.71916	10.1112	2.25884	6	866998	867016	19	-	TRAPPC2L	protein_coding	8	15	5	55	40
ENSSSCG00000002646	E006	23.8864	0.059073	15.3283	9.03506e-05	0.00200694	4.4661	9.78651	2.32061	6	867018	867022	5	-	TRAPPC2L	protein_coding	7	14	4	54	35
ENSSSCG00000002646	E007	267.889	0.00117733	14.3947	0.000148221	0.00304306	22.7255	21.699	-0.16621	6	867611	867612	2	-	TRAPPC2L	protein_coding	313	266	260	285	241
ENSSSCG00000002646	E009	208.576	0.0186433	35.1833	3.00083e-09	1.90998e-07	14.738	24.3319	1.71902	6	868419	868969	551	-	TRAPPC2L	protein_coding	102	85	117	399	306
ENSSSCG00000002646	E010	131.346	0.00209292	67.6869	1.91635e-16	2.9671e-14	18.4065	13.6156	-0.98297	6	869150	869207	58	-	TRAPPC2L	protein_coding	172	182	149	90	89
ENSSSCG00000002652	E002	29.5841	0.195564	21.2897	3.94852e-06	0.000131004	2.45693	11.2904	4.49162	6	1617666	1617863	198	+	KLHDC4	protein_coding	6	0	1	64	65
ENSSSCG00000002652	E003	42.3075	0.0636571	64.1063	1.17884e-15	1.70522e-13	2.08025	13.4722	5.52313	6	1617864	1618075	212	+	KLHDC4	protein_coding	3	0	2	112	79
ENSSSCG00000002652	E004	49.5735	0.0347395	111.569	4.44171e-26	1.46207e-23	1.61347	14.5419	6.5003	6	1618076	1618257	182	+	KLHDC4	protein_coding	0	1	2	124	101
ENSSSCG00000002652	E005	29.5785	0.0337293	85.9117	1.88157e-20	4.19285e-18	1.31735	11.4613	6.33955	6	1620888	1620949	62	+	KLHDC4	protein_coding	0	0	2	73	61
ENSSSCG00000002652	E007	99.5539	0.00153586	16.5546	4.7268e-05	0.00115435	15.6748	13.3529	-0.512495	6	1627135	1627233	99	+	KLHDC4	protein_coding	106	109	106	90	96
ENSSSCG00000002653	E005	26.9668	0.0069073	15.7866	7.09016e-05	0.00163666	6.21346	0.0508144	-13.8972	6	1730665	1731245	581	-	ENSSSCG00000002653	protein_coding	26	75	45	0	0
ENSSSCG00000002653	E007	23.2684	0.0461959	10.5315	0.00117355	0.0165407	5.79432	0.0508142	-13.6919	6	1766178	1766849	672	-	ENSSSCG00000002653	protein_coding	12	67	47	0	0
ENSSSCG00000002654	E002	73.234	0.00645622	8.21343	0.00415815	0.0442156	13.5678	11.2897	-0.572526	6	1962065	1962136	72	+	FBXO31	protein_coding	71	87	107	60	54
ENSSSCG00000002654	E004	13.0782	0.0683772	30.1592	3.97985e-08	2.06267e-06	1.95142	8.05657	4.13737	6	1978197	1978461	265	+	FBXO31	protein_coding	2	0	3	39	18
ENSSSCG00000002655	E001	13.4569	0.114085	10.3885	0.00126804	0.0176135	3.51216	8.07697	2.44279	6	1915387	1919396	4010	-	MAP1LC3B	protein_coding	7	4	10	14	29
ENSSSCG00000002655	E005	6.75418	0.0620544	31.4439	2.05285e-08	1.13127e-06	1.33426	6.51155	4.6046	6	1922305	1922310	6	-	MAP1LC3B	protein_coding	1	1	1	12	16
ENSSSCG00000002655	E006	5.8457	0.0430916	31.0376	2.53079e-08	1.37009e-06	1.33424	6.02824	4.37754	6	1922315	1922315	1	-	MAP1LC3B	protein_coding	1	1	1	11	13
ENSSSCG00000002655	E010	28.3917	0.00411025	40.0305	2.50024e-10	1.9136e-08	9.05119	3.90527	-2.47558	6	1941041	1941046	6	-	MAP1LC3B	protein_coding	50	43	51	6	4
ENSSSCG00000002655	E011	17.6285	0.00726791	36.5676	1.47465e-09	9.873e-08	7.32925	2.14496	-3.58249	6	1941047	1941069	23	-	MAP1LC3B	protein_coding	32	31	30	2	1
ENSSSCG00000002656	E003	28.2834	0.0040117	12.6679	0.000371982	0.00650975	8.62387	6.44688	-0.864151	6	1890632	1890705	74	+	ZCCHC14	protein_coding	35	31	54	17	13
ENSSSCG00000002664	E003	622.662	0.00580792	9.91733	0.00163729	0.0215891	28.7693	31.5407	0.381239	6	3246865	3247889	1025	-	GSE1	protein_coding	449	460	328	909	896
ENSSSCG00000002664	E004	149.082	0.00326756	11.8639	0.00057234	0.00923269	15.76	18.4409	0.520617	6	3248795	3248898	104	-	GSE1	protein_coding	96	101	82	242	207
ENSSSCG00000002664	E005	250.019	0.0012313	9.11162	0.00253991	0.0303352	20.4486	22.3499	0.315348	6	3251290	3251565	276	-	GSE1	protein_coding	166	191	155	372	342
ENSSSCG00000002664	E010	81.3806	0.0110224	16.91	3.91945e-05	0.000981537	15.3167	11.3606	-0.940527	6	3257587	3258200	614	-	GSE1	protein_coding	95	79	88	67	85
ENSSSCG00000002664	E011	63.6301	0.0150238	35.2791	2.85688e-09	1.83007e-07	14.7878	8.7278	-1.62768	6	3260594	3260918	325	-	GSE1	protein_coding	78	81	83	32	55
ENSSSCG00000002664	E016	45.9921	0.00272988	70.1971	5.36653e-17	8.68879e-15	13.0224	7.08081	-1.8474	6	3268645	3268842	198	-	GSE1	protein_coding	55	68	60	29	28
ENSSSCG00000002664	E017	21.5005	0.00721882	16.0346	6.21967e-05	0.00146451	8.60474	5.57148	-1.28651	6	3268843	3268844	2	-	GSE1	protein_coding	24	31	21	22	13
ENSSSCG00000002664	E018	31.8487	0.00829114	25.5189	4.38075e-07	1.82298e-05	10.5759	6.50347	-1.45523	6	3279076	3279294	219	-	GSE1	protein_coding	35	49	33	30	18
ENSSSCG00000002664	E021	90.2074	0.0309508	49.1092	2.42104e-12	2.4306e-10	7.17149	16.9557	2.65845	6	3348482	3349122	641	-	GSE1	protein_coding	12	26	14	220	152
ENSSSCG00000002669	E017	21.6993	0.0215925	12.5676	0.000392487	0.00680422	3.75273	7.43674	2.00455	6	3916667	3916767	101	-	CRISPLD2	protein_coding	12	15	84	1	7
ENSSSCG00000002670	E005	194.459	0.00100779	15.6797	7.50234e-05	0.00171589	18.099	20.595	0.443152	6	3990116	3990293	178	-	USP10	protein_coding	237	195	231	184	154
ENSSSCG00000002670	E011	402.46	0.00120238	41.798	1.01207e-10	8.2249e-09	26.3748	22.7305	-0.556608	6	4003874	4004935	1062	-	USP10	protein_coding	629	494	569	225	206
ENSSSCG00000002672	E005	42.7567	0.0161383	12.3678	0.000436802	0.00740116	10.1408	6.79244	-1.19892	6	4218168	4218596	429	+	MEAK7	protein_coding	84	67	50	19	9
ENSSSCG00000002672	E006	302.372	0.00212044	9.99537	0.00156934	0.0208948	22.1002	23.2263	0.180103	6	4222941	4228567	5627	+	MEAK7	protein_coding	447	342	375	287	135
ENSSSCG00000002682	E002	66.5207	0.0587619	7.94223	0.00482944	0.0494365	13.3223	8.61328	-1.3356	6	4503574	4503674	101	+	MBTPS1	protein_coding	82	96	120	15	39
ENSSSCG00000002682	E003	6.40298	0.0842105	14.7831	0.000120609	0.00256487	1.97712	5.81908	3.13741	6	4505690	4505995	306	+	MBTPS1	protein_coding	3	1	2	18	7
ENSSSCG00000002688	E001	297.079	0.00315811	21.2938	3.94008e-06	0.000130745	8.87021	14.2689	1.46486	6	6433153	6434301	1149	-	PLCG2	protein_coding	3	8	4	878	490
ENSSSCG00000002688	E002	789.554	0.00333183	20.6027	5.65171e-06	0.000180301	17.316	21.6566	0.768568	6	6434453	6437447	2995	-	PLCG2	protein_coding	10	36	18	2313	1301
ENSSSCG00000002688	E024	76.6808	0.0129003	9.35967	0.00221812	0.0273306	11.0926	7.33695	-1.2446	6	6503570	6503688	119	-	PLCG2	protein_coding	4	10	10	185	147
ENSSSCG00000002689	E020	5.63809	0.0513243	12.3792	0.000434139	0.00736623	1.84612	4.90888	2.83743	6	6705798	6706377	580	-	CMIP	protein_coding	2	1	1	16	7
ENSSSCG00000002690	E001	67.4303	0.002877	9.22769	0.00238383	0.0289122	13.1525	11.304	-0.470687	6	6933503	6934537	1035	-	GAN	protein_coding	43	62	75	74	83
ENSSSCG00000002690	E012	23.455	0.00829906	11.6669	0.000636216	0.0100623	5.57011	8.2578	1.16409	6	6958605	6958719	115	-	GAN	protein_coding	10	8	12	33	48
ENSSSCG00000002697	E001	6.38077	0.0702073	22.6055	1.98913e-06	7.10223e-05	2.17567	6.89702	3.36136	6	10158688	10161960	3273	-	NUDT7	protein_coding	7	1	10	4	10
ENSSSCG00000002700	E002	3.52482	0.0398645	11.0663	0.000879102	0.0131027	3.83272	2.17592	-1.64101	6	10701194	10701277	84	-	ENSSSCG00000002700	protein_coding	1	4	6	4	3
ENSSSCG00000002703	E006	1.31683	0.108139	9.80036	0.00174478	0.0226976	0.0252575	2.82314	13.6149	6	12057446	12057448	3	-	TERF2IP	protein_coding	0	0	0	3	3
ENSSSCG00000002706	E011	10.8455	0.0136832	9.89895	0.00165373	0.0217592	5.0668	3.52914	-1.0535	6	12099837	12099923	87	+	ADAT1	protein_coding	20	15	16	3	4
ENSSSCG00000002706	E012	45.8354	0.0885849	21.5279	3.48725e-06	0.000117245	6.32229	15.1041	2.65331	6	12102803	12103498	696	+	ADAT1	protein_coding	32	24	24	99	47
ENSSSCG00000002707	E001	4.33717	0.0385217	8.34373	0.0038702	0.0419061	2.0512	4.38753	2.20526	6	12107422	12108076	655	-	GABARAPL2	protein_coding	1	4	1	10	5
ENSSSCG00000002707	E006	14.4181	0.0110418	18.8794	1.39248e-05	0.000400245	4.16807	7.60927	1.76732	6	12130349	12130881	533	-	GABARAPL2	protein_coding	10	6	9	30	16
ENSSSCG00000002712	E005	11.1054	0.0211289	15.0716	0.000103508	0.00225558	5.99167	2.83538	-2.17987	6	12549495	12549636	142	+	LDHD	protein_coding	27	13	14	4	2
ENSSSCG00000002712	E014	26.8257	0.0162867	9.47549	0.00208235	0.0260695	6.84362	9.09085	0.846234	6	12551577	12553612	2036	+	LDHD	protein_coding	49	7	15	33	31
ENSSSCG00000002712	E015	9.63556	0.0172387	27.8547	1.30776e-07	6.12617e-06	2.7253	6.78324	2.66025	6	12554145	12555648	1504	+	LDHD	protein_coding	4	3	4	19	16
ENSSSCG00000002722	E020	21.7605	0.0226008	12.4905	0.00040903	0.00702574	5.66013	8.94986	1.35823	6	13353902	13353957	56	+	DDX19B	protein_coding	17	15	20	43	15
ENSSSCG00000002722	E021	40.9401	0.00359654	16.49	4.89065e-05	0.00118812	8.40757	11.1367	0.8511	6	13353958	13354093	136	+	DDX19B	protein_coding	35	37	45	57	34
ENSSSCG00000002723	E003	25.0504	0.0637292	42.891	5.7877e-11	4.87412e-09	4.07739	13.6812	3.6207	6	13299678	13299717	40	-	AARS1	protein_coding	25	18	13	30	37
ENSSSCG00000002723	E004	36.7571	0.00630444	103.176	3.06617e-24	8.97614e-22	5.68763	14.4385	2.81971	6	13299736	13299758	23	-	AARS1	protein_coding	37	36	37	38	38
ENSSSCG00000002723	E018	33.4827	0.00730194	114.281	1.13106e-26	3.86935e-24	5.23445	14.4975	3.07605	6	13309509	13309524	16	-	AARS1	protein_coding	22	28	43	49	28
ENSSSCG00000002723	E024	590.427	0.00524272	8.7077	0.00316868	0.0359262	25.3737	22.3302	-0.472494	6	13317760	13317925	166	-	AARS1	protein_coding	753	993	1241	118	93
ENSSSCG00000002723	E026	6.97504	0.0402689	36.9328	1.22275e-09	8.32511e-08	2.04414	7.70752	3.87122	6	13318775	13318877	103	-	AARS1	protein_coding	7	4	3	9	11
ENSSSCG00000002738	E006	5.03492	0.0322426	11.7096	0.00062179	0.00987403	2.08668	4.72751	2.37335	6	14480223	14480395	173	-	ZNF23	protein_coding	3	1	2	9	9
ENSSSCG00000002739	E005	13.4163	0.0109895	11.0199	0.000901372	0.0133726	4.50778	6.34152	0.999832	6	14646293	14646423	131	-	PHLPP2	protein_coding	7	4	10	23	21
ENSSSCG00000002739	E006	15.8796	0.00753748	13.4269	0.000248037	0.00465941	4.91523	6.87826	0.987029	6	14646640	14646802	163	-	PHLPP2	protein_coding	8	8	9	29	23
ENSSSCG00000002740	E002	147.895	0.00123099	23.8946	1.01758e-06	3.90862e-05	16.0283	18.8652	0.542836	6	14725616	14725714	99	-	AP1G1	protein_coding	137	139	143	183	145
ENSSSCG00000002740	E003	172.606	0.0018486	20.1949	6.99409e-06	0.000217127	17.2596	19.9804	0.496402	6	14729467	14729627	161	-	AP1G1	protein_coding	152	171	173	205	171
ENSSSCG00000002740	E015	70.1839	0.00549165	14.9961	0.000107733	0.00233304	13.5165	10.0707	-0.90974	6	14754391	14754489	99	-	AP1G1	protein_coding	96	87	104	44	38
ENSSSCG00000002741	E002	95.2745	0.0139938	8.14165	0.00432598	0.0455231	12.858	15.6086	0.617386	6	14850263	14851220	958	-	ZNF821	protein_coding	105	92	113	66	108
ENSSSCG00000002741	E003	24.9539	0.0064974	15.2493	9.42128e-05	0.00208254	8.07392	5.27425	-1.25676	6	14851945	14852111	167	-	ZNF821	protein_coding	38	33	45	12	6
ENSSSCG00000002743	E006	9.32137	0.104501	8.19455	0.00420164	0.0445533	2.8991	6.48481	2.34833	6	14895875	14896035	161	+	IST1	protein_coding	5	2	5	27	7
ENSSSCG00000002743	E007	12.8991	0.0145768	24.5028	7.42004e-07	2.93407e-05	3.5505	7.44187	2.16755	6	14896036	14896083	48	+	IST1	protein_coding	6	3	9	22	22
ENSSSCG00000002743	E017	980.218	0.00101884	10.173	0.00142513	0.0193443	34.7054	36.0394	0.172354	6	14909797	14910670	874	+	IST1	protein_coding	1140	968	990	1066	841
ENSSSCG00000002743	E018	49.7253	0.00348945	26.1939	3.08791e-07	1.32943e-05	11.8223	7.8408	-1.24351	6	14910671	14910678	8	+	IST1	protein_coding	71	69	73	21	28
ENSSSCG00000002743	E019	38.5404	0.0585575	10.4825	0.0012051	0.0168964	10.7949	6.11709	-1.69828	6	14910679	14910683	5	+	IST1	protein_coding	62	47	67	8	21
ENSSSCG00000002743	E020	170.35	0.0466449	31.2448	2.27453e-08	1.2449e-06	21.4798	10.3535	-2.36618	6	14910684	14911311	628	+	IST1	protein_coding	273	255	301	29	57
ENSSSCG00000002748	E002	33.9541	0.0374355	22.8445	1.75651e-06	6.36196e-05	12.3537	6.24494	-2.05352	6	14999942	15000025	84	+	DHX38	protein_coding	18	38	41	38	36
ENSSSCG00000002748	E005	141.953	0.00223093	12.9422	0.000321265	0.00577151	17.5383	14.9829	-0.515592	6	15002435	15002539	105	+	DHX38	protein_coding	55	71	86	215	253
ENSSSCG00000002753	E002	59.2605	0.0216323	11.471	0.000706893	0.0109717	12.5873	8.95318	-1.04151	6	17233883	17234023	141	+	NOB1	protein_coding	81	74	94	28	35
ENSSSCG00000002753	E008	221.06	0.00128466	9.83105	0.00171591	0.0223898	21.005	19.3945	-0.277433	6	17239572	17239669	98	+	NOB1	protein_coding	345	222	233	192	154
ENSSSCG00000002755	E001	17.8736	0.0085897	27.0294	2.0038e-07	8.99953e-06	8.7896	4.60094	-1.90998	6	17313413	17313419	7	-	NFAT5	protein_coding	28	11	24	18	12
ENSSSCG00000002755	E002	139.695	0.0238167	36.138	1.83832e-09	1.21367e-07	21.3782	13.0892	-1.62498	6	17313420	17314664	1245	-	NFAT5	protein_coding	217	109	127	128	133
ENSSSCG00000002755	E003	32.8307	0.0125361	15.6087	7.78947e-05	0.00177168	10.7421	6.99041	-1.28958	6	17315379	17315622	244	-	NFAT5	protein_coding	47	20	29	33	37
ENSSSCG00000002755	E004	174.943	0.0031078	66.7511	3.08049e-16	4.68284e-14	21.6941	16.061	-1.02263	6	17316576	17319075	2500	-	NFAT5	protein_coding	183	121	165	244	170
ENSSSCG00000002755	E008	65.7542	0.00261385	68.2492	1.44087e-16	2.26617e-14	7.47441	13.1283	1.71243	6	17352018	17352190	173	-	NFAT5	protein_coding	17	10	18	143	121
ENSSSCG00000002755	E009	62.4284	0.0271126	30.6124	3.15075e-08	1.67194e-06	6.78495	12.9438	1.95466	6	17354172	17354362	191	-	NFAT5	protein_coding	12	6	19	157	101
ENSSSCG00000002755	E010	63.4357	0.00417313	100.887	9.73889e-24	2.75459e-21	5.71576	13.2572	2.53466	6	17356658	17356850	193	-	NFAT5	protein_coding	6	6	14	152	118
ENSSSCG00000002755	E011	107.168	0.0412926	41.9469	9.37871e-11	7.66063e-09	7.39791	16.7451	2.525	6	17362416	17362974	559	-	NFAT5	protein_coding	9	17	18	244	210
ENSSSCG00000002759	E001	84.4304	0.0223348	9.93862	0.00161847	0.0214098	13.3537	9.55894	-1.02954	6	17645590	17646039	450	+	COG8	protein_coding	147	148	104	22	29
ENSSSCG00000002759	E004	94.4796	0.00628856	8.06272	0.00451852	0.0470682	12.7572	14.7759	0.46511	6	17650221	17650481	261	+	COG8	protein_coding	146	97	120	75	56
ENSSSCG00000002762	E012	291.935	0.00223419	20.6401	5.54226e-06	0.000177242	23.78	20.8749	-0.469343	6	17630802	17631721	920	+	TERF2	protein_coding	448	307	371	231	170
ENSSSCG00000002763	E021	40.736	0.0667074	13.2119	0.000278184	0.00511629	6.97928	12.7955	1.83507	6	28935687	28935725	39	+	PRMT7	protein_coding	47	13	24	55	61
ENSSSCG00000002771	E011	127.725	0.00107715	8.23809	0.00410202	0.0437522	17.1002	15.3221	-0.359277	6	28495762	28495864	103	+	EDC4	protein_coding	126	134	153	121	118
ENSSSCG00000002774	E004	32.5756	0.0202191	33.407	7.4756e-09	4.45937e-07	10.1447	4.47217	-2.42571	6	28164642	28164683	42	+	RIPOR1	protein_coding	33	66	61	9	6
ENSSSCG00000002774	E005	69.7988	0.0640309	34.4512	4.37062e-09	2.71246e-07	6.55472	17.4817	3.02575	6	28170268	28170561	294	+	RIPOR1	protein_coding	9	22	34	131	133
ENSSSCG00000002774	E006	36.6793	0.116519	10.7361	0.00105065	0.0151498	5.9882	12.367	2.18036	6	28171337	28171591	255	+	RIPOR1	protein_coding	5	20	29	59	63
ENSSSCG00000002774	E008	64.3965	0.0988112	10.5861	0.00113944	0.0161528	7.8648	15.9675	2.18712	6	28171747	28172575	829	+	RIPOR1	protein_coding	28	21	46	68	142
ENSSSCG00000002774	E027	144.438	0.00113416	38.4607	5.58683e-10	4.02402e-08	18.1997	14.5095	-0.742707	6	28178963	28179098	136	+	RIPOR1	protein_coding	179	220	181	87	87
ENSSSCG00000002774	E028	27.0787	0.00553854	13.7733	0.00020625	0.00400808	6.51027	9.55024	1.14234	6	28179099	28179233	135	+	RIPOR1	protein_coding	21	22	21	42	29
ENSSSCG00000002774	E029	159.662	0.00173574	18.8339	1.42611e-05	0.000408651	18.6106	16.0475	-0.492739	6	28179234	28179395	162	+	RIPOR1	protein_coding	198	226	187	111	107
ENSSSCG00000002774	E030	50.9012	0.011964	12.7859	0.000349245	0.00618157	8.96952	12.692	1.0619	6	28179396	28179659	264	+	RIPOR1	protein_coding	47	36	41	72	58
ENSSSCG00000002774	E035	36.627	0.00876845	23.3458	1.35338e-06	5.04615e-05	7.12614	11.4351	1.42451	6	28180536	28180677	142	+	RIPOR1	protein_coding	29	26	22	61	43
ENSSSCG00000002774	E038	5.18888	0.113397	9.37276	0.00220234	0.0271852	1.8381	5.06883	2.94374	6	28181308	28181379	72	+	RIPOR1	protein_coding	0	2	3	6	13
ENSSSCG00000002774	E039	30.7471	0.00560703	71.6228	2.60529e-17	4.35999e-15	5.03981	11.6985	2.51342	6	28183273	28183780	508	+	RIPOR1	protein_coding	14	16	8	60	49
ENSSSCG00000002776	E009	17.7948	0.014483	39.3815	3.48582e-10	2.59663e-08	4.26465	9.54427	2.37929	6	28091258	28091389	132	-	ATP6V0D1	protein_coding	7	14	19	25	23
ENSSSCG00000002778	E008	44.5482	0.0175772	9.64634	0.0018973	0.0242406	9.95881	6.76408	-1.1563	6	28054569	28054693	125	-	ZDHHC1	protein_coding	63	75	75	8	17
ENSSSCG00000002782	E021	7.84257	0.0419168	8.26341	0.00404522	0.0432877	3.12939	5.14736	1.44852	6	27931548	27931784	237	+	PLEKHG4	protein_coding	15	4	13	1	8
ENSSSCG00000002786	E016	8.02724	0.016792	10.406	0.00125606	0.0174692	3.30493	5.70858	1.59338	6	27845019	27845182	164	+	ELMO3	protein_coding	6	4	9	11	10
ENSSSCG00000002786	E020	8.88735	0.0168256	13.0177	0.000308568	0.00557776	3.3919	6.09428	1.71008	6	27845847	27845933	87	+	ELMO3	protein_coding	9	6	5	13	11
ENSSSCG00000002786	E021	8.19883	0.0184164	9.45933	0.00210077	0.0262281	3.39117	5.70561	1.51709	6	27846019	27846330	312	+	ELMO3	protein_coding	9	5	6	12	9
ENSSSCG00000002790	E001	5.80303	0.0719082	9.09549	0.0025624	0.0305306	4.22566	1.24895	-3.52925	6	27853452	27853613	162	+	ENSSSCG00000002790	protein_coding	11	6	14	1	0
ENSSSCG00000002790	E005	6.06894	0.0323497	13.7635	0.000207326	0.00402523	2.41441	5.42	2.35103	6	27864476	27865000	525	+	ENSSSCG00000002790	protein_coding	4	5	1	8	11
ENSSSCG00000002795	E001	8886.94	0.0233381	9.79549	0.0017494	0.0227501	35.9871	29.8511	-0.81505	6	25783597	25786489	2893	-	CDH11	protein_coding	15669	17711	15079	26	50
ENSSSCG00000002795	E002	2907.57	0.00504116	9.43329	0.00213081	0.0265155	24.3546	19.0132	-0.881541	6	25788801	25789052	252	-	CDH11	protein_coding	4601	5821	5442	7	17
ENSSSCG00000002795	E010	2648.05	0.0125311	9.19905	0.0024214	0.0292373	23.4488	28.493	0.747653	6	25831020	25831314	295	-	CDH11	protein_coding	2965	5806	5603	24	43
ENSSSCG00000002799	E012	304.986	0.000884117	22.6065	1.98815e-06	7.10008e-05	24.8039	22.1993	-0.407798	6	20286908	20287077	170	-	CNOT1	protein_coding	262	223	275	470	301
ENSSSCG00000002799	E030	87.4446	0.00210957	61.5244	4.37295e-15	5.9898e-13	16.6016	11.1808	-1.25227	6	20306664	20306792	129	-	CNOT1	protein_coding	83	97	107	97	65
ENSSSCG00000002799	E031	46.4887	0.0159323	16.5355	4.77474e-05	0.00116429	12.4315	8.27761	-1.2378	6	20306793	20306810	18	-	CNOT1	protein_coding	39	58	54	44	42
ENSSSCG00000002804	E001	1955.18	0.00605018	25.4764	4.47831e-07	1.85949e-05	40.6693	46.2201	0.677579	6	19976930	19981181	4252	-	CSNK2A2	protein_coding	2095	1808	1851	2387	1781
ENSSSCG00000002804	E004	258.559	0.000946042	17.2216	3.32626e-05	0.000853606	21.7759	21.2847	-0.0811171	6	19984748	19984848	101	-	CSNK2A2	protein_coding	328	268	347	241	161
ENSSSCG00000002804	E005	235.423	0.000864454	24.4437	7.65143e-07	3.0153e-05	21.1437	20.1097	-0.175604	6	19985334	19985435	102	-	CSNK2A2	protein_coding	312	246	319	205	145
ENSSSCG00000002804	E006	196.179	0.00114196	20.9061	4.82366e-06	0.000156488	19.6429	18.5762	-0.190852	6	19985736	19985846	111	-	CSNK2A2	protein_coding	260	206	268	177	113
ENSSSCG00000002804	E007	166.554	0.00436172	11.5287	0.000685312	0.0107131	18.347	17.2768	-0.20136	6	19986846	19986929	84	-	CSNK2A2	protein_coding	222	176	227	160	86
ENSSSCG00000002804	E009	136.12	0.00339292	10.402	0.00125878	0.0175035	16.7662	15.8708	-0.179885	6	20001717	20001767	51	-	CSNK2A2	protein_coding	156	158	193	120	82
ENSSSCG00000002804	E011	173.421	0.00526469	8.92234	0.00281703	0.0328364	18.5972	17.6424	-0.177402	6	20004806	20004907	102	-	CSNK2A2	protein_coding	197	196	252	142	115
ENSSSCG00000002806	E011	29.9485	0.0454684	9.73256	0.00181032	0.0233622	4.44952	6.49415	1.10786	6	19912263	19912913	651	+	MMP15	protein_coding	80	41	36	2	4
ENSSSCG00000002807	E001	47.8966	0.0136704	11.2272	0.00080607	0.01221	10.5455	7.3517	-1.08386	6	19852014	19852203	190	+	USB1	protein_coding	80	73	70	11	21
ENSSSCG00000002807	E003	80.6863	0.00448945	8.68527	0.00320793	0.0362722	13.1047	10.7579	-0.611147	6	19853080	19853202	123	+	USB1	protein_coding	123	131	101	33	38
ENSSSCG00000002807	E004	36.1559	0.0115256	11.3844	0.000740631	0.0114056	9.27034	6.24517	-1.17506	6	19853205	19853205	1	+	USB1	protein_coding	53	61	56	11	12
ENSSSCG00000002807	E007	88.8303	0.00370071	9.2221	0.00239111	0.0289673	12.4738	14.6999	0.518723	6	19869178	19869283	106	+	USB1	protein_coding	128	116	75	82	58
ENSSSCG00000002807	E008	93.7138	0.00145936	18.5208	1.68056e-05	0.000470397	12.6116	15.4365	0.64194	6	19871858	19871941	84	+	USB1	protein_coding	125	112	90	89	67
ENSSSCG00000002815	E007	183.334	0.0366362	34.3483	4.6081e-09	2.85053e-07	0.0371805	11.8638	16.7414	6	19547509	19547779	271	+	ADGRG1	protein_coding	0	0	0	699	173
ENSSSCG00000002815	E016	549.622	0.000871459	11.2051	0.000815726	0.0123259	16.4078	19.2672	0.538255	6	19562020	19562136	117	+	ADGRG1	protein_coding	37	11	13	1811	719
ENSSSCG00000002815	E017	375.206	0.00097461	8.89651	0.00285716	0.0331949	13.5794	16.3665	0.600394	6	19562331	19562376	46	+	ADGRG1	protein_coding	25	10	5	1250	480
ENSSSCG00000002818	E002	30.5759	0.00577386	36.1615	1.81626e-09	1.20025e-07	6.49429	10.6831	1.4902	6	19211769	19212761	993	-	PLLP	protein_coding	24	20	25	48	35
ENSSSCG00000002818	E004	678.091	0.00296184	52.6408	4.00479e-13	4.38497e-11	31.423	29.7365	-0.230515	6	19212820	19215492	2673	-	PLLP	protein_coding	1067	756	766	497	446
ENSSSCG00000002818	E008	6.87211	0.0200552	11.1089	0.000859134	0.0128591	2.95095	5.36111	1.73784	6	19215807	19217790	1984	-	PLLP	protein_coding	8	3	3	12	8
ENSSSCG00000002822	E001	77.2953	0.00174591	37.4087	9.57939e-10	6.63014e-08	13.2274	9.10327	-1.14692	6	29366936	29367244	309	+	AMFR	protein_coding	132	125	106	27	23
ENSSSCG00000002822	E002	108.033	0.00142688	35.6763	2.32986e-09	1.5124e-07	15.209	11.4433	-0.895416	6	29377388	29377480	93	+	AMFR	protein_coding	166	173	155	43	38
ENSSSCG00000002822	E003	236.055	0.00515322	17.8322	2.41261e-05	0.000643672	20.908	17.8076	-0.550581	6	29382431	29382595	165	+	AMFR	protein_coding	317	391	326	140	77
ENSSSCG00000002822	E015	1735.89	0.00403878	12.1771	0.000483798	0.00805773	39.6303	43.0302	0.419754	6	29412039	29413697	1659	+	AMFR	protein_coding	2409	2149	1826	1604	1028
ENSSSCG00000002828	E015	26.7038	0.0147628	19.1096	1.23425e-05	0.000359911	10.0115	6.12659	-1.46411	6	30056543	30056862	320	-	LPCAT2	protein_coding	27	10	29	30	37
ENSSSCG00000002841	E006	258.161	0.000772946	12.0862	0.000507973	0.00838751	19.6614	21.5207	0.31626	6	36170808	36170915	108	+	N4BP1	protein_coding	103	102	128	550	363
ENSSSCG00000002844	E007	13.757	0.00788965	8.77766	0.00304941	0.0349047	4.65011	6.98426	1.19417	6	37028242	37028332	91	-	PHKB	protein_coding	12	11	17	18	12
ENSSSCG00000002846	E001	3.76785	0.163587	12.7078	0.000364124	0.00640009	4.21014	0.0245125	-14.8618	6	37591916	37591964	49	+	DNAJA2	protein_coding	9	2	10	0	0
ENSSSCG00000002846	E007	2.02113	0.163178	9.22139	0.00239203	0.0289713	0.0294624	3.10339	13.4449	6	37596544	37596566	23	+	DNAJA2	protein_coding	0	0	0	3	6
ENSSSCG00000002846	E008	10.8953	0.0459582	11.1581	0.000836666	0.012576	3.20239	6.48539	2.0601	6	37596615	37596670	56	+	DNAJA2	protein_coding	3	4	5	30	11
ENSSSCG00000002847	E014	35.6926	0.0315778	8.58063	0.00339758	0.0379425	5.59347	9.05685	1.42871	6	37651113	37651246	134	-	GPT2	protein_coding	46	53	77	10	7
ENSSSCG00000002849	E005	24.8545	0.0172777	7.96708	0.00476357	0.0489427	8.54685	6.47701	-0.823527	6	38039552	38039644	93	+	SHCBP1	protein_coding	50	36	4	37	3
ENSSSCG00000002849	E006	28.5341	0.0052799	12.6485	0.000375873	0.00656685	9.1538	6.82181	-0.876439	6	38044062	38044295	234	+	SHCBP1	protein_coding	54	45	5	33	11
ENSSSCG00000002852	E004	46.1804	0.084924	27.8251	1.32794e-07	6.21106e-06	7.06319	14.5809	2.21288	6	39787261	39789399	2139	+	PLEKHF1	protein_coding	17	30	66	95	27
ENSSSCG00000002852	E005	29.0364	0.0360677	35.869	2.11043e-09	1.38197e-07	6.11462	10.9849	1.7529	6	39795270	39795921	652	+	PLEKHF1	protein_coding	14	21	49	46	19
ENSSSCG00000002852	E006	799.206	0.0353671	21.5619	3.42594e-06	0.000115406	32.4418	24.3979	-1.14169	6	39795984	39797573	1590	+	PLEKHF1	protein_coding	861	1332	1709	229	175
ENSSSCG00000002854	E010	111.253	0.00317186	9.73573	0.0018072	0.0233291	14.3083	16.3365	0.428408	6	39744226	39744421	196	+	POP4	protein_coding	143	104	78	101	133
ENSSSCG00000002860	E002	56.21	0.0025552	27.5851	1.50331e-07	6.94882e-06	11.689	7.58074	-1.3088	6	42483671	42483712	42	+	PDCD5	protein_coding	107	82	75	14	22
ENSSSCG00000002867	E003	43.0302	0.0054853	110.485	7.67264e-26	2.4903e-23	7.46023	12.2809	1.50951	6	43165563	43165899	337	+	CEBPG	protein_coding	24	30	24	66	65
ENSSSCG00000002867	E005	25.0692	0.010645	51.5072	7.13359e-13	7.59409e-11	6.00357	9.31336	1.30509	6	43171005	43171184	180	+	CEBPG	protein_coding	14	19	17	40	33
ENSSSCG00000002867	E006	926.375	0.0173164	37.0457	1.15393e-09	7.87709e-08	37.8424	28.2038	-1.28192	6	43171368	43174987	3620	+	CEBPG	protein_coding	1404	1133	1406	467	483
ENSSSCG00000002868	E003	256.273	0.00260118	22.3905	2.22467e-06	7.83893e-05	18.8552	22.4498	0.611116	6	43177068	43177457	390	-	PEPD	protein_coding	348	314	401	150	137
ENSSSCG00000002868	E020	2.1883	0.121439	13.8281	0.000200317	0.00390804	0.897147	4.27015	4.51492	6	43271235	43271650	416	-	PEPD	protein_coding	1	1	0	2	6
ENSSSCG00000002872	E002	12.8057	0.00996455	20.3889	6.31969e-06	0.000198461	3.89777	7.07354	1.74585	6	43958281	43958335	55	+	GARRE1	protein_coding	4	9	8	22	19
ENSSSCG00000002872	E003	3.35426	0.0411952	8.67001	0.0032349	0.0365149	1.70585	3.86402	2.36831	6	43961386	43961703	318	+	GARRE1	protein_coding	0	1	3	6	6
ENSSSCG00000002873	E008	1.8506	0.155951	10.6972	0.00107295	0.0154028	0.911076	3.88892	4.19826	6	44050798	44050833	36	+	GPI	protein_coding	2	0	0	5	2
ENSSSCG00000002884	E001	2.02113	0.142085	8.89067	0.00286632	0.033268	0.0425417	3.05891	12.3431	6	44759073	44759150	78	+	LSR	protein_coding	0	0	0	3	6
ENSSSCG00000002885	E001	6.82492	0.0144026	22.6676	1.92585e-06	6.89762e-05	5.37086	1.47671	-3.74568	6	44774008	44774070	63	+	USF2	protein_coding	13	11	11	1	1
ENSSSCG00000002885	E002	14.0432	0.0404796	13.3706	0.000255595	0.00477625	7.16784	3.46971	-2.12313	6	44774071	44774169	99	+	USF2	protein_coding	26	21	16	2	9
ENSSSCG00000002885	E003	12.7193	0.0500879	9.84828	0.00169991	0.0222282	6.76123	3.4726	-1.94793	6	44774170	44774309	140	+	USF2	protein_coding	26	15	15	2	9
ENSSSCG00000002885	E006	41.9637	0.015689	16.6297	4.54336e-05	0.00111554	11.4852	7.3101	-1.36244	6	44774549	44774623	75	+	USF2	protein_coding	47	53	69	18	32
ENSSSCG00000002885	E011	168.438	0.00756022	27.5778	1.50899e-07	6.96733e-06	20.6843	15.1625	-1.04096	6	44775461	44775502	42	+	USF2	protein_coding	239	176	223	91	144
ENSSSCG00000002885	E015	558.492	0.00429012	10.9587	0.000931656	0.0137419	28.1903	30.608	0.33637	6	44776553	44776611	59	+	USF2	protein_coding	455	423	542	699	670
ENSSSCG00000002885	E016	751.502	0.00145116	12.5058	0.000405695	0.0069851	31.8053	33.3177	0.201433	6	44782445	44782539	95	+	USF2	protein_coding	693	573	740	879	882
ENSSSCG00000002895	E033	141.609	0.00115156	10.5299	0.00117461	0.0165523	17.7033	15.6128	-0.413822	6	45165006	45165080	75	+	KMT2B	protein_coding	85	85	92	195	230
ENSSSCG00000002898	E009	66.3259	0.00232836	46.1006	1.12334e-11	1.04378e-09	8.67028	13.4211	1.3391	6	45181013	45181100	88	+	LIN37	protein_coding	27	22	21	99	142
ENSSSCG00000002904	E014	75.1686	0.00332891	14.0205	0.000180825	0.00359033	8.44931	11.5524	0.949061	6	45063082	45063162	81	+	HAUS5	protein_coding	19	14	4	175	139
ENSSSCG00000002905	E009	238.155	0.00075727	8.60908	0.00334491	0.0374824	21.7837	19.7981	-0.335599	6	45077134	45077208	75	+	RBM42	protein_coding	327	237	304	184	182
ENSSSCG00000002905	E010	41.1677	0.01417	30.7077	2.99965e-08	1.59988e-06	7.22152	12.2932	1.60909	6	45079461	45079526	66	+	RBM42	protein_coding	34	15	28	69	56
ENSSSCG00000002905	E011	27.7478	0.0697948	8.97317	0.00273973	0.0321285	6.05136	10.1197	1.53312	6	45079604	45079624	21	+	RBM42	protein_coding	20	6	28	39	43
ENSSSCG00000002905	E017	431.308	0.00194305	15.2017	9.66173e-05	0.00212692	25.5864	27.8734	0.333289	6	45082884	45082996	113	+	RBM42	protein_coding	492	397	420	417	458
ENSSSCG00000002905	E018	276.405	0.00446393	9.81436	0.00173155	0.0225587	21.2715	23.8258	0.410064	6	45082997	45083121	125	+	RBM42	protein_coding	295	259	264	256	319
ENSSSCG00000002906	E002	8.30635	0.0298368	11.5944	0.000661519	0.010398	1.28922	4.44853	3.58738	6	45087462	45087575	114	+	ETV2	protein_coding	0	1	0	11	25
ENSSSCG00000002907	E003	121.669	0.00106346	24.3842	7.89143e-07	3.09936e-05	16.4801	13.1385	-0.727065	6	45093654	45093712	59	+	COX6B1	protein_coding	182	172	163	69	56
ENSSSCG00000002916	E022	9.39686	0.0158309	11.906	0.000559541	0.00906849	3.82516	5.74373	1.1868	6	45294927	45295347	421	+	APLP1	protein_coding	21	3	3	6	14
ENSSSCG00000002917	E001	11.8979	0.0155849	13.7343	0.000210573	0.00407897	2.2333	5.2619	2.48997	6	45298288	45298294	7	-	NFKBID	protein_coding	2	0	1	20	31
ENSSSCG00000002917	E006	110.723	0.0021424	9.92694	0.00162877	0.0215149	12.5197	14.2977	0.418611	6	45302623	45302674	52	-	NFKBID	protein_coding	40	30	32	150	262
ENSSSCG00000002917	E014	145.688	0.0185384	18.8903	1.38455e-05	0.000398626	20.1807	14.2651	-1.15048	6	45304848	45305532	685	-	NFKBID	protein_coding	89	101	111	126	277
ENSSSCG00000002917	E015	16.5726	0.0974467	9.52652	0.00202523	0.0254888	2.23178	6.24466	2.99455	6	45306216	45306316	101	-	NFKBID	protein_coding	2	0	1	13	57
ENSSSCG00000002918	E001	28.3395	0.0322	28.9522	7.41881e-08	3.64098e-06	10.6571	4.4295	-2.60383	6	45307536	45307581	46	+	ENSSSCG00000002918	protein_coding	6	5	13	44	64
ENSSSCG00000002921	E011	64.2333	0.00249639	11.0822	0.000871618	0.0130134	7.38259	3.36606	-2.2987	6	45400205	45400298	94	-	CLIP3	protein_coding	108	111	131	1	1
ENSSSCG00000002926	E001	4.59598	0.0297186	26.1963	3.08412e-07	1.32808e-05	1.63266	5.68395	3.62173	6	45482371	45482535	165	+	TBCB	protein_coding	3	1	2	8	8
ENSSSCG00000002930	E008	79.928	0.00197206	14.7924	0.000120017	0.00255383	10.6673	7.78279	-0.949595	6	45876386	45879048	2663	+	ZNF260	protein_coding	166	135	112	8	12
ENSSSCG00000002932	E011	14.6004	0.0760946	9.91312	0.00164105	0.0216277	8.20974	4.13481	-2.01694	6	45736748	45737686	939	-	ZNF567	protein_coding	14	26	4	21	9
ENSSSCG00000002933	E001	44.6324	0.00654301	11.2728	0.000786519	0.0119781	9.93537	7.67274	-0.775571	6	45777393	45778246	854	-	ZNF382	protein_coding	59	85	59	21	13
ENSSSCG00000002933	E003	11.9587	0.0289437	9.62548	0.00191896	0.0244516	4.14797	6.75121	1.42689	6	45786048	45786143	96	-	ZNF382	protein_coding	8	11	15	11	15
ENSSSCG00000002933	E007	5.5273	0.0249383	17.4711	2.91701e-05	0.000760628	2.258	5.46627	2.56974	6	45812179	45812338	160	-	ZNF382	protein_coding	1	5	4	10	7
ENSSSCG00000002935	E001	112.337	0.00349249	26.4874	2.65262e-07	1.16165e-05	15.0433	11.4199	-0.866403	6	46093210	46095992	2783	-	ENSSSCG00000002935	protein_coding	184	190	150	32	42
ENSSSCG00000002935	E002	12.468	0.0226663	14.8451	0.000116708	0.00249332	5.61034	1.93892	-3.08661	6	46100258	46101514	1257	-	ENSSSCG00000002935	protein_coding	28	19	19	1	1
ENSSSCG00000002935	E012	38.783	0.0193533	8.3675	0.00381991	0.0414885	7.95761	10.6842	0.888256	6	46120421	46121334	914	-	ENSSSCG00000002935	protein_coding	35	45	55	28	36
ENSSSCG00000002937	E002	92.7204	0.00407368	24.4442	7.64925e-07	3.01501e-05	14.0413	12.2165	-0.4373	6	46483986	46489829	5844	-	ENSSSCG00000002937	protein_coding	174	128	88	61	38
ENSSSCG00000002950	E007	4.20935	0.108212	17.4496	2.9503e-05	0.000768158	4.65578	0.0425287	-13.5653	6	47037159	47037193	35	+	SIPA1L3	protein_coding	13	7	3	0	0
ENSSSCG00000002950	E011	72.9514	0.0146927	9.02186	0.00266771	0.0314861	10.9264	13.837	0.7351	6	47050721	47050895	175	+	SIPA1L3	protein_coding	34	61	38	89	129
ENSSSCG00000002950	E013	88.1223	0.00366438	10.6226	0.00111714	0.0159043	12.534	14.6775	0.498815	6	47055598	47055755	158	+	SIPA1L3	protein_coding	52	69	58	110	140
ENSSSCG00000002950	E014	195.178	0.00243096	22.9744	1.64176e-06	5.9868e-05	17.8814	20.7405	0.50844	6	47062616	47063192	577	+	SIPA1L3	protein_coding	136	139	121	262	295
ENSSSCG00000002952	E001	173.284	0.00499447	8.43358	0.00368355	0.0403449	17.2162	14.7462	-0.505043	6	47224345	47224716	372	-	YIF1B	protein_coding	341	260	210	47	66
ENSSSCG00000002952	E003	214.838	0.000762197	10.1755	0.00142317	0.019324	17.9953	20.0082	0.361766	6	47225832	47225987	156	-	YIF1B	protein_coding	352	306	241	110	119
ENSSSCG00000002952	E014	58.2546	0.0038025	8.95763	0.00276312	0.032336	10.6017	8.14901	-0.793688	6	47234239	47234480	242	-	YIF1B	protein_coding	102	92	86	13	19
ENSSSCG00000002955	E017	10.0158	0.153531	8.68951	0.00320047	0.0362035	2.34629	6.31418	2.88238	6	47273963	47274025	63	+	CATSPERG	protein_coding	4	0	2	30	12
ENSSSCG00000002955	E018	15.8379	0.0169555	48.0255	4.20716e-12	4.09399e-10	2.14648	8.1042	3.87945	6	47274127	47274306	180	+	CATSPERG	protein_coding	3	0	2	41	28
ENSSSCG00000002955	E019	7.49262	0.023446	38.121	6.6492e-10	4.73698e-08	0.0354127	5.75355	14.7131	6	47274309	47274312	4	+	CATSPERG	protein_coding	0	0	0	16	18
ENSSSCG00000002957	E003	46.202	0.0108526	10.2834	0.0013423	0.0184319	8.34057	6.18618	-0.88575	6	47298643	47300559	1917	-	GGN	protein_coding	75	88	74	8	5
ENSSSCG00000002959	E001	31.76	0.004932	8.39579	0.00376091	0.0409818	8.17384	5.68944	-1.07139	6	47315417	47315516	100	+	FAM98C	protein_coding	59	26	71	4	12
ENSSSCG00000002959	E009	33.5295	0.0290954	8.98123	0.00272767	0.0320161	7.13537	10.4093	1.13274	6	47319305	47319485	181	+	FAM98C	protein_coding	47	27	44	33	23
ENSSSCG00000002960	E006	4.17646	0.0291979	17.9042	2.3231e-05	0.000623595	5.70099	1.52351	-3.83043	6	47321554	47321564	11	-	RASGRP4	protein_coding	4	0	2	6	8
ENSSSCG00000002960	E007	4.17646	0.0291979	17.9042	2.3231e-05	0.000623595	5.70099	1.52351	-3.83043	6	47321566	47321572	7	-	RASGRP4	protein_coding	4	0	2	6	8
ENSSSCG00000002960	E008	5.75865	0.0245693	14.5116	0.000139302	0.00288889	5.70142	1.8671	-3.24296	6	47321581	47321642	62	-	RASGRP4	protein_coding	4	0	2	8	13
ENSSSCG00000002960	E012	31.7283	0.00688183	10.405	0.00125673	0.0174773	7.99802	4.69147	-1.57083	6	47322880	47322984	105	-	RASGRP4	protein_coding	5	0	7	61	73
ENSSSCG00000002963	E001	154.595	0.0284187	194.186	3.8779e-44	3.04724e-41	1.05717	21.3649	9.01067	6	47463095	47463533	439	+	ENSSSCG00000002963	protein_coding	0	1	0	294	402
ENSSSCG00000002963	E002	5.33539	0.0287311	11.5894	0.0006633	0.010422	4.928	2.21169	-2.32636	6	47476179	47476209	31	+	ENSSSCG00000002963	protein_coding	5	8	9	3	3
ENSSSCG00000002963	E008	203.853	0.00607108	77.3007	1.46815e-18	2.76465e-16	13.7566	22.1914	1.60147	6	47482989	47484649	1661	+	ENSSSCG00000002963	protein_coding	69	49	69	356	414
ENSSSCG00000002963	E012	21.4166	0.00677419	11.6016	0.000658945	0.0103653	5.24738	7.80942	1.17244	6	47487761	47487906	146	+	ENSSSCG00000002963	protein_coding	13	5	7	39	38
ENSSSCG00000002965	E001	9.4374	0.0111113	11.5623	0.000673018	0.0105481	4.67489	1.43774	-3.41721	6	47493919	47493956	38	+	ACTN4	protein_coding	19	21	10	0	1
ENSSSCG00000002965	E003	1.11265	0.128829	13.2358	0.000274655	0.00506591	0.0316997	3.21464	13.3359	6	47538317	47538478	162	+	ACTN4	protein_coding	0	0	0	2	3
ENSSSCG00000002965	E013	21.2041	0.145486	17.1613	3.43363e-05	0.000877281	4.03266	11.3153	3.06092	6	47548158	47548243	86	+	ACTN4	protein_coding	23	12	2	43	24
ENSSSCG00000002965	E028	45.9939	0.00279323	108.415	2.17962e-25	6.8924e-23	6.97786	14.5946	2.25186	6	47563920	47563985	66	+	ACTN4	protein_coding	42	52	19	61	54
ENSSSCG00000002967	E004	2.25896	0.0747083	9.19972	0.00242053	0.0292335	1.13167	3.55351	3.31017	6	47570017	47570095	79	-	CAPN12	protein_coding	2	0	0	7	2
ENSSSCG00000002972	E001	134.973	0.00291384	9.63328	0.00191083	0.0243674	15.1343	17.2035	0.419062	6	47716679	47717823	1145	-	SARS2	protein_coding	76	70	84	196	226
ENSSSCG00000002972	E002	30.2722	0.00513889	8.01409	0.00464148	0.048014	9.42513	7.34902	-0.744085	6	47717901	47717966	66	-	SARS2	protein_coding	32	21	30	25	43
ENSSSCG00000002989	E001	128.437	0.0375823	11.9756	0.00053901	0.00879989	12.7554	19.0047	1.29675	6	48555795	48556938	1144	-	AKT2	protein_coding	93	43	65	239	184
ENSSSCG00000002989	E002	92.0912	0.0162327	18.2807	1.90629e-05	0.000525173	11.1847	16.3037	1.19174	6	48558745	48559590	846	-	AKT2	protein_coding	36	50	65	153	142
ENSSSCG00000002989	E004	172.103	0.00105134	17.4558	2.94063e-05	0.000765927	19.7079	17.3155	-0.438162	6	48561424	48561496	73	-	AKT2	protein_coding	189	178	169	176	163
ENSSSCG00000002989	E005	117.985	0.00201445	15.805	7.02166e-05	0.00162318	16.996	14.4048	-0.537326	6	48561497	48561503	7	-	AKT2	protein_coding	132	126	121	125	99
ENSSSCG00000002989	E007	192.253	0.00200155	8.29781	0.00396929	0.0427246	20.3245	18.546	-0.314573	6	48562480	48562582	103	-	AKT2	protein_coding	187	200	190	217	181
ENSSSCG00000002989	E018	2.57534	0.0511081	9.13083	0.00251338	0.0300889	0.940357	3.35925	3.68158	6	48580223	48580265	43	-	AKT2	protein_coding	0	0	1	6	5
ENSSSCG00000002993	E002	42.7328	0.00509395	8.00239	0.00467158	0.0482492	4.77153	7.26	1.23361	6	49056791	49057004	214	-	CYP2A19	protein_coding	81	56	91	1	5
ENSSSCG00000002995	E004	204.219	0.00108608	8.60859	0.00334582	0.0374866	19.9734	17.9532	-0.363598	6	49009090	49009157	68	+	ENSSSCG00000002995	protein_coding	283	235	305	122	126
ENSSSCG00000002995	E005	538.729	0.0014192	13.8812	0.000194739	0.00381737	27.8227	29.2787	0.205303	6	49009398	49010040	643	+	ENSSSCG00000002995	protein_coding	634	609	679	438	421
ENSSSCG00000002996	E011	47.624	0.0282358	20.8508	4.96484e-06	0.000160769	6.68407	11.8151	1.71484	6	48990970	48990981	12	+	RAB4B	protein_coding	11	15	15	85	97
ENSSSCG00000003013	E005	5.20614	0.0381204	49.5562	1.92771e-12	1.95694e-10	0.0243297	6.42057	16.1188	6	49365381	49365612	232	-	B9D2	protein_coding	0	0	0	14	10
ENSSSCG00000003013	E006	9.31952	0.225699	29.7805	4.83837e-08	2.47026e-06	0.0243336	8.47324	16.9418	6	49365698	49366012	315	-	B9D2	protein_coding	0	0	0	10	31
ENSSSCG00000003016	E003	28.6672	0.0335165	84.609	3.63606e-20	7.95829e-18	0.973995	10.8692	7.04854	6	49320493	49320534	42	+	CCDC97	protein_coding	0	0	1	74	57
ENSSSCG00000003016	E007	135.52	0.00390299	8.45651	0.0036374	0.0399714	17.7829	15.6656	-0.417885	6	49321067	49321328	262	+	CCDC97	protein_coding	125	132	135	120	168
ENSSSCG00000003016	E009	34.4766	0.0370811	84.906	3.12895e-20	6.89167e-18	1.37759	11.8258	6.3071	6	49323140	49323757	618	+	CCDC97	protein_coding	1	1	0	90	67
ENSSSCG00000003016	E011	117.761	0.0152069	39.1026	4.02108e-10	2.96262e-08	11.1938	18.4496	1.60076	6	49323959	49325240	1282	+	CCDC97	protein_coding	57	39	45	228	194
ENSSSCG00000003017	E007	2281.79	0.00305804	8.91953	0.00282137	0.0328686	40.3384	37.9068	-0.304549	6	49347844	49349046	1203	-	TGFB1	protein_coding	598	419	190	4409	4942
ENSSSCG00000003030	E001	11.8508	0.0366324	10.6491	0.00110126	0.0157329	3.5421	6.46786	1.75947	6	49638990	49638990	1	-	CIC	protein_coding	7	1	6	17	25
ENSSSCG00000003030	E003	355.364	0.00202823	10.4675	0.00121496	0.0169994	23.8925	25.7513	0.281884	6	49640079	49640210	132	-	CIC	protein_coding	264	228	354	427	488
ENSSSCG00000003035	E001	58.0305	0.00697515	9.26298	0.00233833	0.0284909	12.3442	9.75587	-0.721736	6	49690370	49690675	306	+	GSK3A	protein_coding	77	83	57	41	42
ENSSSCG00000003035	E005	246.735	0.000836036	8.0027	0.00467076	0.0482477	22.1414	20.5666	-0.261506	6	49694183	49694293	111	+	GSK3A	protein_coding	318	278	234	248	189
ENSSSCG00000003035	E006	260.199	0.00193442	13.6572	0.000219396	0.00421224	22.9266	20.5222	-0.395088	6	49696382	49696512	131	+	GSK3A	protein_coding	327	321	257	247	188
ENSSSCG00000003035	E009	311.4	0.00121785	9.40188	0.00216763	0.02687	22.7828	24.5672	0.278063	6	49697727	49697822	96	+	GSK3A	protein_coding	342	268	282	370	312
ENSSSCG00000003037	E007	12.0551	0.0501957	14.2951	0.000156274	0.00318091	2.48087	6.08243	2.6109	6	49837616	49837662	47	-	ZNF574	protein_coding	3	1	1	27	24
ENSSSCG00000003037	E008	7.20969	0.0250871	15.0221	0.000106259	0.00230633	1.57065	4.7666	3.21851	6	49838144	49838181	38	-	ZNF574	protein_coding	2	0	0	14	17
ENSSSCG00000003037	E009	10.4517	0.114094	9.54072	0.00200963	0.0253321	2.21678	5.70021	2.74593	6	49838233	49838243	11	-	ZNF574	protein_coding	2	0	2	27	18
ENSSSCG00000003037	E010	9.59785	0.140737	9.33494	0.00224826	0.0276189	1.92018	5.50389	3.05852	6	49838289	49838301	13	-	ZNF574	protein_coding	1	0	2	26	16
ENSSSCG00000003040	E022	446.594	0.0504478	14.801	0.000119473	0.00254433	12.9076	22.6485	1.87568	6	49983120	49983287	168	-	ARHGEF1	protein_coding	18	16	33	586	1341
ENSSSCG00000003040	E023	313.378	0.00819185	86.5167	1.38561e-20	3.12093e-18	8.70723	19.6833	2.58372	6	49983841	49983852	12	-	ARHGEF1	protein_coding	9	4	16	701	703
ENSSSCG00000003040	E024	92.8028	0.0021331	10.8566	0.000984431	0.0143713	8.26455	11.2134	0.923464	6	49984413	49984421	9	-	ARHGEF1	protein_coding	6	6	14	182	217
ENSSSCG00000003040	E025	596.417	0.00071562	8.34949	0.00385795	0.0418168	26.3051	24.4598	-0.276388	6	49984422	49984527	106	-	ARHGEF1	protein_coding	127	92	142	1133	1276
ENSSSCG00000003040	E031	318.079	0.00106007	26.909	2.13267e-07	9.53698e-06	22.3542	18.7045	-0.622992	6	49986296	49986325	30	-	ARHGEF1	protein_coding	81	70	86	552	691
ENSSSCG00000003040	E032	769.2	0.00241114	12.2098	0.00047538	0.00794538	29.4876	26.8645	-0.372354	6	49986771	49987017	247	-	ARHGEF1	protein_coding	170	128	197	1307	1757
ENSSSCG00000003040	E039	176.174	0.00219896	19.6163	9.46566e-06	0.000284313	17.9062	14.3696	-0.718967	6	49990245	49990287	43	-	ARHGEF1	protein_coding	51	35	53	292	389
ENSSSCG00000003040	E042	33.1084	0.0197294	13.7924	0.000204156	0.00397365	9.91795	6.23958	-1.38185	6	49993291	49993414	124	-	ARHGEF1	protein_coding	12	14	12	43	74
ENSSSCG00000003040	E044	39.1513	0.0294817	9.20215	0.00241731	0.0292065	4.02502	7.53635	1.84035	6	49994617	49995339	723	-	ARHGEF1	protein_coding	2	2	2	99	76
ENSSSCG00000003042	E001	3207.29	0.000110168	38.9022	4.45582e-10	3.25311e-08	48.6472	49.854	0.143807	6	50000948	50003236	2289	-	ENSSSCG00000003042	protein_coding	3012	2027	2456	4376	4048
ENSSSCG00000003042	E002	5251	9.27928e-05	71.376	2.95247e-17	4.9331e-15	54.5511	55.9547	0.164743	6	50003237	50003263	27	-	ENSSSCG00000003042	protein_coding	4938	3218	4014	7119	6749
ENSSSCG00000003042	E004	10997.8	0.000484123	24.5792	7.13165e-07	2.82753e-05	63.7948	65.048	0.145192	6	50004217	50004271	55	-	ENSSSCG00000003042	protein_coding	10630	6602	8514	14837	14010
ENSSSCG00000003042	E007	9605.83	0.000376711	19.4838	1.01456e-05	0.000302822	63.6732	62.0643	-0.186702	6	50009514	50009584	71	-	ENSSSCG00000003042	protein_coding	10439	6932	8097	11806	10908
ENSSSCG00000003042	E008	2700.97	0.00403771	10.6385	0.00110757	0.015802	48.9965	45.6144	-0.405802	6	50010026	50010196	171	-	ENSSSCG00000003042	protein_coding	2913	2329	2472	3162	2765
ENSSSCG00000003044	E001	3.88888	0.267304	11.3228	0.000765599	0.0117092	1.81551	4.97632	2.92563	6	50010558	50010603	46	+	LYPD4	protein_coding	0	5	8	4	3
ENSSSCG00000003046	E001	105.257	0.0018412	24.4469	7.63846e-07	3.0119e-05	13.2157	16.2477	0.662076	6	49933434	49933504	71	+	RABAC1	protein_coding	113	105	152	70	101
ENSSSCG00000003054	E001	5.37589	0.0425674	8.04373	0.00456615	0.0474485	4.49325	2.27433	-1.97598	6	50396338	50396454	117	+	ZNF575	protein_coding	11	7	5	0	5
ENSSSCG00000003055	E005	154.662	0.0217367	19.1012	1.23968e-05	0.000361295	11.8694	18.1248	1.36009	6	50404535	50405835	1301	-	XRCC1	protein_coding	31	34	39	330	291
ENSSSCG00000003055	E011	88.15	0.0081566	23.6074	1.18134e-06	4.462e-05	15.8297	11.7838	-0.934565	6	50409821	50410079	259	-	XRCC1	protein_coding	81	48	67	93	143
ENSSSCG00000003055	E012	56.2453	0.00268398	14.7081	0.000125508	0.00264882	12.3837	9.8281	-0.709319	6	50410191	50410302	112	-	XRCC1	protein_coding	48	25	41	80	82
ENSSSCG00000003059	E003	83.9069	0.00476929	8.26274	0.0040467	0.043297	13.4937	11.2811	-0.557595	6	50459358	50459630	273	-	ZNF428	protein_coding	119	140	99	41	42
ENSSSCG00000003068	E001	31.7427	0.00946443	15.7971	7.05091e-05	0.0016294	6.49783	9.81662	1.23122	6	50551057	50551625	569	-	SMG9	protein_coding	17	11	16	60	49
ENSSSCG00000003068	E003	33.8345	0.0109499	9.19729	0.00242374	0.0292536	7.18727	9.82748	0.936496	6	50552137	50553152	1016	-	SMG9	protein_coding	12	24	18	55	54
ENSSSCG00000003068	E018	58.6436	0.00444298	8.40491	0.00374209	0.0408299	12.4804	10.4129	-0.557908	6	50569476	50569660	185	-	SMG9	protein_coding	46	63	63	55	68
ENSSSCG00000003068	E019	17.1107	0.019319	12.0677	0.000513038	0.00845645	7.74959	4.8	-1.41007	6	50569661	50569697	37	-	SMG9	protein_coding	17	27	19	11	14
ENSSSCG00000003077	E011	3.08692	0.0494795	43.1804	4.9919e-11	4.24326e-09	1.1101	6.02497	4.90702	6	50968457	50968541	85	-	ZNF112	protein_coding	3	2	0	6	4
ENSSSCG00000003085	E017	97.5983	0.0503568	11.9349	0.000550908	0.0089545	15.6652	9.52841	-1.54953	6	51441121	51441121	1	+	CLPTM1	protein_coding	194	126	139	17	45
ENSSSCG00000003085	E018	117.302	0.0484171	8.21767	0.00414844	0.0441348	16.7076	11.4344	-1.20422	6	51441122	51441146	25	+	CLPTM1	protein_coding	212	165	153	26	65
ENSSSCG00000003089	E005	27.1395	0.0343452	14.76	0.000122098	0.00259072	8.2101	3.80719	-2.25723	6	51360002	51360060	59	+	TOMM40	protein_coding	69	29	42	4	4
ENSSSCG00000003089	E006	3.81955	0.0347477	8.20216	0.00418405	0.0444164	3.23238	0.0553187	-11.7453	6	51360156	51360156	1	+	TOMM40	protein_coding	11	5	5	0	0
ENSSSCG00000003089	E007	30.5877	0.0356704	17.3274	3.14614e-05	0.000813575	8.72883	3.80723	-2.44057	6	51360157	51360162	6	+	TOMM40	protein_coding	79	33	47	4	4
ENSSSCG00000003089	E008	87.1724	0.0181504	22.5152	2.08491e-06	7.3976e-05	13.9709	8.20587	-1.63086	6	51360163	51360313	151	+	TOMM40	protein_coding	206	115	111	14	24
ENSSSCG00000003089	E012	12.0368	0.0119909	17.5021	2.86995e-05	0.000749947	3.92448	7.17804	1.76943	6	51361701	51361718	18	+	TOMM40	protein_coding	15	11	5	15	14
ENSSSCG00000003089	E019	10.8542	0.010128	8.34742	0.00386236	0.0418429	4.04695	6.27229	1.28165	6	51368457	51369125	669	+	TOMM40	protein_coding	11	11	11	11	11
ENSSSCG00000003090	E011	4.77337	0.126642	13.7824	0.000205249	0.00399158	1.78267	6.1344	3.59179	6	51333714	51334252	539	+	ENSSSCG00000003090	protein_coding	6	8	3	8	0
ENSSSCG00000003093	E001	10.7933	0.0781694	13.0185	0.000308431	0.00557593	2.70747	6.41736	2.51563	6	52138204	52138438	235	-	SYMPK	protein_coding	3	0	5	16	26
ENSSSCG00000003093	E006	152.831	0.00118903	13.6897	0.000215629	0.00415479	16.725	18.3726	0.313515	6	52141611	52141798	188	-	SYMPK	protein_coding	126	104	120	204	202
ENSSSCG00000003093	E024	15.6214	0.0120294	8.25444	0.00406524	0.0434531	4.8727	6.88368	1.01475	6	52171380	52172129	750	-	SYMPK	protein_coding	7	12	7	22	27
ENSSSCG00000003093	E031	486.487	0.0349962	11.972	0.000540054	0.00881143	31.6078	23.479	-1.17211	6	52197424	52199220	1797	-	SYMPK	protein_coding	726	493	566	282	443
ENSSSCG00000003098	E006	119.081	0.00205954	8.99786	0.00270296	0.0317849	16.8752	14.7566	-0.436532	6	52396459	52396524	66	+	PPP5C	protein_coding	141	99	109	119	133
ENSSSCG00000003100	E007	45.0891	0.0318966	11.7087	0.000622088	0.0098777	12.4037	8.02427	-1.32361	6	52314762	52314972	211	+	CCDC61	protein_coding	69	36	43	27	54
ENSSSCG00000003100	E009	60.1363	0.0314344	10.7981	0.00101605	0.0147484	13.9498	9.42628	-1.20983	6	52315809	52315978	170	+	CCDC61	protein_coding	90	50	51	38	75
ENSSSCG00000003103	E003	12.6969	0.00829846	10.3422	0.00130024	0.0179546	5.95304	3.47375	-1.57191	6	52629049	52629110	62	+	FKRP	protein_coding	20	19	21	4	4
ENSSSCG00000003103	E007	61.1176	0.0251369	14.9463	0.000110613	0.00238504	9.65149	14.0573	1.16287	6	52637419	52639253	1835	+	FKRP	protein_coding	77	36	50	74	70
ENSSSCG00000003104	E005	162.531	0.00125347	66.5833	3.35415e-16	5.08405e-14	14.5652	19.7135	1.00286	6	52604857	52605249	393	-	STRN4	protein_coding	79	66	76	270	286
ENSSSCG00000003104	E006	367.679	0.000686453	10.9226	0.000949986	0.013961	26.1446	24.1546	-0.299592	6	52605250	52605390	141	-	STRN4	protein_coding	304	284	314	410	509
ENSSSCG00000003107	E005	163.123	0.00340092	18.5091	1.69091e-05	0.000472889	17.2522	18.7487	0.279477	6	52826986	52827063	78	+	ARHGAP35	protein_coding	100	183	259	166	130
ENSSSCG00000003107	E006	188.744	0.000949857	27.5139	1.55972e-07	7.1778e-06	18.4232	19.8337	0.252202	6	52829016	52829147	132	+	ARHGAP35	protein_coding	141	216	274	185	153
ENSSSCG00000003107	E007	200.359	0.0105668	8.43843	0.00367373	0.0402691	18.8921	20.3079	0.248911	6	52835868	52835973	106	+	ARHGAP35	protein_coding	143	223	304	172	184
ENSSSCG00000003108	E011	3.09554	0.0359743	9.1682	0.00246256	0.0296384	3.20381	0.0195698	-14.7178	6	52870911	52871068	158	+	NPAS1	protein_coding	6	5	6	0	0
ENSSSCG00000003110	E019	16.2251	0.0363666	27.1223	1.90978e-07	8.61056e-06	2.54765	7.54034	3.16892	6	52935335	52935396	62	-	ZC3H4	protein_coding	1	3	2	43	27
ENSSSCG00000003111	E012	5.59622	0.111834	9.31312	0.00227519	0.0278805	2.01205	5.20137	2.75784	6	53010177	53010249	73	+	SAE1	protein_coding	3	1	2	6	14
ENSSSCG00000003111	E016	53.3913	0.0146446	19.1163	1.2299e-05	0.00035886	8.86867	13.2531	1.23154	6	53022327	53025068	2742	+	SAE1	protein_coding	44	38	39	66	76
ENSSSCG00000003114	E005	47.9272	0.00318106	10.9216	0.000950492	0.0139675	11.0828	9.14322	-0.584478	6	53141276	53141530	255	+	DHX34	protein_coding	55	56	65	27	44
ENSSSCG00000003115	E008	78.5195	0.00221363	8.24908	0.00407726	0.043537	6.50828	0.0943628	-12.2478	6	53181619	53181730	112	-	MEIS3	protein_coding	157	152	120	0	0
ENSSSCG00000003120	E001	16.4574	0.0218363	60.8152	6.26909e-15	8.43772e-13	1.98126	8.86504	4.37969	6	53246968	53249074	2107	-	NAPA	protein_coding	0	4	1	30	40
ENSSSCG00000003120	E003	948.333	0.00141091	9.02664	0.00266073	0.0314228	34.286	35.9077	0.210085	6	53249334	53250096	763	-	NAPA	protein_coding	943	910	823	981	1103
ENSSSCG00000003120	E009	39.0449	0.019594	32.013	1.53145e-08	8.65619e-07	6.20976	12.0842	2.0016	6	53254415	53254482	68	-	NAPA	protein_coding	16	20	14	52	82
ENSSSCG00000003120	E015	67.0608	0.00179547	8.08658	0.00445943	0.0465808	12.9546	11.0096	-0.50416	6	53275215	53275265	51	-	NAPA	protein_coding	81	80	72	52	59
ENSSSCG00000003121	E003	80.4366	0.00250168	8.00566	0.00466314	0.0481904	13.6272	11.6131	-0.499329	6	53241398	53241533	136	-	KPTN	protein_coding	130	82	105	37	65
ENSSSCG00000003121	E013	3.97102	0.0372206	20.3568	6.42644e-06	0.000201485	1.13602	4.74634	4.1417	6	53246111	53246308	198	-	KPTN	protein_coding	0	1	1	5	11
ENSSSCG00000003128	E011	97.1517	0.00172646	9.44902	0.00211261	0.0263459	12.7991	14.8714	0.47556	6	53627811	53627921	111	-	LIG1	protein_coding	73	46	33	180	139
ENSSSCG00000003128	E019	34.2037	0.00738274	9.75129	0.00179197	0.0231764	10.1686	7.68225	-0.842363	6	53634280	53634446	167	-	LIG1	protein_coding	42	27	24	35	43
ENSSSCG00000003128	E035	1.08808	0.108992	8.10551	0.0044131	0.0462164	2.6473	0.0334079	-12.6217	6	53686097	53686206	110	-	LIG1	protein_coding	4	1	1	0	0
ENSSSCG00000003129	E004	83.1606	0.0101008	12.9588	0.000318429	0.00572992	12.7515	14.0945	0.315705	6	53675612	53678043	2432	+	ZSWIM9	protein_coding	51	102	59	87	112
ENSSSCG00000003132	E005	526.579	0.000982458	16.6368	4.52644e-05	0.00111217	25.9483	23.368	-0.392894	6	53803273	53803554	282	-	KDELR1	protein_coding	969	695	876	153	142
ENSSSCG00000003133	E014	6.02069	0.0970262	13.9467	0.00018807	0.00371241	3.43003	3.7162	0.232758	6	53846460	53848789	2330	+	GRIN2D	protein_coding	4	4	1	11	9
ENSSSCG00000003134	E007	372.446	0.00664761	18.199	1.98987e-05	0.000545334	21.3252	25.3213	0.629184	6	53855262	53859385	4124	+	GRWD1	protein_coding	686	489	453	143	197
ENSSSCG00000003136	E001	31.2235	0.135828	11.8407	0.000579509	0.00932918	10.8183	4.77804	-2.42874	6	53868409	53869338	930	+	CYTH2	protein_coding	73	34	38	2	19
ENSSSCG00000003136	E002	100.237	0.00657246	36.3315	1.6645e-09	1.10625e-07	16.9491	11.5196	-1.22873	6	53869339	53869493	155	+	CYTH2	protein_coding	164	96	128	48	85
ENSSSCG00000003136	E003	8.40122	0.0143966	8.55506	0.00344563	0.0383419	3.20499	5.41631	1.52838	6	53869935	53870032	98	+	CYTH2	protein_coding	5	4	3	12	16
ENSSSCG00000003136	E004	6.11756	0.0249666	15.9867	6.37888e-05	0.00149627	1.85364	5.02988	2.89685	6	53870036	53870051	16	+	CYTH2	protein_coding	2	1	1	8	16
ENSSSCG00000003136	E005	237.819	0.000737704	11.7002	0.000624936	0.00991239	22.1714	20.1444	-0.338699	6	53870339	53870486	148	+	CYTH2	protein_coding	272	201	262	202	268
ENSSSCG00000003136	E015	603.276	0.000589208	15.5025	8.2396e-05	0.00185684	29.2904	31.0221	0.238147	6	53878351	53878505	155	+	CYTH2	protein_coding	578	413	545	620	841
ENSSSCG00000003137	E001	85.3396	0.0107044	104.225	1.8057e-24	5.42285e-22	8.63888	15.3887	1.78671	6	54144020	54144473	454	-	PLEKHA4	protein_coding	126	125	151	42	15
ENSSSCG00000003137	E007	31.0503	0.00408631	8.72722	0.00313493	0.0356338	5.69611	0.0372667	-14.5364	6	54155931	54156071	141	-	PLEKHA4	protein_coding	62	44	65	0	0
ENSSSCG00000003137	E014	28.5656	0.00481638	7.93517	0.00484831	0.0495843	5.46261	0.0372666	-14.4137	6	54164848	54165063	216	-	PLEKHA4	protein_coding	54	45	58	0	0
ENSSSCG00000003139	E009	241.243	0.00948135	10.2951	0.00133383	0.01833	19.8915	22.9274	0.503786	6	54110421	54110495	75	-	BCAT2	protein_coding	264	161	209	316	262
ENSSSCG00000003139	E013	34.5827	0.0736038	12.6553	0.000374512	0.00654853	6.0914	11.416	1.88236	6	54111379	54111423	45	-	BCAT2	protein_coding	18	23	8	71	47
ENSSSCG00000003139	E026	91.7892	0.029706	15.8349	6.91164e-05	0.00160165	16.2734	10.0489	-1.51266	6	54125670	54125766	97	-	BCAT2	protein_coding	97	122	178	43	46
ENSSSCG00000003143	E002	7.88388	0.0212311	14.8324	0.000117498	0.0025089	3.05842	5.81401	1.87196	6	54052248	54052529	282	-	MAMSTR	protein_coding	2	9	5	8	14
ENSSSCG00000003143	E003	16.481	0.0209171	21.052	4.46994e-06	0.000146238	4.6966	8.06042	1.59081	6	54052530	54053083	554	-	MAMSTR	protein_coding	11	15	12	19	24
ENSSSCG00000003143	E016	6.71678	0.0318154	18.3726	1.81653e-05	0.000503974	4.6296	0.051481	-12.9976	6	54057162	54057244	83	-	MAMSTR	protein_coding	11	10	16	0	0
ENSSSCG00000003143	E017	5.69089	0.0290372	9.83556	0.0017117	0.0223461	4.17444	1.2479	-3.49616	6	54057818	54057877	60	-	MAMSTR	protein_coding	4	10	16	0	1
ENSSSCG00000003148	E004	24.4868	0.00961895	8.72425	0.00314005	0.0356803	6.33806	8.16167	0.749547	6	53992230	53993020	791	-	DBP	protein_coding	13	15	12	30	47
ENSSSCG00000003149	E002	13.9131	0.0280467	26.5657	2.5472e-07	1.11924e-05	0.0219844	5.74278	16.0832	6	54177373	54177626	254	-	TULP2	protein_coding	0	0	0	21	41
ENSSSCG00000003149	E014	0.724249	0.167657	9.3703	0.0022053	0.0272062	2.60826	0.0115948	-15.6321	6	54186449	54186646	198	-	TULP2	protein_coding	1	1	2	0	0
ENSSSCG00000003150	E008	8.70456	0.253252	13.385	0.000253643	0.00474765	2.09581	7.96942	3.89852	6	54188444	54188619	176	+	NUCB1	protein_coding	7	3	0	21	11
ENSSSCG00000003150	E009	2.5113	0.291348	16.1251	5.92943e-05	0.00140551	0.0235255	4.89902	15.4224	6	54191076	54191180	105	+	NUCB1	protein_coding	0	0	0	10	2
ENSSSCG00000003150	E020	16.2693	0.139132	34.5752	4.10091e-09	2.55875e-07	2.08964	11.3318	4.97134	6	54207226	54207303	78	+	NUCB1	protein_coding	7	1	2	26	39
ENSSSCG00000003152	E002	26.6316	0.00890892	12.5306	0.000400343	0.00691174	6.51961	9.27692	1.05047	6	54250717	54250828	112	+	RUVBL2	protein_coding	20	23	18	32	38
ENSSSCG00000003152	E004	56.3791	0.0249535	63.1472	1.91823e-15	2.70868e-13	6.14178	15.5087	2.82401	6	54252115	54253109	995	+	RUVBL2	protein_coding	13	20	21	99	112
ENSSSCG00000003152	E005	59.4965	0.0144299	87.2837	9.40197e-21	2.13843e-18	6.51638	15.8072	2.71152	6	54253234	54254033	800	+	RUVBL2	protein_coding	18	19	24	122	100
ENSSSCG00000003152	E006	101.008	0.0154491	10.822	0.00100299	0.0145932	15.9135	12.0674	-0.878075	6	54254034	54254088	55	+	RUVBL2	protein_coding	158	115	133	43	78
ENSSSCG00000003152	E008	109.252	0.0207008	19.7622	8.77021e-06	0.000265254	17.0163	11.2064	-1.3267	6	54255149	54255204	56	+	RUVBL2	protein_coding	191	132	150	34	69
ENSSSCG00000003152	E024	22.5321	0.0119778	16.8734	3.99578e-05	0.000997975	5.67563	8.93635	1.34566	6	54263465	54263487	23	+	RUVBL2	protein_coding	22	14	10	37	28
ENSSSCG00000003152	E025	34.4772	0.00550387	67.7847	1.8236e-16	2.82979e-14	5.73617	11.8651	2.17805	6	54263488	54265155	1668	+	RUVBL2	protein_coding	22	16	9	60	58
ENSSSCG00000003152	E026	15.6945	0.148287	11.0385	0.000892378	0.0132674	3.38217	8.46259	2.69166	6	54266697	54266893	197	+	RUVBL2	protein_coding	4	10	2	22	35
ENSSSCG00000003153	E001	27184.8	0.00237505	7.91505	0.00490252	0.0499724	72.3992	70.0488	-0.270952	6	54231172	54231473	302	+	FTL	protein_coding	34493	44531	49311	7705	9294
ENSSSCG00000003153	E004	215.167	0.155696	57.0027	4.35207e-14	5.34476e-12	5.76581	34.6114	6.00193	6	54232381	54232404	24	+	FTL	protein_coding	52	24	12	391	508
ENSSSCG00000003153	E009	4574.83	7.70914e-05	22.0776	2.61843e-06	9.06141e-05	49.877	50.4162	0.0640799	6	54232693	54232750	58	+	FTL	protein_coding	6031	6904	7894	1591	1919
ENSSSCG00000003155	E002	7012.72	0.0102595	8.57678	0.00340476	0.0380001	51.2706	53.5745	0.272108	6	54172990	54174615	1626	+	PPP1R15A	protein_coding	1340	1177	1142	9425	18829
ENSSSCG00000003157	E014	3.39578	0.0435339	8.45903	0.00363235	0.0399202	1.68649	3.91418	2.4388	6	54312678	54312681	4	+	LIN7B	protein_coding	3	1	0	5	7
ENSSSCG00000003168	E018	293.08	0.00125652	13.4896	0.000239886	0.00453277	22.0217	23.6641	0.261449	6	54546239	54548144	1906	+	ALDH16A1	protein_coding	238	193	182	416	410
ENSSSCG00000003169	E008	136.961	0.00153979	12.4922	0.000408656	0.00701989	17.8229	15.5186	-0.455987	6	54525699	54525780	82	-	PIH1D1	protein_coding	188	127	143	121	123
ENSSSCG00000003177	E013	49.5874	0.00263742	13.1555	0.000286684	0.00524814	9.98562	7.00683	-1.0602	6	54713905	54713984	80	+	ENSSSCG00000003177	protein_coding	90	95	56	10	14
ENSSSCG00000003177	E017	29.9996	0.00795037	18.7624	1.48055e-05	0.000421789	8.05534	4.08023	-1.99895	6	54714402	54715122	721	+	ENSSSCG00000003177	protein_coding	66	54	34	3	5
ENSSSCG00000003178	E001	47.1076	0.00434788	9.37329	0.0022017	0.0271852	9.20246	11.1609	0.586576	6	54701668	54701715	48	-	IRF3	protein_coding	35	21	38	68	69
ENSSSCG00000003178	E002	53.7909	0.00345432	8.6013	0.00335923	0.0376126	9.96326	11.7547	0.50618	6	54701716	54701721	6	-	IRF3	protein_coding	37	28	46	74	79
ENSSSCG00000003178	E010	393.989	0.000606017	15.7195	7.34617e-05	0.00168626	27.213	24.56	-0.393274	6	54704053	54704239	187	-	IRF3	protein_coding	407	339	397	411	434
ENSSSCG00000003178	E014	110.319	0.00166946	61.3626	4.74737e-15	6.47718e-13	12.4086	17.2115	1.0493	6	54706192	54706502	311	-	IRF3	protein_coding	56	59	62	182	174
ENSSSCG00000003187	E001	22.6067	0.01684	133.661	6.4793e-31	2.81562e-28	0.842821	11.0763	7.52394	6	54581133	54581249	117	+	FCGRT	protein_coding	1	0	0	42	59
ENSSSCG00000003187	E002	20.7634	0.0429813	95.0541	1.85249e-22	4.7745e-20	0.0280104	10.7426	17.2532	6	54582599	54582826	228	+	FCGRT	protein_coding	0	0	0	58	38
ENSSSCG00000003187	E003	26.6639	0.0743488	80.7928	2.50665e-19	5.06227e-17	0.0280106	12.0759	17.6134	6	54582827	54582942	116	+	FCGRT	protein_coding	0	0	0	80	44
ENSSSCG00000003187	E004	49.4963	0.0203845	112.028	3.52333e-26	1.16712e-23	4.27755	15.2442	3.82677	6	54589582	54589820	239	+	FCGRT	protein_coding	16	6	4	87	115
ENSSSCG00000003187	E005	29.2013	0.0298981	30.5887	3.18941e-08	1.68988e-06	5.22497	11.0024	2.21908	6	54589821	54589825	5	+	FCGRT	protein_coding	21	9	9	37	62
ENSSSCG00000003187	E008	70.013	0.0943627	12.3028	0.000452283	0.0076172	14.7631	6.49591	-2.50004	6	54590245	54590324	80	+	FCGRT	protein_coding	218	63	64	11	22
[truncated: 18,509 more rows]
