# Supplementary material for: Deciphering transcriptome patterns in porcine mesenchymal stem cells promoting phenotypic maintenance and differentiation by key driver genes
Source: Front Cell Dev Biol. 2024 Nov 6;12:1478757. doi: 10.3389/fcell.2024.1478757 (PMC11576426; doi:10.3389/fcell.2024.1478757)
Supplement: Supplementary file 12 [file Table12.xlsx]

## Sheet: Supplementary Table S12
Supplementary Table S12 List of genes within modules. Genes are displayed for their association with cell’s types (gene significance; GS) and their correlation with module eigengene (module membership; MM).
Ensembl_ID	Gene_name	module_Color	GS.PBMC	p.GS.PBMC	GS.MSC	p.GS.MSC	GS.Adipocyte	p.GS.Adipocyte	GS.Chondrocyte	p.GS.Chondrocyte	GS.Osteocyte	p.GS.Osteocyte	MM.lightcyan	p.MM.lightcyan	MM.lightyellow	p.MM.lightyellow	MM.black	p.MM.black	MM.brown	p.MM.brown	MM.yellow	p.MM.yellow	MM.turquoise	p.MM.turquoise	MM.lightgreen	p.MM.lightgreen	MM.darkgrey	p.MM.darkgrey	MM.darkorange	p.MM.darkorange	MM.darkgreen	p.MM.darkgreen	MM.cyan	p.MM.cyan	MM.orange	p.MM.orange	MM.darkturquoise	p.MM.darkturquoise	MM.midnightblue	p.MM.midnightblue	MM.darkred	p.MM.darkred	MM.grey60	p.MM.grey60	MM.pink	p.MM.pink	MM.greenyellow	p.MM.greenyellow	MM.magenta
ENSSSCG00000000063	POLR3H	black	-0.265313	0.22414	0.273599	0.209279	0.470527	0.0223638	-0.495782	0.0150367	-0.0143372	0.948873	0.212571	0.334361	-0.00559741	0.980029	0.810234	4.58e-07	0.691748	0.00014059	-0.417308	0.0468621	-0.235511	0.283099	-0.404274	0.0551849	-0.157223	0.478323	0.214855	0.329029	-0.00811997	0.971032	0.181249	0.41243	0.272838	0.210615	0.201486	0.360942	0.128131	0.564489	0.0652909	0.769976	0.13114	0.555276	-0.0196954	0.929804	0.0258945	0.907787	-0.355459
ENSSSCG00000000093	DNAL4	black	-0.186572	0.398521	0.463927	0.0246802	0.386338	0.0684031	-0.395889	0.0611001	-0.226543	0.302532	0.253083	0.247289	0.289849	0.182042	0.860581	6.87e-09	0.768065	5.58e-06	-0.231841	0.290957	-0.166864	0.451279	-0.171678	0.438076	-0.00358743	0.9872	0.203489	0.356052	-0.222002	0.312671	-0.0826896	0.710902	0.366867	0.0852746	0.189692	0.390491	0.119584	0.591013	0.0650646	0.770753	0.232086	0.290428	-0.0868152	0.697106	-0.0577026	0.796144	-0.286314
ENSSSCG00000000359	BLOC1S1	black	-0.271579	0.212841	0.327354	0.128535	0.345511	0.107076	-0.168616	0.446451	-0.253695	0.246096	0.0271917	0.903188	0.195872	0.374845	0.734632	2.69e-05	0.52712	0.00875866	0.170169	0.442192	-0.284951	0.189988	-0.449432	0.0304289	0.0605957	0.786141	0.421007	0.0446849	0.27567	0.205668	-0.162691	0.462888	-0.0188579	0.932782	0.115219	0.604755	-0.00867736	0.969044	0.214571	0.329691	-0.155513	0.483199	-0.266623	0.221747	0.111827	0.615522	0.144694
ENSSSCG00000000997	PPP1R3G	black	-0.390197	0.0653778	0.359839	0.0920549	0.65399	0.000468274	-0.298071	0.169213	-0.381518	0.0723262	0.232466	0.289609	0.195769	0.375102	0.798509	9.85e-07	0.572815	0.00356259	-0.146552	0.509156	-0.367756	0.0844435	-0.12688	0.568338	-0.199701	0.36533	0.364772	0.0872565	-0.0288405	0.897346	-0.17629	0.425616	0.216809	0.32451	-0.0248595	0.911459	-0.0953183	0.668961	0.173322	0.433612	0.236738	0.280501	-0.072708	0.744625	0.00867434	0.969055	-0.342651
ENSSSCG00000001512	CUTA	black	-0.44975	0.0302926	0.274396	0.207884	0.617535	0.00126212	-0.521912	0.00961976	-0.0174751	0.937701	0.0395328	0.859596	0.0943293	0.672214	0.845215	3e-08	0.568145	0.0039323	-0.241835	0.269865	-0.434637	0.037322	-0.5233	0.00938382	-0.27181	0.212431	0.308531	0.153793	0.179283	0.417632	0.0849973	0.703174	0.292633	0.177627	0.0663637	0.766295	0.0117675	0.958028	0.153308	0.489525	0.177072	0.423522	-0.114539	0.606909	-0.241974	0.269578	-0.0196285
ENSSSCG00000001624	FRS3	black	-0.182393	0.409418	0.381065	0.0727034	0.418462	0.0461742	-0.564521	0.0042407	-0.0291652	0.896196	0.317441	0.141444	0.22167	0.313421	0.787198	1.95e-06	0.694957	0.000125685	-0.179879	0.416052	-0.158497	0.474705	-0.308886	0.153288	-0.1008	0.651033	0.246921	0.259504	-0.190574	0.388236	0.168079	0.447929	0.24681	0.259726	0.0572365	0.797758	0.0898925	0.686875	-0.0664382	0.76604	0.205826	0.350396	-0.00182844	0.993476	-0.0509364	0.819653	-0.212525
ENSSSCG00000002517	WDR25	black	-0.13295	0.549767	0.511665	0.0115146	0.384913	0.0695459	-0.227988	0.299349	-0.464042	0.0246384	0.278631	0.200576	0.384287	0.0700521	0.850642	1.82e-08	0.739932	2.14e-05	0.12897	0.561915	-0.133751	0.547335	-0.243941	0.265544	0.0853194	0.702098	0.267174	0.220745	0.0310254	0.889613	-0.228646	0.297905	0.0847899	0.703868	0.0485203	0.828084	0.106474	0.632666	0.234884	0.284432	-0.00598932	0.978631	-0.318502	0.140022	0.0523528	0.814719	-0.0590622
ENSSSCG00000002530	CINP	black	-0.253906	0.245686	0.470023	0.0225346	0.31162	0.149432	-0.303478	0.161116	-0.205704	0.350691	0.317969	0.140735	0.219248	0.318916	0.823479	1.78e-07	0.675666	0.000240607	-0.14318	0.519089	-0.245404	0.262567	-0.207628	0.346069	-0.115747	0.603087	0.243577	0.266287	-0.0554575	0.803927	-0.178379	0.420034	0.206663	0.348384	0.487008	0.017324	-0.0356195	0.873383	0.0393107	0.860378	0.149667	0.500059	-0.128418	0.563609	0.000952408	0.996602	-0.16723
ENSSSCG00000002557	NUDT14	black	-0.311889	0.149056	0.463134	0.0249709	0.619155	0.00121139	-0.534656	0.00762443	-0.23957	0.274559	0.115855	0.602745	0.261005	0.232129	0.874906	1.42e-09	0.660757	0.000382934	-0.129906	0.559045	-0.300264	0.165897	-0.405165	0.0545831	-0.346695	0.105773	0.2943	0.175019	0.094895	0.670352	-0.0788022	0.723979	0.241425	0.270711	-0.107923	0.628008	-0.127948	0.565052	0.183194	0.407319	0.210382	0.339518	-0.217628	0.322625	-0.220717	0.315576	-0.00479859
ENSSSCG00000002558	CEP170B	black	-0.168255	0.447443	0.528156	0.00859501	0.532063	0.00800033	-0.330586	0.12451	-0.498586	0.0143592	0.234297	0.285683	0.341407	0.111684	0.892369	1.45e-10	0.774448	3.98e-06	0.062264	0.780388	-0.150053	0.498936	-0.356805	0.0950995	-0.0684741	0.759068	0.276033	0.205038	-0.0328009	0.883335	-0.139228	0.530844	0.190256	0.389048	-0.248903	0.255535	-0.135059	0.543376	0.231212	0.292317	0.185537	0.401205	-0.134451	0.545214	0.072513	0.745288	-0.00499966
ENSSSCG00000002559	CDCA4	black	-0.117564	0.597356	0.573239	0.00353048	0.429506	0.0399749	-0.439398	0.0349842	-0.354322	0.0976447	0.344634	0.108049	0.202108	0.35942	0.871274	2.16e-09	0.802533	7.62e-07	-0.153465	0.489074	-0.095984	0.666774	-0.285985	0.188292	-0.313326	0.14706	0.222604	0.311316	-0.105234	0.636663	-0.0490518	0.826227	0.158152	0.475683	-0.0330388	0.882494	0.000771172	0.997248	0.0595359	0.789802	0.196154	0.374139	-0.204815	0.352837	0.0648042	0.771648	-0.16299
ENSSSCG00000002650		black	-0.223363	0.309612	0.539366	0.0069786	0.289229	0.183037	-0.478979	0.019652	-0.080595	0.717938	0.280835	0.19684	0.347534	0.104855	0.925812	3.3e-13	0.765701	6.3e-06	0.0925445	0.678099	-0.222765	0.310954	-0.582112	0.00291195	-0.112601	0.613059	0.283391	0.192566	0.00566242	0.979797	0.0540565	0.808793	-0.0119739	0.957293	0.16682	0.451402	0.0163981	0.941535	0.185815	0.400484	-0.00137933	0.995078	-0.200678	0.362923	0.0750544	0.736655	-0.0281688
ENSSSCG00000002738	ZNF23	black	0.0906261	0.684443	-0.296444	0.171701	-0.111148	0.617686	0.164179	0.458733	0.116178	0.601725	-0.293473	0.176309	-0.225438	0.304981	-0.5867	0.00262935	-0.504729	0.0129603	-0.158037	0.476008	0.0985659	0.658318	0.331212	0.123741	0.0973822	0.66219	-0.261773	0.230691	0.149359	0.500955	0.502972	0.0133486	-0.139657	0.529563	-0.304006	0.16034	-0.28588	0.188463	0.0566565	0.799768	-0.0588214	0.792272	0.269813	0.215987	0.0308856	0.890107	-0.0683907
ENSSSCG00000002769	THAP11	black	-0.149427	0.500758	0.0177531	0.936712	0.560093	0.0046443	-0.253106	0.247245	-0.224718	0.306583	0.155517	0.483188	0.0415355	0.852555	0.70214	9.72e-05	0.589612	0.00246214	-0.135415	0.542301	-0.146708	0.508699	-0.27872	0.200424	0.00828164	0.970455	0.629459	0.000927284	-0.319241	0.139035	-0.115954	0.602432	0.289434	0.182707	0.0452383	0.839565	-0.0533653	0.811196	0.18512	0.40229	0.335429	0.118647	-0.201537	0.360816	-0.133765	0.547292	0.112473
ENSSSCG00000002860	PDCD5	black	-0.320289	0.137647	0.292676	0.17756	0.502214	0.0135191	-0.0837041	0.707501	-0.437456	0.0359235	0.22854	0.298137	0.119597	0.590972	0.742718	1.89e-05	0.526247	0.00889843	0.204399	0.353845	-0.31437	0.145621	-0.218061	0.321631	-0.0670678	0.763882	0.414837	0.0483618	0.182004	0.410441	-0.176946	0.423859	-0.0491261	0.825968	-0.0390778	0.861197	-0.289309	0.182907	0.161054	0.467482	-0.00503119	0.982049	-0.139126	0.53115	0.386008	0.0686665	-0.0477652
ENSSSCG00000002910	ALKBH6	black	-0.0532885	0.811463	0.569694	0.00380627	0.470827	0.0222627	-0.337747	0.115911	-0.535821	0.00746029	0.304674	0.159362	0.45203	0.0293286	0.691507	0.000141769	0.604221	0.00175128	0.187928	0.395021	-0.0564209	0.800585	-0.396218	0.0608593	0.00850871	0.969645	0.211007	0.33804	0.21013	0.340114	-0.212664	0.334144	0.248071	0.257196	-0.405052	0.0546587	-0.25131	0.250765	0.272248	0.211657	0.18622	0.399435	-0.246406	0.260541	0.00864786	0.969149	0.101213
ENSSSCG00000002967	CAPN12	black	0.0890421	0.689698	-0.21144	0.337019	-0.403407	0.055776	0.201637	0.360571	0.306799	0.156277	-0.299661	0.166804	0.0467291	0.834346	-0.540946	0.00677217	-0.485161	0.0178388	0.376828	0.0763011	0.0739669	0.740346	-0.0442946	0.842872	-0.0752365	0.736038	-0.140488	0.527084	-0.0520722	0.815695	-0.0582343	0.794303	-0.391623	0.0642857	-0.267607	0.219958	0.294998	0.173934	-0.255171	0.243233	-0.453779	0.0286055	0.0915998	0.68122	0.172263	0.436486	0.141243
ENSSSCG00000002995		black	-0.334462	0.119802	0.136697	0.538438	0.371669	0.0808573	-0.547939	0.00591799	0.286049	0.188186	-0.0977176	0.661092	-0.0308486	0.890238	0.660555	0.000385278	0.505378	0.0128191	-0.483199	0.0183993	-0.308091	0.154422	-0.365128	0.0869173	-0.234961	0.284268	0.294564	0.174608	-0.242282	0.268944	0.0979001	0.660495	0.309315	0.152678	0.239597	0.274504	0.327858	0.127901	-0.113359	0.61065	0.273669	0.209155	0.0622184	0.780545	-0.191789	0.385143	-0.34314
ENSSSCG00000003089	TOMM40	black	-0.338242	0.115334	0.336906	0.116899	0.296114	0.172209	-0.352394	0.0996557	0.0149307	0.946759	0.236168	0.281705	0.219804	0.317649	0.86482	4.41e-09	0.677927	0.000223628	0.0542483	0.808126	-0.322388	0.134894	-0.630852	0.000893639	-0.0672209	0.763357	0.230935	0.292918	-0.120375	0.588538	0.0703987	0.752493	0.104123	0.640251	0.290397	0.181167	0.00948891	0.96615	-0.00525508	0.98125	0.125686	0.572024	0.00408188	0.985436	0.220067	0.317052	0.0304609
ENSSSCG00000003106	AP2S1	black	-0.0138858	0.950481	0.368123	0.0841028	0.286513	0.18743	-0.416009	0.0476457	-0.14393	0.516871	0.290212	0.181462	0.353256	0.098753	0.812251	3.99e-07	0.771065	4.77e-06	0.0759468	0.733631	-0.0213	0.924099	-0.592154	0.00232356	0.086986	0.696537	0.378182	0.0751373	-0.158033	0.476021	-0.0776921	0.727727	0.168541	0.446658	0.203303	0.356506	-0.103547	0.642115	0.266515	0.221943	0.175627	0.427394	-0.145226	0.513051	0.132013	0.552615	0.0837062
ENSSSCG00000003134	GRWD1	black	-0.499931	0.0140431	0.421826	0.0442134	0.175454	0.427861	-0.207476	0.346433	0.0292971	0.895729	0.253611	0.24626	0.178684	0.419223	0.83128	9.72e-08	0.549326	0.00575955	0.101364	0.649199	-0.487196	0.0172722	-0.374594	0.0782502	-0.124056	0.577071	0.222561	0.311411	-0.165626	0.454707	-0.0470719	0.833147	-0.0120727	0.956941	0.403604	0.0556413	0.0910134	0.683161	-0.0904853	0.68491	0.00323678	0.988451	-0.0799525	0.720101	0.130673	0.556702	-0.0275527
ENSSSCG00000003199	AP2A1	black	-0.351453	0.100648	0.542866	0.00652825	0.34249	0.110455	-0.347257	0.105158	-0.186069	0.399825	0.20965	0.341252	0.28705	0.186555	0.929303	1.43e-13	0.729426	3.36e-05	0.0335996	0.880513	-0.328376	0.127252	-0.506177	0.012647	-0.116896	0.599461	0.173075	0.434281	-0.0910186	0.683144	-0.0705445	0.751995	0.20931	0.342059	0.131544	0.554043	0.0267805	0.904646	0.00853939	0.969536	0.185931	0.400184	-0.0205288	0.926841	0.108781	0.625254	-0.0538598
ENSSSCG00000003217	JOSD2	black	-0.0127796	0.954421	0.42741	0.0410989	0.447039	0.0314709	-0.2055	0.351183	-0.561147	0.00454545	0.0902246	0.685774	0.404452	0.0550641	0.767804	5.65e-06	0.730079	3.26e-05	-0.0180763	0.935562	-0.0103522	0.963073	-0.00696637	0.975146	0.0448017	0.841095	0.413095	0.0494402	-0.119694	0.590668	-0.170533	0.441198	0.242793	0.267894	-0.104993	0.637441	0.0666876	0.765185	0.170438	0.441457	0.0830185	0.709799	-0.400404	0.0578585	0.0380012	0.864988	-0.147043
ENSSSCG00000003267	MBOAT7	black	-0.102362	0.645956	0.510559	0.011736	0.309706	0.152124	-0.514013	0.0110559	-0.121589	0.584745	0.307453	0.155336	0.235899	0.282275	0.92131	9.01e-13	0.857149	9.72e-09	-0.0352004	0.874862	-0.0771076	0.729702	-0.548552	0.00584749	-0.369354	0.0829656	0.234546	0.285153	-0.148883	0.50234	-0.00753361	0.973123	0.146811	0.508397	0.117197	0.598514	0.091501	0.681547	-0.0724093	0.745641	0.137274	0.5367	-0.0981137	0.659797	0.0191489	0.931747	-0.0105232
ENSSSCG00000003268	TSEN34	black	-0.353971	0.0980093	0.182203	0.409918	0.311511	0.149584	-0.637816	0.000740434	0.413701	0.0490631	0.06493	0.771216	-0.14518	0.513187	0.658035	0.000415499	0.467264	0.0234865	-0.453153	0.0288626	-0.341658	0.111398	-0.321108	0.136568	-0.262697	0.228969	0.28391	0.191705	-0.0918931	0.680251	0.250908	0.251558	0.127029	0.567881	0.436317	0.0364838	0.174193	0.431259	-0.0473412	0.832205	0.0309305	0.889948	0.00290924	0.989619	-0.147569	0.506176	-0.457359
ENSSSCG00000003288	HSPBP1	black	-0.095924	0.666971	0.630257	0.00090789	0.0421248	0.850485	-0.321061	0.13663	-0.142895	0.519932	0.410291	0.0512149	0.338633	0.114878	0.834532	7.47e-08	0.772692	4.37e-06	0.21285	0.333708	-0.0839148	0.706796	-0.48001	0.0193399	-0.110964	0.618274	0.163739	0.45996	-0.124196	0.576637	-0.110683	0.619172	-0.0458012	0.837594	0.230481	0.293903	0.0938927	0.673652	-0.0796669	0.721063	-0.0665963	0.765498	-0.0662467	0.766696	0.210631	0.33893	0.00717564
ENSSSCG00000003338	PUSL1	black	-0.13234	0.551621	0.401102	0.0573694	0.419994	0.0452729	-0.339884	0.11343	-0.302821	0.162086	0.161682	0.465716	0.290378	0.181198	0.888988	2.34e-10	0.814354	3.44e-07	-0.032403	0.884741	-0.107011	0.630938	-0.383967	0.0703125	-0.1843	0.404426	0.250436	0.252491	-0.061346	0.783553	0.045128	0.839951	0.0886188	0.691104	0.0750073	0.736815	-0.163894	0.459527	0.140846	0.526017	0.119168	0.592317	-0.0336354	0.880387	0.182117	0.410145	-0.0836061
ENSSSCG00000003344	VWA1	black	-0.299611	0.166879	0.326503	0.129608	0.579154	0.00310724	-0.491373	0.0161538	-0.14594	0.51095	0.167055	0.450753	0.0886021	0.691159	0.858216	8.74e-09	0.693284	0.000133274	-0.296781	0.171183	-0.265114	0.224505	-0.203204	0.356745	-0.389829	0.065662	0.323247	0.133779	-0.0240677	0.91427	0.07056	0.751942	0.202661	0.358069	0.00978778	0.965085	-0.0168992	0.939751	0.0163945	0.941548	0.275423	0.206096	-0.0455246	0.838562	-0.131011	0.555669	-0.213101
ENSSSCG00000003973	CTPS1	black	-0.213472	0.332253	0.248467	0.256405	0.308481	0.153865	0.0389271	0.861728	-0.400991	0.057447	0.257205	0.239325	0.168558	0.44661	0.653808	0.000470776	0.53942	0.00697141	0.19237	0.383669	-0.200791	0.362647	-0.285561	0.188986	0.0975799	0.661543	0.284396	0.190903	-0.0018972	0.99323	-0.194754	0.37765	-0.017803	0.936535	0.175563	0.427566	-0.100396	0.65235	0.0589594	0.791795	0.0355723	0.87355	-0.014168	0.949476	0.432192	0.0385684	0.105387
ENSSSCG00000004049	ACAT2	black	-0.0775465	0.728219	0.24691	0.259525	0.644101	0.000621948	-0.192213	0.384067	-0.591499	0.00235862	0.1647	0.457281	0.19614	0.374175	0.653324	0.000477479	0.573801	0.00348832	-0.0048754	0.982605	-0.0615623	0.782807	-0.375789	0.0772029	-0.138761	0.532243	0.303188	0.161544	0.169293	0.444592	-0.225934	0.303881	0.473032	0.0215312	-0.305011	0.158871	-0.365671	0.0864021	0.0406478	0.855675	0.403862	0.0554649	-0.212469	0.334602	0.0068976	0.975391	0.164349
ENSSSCG00000004535	TCF4	black	0.0280645	0.900095	-0.263366	0.227727	-0.480888	0.0190772	0.409761	0.0515556	0.255111	0.243349	-0.165719	0.45445	-0.178043	0.42093	-0.724146	4.17e-05	-0.674161	0.000252523	-0.0818439	0.71374	0.0160861	0.942645	0.457953	0.0269358	0.190289	0.388964	-0.557713	0.00487404	-0.097778	0.660895	-0.0635703	0.77589	0.0967291	0.66433	0.0522467	0.815088	0.285383	0.189279	-0.135393	0.542369	0.105775	0.634919	-0.0243535	0.913255	-0.130742	0.556492	0.011226
ENSSSCG00000004589	RNF111	black	0.109055	0.624378	-0.284215	0.191202	-0.480034	0.0193327	0.77493	3.88e-06	-0.146892	0.508157	-0.288149	0.184775	-0.00297193	0.989396	-0.705533	8.58e-05	-0.64229	0.000654292	0.447399	0.0313125	0.0903352	0.685407	0.448964	0.0306305	0.350574	0.101581	-0.327065	0.128898	0.0950145	0.66996	-0.31833	0.140251	-0.267583	0.220002	-0.0081379	0.970968	0.0479182	0.830188	-0.145941	0.510947	-0.245288	0.262802	-0.00248452	0.991135	0.213217	0.332849	0.25507
ENSSSCG00000004671	AFG2B	black	-0.175854	0.426787	0.0658554	0.768039	0.433969	0.0376593	-0.322293	0.135017	-0.0493412	0.825217	0.165621	0.454723	0.104248	0.639848	0.601232	0.0018806	0.513993	0.0110598	-0.234657	0.284915	-0.155108	0.48436	-0.182928	0.408014	-0.0337444	0.880002	0.499034	0.0142534	-0.244925	0.263541	0.12601	0.571024	0.191206	0.386624	0.17858	0.419498	0.0916744	0.680974	-0.0542492	0.808123	0.412104	0.0500621	0.0328325	0.883223	-0.238953	0.275846	0.11158
ENSSSCG00000004893	VPS4B	black	0.214207	0.330537	-0.451915	0.0293766	-0.246019	0.261323	0.172126	0.436857	0.283041	0.193148	-0.290879	0.1804	-0.14374	0.517434	-0.696998	0.000116933	-0.575406	0.00337015	-0.141028	0.525476	0.183128	0.40749	0.197337	0.371188	0.0610848	0.784453	-0.252625	0.248185	0.410684	0.0509631	-0.0542562	0.808099	-0.192318	0.383798	0.392661	0.0634995	0.00521838	0.981381	0.0716661	0.748172	-0.196234	0.373939	0.0210313	0.925055	-0.100789	0.651069	-0.0633406
ENSSSCG00000005441	ELP1	black	0.0666929	0.765166	-0.267286	0.220541	-0.489269	0.0167097	0.0560539	0.801858	0.595418	0.00215522	-0.10819	0.627149	-0.100522	0.651937	-0.603806	0.00176879	-0.541944	0.0066445	0.0208756	0.925608	0.0529029	0.812804	0.174738	0.429787	0.0295227	0.894931	-0.202572	0.358286	-0.284953	0.189984	-0.102609	0.645156	-0.101449	0.648921	0.300364	0.165745	0.276544	0.204156	-0.48488	0.0179183	-0.0472739	0.83244	0.178104	0.420767	-0.191061	0.386995	-0.143566
ENSSSCG00000005673	IER5L	black	-0.0544998	0.807252	0.498702	0.0143318	0.333587	0.120854	-0.442022	0.033745	-0.23908	0.275582	0.378263	0.0750676	0.237702	0.278469	0.91757	1.97e-12	0.882417	5.61e-10	-0.107303	0.63	-0.0336584	0.880306	-0.386878	0.0679732	-0.214914	0.328892	0.310633	0.150816	-0.231899	0.290831	-0.0470734	0.833141	0.156836	0.479425	0.144641	0.514774	0.0569887	0.798617	0.0131849	0.952978	0.20036	0.363708	-0.19581	0.375	0.0102415	0.963467	-0.147753
ENSSSCG00000005761	PPP1R26	black	-0.361448	0.0904693	0.339879	0.113436	0.593308	0.00226282	-0.361249	0.0906643	-0.260798	0.232517	0.234441	0.285375	0.0977837	0.660876	0.799487	9.26e-07	0.598809	0.00199125	-0.372808	0.0798348	-0.346286	0.106221	-0.159374	0.47222	-0.0694669	0.755674	0.187271	0.396715	-0.117011	0.599099	-0.202838	0.357636	0.406298	0.0538245	0.095249	0.669189	0.171433	0.438742	0.196499	0.373279	0.411094	0.0507015	-0.237226	0.279471	-0.281363	0.195952	-0.219513
ENSSSCG00000005828	EGFL7	black	-0.291398	0.179576	0.386603	0.0681917	0.657806	0.000418343	-0.519699	0.0100058	-0.247631	0.258077	0.195024	0.376972	0.115308	0.604475	0.877207	1.08e-09	0.690668	0.000145938	-0.289644	0.182371	-0.272435	0.211325	-0.273308	0.209789	-0.437636	0.0358359	0.201242	0.36154	0.0663612	0.766304	-0.140386	0.527387	0.330316	0.124843	0.010257	0.963412	0.0121683	0.9566	0.241994	0.269536	0.30737	0.155455	-0.244636	0.264128	-0.177327	0.42284	-0.137546
ENSSSCG00000005857	CYSRT1	black	-0.206672	0.348361	0.402597	0.0563317	0.283953	0.191634	-0.297398	0.170239	-0.162714	0.462823	0.426105	0.0418111	0.0896072	0.687821	0.610192	0.00151516	0.513471	0.0111604	-0.171017	0.439877	-0.176739	0.424412	-0.422142	0.0440323	-0.394737	0.0619487	-0.211027	0.337993	0.127785	0.565551	0.0167571	0.940257	0.25207	0.249272	0.0855599	0.701295	-0.0121548	0.956648	0.173527	0.433059	0.117274	0.598269	-0.0574498	0.797019	0.0984405	0.658728	-0.224402
ENSSSCG00000005858	RNF208	black	-0.102835	0.644422	0.52247	0.00952437	0.19863	0.367979	-0.116057	0.602107	-0.4173	0.046867	0.392578	0.0635624	0.324281	0.132444	0.532986	0.00786474	0.459399	0.0263757	0.0415585	0.852474	-0.0806704	0.717685	0.115841	0.602788	-0.26575	0.223339	0.21331	0.332631	-0.291898	0.178786	0.063458	0.776277	0.279375	0.199309	-0.174937	0.429251	-0.269952	0.215738	-0.283111	0.193031	0.195956	0.374634	-0.265451	0.223887	-0.130609	0.556898	-0.141165
ENSSSCG00000005895	C8orf82	black	-0.485823	0.017653	0.554669	0.00518141	0.445869	0.0319903	-0.404146	0.0552722	-0.155388	0.483558	0.370035	0.0823405	0.237891	0.278072	0.91503	3.27e-12	0.60881	0.00156729	-0.00546095	0.980516	-0.48023	0.0192737	-0.356821	0.0950828	-0.235083	0.284009	0.149705	0.49995	-0.0525323	0.814094	0.00153103	0.994537	0.191649	0.385498	0.0969137	0.663725	-0.100569	0.651785	0.166515	0.452244	0.134644	0.54463	-0.276458	0.204305	-0.0339251	0.879364	-0.0961604
ENSSSCG00000005908	SLC52A1	black	-0.504308	0.0130526	0.466866	0.0236265	0.456143	0.0276503	-0.30594	0.15752	-0.184665	0.403476	0.226758	0.302058	0.18543	0.401485	0.938506	1.2e-14	0.634772	0.000804407	0.0274994	0.902098	-0.492896	0.0157606	-0.391043	0.0647286	-0.192158	0.384205	0.262917	0.22856	-0.049942	0.823121	-0.102856	0.644356	0.0632829	0.776879	0.118932	0.593059	0.0143926	0.948676	0.117926	0.596219	0.0761547	0.732927	-0.247237	0.258867	0.0881255	0.692744	-0.0775713
ENSSSCG00000006032	EMC2	black	0.0607514	0.785604	-0.308269	0.154168	-0.40687	0.0534446	0.363293	0.0886748	0.241024	0.271539	-0.128404	0.56365	0.0478474	0.830435	-0.615177	0.00133918	-0.57476	0.00341735	0.177319	0.422862	0.0230138	0.918012	0.157134	0.478577	0.448781	0.0307097	-0.25926	0.235416	-0.117251	0.598341	-0.0556588	0.803228	-0.0728895	0.744008	0.241982	0.269561	-0.104868	0.637846	-0.0486695	0.827562	-0.0494653	0.824784	0.0223198	0.920476	0.144489	0.515222	0.0386921
ENSSSCG00000006137	WWP1	black	0.129677	0.559746	-0.207832	0.345582	-0.41836	0.0462352	0.555718	0.00507377	-0.0611707	0.784157	-0.263401	0.227662	0.113998	0.608624	-0.595055	0.00217341	-0.555825	0.00506287	0.492942	0.015749	0.0858743	0.700245	0.252461	0.248506	0.573337	0.00352307	-0.0750065	0.736818	-0.0203534	0.927464	-0.161031	0.467546	-0.227947	0.299438	-0.244333	0.264744	-0.0875348	0.694709	0.0788485	0.723822	-0.224512	0.307042	-0.193865	0.379888	0.373138	0.0795397	0.0823479
ENSSSCG00000006214	RRS1	black	-0.0194734	0.930593	0.404394	0.0551037	0.200038	0.364499	-0.536736	0.00733342	0.0390376	0.861339	0.342178	0.110807	0.1877	0.395607	0.788105	1.85e-06	0.77823	3.24e-06	-0.114199	0.607986	-0.00243232	0.991321	-0.562969	0.00437869	-0.332435	0.122248	0.225794	0.304191	-0.0766185	0.731357	0.0591555	0.791117	0.0516902	0.817026	0.497717	0.0145667	-0.021144	0.924654	-0.0126532	0.954872	0.100914	0.650663	0.0350935	0.875239	0.0495209	0.82459	-0.0326195
ENSSSCG00000006365	DEDD	black	0.153633	0.48859	-0.665793	0.00032842	-0.337808	0.11584	0.181021	0.413032	0.568842	0.00387516	-0.46824	0.0231463	-0.448629	0.0307754	-0.634552	0.000809189	-0.513999	0.0110587	-0.19534	0.376178	0.142425	0.521326	0.160056	0.470295	0.0734751	0.742017	-0.158402	0.474974	-0.12898	0.561884	0.015834	0.943543	-0.158711	0.474099	0.372948	0.0797094	0.316661	0.142497	-0.210378	0.339526	-0.197032	0.371949	0.083197	0.7092	-0.0121161	0.956786	-0.0701543
ENSSSCG00000006508	ASH1L	black	0.242378	0.268746	-0.524609	0.00916556	-0.173193	0.433963	0.382104	0.0718403	0.0379142	0.865294	-0.49182	0.0160377	-0.24004	0.273582	-0.762016	7.58e-06	-0.615639	0.00132377	-0.184175	0.404752	0.221266	0.314333	0.50573	0.012743	0.202749	0.357854	-0.261056	0.232033	0.0882336	0.692384	-0.14184	0.523061	0.0150852	0.946209	-0.0241651	0.913924	0.279188	0.199627	-0.0116577	0.958419	0.012208	0.956458	-0.201104	0.361879	-0.126841	0.56846	-0.0705371
ENSSSCG00000006667	BOLA1	black	-0.359059	0.0928302	0.357601	0.0942934	0.351184	0.100932	-0.412435	0.0498534	0.0173879	0.938012	0.146618	0.508962	0.139407	0.53031	0.866353	3.74e-09	0.642548	0.000649608	-0.0438922	0.844283	-0.352239	0.0998181	-0.535732	0.0074727	-0.308768	0.153457	0.258077	0.23766	0.0214975	0.923398	0.0456533	0.838111	0.134492	0.545091	0.308428	0.153941	0.0268922	0.90425	0.0724176	0.745613	0.0093499	0.966646	-0.184624	0.403581	0.134626	0.544686	-0.0188664
ENSSSCG00000006840	WDR47	black	0.179142	0.418006	-0.217625	0.322632	-0.274321	0.208015	0.356307	0.0956057	-0.030029	0.893138	-0.199902	0.364836	0.196602	0.373022	-0.620875	0.00115941	-0.556069	0.00503818	0.326805	0.129226	0.137129	0.537137	0.313492	0.14683	0.554454	0.00520369	-0.188582	0.393338	0.150734	0.496962	-0.0857788	0.700564	-0.0522429	0.815101	-0.25345	0.246573	-0.255635	0.242338	0.142541	0.520981	-0.0581808	0.794488	-0.0785792	0.724731	0.10601	0.634159	0.0669142
ENSSSCG00000006955	GSDMD	black	0.0221221	0.921179	0.535278	0.00753648	0.0788185	0.723924	-0.065517	0.7692	-0.438036	0.0356409	0.310932	0.150395	0.419838	0.0453644	0.722528	4.45e-05	0.698986	0.000108924	0.436158	0.0365622	0.0300445	0.893084	-0.347292	0.105119	-0.0599469	0.788382	0.366398	0.085715	-0.136577	0.538798	-0.0783325	0.725564	-0.0398026	0.858647	-0.0681167	0.76029	-0.124806	0.574747	-0.190274	0.389002	-0.0891892	0.689209	-0.258496	0.236863	0.300253	0.165913	0.195243
ENSSSCG00000007308	ROMO1	black	-0.13542	0.542286	0.316597	0.142584	0.38778	0.0672607	-0.230235	0.294438	-0.313466	0.146865	0.154953	0.484804	0.371327	0.0811659	0.764634	6.65e-06	0.629695	0.000921522	0.254455	0.244619	-0.148044	0.504788	-0.455795	0.0277893	0.130952	0.555849	0.484638	0.0179869	0.0630775	0.777586	-0.0263863	0.906044	0.0599434	0.788394	-0.0250645	0.910732	-0.233478	0.287435	0.239242	0.275244	0.0441962	0.843217	-0.203447	0.356154	0.239409	0.274896	0.0570568
ENSSSCG00000007322	NDRG3	black	0.267091	0.220896	-0.302147	0.163084	-0.40356	0.0556713	0.610801	0.00149268	-0.146894	0.508152	-0.155746	0.482535	0.0307327	0.890648	-0.717612	5.41e-05	-0.598081	0.00202552	0.40782	0.0528179	0.22876	0.297655	0.48447	0.0180347	0.621256	0.00114816	-0.0289128	0.89709	0.0164569	0.941325	-0.173576	0.432924	-0.073437	0.742146	-0.152377	0.492208	-0.140381	0.527403	-0.0774937	0.728397	-0.146636	0.50891	-0.0779854	0.726736	0.211029	0.337988	0.0995014
ENSSSCG00000007472	BCAS4	black	-0.220933	0.315085	0.235814	0.282455	0.491275	0.0161794	-0.0072958	0.973971	-0.52307	0.00942264	0.133765	0.547292	0.277005	0.203362	0.782258	2.59e-06	0.613299	0.00140334	0.221257	0.314353	-0.224211	0.307713	-0.259274	0.23539	0.109295	0.623609	0.414455	0.0485966	0.07688	0.730472	-0.13792	0.534762	0.142303	0.521688	-0.069312	0.756203	-0.19725	0.371406	0.226786	0.301995	0.146895	0.50815	-0.390279	0.0653147	0.408756	0.0522059	0.0846856
ENSSSCG00000007576	FOXK1	black	-0.317626	0.141196	0.3762	0.0768448	0.335528	0.11853	-0.521514	0.00968828	0.101271	0.649501	0.133105	0.549295	-0.0126339	0.954941	0.767854	5.64e-06	0.612989	0.00141418	-0.424891	0.0424821	-0.302119	0.163126	-0.285258	0.189484	-0.139407	0.53031	0.0982991	0.65919	-0.179493	0.417074	-0.0114157	0.959282	0.136736	0.538319	0.360227	0.0916699	0.302455	0.162628	0.0844021	0.705165	0.18385	0.405602	-0.1169	0.599447	-0.109505	0.622937	-0.399067
ENSSSCG00000007723	RCC1L	black	-0.17892	0.418595	0.118211	0.595323	0.290384	0.181189	-0.0294545	0.895172	-0.236782	0.280408	0.0780268	0.726596	0.176737	0.424418	0.725798	3.9e-05	0.635705	0.000784318	0.161327	0.466715	-0.155666	0.482764	-0.428551	0.0404842	-0.0841777	0.705916	0.437254	0.0360226	-0.185009	0.402579	-0.089745	0.687364	-0.00905699	0.96769	0.176517	0.425007	-0.0379242	0.865259	-0.028931	0.897026	0.0810333	0.716464	0.00617443	0.977971	0.390381	0.0652361	0.183613
ENSSSCG00000007767	ZNF668	black	-0.0822517	0.712371	0.424683	0.0425979	0.312528	0.148166	-0.489091	0.0167575	-0.0963743	0.665494	0.329957	0.125286	0.306192	0.157155	0.844926	3.07e-08	0.792017	1.47e-06	0.0765435	0.73161	-0.0595384	0.789793	-0.587427	0.00258674	-0.406877	0.0534396	0.235221	0.283715	-0.123345	0.579277	-0.0259467	0.907603	0.138341	0.533501	0.0976446	0.661331	-0.0340468	0.878934	-0.102407	0.645811	0.12147	0.585116	-0.0310104	0.889666	0.167825	0.448628	0.0678038
ENSSSCG00000007914	METTL22	black	-0.304926	0.158994	0.512224	0.011404	0.372855	0.0797922	-0.318187	0.140443	-0.251859	0.249686	0.368439	0.0838097	0.360866	0.0910398	0.909365	9.44e-12	0.705479	8.6e-05	0.0711286	0.750003	-0.306764	0.156328	-0.439386	0.0349897	0.0588288	0.792247	0.273213	0.209956	-0.0979702	0.660266	-0.0514467	0.817874	0.202881	0.357534	0.0637959	0.775114	-0.055092	0.805196	0.158067	0.475923	0.220887	0.315192	-0.344319	0.1084	0.064979	0.771047	-0.044645
ENSSSCG00000007980	FAM234A	black	-0.333773	0.120629	0.371421	0.0810813	0.44693	0.0315188	-0.393443	0.0629116	-0.124175	0.576702	0.139065	0.531332	0.293403	0.176419	0.83086	1e-07	0.588566	0.00252116	0.136952	0.537669	-0.3411	0.112034	-0.511189	0.0116096	0.00553345	0.980257	0.299994	0.166302	0.0270052	0.903849	-0.0389459	0.861661	0.0643619	0.773168	-0.0731165	0.743236	0.00331266	0.98818	0.283179	0.192918	0.0517343	0.816872	-0.293575	0.176151	-0.0214433	0.92359	0.00106194
ENSSSCG00000007984	MRPL28	black	-0.355584	0.0963455	0.210623	0.338949	0.759441	8.62e-06	-0.487916	0.0170752	-0.204891	0.352652	0.0444375	0.842371	0.057945	0.795305	0.897402	6.87e-11	0.689413	0.000152374	-0.369729	0.082621	-0.334454	0.119811	-0.398682	0.0590795	-0.299422	0.167164	0.315464	0.144123	0.0723591	0.745812	-0.0281427	0.899818	0.362911	0.0890449	0.0838679	0.706953	-0.0117604	0.958053	0.229896	0.295175	0.304084	0.160226	-0.166432	0.452476	-0.123951	0.577398	-0.122414
ENSSSCG00000007991	WDR90	black	-0.0831219	0.709452	0.300024	0.166257	0.583775	0.00280674	-0.589634	0.00246093	-0.17091	0.440168	0.106762	0.631738	0.0649645	0.771097	0.720856	4.76e-05	0.696877	0.000117437	-0.462028	0.0253805	-0.0453867	0.839045	-0.378779	0.074628	-0.61351	0.00139599	-0.0181702	0.935229	0.0231775	0.91743	0.0542191	0.808228	0.36798	0.0842349	-0.0212248	0.924367	-0.0216259	0.922942	0.138587	0.532762	0.373442	0.079269	-0.0772157	0.729337	-0.0608238	0.785354	-0.117148
ENSSSCG00000008004	ANTKMT	black	-0.449513	0.0303941	0.550105	0.00567205	0.294132	0.17528	-0.348145	0.10419	-0.0794504	0.721793	0.346957	0.105485	0.324021	0.132779	0.918146	1.75e-12	0.634361	0.00081339	0.114061	0.608422	-0.447082	0.0314517	-0.422341	0.0439186	-0.0509551	0.819587	0.348297	0.104026	-0.148087	0.504662	-0.0205809	0.926655	0.0878361	0.693707	0.150171	0.498594	0.00652596	0.976717	0.013962	0.950209	0.0870413	0.696353	-0.232086	0.290428	0.00447296	0.98404	-0.118503
ENSSSCG00000008018	MAPK8IP3	black	-0.130622	0.556857	0.278114	0.201458	0.45599	0.0277112	-0.348607	0.103691	-0.236868	0.280225	0.155791	0.482407	0.412661	0.0497117	0.733717	2.8e-05	0.611357	0.0014724	0.157926	0.476324	-0.131101	0.555394	-0.442339	0.0335975	-0.101664	0.648224	0.266996	0.221068	-0.0401195	0.857532	-0.171827	0.437672	0.231785	0.291079	-0.111309	0.617173	0.0233913	0.916671	0.153094	0.490143	0.205021	0.35234	-0.268125	0.219022	-0.122785	0.581019	0.181406
ENSSSCG00000008625	NTSR2	black	-0.0900654	0.686302	0.102471	0.645605	0.612447	0.00143328	-0.312557	0.148126	-0.320688	0.137121	0.383128	0.0709976	-0.0688775	0.757688	0.562955	0.00437995	0.481671	0.0188452	-0.207103	0.347327	-0.0897921	0.687208	-0.147193	0.507276	-0.0783598	0.725472	0.414011	0.048871	-0.147198	0.507263	-0.140577	0.526819	0.380312	0.0733334	-0.118591	0.594128	-0.124181	0.576684	0.55971	0.00468066	-0.0116381	0.958489	-0.131975	0.55273	-0.0475747	0.831388	-0.14157
ENSSSCG00000009290	MIPEP	black	-0.342063	0.110939	0.32731	0.128589	0.490002	0.0165143	-0.5599	0.00466257	0.0383605	0.863722	0.0975037	0.661792	-0.00615013	0.978057	0.811061	4.33e-07	0.62616	0.00101135	-0.392905	0.0633158	-0.319506	0.138683	-0.421962	0.0441351	-0.399604	0.0584233	0.154883	0.485004	0.0471429	0.832898	0.103516	0.642218	0.229913	0.295138	0.236979	0.279991	0.199268	0.3664	0.010835	0.961352	0.165545	0.454933	-0.136278	0.539698	-0.163706	0.460051	-0.174604
ENSSSCG00000009305	GTF3A	black	-0.139021	0.531464	0.555343	0.00511207	0.238392	0.277022	-0.0213954	0.923761	-0.553716	0.00528086	0.166449	0.452428	0.206062	0.349827	0.665817	0.000328179	0.566424	0.00407637	0.0732773	0.742689	-0.1283	0.563971	-0.0164877	0.941216	-0.0587637	0.792472	0.192228	0.384026	0.0900995	0.686189	-0.200703	0.362863	-0.026551	0.90546	-0.0305176	0.891409	-0.10252	0.645444	0.121191	0.585989	-0.0626157	0.779176	-0.289037	0.183345	0.0879253	0.69341	-0.0238184
ENSSSCG00000009326	KATNAL1	black	0.373483	0.0792326	-0.0779947	0.726704	-0.508876	0.0120793	0.307122	0.155813	0.0219141	0.921917	-0.0697247	0.754794	0.0473802	0.832068	-0.693335	0.000133038	-0.514605	0.0109425	0.365746	0.0863306	0.332468	0.122208	0.317164	0.141818	0.51526	0.0108184	-0.0922535	0.67906	0.126746	0.568753	-0.0656667	0.768687	-0.343091	0.109776	-0.233236	0.287955	0.0245271	0.912639	0.0506053	0.820807	-0.395557	0.0613439	0.00905505	0.967697	0.113074	0.611557	-0.0317673
ENSSSCG00000009555	LAMP1	black	0.0265149	0.905587	0.0212522	0.92427	0.709767	7.32e-05	-0.52538	0.00903897	-0.217701	0.322457	-0.079953	0.7201	0.0141292	0.949614	0.733132	2.87e-05	0.74673	1.57e-05	-0.530295	0.00826512	0.0429027	0.847754	-0.463133	0.0249711	-0.201795	0.360185	0.199829	0.365014	0.0500884	0.82261	-0.0468762	0.833831	0.513779	0.011101	0.0811579	0.716045	0.134721	0.544397	0.325449	0.130949	0.461423	0.025607	-0.238378	0.277049	-0.179662	0.416625	-0.0336797
ENSSSCG00000009558	F10	black	-0.22908	0.296956	0.12867	0.562834	0.434881	0.0371993	-0.271135	0.213628	-0.115433	0.60408	0.0910571	0.683016	-0.159981	0.470506	0.713114	6.45e-05	0.614261	0.00137015	-0.410438	0.0511206	-0.190753	0.38778	-0.313363	0.147008	-0.392096	0.0639267	0.132984	0.549663	-0.0607078	0.785754	0.161302	0.466785	0.229774	0.295441	0.243738	0.265959	0.178337	0.420147	-0.0838299	0.70708	0.219236	0.318943	-0.176095	0.426139	-0.127423	0.566666	0.00362707
ENSSSCG00000009973	RHBDD3	black	-0.184024	0.405148	0.369253	0.083058	0.71988	4.95e-05	-0.566212	0.00409435	-0.318785	0.139643	0.179658	0.416637	0.271679	0.212663	0.842553	3.79e-08	0.704291	8.98e-05	-0.21243	0.334693	-0.171878	0.437532	-0.408269	0.0525238	-0.297611	0.169914	0.262427	0.229471	0.0989027	0.657218	-0.0390122	0.861428	0.321917	0.135508	-0.142354	0.521537	-0.149197	0.501426	0.341228	0.111889	0.261086	0.231976	-0.205454	0.351293	-0.259416	0.23512	-0.0275678
ENSSSCG00000010067	MIF	black	-0.0642407	0.773585	0.543112	0.00649745	0.154202	0.486958	-0.380349	0.0733017	-0.149178	0.501482	0.339758	0.113575	0.409836	0.0515073	0.84885	2.15e-08	0.791242	1.54e-06	0.148742	0.502751	-0.0532654	0.811543	-0.426986	0.0413297	-0.281075	0.196436	0.266372	0.222203	-0.0946963	0.671006	0.00435511	0.984461	-0.0568414	0.799127	0.245825	0.261716	0.0441582	0.84335	-0.00508582	0.981854	-0.0565415	0.800167	-0.126445	0.56968	0.0177226	0.936821	0.0859498
ENSSSCG00000010073	CHCHD10	black	-0.163752	0.459923	0.374938	0.0779471	0.522573	0.0095068	-0.375804	0.0771899	-0.329256	0.126155	0.225071	0.305798	0.212184	0.33527	0.754526	1.09e-05	0.589218	0.00248425	0.0878781	0.693567	-0.175799	0.426933	-0.377813	0.0754534	-0.0582339	0.794305	0.285777	0.188632	0.123193	0.579751	-0.163694	0.460083	0.204719	0.353068	-0.0495504	0.824487	-0.299078	0.167684	0.409219	0.0519057	0.254735	0.244076	-0.255651	0.242308	0.0322345	0.885337	0.0630524
ENSSSCG00000010079	PPM1F	black	-0.131908	0.552934	0.0568705	0.799026	0.437731	0.0357893	-0.325682	0.130652	-0.0710232	0.750363	-0.0291479	0.896258	0.0303905	0.891859	0.700628	0.000102669	0.619335	0.00120585	-0.218927	0.319648	-0.12639	0.569852	-0.527509	0.00869694	0.0896699	0.687613	0.245185	0.263011	0.0348955	0.875938	0.0337514	0.879977	0.252185	0.249046	0.134429	0.545281	0.220317	0.316484	0.0727346	0.744535	0.182865	0.40818	-0.342414	0.11054	-0.0158596	0.943452	0.00781829
ENSSSCG00000010527	MARVELD1	black	-0.388493	0.0667008	0.525352	0.00904354	0.359078	0.0928118	-0.252654	0.248127	-0.260059	0.233907	0.27286	0.210577	0.382595	0.0714351	0.859768	7.47e-09	0.61804	0.00124612	0.104105	0.640311	-0.388746	0.0665035	-0.404474	0.0550492	0.156598	0.480101	0.0644842	0.772747	-0.135833	0.541039	-0.0910552	0.683022	0.256229	0.241196	-0.0042852	0.98471	0.00287802	0.989731	0.215926	0.326547	0.270886	0.214072	-0.274647	0.207446	0.11216	0.614462	-0.0926817
ENSSSCG00000010836	BROX	black	0.0263226	0.906269	-0.268314	0.218681	-0.299704	0.166739	-0.0339643	0.879225	0.522565	0.0095082	-0.281872	0.195099	-0.0836783	0.707588	-0.596833	0.00208547	-0.58527	0.0027149	-0.0434089	0.845978	0.00155133	0.994465	0.278023	0.201614	0.122369	0.582315	-0.0893048	0.688825	0.194039	0.379449	-0.0714589	0.748878	-0.310889	0.150456	0.171413	0.438796	0.210555	0.339109	-0.00966349	0.965528	-0.415	0.0482615	0.309225	0.152807	-0.425298	0.0422565	-0.164728
ENSSSCG00000010855	PYCR2	black	-0.134387	0.545407	0.445587	0.0321162	0.286792	0.186976	-0.322623	0.134587	-0.219683	0.317925	0.227085	0.301336	0.240723	0.272163	0.779784	2.97e-06	0.693955	0.000130183	0.047479	0.831723	-0.126903	0.568267	-0.500112	0.014001	0.259581	0.234809	0.221494	0.313818	-0.0530443	0.812312	0.13118	0.555153	0.141279	0.52473	-0.0822727	0.712301	-0.0747762	0.737599	0.286361	0.187677	0.0878197	0.693761	-0.0263473	0.906182	0.247109	0.259125	-0.0494103
ENSSSCG00000011087	SKIDA1	black	0.0750697	0.736603	-0.133752	0.547331	-0.605964	0.00167938	0.348544	0.103758	0.311831	0.149136	-0.0944399	0.67185	-0.184708	0.403363	-0.668224	0.00030458	-0.609468	0.00154231	0.105853	0.634666	0.0554325	0.804014	0.360201	0.0916965	0.106611	0.632223	-0.673472	0.00025814	0.0124289	0.955671	-0.00461383	0.983538	-0.0844219	0.705099	0.242963	0.267544	0.188842	0.39267	-0.130202	0.558141	-0.33877	0.114719	0.0455595	0.83844	-0.015223	0.945718	0.103129
ENSSSCG00000011157	PITRM1	black	-0.15368	0.488456	0.538351	0.0071138	0.117472	0.597646	-0.418304	0.0462683	-0.01345	0.952033	0.25542	0.242752	0.412098	0.0500658	0.851573	1.67e-08	0.756586	9.9e-06	0.152773	0.491066	-0.144307	0.515759	-0.640905	0.000679994	-0.100026	0.653554	0.144549	0.515046	-0.180483	0.414453	0.0491568	0.825861	0.0485652	0.827927	0.286579	0.187322	0.0568085	0.799241	-0.0365843	0.869981	0.0449967	0.840411	-0.0728143	0.744263	0.175453	0.427864	0.00799158
ENSSSCG00000011166	ZMYND11	black	0.238716	0.276342	-0.467016	0.0235736	-0.396616	0.0605694	0.344656	0.108024	0.256963	0.239788	-0.283972	0.191603	-0.231261	0.292212	-0.725003	4.03e-05	-0.583636	0.00281541	-0.0994461	0.655445	0.207492	0.346395	0.317405	0.141493	0.35135	0.100757	-0.209492	0.341627	-0.0464661	0.835266	0.0225727	0.919578	-0.0615034	0.78301	0.421057	0.044656	-0.0867012	0.697487	-0.024225	0.913711	-0.0502452	0.822063	-0.047228	0.832601	0.0073054	0.973937	-0.069158
ENSSSCG00000012127	GEMIN8	black	-0.366048	0.0860455	0.446089	0.0318919	0.485117	0.0178512	-0.340384	0.112855	-0.25198	0.249449	0.227167	0.301154	0.2283	0.298663	0.88804	2.66e-10	0.668152	0.000305264	-0.130727	0.556536	-0.352682	0.0993531	-0.167941	0.448308	-0.373177	0.0795047	0.215485	0.327567	-0.0728004	0.744311	-0.076283	0.732492	0.182217	0.409881	0.133463	0.548209	-0.0228435	0.918616	0.172883	0.434802	0.161253	0.466923	-0.340893	0.112271	0.0869957	0.696505	-0.136489
ENSSSCG00000012293	PRICKLE3	black	-0.393889	0.0625786	0.495408	0.0151292	0.392086	0.0639342	-0.410509	0.0510746	-0.108783	0.62525	0.227346	0.300761	0.190544	0.388312	0.862868	5.42e-09	0.638252	0.000731631	-0.0133881	0.952254	-0.363146	0.0888175	-0.383506	0.0706884	-0.359965	0.0919301	0.239426	0.274859	-0.00802149	0.971383	0.0286717	0.897944	0.0309631	0.889833	0.100763	0.651154	-0.0458904	0.837281	-0.0364976	0.870286	0.0336587	0.880304	0.0899416	0.686712	-0.0870586	0.696296	-0.0177781
ENSSSCG00000012556	RBM41	black	0.0444962	0.842165	-0.1641	0.458953	-0.166489	0.452319	0.364544	0.087474	-0.100749	0.651198	-0.238907	0.275943	-0.143001	0.519619	-0.594341	0.0022096	-0.562771	0.00439657	0.0289119	0.897094	0.0531361	0.811993	0.508041	0.0122528	-0.121668	0.5845	-0.306204	0.157137	0.0651214	0.770558	0.19377	0.380128	-0.127136	0.56755	-0.270982	0.2139	-0.549315	0.00576078	-0.140258	0.52777	-0.00140088	0.995001	0.0822127	0.712502	-0.0543436	0.807795	0.00948311
ENSSSCG00000012837	CHID1	black	-0.33436	0.119924	0.339631	0.113721	0.412806	0.0496211	-0.622035	0.00112542	0.1633	0.461185	0.18283	0.408272	0.0876351	0.694376	0.857636	9.26e-09	0.649312	0.000536346	-0.241269	0.271032	-0.329154	0.126282	-0.593239	0.00226639	-0.116382	0.601081	0.202922	0.357433	0.0586047	0.793022	0.291869	0.178832	0.166347	0.452711	0.242134	0.269248	0.0276262	0.901648	0.180605	0.41413	0.135505	0.542029	-0.161112	0.467319	-0.0814888	0.714933	-0.208059
ENSSSCG00000012846	GATD1	black	-0.359517	0.0923746	0.519546	0.0100331	0.499134	0.0142298	-0.400553	0.0577538	-0.266356	0.222232	0.238699	0.276379	0.305177	0.158629	0.966918	6.55e-20	0.735078	2.64e-05	-0.0186405	0.933555	-0.353531	0.0984666	-0.468961	0.0228973	-0.0775279	0.728281	0.219099	0.319257	-0.0444855	0.842203	-0.0584932	0.793407	0.240378	0.272878	0.00489715	0.982527	-0.0201771	0.928091	0.212154	0.335341	0.233333	0.287745	-0.30201	0.163288	0.0179244	0.936103	-0.0535363
ENSSSCG00000012850	DEAF1	black	-0.230825	0.293156	0.399523	0.0584808	0.34448	0.10822	-0.618131	0.00124324	0.115349	0.604346	0.124412	0.575967	0.186011	0.399976	0.83536	6.98e-08	0.671765	0.000272523	-0.0829197	0.71013	-0.225	0.305956	-0.617294	0.00126982	-0.250468	0.252428	0.190577	0.388227	0.0320753	0.8859	0.236833	0.2803	0.177807	0.42156	0.115741	0.603105	-0.00229066	0.991826	-0.00865288	0.969131	0.133898	0.546888	-0.249058	0.255226	0.0224137	0.920143	-0.137555
ENSSSCG00000012896	NDUFV1	black	-0.23873	0.276313	0.373609	0.0791212	0.279924	0.198378	-0.396649	0.0605448	-0.0166291	0.940712	0.131941	0.552835	0.18855	0.393419	0.814251	3.47e-07	0.660073	0.000390908	-0.110682	0.619175	-0.242723	0.268038	-0.485926	0.0176241	0.00284698	0.989842	0.150899	0.496484	0.0778138	0.727315	0.091694	0.680909	0.149649	0.50011	0.450708	0.0298847	0.0775291	0.728277	0.199589	0.365607	-0.0106936	0.961856	-0.220489	0.316094	0.0797685	0.720721	-0.0868756
ENSSSCG00000012920	CORO1B	black	-0.523537	0.00934407	0.487396	0.0172173	0.441575	0.0339537	-0.317548	0.1413	-0.161894	0.465121	0.189082	0.392054	0.244045	0.265332	0.922633	6.76e-13	0.607539	0.00161654	-0.025571	0.908935	-0.514617	0.0109404	-0.393945	0.0625366	-0.0619756	0.781382	0.156096	0.481533	0.0637917	0.775129	-0.0360635	0.871817	0.170031	0.442571	0.126899	0.568282	0.0582945	0.794095	0.160214	0.46985	0.171019	0.439871	-0.240361	0.272915	0.00190407	0.993206	-0.108181
ENSSSCG00000012968	CCDC85B	black	-0.071513	0.748693	0.576471	0.00329367	0.493856	0.015517	-0.554903	0.00515724	-0.335196	0.118925	0.390257	0.0653315	0.321099	0.13658	0.922647	6.74e-13	0.854426	1.27e-08	-0.123401	0.579104	-0.0607109	0.785744	-0.346482	0.106005	-0.288389	0.184387	0.315056	0.144681	-0.0916078	0.681194	-0.0729007	0.74397	0.189293	0.391511	-0.050501	0.821171	-0.0721277	0.7466	0.188821	0.392724	0.236051	0.281953	-0.279933	0.198363	-0.073443	0.742126	-0.120611
ENSSSCG00000012978	AP5B1	black	-0.161433	0.466416	0.368842	0.083437	0.507888	0.0122847	-0.520047	0.00994429	-0.16714	0.450519	0.181018	0.413038	0.289835	0.182066	0.895828	8.72e-11	0.772774	4.35e-06	-0.075666	0.734582	-0.149991	0.499118	-0.520356	0.00989006	-0.22932	0.296431	0.343917	0.10885	-0.115397	0.604191	0.028287	0.899307	0.22489	0.306199	-0.0536937	0.810054	0.013426	0.952119	0.163041	0.461909	0.232274	0.290022	-0.22392	0.308365	-0.195609	0.375504	0.0799491
ENSSSCG00000012992	FRMD8	black	-0.274477	0.207743	0.343587	0.109219	0.305252	0.158519	-0.488082	0.0170299	0.0954397	0.668562	0.173024	0.434421	-0.0324201	0.884681	0.66647	0.000321624	0.546034	0.00614144	-0.324623	0.132005	-0.238404	0.276997	-0.487504	0.0171877	-0.0441353	0.84343	0.0120677	0.956958	0.0494135	0.824965	0.375531	0.077428	0.305633	0.157965	0.0194971	0.930509	0.0303881	0.891867	-0.0755039	0.735132	0.245788	0.26179	0.214308	0.330302	-0.0261977	0.906712	-0.198431
ENSSSCG00000013003	ZNHIT2	black	-0.368376	0.0838679	0.458547	0.0267047	0.446913	0.0315265	-0.528436	0.00855126	-0.0337837	0.879863	0.298299	0.168866	0.196688	0.372806	0.953023	7.76e-17	0.729851	3.3e-05	-0.118315	0.594997	-0.360567	0.0913349	-0.498182	0.0144554	-0.187589	0.395894	0.23358	0.287217	-0.122932	0.580563	-0.066673	0.765235	0.194432	0.378458	0.204817	0.352833	0.100249	0.652827	0.0818824	0.713611	0.205369	0.351497	-0.205952	0.350092	-0.0464865	0.835195	-0.125111
ENSSSCG00000013005	VPS51	black	-0.0158077	0.943636	0.57081	0.00371764	0.0364163	0.870573	-0.341911	0.111111	-0.122153	0.582987	0.260208	0.233626	0.331878	0.122926	0.702635	9.55e-05	0.658779	0.000406375	0.193114	0.381784	-0.0234452	0.916479	-0.54879	0.00582031	0.236927	0.280102	0.139915	0.528792	0.0276073	0.901715	0.211456	0.336982	-0.027185	0.903212	0.0571198	0.798163	-0.0832003	0.709189	0.162094	0.46456	-0.0349343	0.875801	-0.182248	0.409801	0.22758	0.300246	-0.0194944
ENSSSCG00000013029	TRMT112	black	-0.415144	0.0481734	0.167214	0.450314	0.24076	0.272086	-0.582581	0.00288195	0.479967	0.0193528	0.099306	0.655902	-0.0924627	0.678369	0.633575	0.000830814	0.405084	0.0546377	-0.373191	0.0794927	-0.403665	0.0555997	-0.459296	0.0264152	-0.294132	0.175281	0.197675	0.370347	0.0309219	0.889979	0.28099	0.196579	0.090988	0.683245	0.558603	0.00478707	0.175929	0.426584	-0.054572	0.807001	0.0416687	0.852087	0.0377666	0.865814	-0.258986	0.235934	-0.227514
ENSSSCG00000013038	DNAJC4	black	-0.197984	0.369581	0.635127	0.000796701	0.347337	0.10507	-0.491571	0.0161023	-0.215843	0.32674	0.409218	0.051906	0.372734	0.0799004	0.799228	9.41e-07	0.644486	0.00061524	0.0324625	0.884531	-0.198466	0.368385	-0.279288	0.199457	0.0185372	0.933923	0.242173	0.269169	0.101413	0.649039	0.0597282	0.789137	0.176337	0.425491	0.0917738	0.680645	-0.296352	0.171843	0.238886	0.275987	-0.0450871	0.840095	-0.0262699	0.906456	-0.0945598	0.671455	-0.18055
ENSSSCG00000013043	MACROD1	black	-0.473585	0.0213506	0.181353	0.412156	0.727252	3.67e-05	-0.415044	0.0482343	-0.147404	0.506658	0.0568165	0.799213	-0.00587333	0.979045	0.812902	3.81e-07	0.538488	0.0070954	-0.349153	0.103102	-0.45049	0.0299771	-0.232992	0.288479	-0.415905	0.0477093	0.275574	0.205833	0.00149117	0.994679	0.0094758	0.966197	0.363648	0.0883334	0.0489973	0.826418	-0.016726	0.940367	0.0981581	0.659652	0.306995	0.155995	-0.23441	0.285442	-0.153603	0.488679	-0.103559
ENSSSCG00000013402	USP47	black	0.237045	0.279852	-0.465883	0.023975	-0.106117	0.633816	0.297094	0.170704	0.0142297	0.949256	-0.327158	0.128781	-0.157112	0.478638	-0.713484	6.36e-05	-0.603638	0.00177589	-0.0287795	0.897562	0.200058	0.36445	0.399572	0.0584463	0.550042	0.00567912	-0.114348	0.607514	0.294089	0.175347	0.0991147	0.656526	-0.0569496	0.798752	-0.131938	0.552844	-0.203211	0.356729	0.281862	0.195116	-0.100704	0.651345	-0.012937	0.953861	0.0200289	0.928618	-0.159539
ENSSSCG00000013464	SPPL2B	black	-0.0686395	0.758502	0.546246	0.00611623	0.179512	0.417023	-0.316433	0.142806	-0.237985	0.277874	0.290228	0.181438	0.363253	0.0887143	0.649467	0.000533951	0.604605	0.00173523	0.0567759	0.799354	-0.0587231	0.792612	-0.484753	0.0179542	0.346606	0.105869	-0.0620467	0.781137	-0.0287304	0.897736	0.172982	0.434533	0.270647	0.214497	-0.186385	0.399006	-0.0148798	0.946941	0.222225	0.312168	0.203168	0.356834	-0.00297896	0.989371	0.0523126	0.814859	-0.115401
ENSSSCG00000013510	UBXN6	black	-0.34155	0.111522	0.364907	0.0871276	0.119965	0.589821	-0.38063	0.0730663	0.199963	0.364684	0.0632004	0.777163	0.111889	0.615326	0.762051	7.57e-06	0.574969	0.00340204	-0.131022	0.555636	-0.327314	0.128584	-0.389778	0.0657018	-0.12733	0.566952	0.307923	0.154663	-0.162476	0.46349	0.0826225	0.711127	0.103607	0.64192	0.481792	0.0188096	0.191894	0.384874	-0.226765	0.302043	0.0369568	0.868668	-0.0457184	0.837883	-0.00279616	0.990023	-0.207033
ENSSSCG00000013534	MLLT1	black	-0.118084	0.59572	0.455557	0.0278845	0.360658	0.0912452	-0.685157	0.000176063	0.0508766	0.819861	0.136199	0.539936	0.0632377	0.777035	0.762677	7.34e-06	0.700763	0.000102169	-0.387835	0.0672176	-0.0921916	0.679264	-0.462471	0.0252158	-0.447639	0.0312068	0.0844445	0.705023	-0.0467935	0.834121	0.299167	0.167549	0.107077	0.630725	0.0742193	0.739489	0.126599	0.569206	0.0835057	0.708166	0.182952	0.407953	-0.145442	0.512415	-0.178105	0.420765	-0.269195
ENSSSCG00000013601	MARCHF2	black	-0.00662564	0.976361	0.375823	0.0771729	0.254137	0.245236	-0.33538	0.118706	-0.202749	0.357854	0.0688004	0.757952	0.385232	0.0692891	0.488507	0.0169147	0.417496	0.0467498	0.243007	0.267454	-0.0165072	0.941146	-0.348916	0.103357	-0.0211295	0.924706	0.243605	0.26623	0.0126831	0.954766	0.00428165	0.984723	0.23109	0.292582	-0.480386	0.019227	-0.0893946	0.688527	0.0755112	0.735107	0.110584	0.619486	-0.300504	0.165537	-0.0656331	0.768802	0.186911
ENSSSCG00000013627	PRKCSH	black	-0.297776	0.169662	0.0302967	0.892191	0.414665	0.0484671	-0.57623	0.00331083	0.329408	0.125966	-0.0298948	0.893613	-0.192204	0.384087	0.622717	0.00110585	0.478328	0.0198512	-0.60904	0.00155851	-0.274242	0.208153	-0.388905	0.066379	-0.3191	0.139224	0.0981264	0.659755	0.0491151	0.826007	0.298009	0.169306	0.290009	0.181787	0.52388	0.00928668	0.164814	0.456964	0.118672	0.593874	0.211074	0.337882	0.0404912	0.856225	-0.244253	0.264907	-0.265191
ENSSSCG00000013637	QTRT1	black	-0.182543	0.409025	0.306342	0.156938	0.25686	0.239984	-0.377409	0.0758002	0.00273099	0.990255	0.157778	0.476743	-0.0652628	0.770073	0.749568	1.38e-05	0.657145	0.000426651	-0.275008	0.206817	-0.161105	0.467339	-0.378602	0.0747787	-0.146483	0.509358	0.224052	0.30807	0.11561	0.60352	0.176081	0.426177	0.0497375	0.823834	0.428658	0.0404267	-0.0210083	0.925136	-0.031744	0.887071	0.0812881	0.715607	-0.0350474	0.875402	0.0478865	0.830298	-0.11887
ENSSSCG00000013656	MRPL4	black	-0.48112	0.0190083	0.423482	0.0432716	0.295316	0.173441	-0.448294	0.0309211	0.136911	0.537792	0.198131	0.369216	0.237302	0.279311	0.860484	6.94e-09	0.572317	0.00360058	0.0306376	0.890985	-0.475077	0.0208696	-0.580419	0.00302244	-0.117649	0.597089	0.230885	0.293027	0.026248	0.906534	0.135644	0.541611	0.00781346	0.972125	0.312629	0.148025	0.000869973	0.996896	0.0821997	0.712546	-0.00113292	0.995957	-0.0245478	0.912565	0.0101422	0.963821	-0.0364329
ENSSSCG00000013873	NR2F6	black	-0.18713	0.39708	0.376437	0.0766391	0.611751	0.00145817	-0.291825	0.178902	-0.488561	0.0169001	0.240496	0.272634	0.265638	0.223545	0.882266	5.72e-10	0.725819	3.89e-05	0.0584769	0.793464	-0.1854	0.401561	-0.318608	0.139879	0.035137	0.875085	0.403497	0.0557139	0.0761771	0.732851	-0.11939	0.591622	0.19094	0.387303	-0.142028	0.522502	-0.0822985	0.712214	0.242754	0.267974	0.167439	0.449694	-0.334454	0.119812	-0.0412841	0.853438	0.0394776
ENSSSCG00000013878	PGLS	black	-0.115285	0.604546	0.4364	0.0364424	0.0956693	0.667808	-0.510458	0.0117564	0.154062	0.487358	0.3913	0.0645322	0.193821	0.379999	0.654981	0.000454836	0.553085	0.0053476	0.0839229	0.706768	-0.120011	0.589677	-0.515174	0.0108345	0.0483888	0.828543	0.439319	0.0350219	0.0764835	0.731814	0.230663	0.293507	-0.013854	0.950594	0.291034	0.180154	-0.183882	0.405518	-0.0482086	0.829173	-0.0756239	0.734725	0.0434787	0.845733	0.021256	0.924256	-0.0369684
ENSSSCG00000013884	MAP1S	black	-0.204867	0.352711	0.702462	9.61e-05	0.256784	0.240131	-0.36925	0.0830612	-0.294837	0.174184	0.331915	0.122881	0.402621	0.0563153	0.921939	7.87e-13	0.773377	4.22e-06	0.180966	0.413176	-0.19485	0.377408	-0.415182	0.0481501	-0.157154	0.47852	0.167492	0.449547	-0.0756817	0.734529	-0.0464866	0.835194	0.0801204	0.719536	-0.00137388	0.995098	-0.0291217	0.896351	0.0844187	0.705109	0.0577426	0.796005	-0.223871	0.308473	0.0799642	0.720062	0.0229252
ENSSSCG00000013891	CCDC124	black	-0.0838435	0.707034	0.326398	0.129742	0.25442	0.244687	-0.358837	0.0930525	-0.0921175	0.679509	0.145835	0.51126	0.205163	0.351995	0.842715	3.74e-08	0.760638	8.12e-06	0.0787182	0.724262	-0.0888	0.690502	-0.517603	0.0103832	0.0431105	0.847025	0.409947	0.0514359	-0.0628412	0.7784	-0.0117006	0.958267	0.0705044	0.752132	0.293145	0.176823	0.0792621	0.722428	0.00566638	0.979783	0.07002	0.753785	-0.273281	0.209836	0.207837	0.345571	0.0461869
ENSSSCG00000014627	SMPD1	black	-0.248132	0.257073	0.159497	0.471872	0.774693	3.93e-06	-0.531303	0.00811321	-0.206495	0.348787	0.0017974	0.993587	0.0408694	0.854896	0.79958	9.2e-07	0.633342	0.000836017	-0.382792	0.071273	-0.23828	0.277257	-0.457218	0.027224	-0.155728	0.482585	0.241003	0.271582	0.100571	0.651777	0.0303034	0.892167	0.43621	0.0365367	-0.0849063	0.703479	-0.0498799	0.823337	0.373875	0.0788851	0.434666	0.0373071	-0.281701	0.195386	-0.157968	0.476204	-0.118531
ENSSSCG00000014768	TRIM68	black	-0.123195	0.579744	0.196643	0.372919	0.490133	0.0164795	-0.165198	0.455897	-0.396701	0.0605075	-0.0907311	0.684095	0.234104	0.286096	0.716499	5.65e-05	0.619334	0.00120587	0.00878008	0.968678	-0.120136	0.589286	-0.449171	0.0305411	0.000750795	0.997321	0.0426779	0.848543	0.0812854	0.715617	-0.126775	0.568661	0.392723	0.0634524	-0.0376364	0.866273	0.0184197	0.934341	0.1533	0.48955	0.272327	0.211516	-0.484841	0.0179294	0.2603	0.233453	0.0900036
ENSSSCG00000014804	LAMTOR1	black	0.0404764	0.856277	0.157111	0.478641	0.706851	8.17e-05	-0.584292	0.0027747	-0.269031	0.217389	0.0186672	0.93346	0.10413	0.640228	0.858321	8.65e-09	0.874473	1.49e-09	-0.44946	0.030417	0.0574314	0.797083	-0.45303	0.0289134	-0.223584	0.309116	0.355586	0.0963434	0.0776234	0.727959	-0.0260228	0.907332	0.400367	0.0578847	0.132524	0.551061	0.0230417	0.917912	0.212612	0.334266	0.358123	0.0937679	-0.220837	0.315305	-0.0790231	0.723234	-0.0987333
ENSSSCG00000015286	DSTYK	black	0.0677298	0.761615	-0.165223	0.455828	-0.391668	0.0642516	-0.137042	0.537398	0.611969	0.00145033	-0.311429	0.149699	-0.130708	0.556596	-0.511379	0.0115716	-0.448145	0.0309858	-0.116798	0.599771	0.0677313	0.761609	0.0826064	0.711181	0.00677106	0.975842	-0.351435	0.100667	-0.042619	0.84875	0.0865406	0.698022	-0.0941501	0.672804	0.0994345	0.655483	0.315679	0.143831	-0.313261	0.147149	-0.156154	0.48137	0.356455	0.0954558	-0.386222	0.0684954	-0.221811
ENSSSCG00000015446	PNPLA8	black	0.067043	0.763967	-0.257284	0.239174	-0.299704	0.166739	0.301302	0.164342	0.152709	0.491253	-0.255097	0.243376	-0.0175906	0.937291	-0.608178	0.00159164	-0.581516	0.00295045	0.261716	0.230797	0.0609698	0.78485	0.435261	0.0370089	-0.0638557	0.774909	0.224334	0.30744	-0.0645016	0.772688	0.148483	0.503507	-0.464934	0.024315	-0.162098	0.464549	-0.344122	0.10862	-0.184624	0.403581	-0.366497	0.0856221	0.321214	0.136428	-0.180286	0.414974	0.182491
ENSSSCG00000015940	UBR3	black	0.100911	0.650673	-0.395086	0.0616906	-0.220387	0.316325	0.410634	0.0509952	0.0480167	0.829843	-0.383733	0.0705028	0.000413295	0.998525	-0.654178	0.0004657	-0.627634	0.000973022	0.224023	0.308134	0.0559063	0.80237	0.296988	0.170866	0.60373	0.00177199	-0.104431	0.639256	0.00464182	0.983438	-0.0954899	0.668397	-0.077048	0.729904	-0.102187	0.646527	-0.163945	0.459386	0.237362	0.279185	-0.0903006	0.685522	-0.0613816	0.78343	0.118329	0.594953	0.0273203
ENSSSCG00000016374	THAP4	black	-0.134084	0.546326	0.444521	0.0325968	0.49786	0.0145324	-0.564901	0.0042074	-0.18785	0.395221	0.14826	0.504158	0.297723	0.169743	0.946076	1.07e-15	0.855919	1.1e-08	-0.161954	0.464954	-0.119258	0.592036	-0.491525	0.0161142	-0.163591	0.460373	0.306339	0.156941	-0.150178	0.498573	0.075633	0.734694	0.20314	0.356902	0.0773496	0.728884	-0.0378704	0.865449	0.132023	0.552585	0.276463	0.204296	-0.209377	0.341901	-0.0129265	0.953898	-0.114448
ENSSSCG00000016747	NUDCD3	black	-0.318655	0.139817	0.493359	0.0156426	0.48495	0.0178986	-0.389031	0.0662815	-0.269831	0.215954	0.226493	0.302643	0.284894	0.190081	0.980492	5.09e-25	0.784671	2.26e-06	-0.0784943	0.725018	-0.307258	0.155617	-0.407975	0.0527161	-0.132118	0.552294	0.227205	0.301073	-0.0740087	0.740204	-0.0836275	0.707758	0.229476	0.296091	0.114593	0.606736	0.0835146	0.708136	0.174731	0.429806	0.212091	0.335488	-0.29272	0.177491	0.0415877	0.852372	-0.0875619
ENSSSCG00000017134	FN3KRP	black	-0.130027	0.558675	0.568834	0.00387581	0.181794	0.410994	-0.563454	0.00433521	0.0288208	0.897416	0.343539	0.109272	0.45755	0.0270936	0.827322	1.33e-07	0.735876	2.55e-05	0.0691774	0.756663	-0.123214	0.579684	-0.664685	0.000339802	-0.197627	0.370468	0.15057	0.497436	-0.0629667	0.777968	0.100858	0.650843	0.159127	0.47292	0.108285	0.626846	0.156083	0.481572	0.00795978	0.971603	0.0536457	0.810221	-0.0974159	0.66208	-0.022262	0.920682	-0.0472768
ENSSSCG00000017140	CHMP6	black	-0.317396	0.141505	0.58568	0.00269014	0.31336	0.147012	-0.352741	0.0992918	-0.206145	0.349627	0.38175	0.0721338	0.37216	0.0804149	0.926266	2.96e-13	0.719616	5e-05	0.224423	0.30724	-0.304973	0.158926	-0.451795	0.0294268	-0.154035	0.487435	0.356968	0.0949337	-0.0862819	0.698885	-0.115003	0.605439	0.0625958	0.779245	0.00332661	0.98813	-0.0253728	0.909638	0.0046078	0.983559	0.0388488	0.862003	-0.0765406	0.731621	0.114484	0.607082	-0.00761585
ENSSSCG00000017203	GALK1	black	-0.173696	0.432601	0.454054	0.0284931	0.394952	0.0617894	-0.444135	0.0327721	-0.187601	0.395862	0.26538	0.224017	0.224544	0.30697	0.957977	8.72e-18	0.861466	6.27e-09	-0.139238	0.530814	-0.151228	0.495529	-0.464156	0.0245969	-0.259769	0.234454	0.267203	0.220691	-0.175601	0.427465	-0.0801184	0.719543	0.254735	0.244077	0.248967	0.255408	0.0789074	0.723624	0.0365916	0.869955	0.221968	0.312748	-0.143548	0.518001	0.062876	0.77828	-0.065784
ENSSSCG00000017301	TLK2	black	0.492484	0.0158662	-0.262464	0.229402	-0.448972	0.0306272	0.629646	0.00092272	-0.295395	0.173319	-0.172953	0.434614	0.0632503	0.776991	-0.698322	0.000111544	-0.440118	0.0346407	0.473708	0.0213107	0.468838	0.0229396	0.360477	0.0914232	0.453487	0.0287253	-0.0941118	0.67293	0.0847582	0.703974	-0.160848	0.468062	-0.245947	0.261469	-0.310272	0.151325	-0.0777927	0.727387	-0.0704371	0.752362	-0.159856	0.470859	-0.0227441	0.918969	0.259042	0.235829	0.336472
ENSSSCG00000018045	ULK2	black	-0.162793	0.462602	0.540182	0.00687142	0.226851	0.301853	-0.155234	0.484	-0.381455	0.0723785	0.367413	0.0847638	0.319661	0.138478	0.592132	0.00232473	0.497348	0.0146553	-0.0107711	0.96158	-0.154945	0.484825	-0.0734851	0.741983	0.188612	0.39326	0.0944871	0.671695	-0.316636	0.142531	-0.267697	0.219796	0.253651	0.246181	-0.212835	0.333742	0.23938	0.274955	0.153211	0.489805	0.313362	0.14701	-0.208008	0.345162	-0.197319	0.371233	-0.163268
ENSSSCG00000018055		black	-0.138241	0.5338	0.44868	0.0307534	0.244209	0.264996	-0.436346	0.0364692	-0.0632775	0.776898	0.261582	0.231048	0.251956	0.249495	0.89894	5.41e-11	0.814107	3.5e-07	-0.060805	0.785419	-0.131995	0.552671	-0.492966	0.0157429	0.000962448	0.996566	0.178769	0.418996	-0.154415	0.486346	0.0125586	0.955209	0.150974	0.496265	0.35827	0.0936202	0.0718347	0.747598	0.0825588	0.71134	0.20522	0.351858	-0.185311	0.401793	0.150491	0.497666	-0.0637037
ENSSSCG00000019083		black	-0.251368	0.250651	0.417575	0.0467025	0.531899	0.00802448	-0.417798	0.0465693	-0.273066	0.210214	0.241308	0.270952	0.437419	0.0359415	0.756979	9.72e-06	0.59682	0.00208608	-0.0638741	0.774845	-0.23597	0.282125	-0.131728	0.553482	-0.245192	0.262998	0.373203	0.0794821	-0.0246561	0.912181	0.0641545	0.773881	0.180686	0.413915	-0.093624	0.674537	-0.128256	0.564106	-0.0603132	0.787117	0.186948	0.39755	-0.204989	0.352417	-0.179067	0.418204	-0.114855
ENSSSCG00000020706		black	-0.271608	0.212789	0.438274	0.0355257	0.477712	0.0200408	-0.291447	0.179499	-0.348118	0.10422	0.398612	0.0591291	0.0677449	0.761563	0.737913	2.34e-05	0.565276	0.00417481	-0.206841	0.347956	-0.256193	0.241263	-0.0679616	0.760821	-0.106211	0.633513	0.237607	0.27867	-0.152404	0.492131	-0.0733319	0.742503	0.512459	0.0113579	-0.0886209	0.691097	-0.0844071	0.705148	-0.0394985	0.859717	0.510242	0.0118	-0.302081	0.163183	-0.140667	0.52655	-0.0971191
ENSSSCG00000021065	NAA60	black	-0.0544195	0.807531	0.405474	0.054375	0.529728	0.00835149	-0.278255	0.201217	-0.527537	0.00869243	0.196221	0.373971	0.400163	0.0580287	0.806077	6.05e-07	0.738155	2.31e-05	0.0165813	0.940882	-0.05235	0.814728	-0.286701	0.187124	-0.00652867	0.976707	0.297834	0.169573	-0.151492	0.494767	-0.240739	0.27213	0.328073	0.127631	-0.136972	0.537609	-0.107535	0.629254	0.364481	0.087534	0.324017	0.132784	-0.35884	0.0930492	0.0308901	0.890091	0.0493315
ENSSSCG00000021328	PCSK1N	black	-0.451514	0.0295448	0.486253	0.0175329	0.555143	0.00513251	-0.357286	0.0946118	-0.281065	0.196453	0.266605	0.221779	0.269137	0.217199	0.895251	9.51e-11	0.597144	0.00207037	0.101009	0.650353	-0.447425	0.0313011	-0.384142	0.0701698	-0.109032	0.62445	0.303135	0.161622	-0.0648865	0.771365	-0.178656	0.419297	0.208928	0.342969	-0.169574	0.443823	-0.105744	0.635017	0.195118	0.376735	0.223509	0.309284	-0.249851	0.25365	0.0168514	0.939921	-0.06182
ENSSSCG00000021408	TKT	black	-0.0666538	0.765301	0.26134	0.231501	0.578888	0.00312532	-0.313403	0.146953	-0.423153	0.0434576	0.137333	0.536524	0.152857	0.490824	0.564607	0.00423316	0.483766	0.018236	0.0318602	0.88666	-0.0494659	0.824782	-0.419485	0.0455709	-0.224777	0.306453	0.29246	0.177899	0.148171	0.504418	-0.125287	0.573258	0.419461	0.0455855	-0.391584	0.0643158	-0.424409	0.0427513	0.0750712	0.736598	0.324387	0.132308	-0.0355789	0.873526	0.00686538	0.975506	0.0703345
ENSSSCG00000021418	LSS	black	-0.159863	0.470838	0.332876	0.121713	0.651253	0.00050714	-0.303577	0.160971	-0.500398	0.0139347	0.122193	0.582862	0.23722	0.279484	0.650426	0.000519413	0.513131	0.0112264	-0.0642714	0.773479	-0.153967	0.487633	-0.300099	0.166144	-0.116482	0.600766	0.242322	0.268861	0.0928116	0.677217	-0.134603	0.544755	0.457494	0.0271157	-0.405404	0.0544225	-0.260364	0.233333	0.132547	0.550991	0.385403	0.0691515	-0.38221	0.0717526	-0.0980856	0.659888	-0.0303728
ENSSSCG00000021991		black	-0.317888	0.140844	0.473803	0.0212796	0.272366	0.211447	-0.341938	0.11108	-0.0898341	0.687069	0.224515	0.307036	0.251448	0.250495	0.89168	1.6e-10	0.709891	7.29e-05	-0.0501251	0.822482	-0.309336	0.152648	-0.350099	0.102087	-0.0600203	0.788128	0.299466	0.167098	-0.188366	0.393893	-0.0561897	0.801387	0.110099	0.621038	0.369173	0.0831314	0.135891	0.540866	0.0411395	0.853947	0.0800464	0.719785	-0.172731	0.435214	0.157664	0.477069	-0.223872
ENSSSCG00000022295		black	-0.367026	0.085126	0.403155	0.0559483	0.58793	0.0025576	-0.410971	0.05078	-0.250649	0.25207	0.166645	0.451885	0.131273	0.554871	0.951867	1.24e-16	0.721987	4.55e-05	-0.206884	0.347853	-0.355746	0.0961792	-0.41436	0.0486553	-0.200449	0.363486	0.263552	0.227383	-0.0146382	0.947801	-0.010917	0.961059	0.28126	0.196125	0.100858	0.650843	-0.0125755	0.955149	0.237545	0.2788	0.237323	0.279267	-0.340447	0.112783	-0.043722	0.84488	-0.0989118
ENSSSCG00000022317	SLC38A10	black	-0.260291	0.233469	0.358728	0.0931611	0.587636	0.00257459	-0.378319	0.0750203	-0.317424	0.141468	0.233315	0.287786	0.224047	0.308082	0.764974	6.53e-06	0.582372	0.0028953	-0.0448999	0.840751	-0.254785	0.24398	-0.416866	0.0471278	0.0729956	0.743647	0.235355	0.283429	0.00230039	0.991792	0.125161	0.573647	0.269179	0.217123	-0.36984	0.0825195	-0.150289	0.498253	0.420406	0.0450329	0.294663	0.174454	-0.239526	0.274652	0.00558559	0.980071	-0.122391
ENSSSCG00000022661	FCHO2	black	0.125547	0.572455	-0.311826	0.149144	-0.476288	0.0204854	0.145567	0.512048	0.489319	0.0166963	-0.312687	0.147945	-0.356472	0.0954379	-0.686146	0.000170293	-0.588481	0.00252603	-0.18842	0.393755	0.122975	0.580429	0.412882	0.049573	0.0378087	0.865666	-0.176292	0.42561	-0.110014	0.621308	0.253204	0.247053	-0.148507	0.503436	0.0748464	0.737361	-0.0225526	0.919649	-0.301346	0.164276	-0.143605	0.517833	0.185783	0.400568	-0.122181	0.582899	-0.245246
ENSSSCG00000022708	ZNF638	black	0.0559512	0.802214	-0.669249	0.000294982	-0.154525	0.48603	0.197842	0.369934	0.434071	0.0376079	-0.440555	0.0344335	-0.426314	0.0416967	-0.759601	8.55e-06	-0.704905	8.78e-05	-0.367696	0.0844992	0.0376337	0.866282	0.392898	0.0633207	0.14718	0.507314	-0.243356	0.266739	0.0563679	0.800769	0.184678	0.40344	-0.0440206	0.843833	0.231813	0.291018	-0.0541394	0.808505	0.0530088	0.812436	-0.00902331	0.96781	0.0780349	0.726568	-0.224791	0.306421	-0.104747
ENSSSCG00000022874	DNAJA3	black	-0.446462	0.0317259	0.42235	0.0439132	0.444954	0.032401	-0.451319	0.0296267	-0.0310732	0.889443	0.237395	0.279115	0.22637	0.302915	0.911837	6e-12	0.645814	0.000592605	-0.0239583	0.914658	-0.430827	0.039278	-0.415926	0.0476965	-0.190003	0.389695	0.360858	0.0910477	-0.059543	0.789777	-0.0648548	0.771474	0.139115	0.531182	0.258144	0.237534	-0.0540934	0.808664	0.0560001	0.802044	0.149086	0.501749	0.0444762	0.842235	-0.00682024	0.975667	-0.0938724
ENSSSCG00000023139	METTL23	black	-0.218671	0.320235	0.514894	0.0108877	0.249213	0.254916	-0.235165	0.283833	-0.268635	0.218102	0.184614	0.403609	0.223844	0.308533	0.70211	9.73e-05	0.555635	0.00508222	0.0882731	0.692253	-0.206503	0.348766	-0.0559635	0.802171	-0.333722	0.120691	0.19451	0.378264	0.118104	0.595658	-0.140161	0.52806	-0.0872422	0.695684	0.243275	0.266906	-0.163916	0.459466	0.0670604	0.763907	-0.135275	0.542724	-0.0832471	0.709032	0.10215	0.646646	0.0239353
ENSSSCG00000023177	RRP9	black	-0.110685	0.619165	0.260324	0.233407	0.306455	0.156774	-0.270693	0.214416	-0.164397	0.458125	0.155643	0.482829	0.0743587	0.739016	0.778926	3.12e-06	0.714626	6.08e-05	-0.105182	0.636831	-0.100812	0.650993	-0.485385	0.0177758	-0.0879945	0.69318	0.24198	0.269565	0.147392	0.506695	0.0200028	0.92871	0.0247482	0.911854	0.415102	0.0481993	0.0202541	0.927817	0.141341	0.524544	-0.0448973	0.84076	-0.154507	0.486082	0.244792	0.263809	-0.0430081
ENSSSCG00000023378	ZNF316	black	-0.0569352	0.798802	0.314933	0.144848	0.624524	0.00105536	-0.319849	0.138228	-0.509683	0.0119138	0.17285	0.434893	0.256795	0.240108	0.855554	1.14e-08	0.826093	1.46e-07	-0.177913	0.421275	-0.0380551	0.864798	-0.332813	0.121789	-0.00618914	0.977918	0.315026	0.144722	-0.107545	0.629222	-0.265451	0.223886	0.31005	0.151638	-0.0102099	0.96358	0.0548929	0.805887	0.255291	0.243001	0.332925	0.121654	-0.129803	0.559363	0.0278459	0.90087	-0.0680542
ENSSSCG00000023409	TIA1	black	0.0280509	0.900143	-0.259975	0.234065	-0.428472	0.0405261	0.534281	0.0076779	0.0755835	0.734862	-0.00463641	0.983457	-0.116113	0.601932	-0.625614	0.00102585	-0.543845	0.0064066	-0.0229686	0.918172	0.0323842	0.884808	0.350793	0.101347	0.246404	0.260546	-0.40671	0.0535505	-0.254797	0.243956	-0.109628	0.622543	0.171258	0.439219	0.101279	0.649475	0.153764	0.488215	-0.248565	0.256209	0.0736362	0.741469	0.184428	0.404093	0.0780498	0.726518	-0.00805603
ENSSSCG00000023829	CCP110	black	0.107912	0.628043	-0.424791	0.0425378	-0.40758	0.0529757	0.445931	0.0319622	0.218203	0.321306	-0.289158	0.18315	-0.0336171	0.880451	-0.738513	2.28e-05	-0.685893	0.000171755	0.208668	0.343587	0.0694278	0.755808	0.37089	0.0815616	0.180572	0.414217	-0.245466	0.262442	-0.18066	0.413983	-0.130893	0.556031	-0.155169	0.484185	0.0607139	0.785733	0.0277112	0.901347	-0.0637581	0.775244	-0.050882	0.819842	-0.228238	0.298799	0.148938	0.502181	0.143658
ENSSSCG00000024933	SLC36A4	black	0.140189	0.527976	-0.627483	0.0009769	-0.0441647	0.843327	0.294881	0.174116	0.140584	0.526798	-0.515277	0.0108151	-0.254886	0.243785	-0.635256	0.00079392	-0.563022	0.00437395	0.137347	0.536481	0.140378	0.52741	0.193929	0.379727	-0.0907828	0.683924	0.12346	0.578923	0.036327	0.870888	0.0752033	0.736151	-0.132447	0.551295	-0.300434	0.165641	-0.27866	0.200526	-0.0767168	0.731024	-0.178207	0.420492	0.311044	0.150239	0.0551075	0.805142	0.25541
ENSSSCG00000025689	DVL2	black	-0.384773	0.069659	0.0929131	0.676882	0.747972	1.49e-05	-0.344302	0.108419	-0.228027	0.299264	-0.0574775	0.796923	0.0226255	0.91939	0.730698	3.18e-05	0.525278	0.00905576	-0.419872	0.0453447	-0.354371	0.0975947	-0.262394	0.229533	-0.25293	0.247587	0.252826	0.247791	-0.0580175	0.795054	-0.0808373	0.717123	0.531445	0.00809203	-0.0511413	0.818939	0.0218701	0.922074	0.0506285	0.820726	0.46871	0.0229838	-0.135594	0.541761	-0.219248	0.318916	-0.106141
ENSSSCG00000025766	SLC10A3	black	-0.386146	0.0685559	0.474796	0.0209594	0.222423	0.311722	-0.306141	0.157228	-0.0326481	0.883875	0.189136	0.391914	0.356998	0.0949038	0.789433	1.71e-06	0.530054	0.00830173	0.33302	0.121539	-0.384595	0.0698025	-0.631944	0.000867977	-0.146114	0.51044	0.15967	0.471385	-0.0603307	0.787056	-0.0295325	0.894896	-0.00253719	0.990947	-0.058996	0.791668	-0.0191218	0.931844	0.0743985	0.738881	0.068985	0.757321	-0.190883	0.387449	0.128968	0.56192	0.173759
ENSSSCG00000026568	DNPH1	black	-0.0779211	0.726953	0.421069	0.0446491	0.254931	0.243697	-0.462305	0.0252775	-0.0655702	0.769018	0.222592	0.311342	0.252067	0.249277	0.844342	3.24e-08	0.777327	3.41e-06	0.00041185	0.99853	-0.0832554	0.709004	-0.529308	0.00841601	-0.0249913	0.910992	0.207306	0.34684	-0.0277248	0.901299	-0.0267468	0.904765	0.121328	0.585559	0.362699	0.0892494	0.00363404	0.987033	0.116682	0.600135	0.0273952	0.902467	-0.235422	0.283286	0.263344	0.227768	-0.052248
ENSSSCG00000026590	HGH1	black	-0.313519	0.146793	0.595996	0.00212648	0.246789	0.259769	-0.306009	0.157419	-0.196707	0.37276	0.417848	0.0465397	0.272997	0.210337	0.920848	9.95e-13	0.739096	2.22e-05	0.0438736	0.844348	-0.299401	0.167195	-0.474444	0.0210724	-0.0441374	0.843423	0.106707	0.631915	-0.0759097	0.733756	0.00614534	0.978074	0.148318	0.50399	0.185396	0.401572	0.045116	0.839993	0.00304984	0.989118	0.134336	0.545562	-0.197407	0.371015	0.103063	0.643683	-0.0441636
ENSSSCG00000026744	ZDHHC20	black	0.111463	0.616681	-0.128462	0.563472	-0.624799	0.00104785	0.395669	0.0612615	0.256131	0.241383	-0.0986784	0.657951	0.0268382	0.904441	-0.787812	1.88e-06	-0.724118	4.17e-05	0.27268	0.210893	0.0869975	0.696499	0.503022	0.0133375	0.0998429	0.654151	-0.178181	0.420563	-0.193003	0.382064	-0.166188	0.453149	-0.339946	0.113359	-0.0505413	0.82103	0.0774264	0.728625	-0.283338	0.192654	-0.281706	0.195377	0.036115	0.871635	-0.143136	0.519218	-0.0132048
ENSSSCG00000026752	BYSL	black	-0.166811	0.451427	0.103633	0.641837	0.487336	0.0172337	-0.391259	0.0645631	-0.0685192	0.758913	0.0865873	0.697866	-0.0263831	0.906055	0.700502	0.000103138	0.627626	0.000973235	-0.256494	0.240687	-0.12976	0.559494	-0.391379	0.0644719	-0.46945	0.0227298	0.284327	0.191016	-0.025961	0.907552	0.0886893	0.690869	0.167678	0.449034	0.25813	0.23756	-0.0684913	0.759009	0.0946843	0.671046	0.0391814	0.860833	0.188106	0.394561	0.0578179	0.795745	-0.0115782
ENSSSCG00000027946	MVP	black	-0.330598	0.124495	0.363707	0.0882759	0.27053	0.214705	-0.275994	0.205106	-0.061346	0.783552	-0.0116077	0.958598	-0.0103374	0.963126	0.720398	4.85e-05	0.544951	0.00627149	-0.271294	0.213345	-0.306225	0.157107	-0.21011	0.340162	-0.228096	0.299112	0.086503	0.698147	0.061323	0.783632	0.199452	0.365944	0.043795	0.844624	0.290402	0.181161	0.120198	0.589091	0.0375693	0.866509	-0.003324	0.98814	-0.14902	0.501942	-0.0699978	0.753861	-0.146424
ENSSSCG00000027986	ABCB8	black	-0.237878	0.2781	0.376297	0.0767608	0.587682	0.00257195	-0.108114	0.627394	-0.615531	0.00132735	0.168779	0.446002	0.310981	0.150327	0.802422	7.68e-07	0.631363	0.000881552	0.144202	0.516068	-0.231356	0.292005	-0.374315	0.0784962	0.0847257	0.704082	0.184583	0.403689	0.0922163	0.679183	-0.134561	0.544881	0.320819	0.136948	-0.277935	0.201765	-0.22786	0.299631	0.255867	0.241892	0.295516	0.173132	-0.35125	0.100862	0.251925	0.249557	0.0819786
ENSSSCG00000028035		black	0.0597328	0.789122	-0.610314	0.00151063	0.168775	0.446015	0.150766	0.496868	0.110219	0.620653	-0.373739	0.0790053	-0.417751	0.0465974	-0.61907	0.00121401	-0.547661	0.00595015	-0.382648	0.0713915	0.0760007	0.733448	0.336309	0.117604	-0.0408458	0.854979	-0.053786	0.809733	0.00601332	0.978545	0.0546773	0.806636	0.205218	0.351862	-0.319527	0.138657	-0.0841549	0.705992	-0.10622	0.633484	0.261796	0.230648	0.275053	0.206739	-0.249622	0.254104	-0.119854
ENSSSCG00000028045	MUL1	black	-0.155703	0.482657	0.377543	0.0756851	0.382613	0.0714201	-0.291607	0.179247	-0.280656	0.197142	0.194314	0.378757	0.243913	0.265602	0.799032	9.53e-07	0.707491	7.98e-05	-0.105602	0.635476	-0.153784	0.488157	-0.445466	0.0321706	0.222915	0.310616	0.188504	0.393539	-0.00693683	0.975251	0.0253283	0.909796	0.17651	0.425028	0.143	0.519621	0.162394	0.463721	0.313271	0.147136	0.110691	0.619145	-0.194398	0.378544	0.0980367	0.660049	-0.0979347
ENSSSCG00000028197	PFKL	black	-0.251431	0.250527	0.420178	0.045166	0.325318	0.131116	-0.332408	0.122281	-0.153831	0.488022	0.190136	0.389354	0.225117	0.305694	0.818192	2.62e-07	0.686828	0.000166412	-0.111401	0.616881	-0.221881	0.312943	-0.242016	0.269492	-0.418909	0.0459099	0.214338	0.330231	-0.0801534	0.719425	0.0390927	0.861145	-0.0218988	0.921972	0.211444	0.337011	0.0807374	0.717459	0.091109	0.682844	-0.0229615	0.918197	-0.0229516	0.918232	-0.101015	0.650333	0.0119091
ENSSSCG00000028606	ZBTB7B	black	-0.24589	0.261584	0.476627	0.0203789	0.510647	0.0117184	-0.441048	0.0342006	-0.27737	0.202734	0.151939	0.493474	0.35986	0.0920335	0.894884	1e-10	0.730734	3.18e-05	0.00483181	0.98276	-0.225972	0.303797	-0.383445	0.0707379	-0.268217	0.218856	0.283652	0.192133	-0.0514619	0.817821	0.0468642	0.833873	0.183626	0.406187	-0.223666	0.308933	-0.0454995	0.83865	0.239294	0.275135	0.162103	0.464535	-0.171652	0.438146	0.00341436	0.987817	-0.0330047
ENSSSCG00000028788	BORCS6	black	-0.101579	0.648499	0.207262	0.346947	0.609414	0.00154434	-0.597069	0.002074	-0.106125	0.633791	0.168484	0.446814	0.0892311	0.68907	0.816481	2.96e-07	0.748463	1.45e-05	-0.370577	0.0818468	-0.0902294	0.685758	-0.520065	0.00994117	-0.0667306	0.765037	0.33609	0.117863	-0.0447695	0.841207	-0.0464181	0.835434	0.520375	0.00988672	0.0806762	0.717665	0.0811635	0.716026	0.0677525	0.761537	0.436822	0.0362347	-0.188556	0.393405	-0.187194	0.396912	-0.0748072
ENSSSCG00000028934	FAM3A	black	-0.263878	0.226781	0.695468	0.000123441	0.0968676	0.663876	-0.297692	0.169789	-0.163247	0.461332	0.333588	0.120852	0.473428	0.0214016	0.783464	2.42e-06	0.585389	0.00270768	0.388206	0.0669256	-0.270223	0.215253	-0.442856	0.0333584	-0.0319	0.88652	0.23535	0.28344	-0.167296	0.450088	-0.211438	0.337023	0.0240029	0.914499	-0.0456325	0.838184	-0.0386708	0.86263	-0.0714803	0.748805	0.0872094	0.695793	-0.234003	0.286312	0.0898758	0.68693	0.0899267
ENSSSCG00000028973	PHACTR4	black	0.0920963	0.679579	-0.230835	0.293135	-0.575647	0.0033527	0.673545	0.000257535	0.0200471	0.928553	-0.14552	0.512186	0.00923876	0.967042	-0.720112	4.9e-05	-0.653199	0.000479225	0.47874	0.0197248	0.0712896	0.749455	0.33121	0.123743	0.354729	0.097224	-0.417236	0.0469054	0.0109684	0.960876	-0.252953	0.247543	-0.258741	0.236398	-0.0375566	0.866554	0.0961513	0.666225	-0.265017	0.224683	-0.185478	0.40136	-0.0265666	0.905404	0.436814	0.0362382	0.15723
ENSSSCG00000029050	MRPL55	black	-0.307958	0.154612	0.305386	0.158324	0.325664	0.130674	-0.560365	0.00461863	0.198094	0.369307	0.233295	0.287827	0.125631	0.572196	0.816942	2.87e-07	0.629289	0.000931474	-0.108268	0.626899	-0.303912	0.160478	-0.563738	0.00430982	-0.313848	0.146338	0.326688	0.129375	-0.0907045	0.684184	0.0501528	0.822385	0.0274379	0.902316	0.411573	0.0503976	-0.00466864	0.983342	0.128852	0.562277	0.0476981	0.830957	-0.020766	0.925997	0.0187349	0.93322	-0.0197671
ENSSSCG00000029502	NAXD	black	-0.174372	0.430774	0.524253	0.00922454	0.174482	0.430478	-0.494183	0.0154345	0.0295101	0.894975	0.330768	0.124286	0.475849	0.020624	0.796811	1.09e-06	0.67392	0.000254476	0.0521956	0.815266	-0.182221	0.409871	-0.494594	0.0153314	0.0818107	0.713852	0.140329	0.527557	-0.210491	0.339259	-0.0558202	0.802668	0.199371	0.366146	0.235698	0.282702	0.16524	0.455781	0.0550971	0.805178	0.228763	0.29765	-0.212025	0.335642	-0.101621	0.648364	-0.0892953
ENSSSCG00000029944	FASN	black	-0.152122	0.492945	0.270728	0.214352	0.652831	0.000484411	-0.337199	0.116554	-0.425656	0.0420585	0.0913411	0.682076	0.20566	0.350795	0.788415	1.82e-06	0.670682	0.000282001	-0.0803763	0.718674	-0.13426	0.545794	-0.4064	0.0537567	-0.235083	0.284008	0.293545	0.176196	0.0297982	0.893955	-0.123713	0.578137	0.457833	0.0269829	-0.184368	0.40425	-0.181289	0.412324	0.000547349	0.998047	0.408159	0.0525959	-0.299114	0.16763	-0.0158482	0.943492	0.0637683
ENSSSCG00000029945	GCAT	black	-0.0696067	0.755196	0.0253439	0.909741	0.580613	0.00300959	-0.489437	0.0166647	-0.065948	0.767721	0.115715	0.603188	0.135721	0.541376	0.631323	0.000882485	0.583652	0.00281441	-0.298531	0.168514	-0.05704	0.798439	-0.410618	0.0510054	-0.196138	0.37418	0.400052	0.0581068	-0.158247	0.475414	0.0327801	0.883409	0.487376	0.0172226	0.126962	0.568086	-0.109978	0.621424	-0.112583	0.613117	0.445263	0.0322616	-0.121058	0.586404	-0.18581	0.400497	-0.0150769
ENSSSCG00000030413	PIK3CA	black	0.192964	0.382162	-0.428296	0.0406207	-0.239631	0.274433	0.276527	0.204186	0.167769	0.448782	-0.376464	0.0766163	-0.276686	0.20391	-0.675642	0.000240792	-0.561321	0.00452934	-0.144503	0.51518	0.17454	0.430321	0.360249	0.0916489	0.208395	0.344238	-0.0665703	0.765587	-0.211553	0.336753	-0.0899654	0.686633	0.0151103	0.946119	-0.0273433	0.902651	-0.0348284	0.876175	-0.230991	0.292797	0.0756333	0.734693	-0.0499607	0.823055	-0.272485	0.211237	0.0100656
ENSSSCG00000030696		black	-0.108252	0.626952	0.307879	0.154726	0.580648	0.0030073	-0.571739	0.00364512	-0.175577	0.427529	0.160935	0.467816	0.110803	0.618788	0.851822	1.63e-08	0.810265	4.57e-07	-0.48652	0.0174589	-0.0812754	0.71565	-0.335802	0.118204	-0.234183	0.285926	0.1585	0.474695	-0.119258	0.592036	0.115429	0.604093	0.335294	0.118808	0.139395	0.530345	0.0172172	0.938619	0.219093	0.319271	0.381106	0.0726685	-0.110549	0.6196	-0.0726226	0.744916	-0.342597
ENSSSCG00000031076	MAPK7	black	-0.0730981	0.743298	0.615296	0.00133518	-0.0887316	0.690729	-0.0399178	0.858242	-0.296355	0.171838	0.442511	0.033518	0.399667	0.0583785	0.709905	7.29e-05	0.664062	0.000346355	0.355305	0.0966317	-0.0634591	0.776273	-0.356256	0.0956585	-0.0272104	0.903122	0.0442455	0.843044	-0.288935	0.183509	-0.221846	0.313023	0.0101974	0.963625	0.140893	0.525877	0.170777	0.440531	-0.145274	0.51291	0.0608069	0.785412	-0.214544	0.329752	0.228355	0.298543	0.220343
ENSSSCG00000031216	HS3ST6	black	-0.191722	0.385311	0.341169	0.111956	0.610435	0.00150618	-0.414714	0.0484373	-0.334359	0.119925	0.260702	0.232697	0.178819	0.418864	0.86764	3.25e-09	0.736412	2.49e-05	-0.108914	0.624829	-0.185866	0.400352	-0.440142	0.0346291	-0.0897642	0.687301	0.380907	0.0728347	0.0113049	0.959677	-0.122525	0.581829	0.139167	0.531026	0.00800296	0.971449	-0.0165266	0.941077	0.411809	0.0502478	0.22364	0.30899	-0.258072	0.23767	0.236597	0.280798	-0.269285
ENSSSCG00000031249	PTTG1IP	black	-0.531404	0.00809819	0.24697	0.259406	0.668487	0.000302097	-0.348614	0.103683	-0.168294	0.447337	0.0276782	0.901464	0.0260911	0.90709	0.795515	1.19e-06	0.500698	0.0138652	-0.367552	0.0846341	-0.506677	0.0125402	-0.225773	0.304238	-0.278916	0.200091	0.203371	0.356339	-0.0469714	0.833498	-0.058989	0.791692	0.35248	0.0995656	-0.00202573	0.992772	0.126452	0.569657	0.164856	0.456847	0.340981	0.112171	-0.187801	0.395346	-0.21712	0.323792	-0.219124
ENSSSCG00000031413	PMPCA	black	-0.158347	0.47513	0.459955	0.0261626	0.45162	0.0295	-0.491289	0.0161757	-0.211491	0.336899	0.299352	0.16727	0.286812	0.186942	0.935214	3.06e-14	0.840921	4.37e-08	-0.0289217	0.897059	-0.131243	0.554961	-0.538097	0.00714797	-0.218139	0.321452	0.31274	0.147872	-0.106161	0.633675	0.0933225	0.675531	0.133487	0.548136	-0.0186105	0.933662	-0.0881804	0.692561	0.112837	0.61231	0.165354	0.455464	-0.00642958	0.977061	0.0907417	0.68406	-0.0915264
ENSSSCG00000031513	HRAS	black	-0.348263	0.104063	0.6181	0.00124422	0.378809	0.0746031	-0.228752	0.297673	-0.400641	0.0576922	0.265726	0.223383	0.39358	0.0628093	0.897529	6.73e-11	0.656965	0.000428942	0.251711	0.249976	-0.344335	0.108382	-0.311776	0.149214	-0.0526444	0.813704	0.36231	0.0896274	-0.00665688	0.97625	-0.159306	0.472414	0.00949395	0.966132	-0.0998978	0.653972	-0.158428	0.474899	0.171167	0.439468	0.0114197	0.959268	-0.216668	0.324834	0.096809	0.664068	0.0431619
ENSSSCG00000031557	CHCHD6	black	-0.227242	0.30099	0.243406	0.266638	0.274178	0.208265	-0.0402544	0.857058	-0.274788	0.2072	0.145452	0.512387	0.136816	0.538078	0.700249	0.000104085	0.527089	0.00876351	0.176528	0.424979	-0.243701	0.266033	-0.246637	0.260075	0.138784	0.532174	0.355068	0.0968751	0.145596	0.511961	-0.16256	0.463255	-0.104432	0.639253	0.354186	0.0977861	-0.00947002	0.966218	0.214737	0.329303	-0.114712	0.606359	-0.350776	0.101365	0.275625	0.205746	0.0404227
ENSSSCG00000031698	GFUS	black	-0.227933	0.29947	0.388242	0.0668974	0.211083	0.337862	-0.57593	0.00333232	0.213341	0.332558	0.240397	0.272839	0.0839699	0.706611	0.827898	1.27e-07	0.700673	0.000102502	-0.230691	0.293447	-0.216422	0.325402	-0.465827	0.023995	-0.189001	0.39226	0.180675	0.413945	-0.0885496	0.691334	0.249195	0.254952	0.0705671	0.751918	0.485449	0.0177578	0.128696	0.562753	0.00324207	0.988432	0.0256577	0.908628	-0.107843	0.628265	0.000233394	0.999167	-0.229692
ENSSSCG00000031757	CARS2	black	-0.0453621	0.839131	0.610576	0.00150098	0.127524	0.566356	-0.524662	0.00915689	-0.0420438	0.85077	0.453624	0.0286691	0.407354	0.0531249	0.82033	2.24e-07	0.782226	2.59e-06	0.0149686	0.946624	-0.0433372	0.84623	-0.405425	0.0544079	0.0546914	0.806587	0.17071	0.440715	-0.256652	0.240383	0.0317632	0.887003	0.135717	0.541391	0.202477	0.358517	0.0703681	0.752597	0.0889286	0.690074	0.151129	0.495815	-0.135884	0.540887	0.0643818	0.773099	-0.214768
ENSSSCG00000031860	MRPS12	black	-0.382977	0.0711211	0.52583	0.00896579	0.308316	0.1541	-0.293907	0.175631	-0.17195	0.437336	0.365612	0.0864581	0.342805	0.110099	0.867649	3.24e-09	0.617956	0.00124876	0.254266	0.244986	-0.38239	0.0716043	-0.538147	0.00714122	-0.0584287	0.793631	0.317796	0.140967	-0.180952	0.413214	-0.112806	0.612408	0.072201	0.74635	0.0332023	0.881917	-0.142141	0.522168	0.232773	0.288949	0.0647039	0.771993	-0.107867	0.628189	0.193339	0.381216	0.0832631
ENSSSCG00000031918	CYC1	black	-0.0640542	0.774226	0.411889	0.0501973	-0.0602449	0.787353	-0.0938587	0.673764	-0.120698	0.587527	0.29601	0.172369	0.290044	0.181731	0.615755	0.00131993	0.569201	0.00384602	0.425365	0.042219	-0.0518605	0.816433	-0.422004	0.0441111	-0.0631808	0.77723	0.265262	0.224232	-0.164287	0.458431	0.0231998	0.917351	-0.153155	0.489967	0.157126	0.478597	-0.163259	0.4613	-0.0957705	0.667475	-0.112306	0.613999	0.104621	0.638642	0.515383	0.0107951	0.149913
ENSSSCG00000031941	MED22	black	-0.346842	0.105611	0.536605	0.00735153	0.324003	0.132802	-0.394937	0.0618004	-0.118058	0.595802	0.297768	0.169674	0.340342	0.112903	0.847339	2.47e-08	0.650158	0.000523438	-0.054862	0.805994	-0.326498	0.129615	-0.269493	0.21656	-0.15109	0.495928	0.11764	0.597119	-0.294591	0.174566	-0.00496151	0.982297	0.309395	0.152565	-0.0517805	0.816712	0.214393	0.330103	0.00653067	0.9767	0.206863	0.347903	-0.160261	0.469717	-0.154939	0.484844	-0.172285
ENSSSCG00000032010	RNH1	black	-0.180359	0.41478	0.56823	0.0039253	0.3289	0.126598	-0.42261	0.0437652	-0.226368	0.30292	0.297081	0.170724	0.298012	0.169301	0.965497	1.58e-19	0.836411	6.4e-08	0.059129	0.791208	-0.170744	0.440621	-0.489192	0.0167304	-0.171008	0.439903	0.266602	0.221784	-0.0771892	0.729426	-0.0286056	0.898178	0.076296	0.732448	0.131572	0.553958	-0.0236326	0.915814	0.134178	0.54604	0.0956888	0.667744	-0.212099	0.33547	0.100068	0.653417	0.0165361
ENSSSCG00000032073		black	-0.450129	0.0301307	0.263717	0.227078	0.376815	0.0763125	-0.450529	0.0299606	0.160295	0.469621	0.134438	0.545255	-0.0816193	0.714495	0.751409	1.27e-05	0.500022	0.0140219	-0.350228	0.10195	-0.446127	0.0318749	-0.274892	0.207019	-0.12944	0.560473	0.233287	0.287845	-0.0346313	0.87687	-0.001689	0.993973	0.0896098	0.687813	0.496254	0.014921	0.155533	0.483144	0.184145	0.404831	0.0617062	0.78231	-0.0898641	0.686969	-0.0818976	0.71356	-0.283011
ENSSSCG00000032352		black	0.144258	0.515904	-0.0668265	0.764709	-0.549174	0.00577678	0.503836	0.0131565	0.00402222	0.985648	-0.0780192	0.726621	0.150233	0.498416	-0.686037	0.000170919	-0.594823	0.00218512	0.267047	0.220975	0.132552	0.550976	0.431512	0.0389208	0.150169	0.4986	-0.364459	0.0875547	-0.228648	0.297901	-0.145383	0.51259	0.0322176	0.885397	-0.120425	0.588382	0.107407	0.629665	-0.382624	0.0714114	-0.0560547	0.801855	-0.0180842	0.935534	-0.274638	0.207462	0.285826
ENSSSCG00000032364	SELENOH	black	-0.289404	0.182755	0.372761	0.0798765	0.625943	0.00101708	-0.520969	0.00978273	-0.205161	0.352001	0.223341	0.30966	0.230438	0.293995	0.925375	3.65e-13	0.73709	2.42e-05	-0.214832	0.329083	-0.284514	0.190708	-0.416519	0.0473371	-0.1264	0.569818	0.407242	0.0531985	0.0653171	0.769886	-0.111533	0.616459	0.246052	0.261255	0.172402	0.436108	-0.117498	0.597564	0.314896	0.144899	0.214635	0.329542	-0.143802	0.51725	-0.0721174	0.746635	-0.172785
ENSSSCG00000032501		black	-0.529086	0.00845032	0.389079	0.0662437	0.434619	0.0373308	-0.377483	0.075736	-0.0160379	0.942817	0.190783	0.387703	0.187605	0.395852	0.903515	2.59e-11	0.584679	0.00275085	-0.0530216	0.812391	-0.525633	0.00899779	-0.486716	0.0174046	-0.120847	0.587062	0.221824	0.313073	-0.0993268	0.655834	0.041779	0.8517	0.129508	0.560265	0.217491	0.322939	0.0818149	0.713838	0.14742	0.506614	0.134892	0.54388	-0.268734	0.217924	-0.015098	0.946163	-0.116516
ENSSSCG00000032585	ZNF613	black	0.0759846	0.733503	-0.215256	0.3281	-0.666404	0.000322282	0.517347	0.01043	0.265392	0.223995	-0.166714	0.451694	-0.0884597	0.691632	-0.662871	0.000359169	-0.642305	0.000654033	0.446574	0.0316763	0.0572875	0.797581	0.355694	0.096232	0.151615	0.49441	0.112526	0.613298	-0.0880393	0.69303	0.209404	0.341837	-0.413343	0.0492854	-0.00973324	0.965279	-0.114656	0.606539	-0.307335	0.155506	-0.374302	0.0785075	0.0697773	0.754614	0.0427881	0.848157	0.344795
ENSSSCG00000032623		black	-0.437959	0.0356782	0.113808	0.609227	0.769568	5.16e-06	-0.460001	0.0261453	-0.11582	0.602855	0.0127289	0.954602	0.0234525	0.916454	0.781305	2.73e-06	0.534254	0.00768167	-0.395099	0.0616811	-0.412342	0.0499118	-0.223292	0.30977	-0.431747	0.0387989	0.301616	0.163873	0.0498836	0.823324	0.0344843	0.877389	0.293673	0.175997	0.101448	0.648927	-0.105782	0.634894	0.216355	0.325556	0.262433	0.229461	-0.0889601	0.68997	-0.1782	0.420512	-0.113855
ENSSSCG00000032633	FAM53A	black	-0.13717	0.537013	0.569801	0.00379775	0.45831	0.0267968	-0.525437	0.00902972	-0.281869	0.195104	0.347471	0.104924	0.200301	0.363852	0.809037	4.96e-07	0.714531	6.1e-05	-0.207567	0.346216	-0.11612	0.60191	-0.226843	0.301869	-0.284453	0.190808	0.169568	0.443838	-0.124006	0.577225	0.0602492	0.787338	0.227307	0.300846	-0.237182	0.279563	-0.0194172	0.930793	0.0835595	0.707986	0.277365	0.202742	-0.235056	0.284065	-0.274195	0.208235	-0.169261
ENSSSCG00000032763	PYCR3	black	-0.0426026	0.848808	0.724869	4.05e-05	0.126163	0.57055	-0.472994	0.0215436	-0.181781	0.411028	0.413241	0.0493493	0.45262	0.0290828	0.857179	9.69e-09	0.795769	1.17e-06	0.190637	0.388075	-0.0444587	0.842297	-0.490661	0.0163401	-0.0969092	0.66374	0.156287	0.480989	-0.032514	0.884349	-0.00242503	0.991347	-0.000932055	0.996674	0.087731	0.694056	0.0175728	0.937354	0.0303005	0.892178	-0.0045346	0.98382	-0.256688	0.240314	0.091086	0.68292	-0.0132514
ENSSSCG00000032996	SLC7A5	black	-0.0453063	0.839327	0.363404	0.0885677	0.165966	0.453766	0.0054442	0.980575	-0.421056	0.0446564	0.240501	0.272624	0.277613	0.202317	0.627778	0.00096936	0.572495	0.00358694	0.239713	0.274262	-0.0511636	0.818861	-0.0602901	0.787196	-0.0202742	0.927746	0.364202	0.0878014	-0.104222	0.639931	-0.365713	0.0863621	-0.122455	0.582048	0.244229	0.264957	0.0781042	0.726335	-0.129079	0.561578	-0.0401932	0.857273	-0.449428	0.0304306	0.238521	0.27675	-0.0131262
ENSSSCG00000032999		black	-0.193025	0.382007	0.446925	0.0315213	0.325736	0.130582	-0.414354	0.0486587	-0.130295	0.557855	0.428614	0.0404501	0.068339	0.75953	0.800317	8.78e-07	0.667541	0.000311121	-0.0910968	0.682885	-0.185763	0.400619	-0.263687	0.227133	-0.197097	0.371785	0.151842	0.493753	0.0192898	0.931246	0.0524223	0.814477	-0.0212164	0.924397	0.328863	0.126644	-0.052181	0.815317	0.203874	0.355118	0.0708492	0.750956	-0.128657	0.562875	-0.109868	0.621775	0.00888735
ENSSSCG00000033033	TOLLIP	black	-0.408118	0.052623	0.358896	0.0929936	0.582774	0.00286969	-0.4076	0.0529626	-0.18855	0.39342	0.156868	0.479333	0.233681	0.287001	0.951743	1.3e-16	0.692739	0.000135831	-0.0599418	0.788399	-0.402184	0.0566171	-0.436977	0.0361585	-0.210939	0.338201	0.326933	0.129065	-0.0661222	0.767124	-0.141637	0.523665	0.204118	0.354525	0.118034	0.59588	0.0373068	0.867434	0.159538	0.471758	0.232768	0.288959	-0.317841	0.140907	0.00779714	0.972183	-0.0598989
ENSSSCG00000033162	UBAC1	black	-0.323684	0.133214	0.253685	0.246116	0.389389	0.0660033	-0.428648	0.0404319	0.0523968	0.814565	0.116514	0.600667	0.117975	0.596064	0.870396	2.39e-09	0.668277	0.00030408	-0.0746697	0.73796	-0.319457	0.138749	-0.55776	0.00486944	0.0156403	0.944232	0.307236	0.155648	-0.0180803	0.935548	0.155101	0.48438	0.116227	0.601571	0.224711	0.3066	0.053865	0.809458	0.229493	0.296053	0.0453655	0.839119	-0.121414	0.585291	0.0436197	0.845239	0.00690741
ENSSSCG00000033450	PDAP1	black	-0.158931	0.473475	0.41713	0.0469689	0.276326	0.204532	-0.208661	0.343603	-0.285605	0.188913	0.208706	0.343496	0.428428	0.0405499	0.840711	4.45e-08	0.726331	3.81e-05	0.232393	0.289766	-0.160096	0.470182	-0.468592	0.0230244	-0.011335	0.95957	0.345797	0.10676	-0.054799	0.806213	-0.25589	0.241846	0.0143343	0.948883	0.265936	0.223	-0.0561914	0.801381	0.160109	0.470146	0.0304151	0.891772	-0.156633	0.480002	0.284357	0.190968	0.126097
ENSSSCG00000033585	DUSP23	black	-0.163166	0.461558	0.356469	0.0954408	0.310396	0.15115	-0.460586	0.0259225	-0.0185065	0.934032	0.124982	0.574201	0.163051	0.46188	0.819924	2.31e-07	0.733867	2.78e-05	-0.222957	0.310522	-0.137759	0.535245	-0.267501	0.220151	-0.429713	0.0398647	0.302415	0.162687	-0.185965	0.400095	0.0340929	0.878771	0.186741	0.398085	0.28139	0.195906	0.177203	0.423171	-0.240636	0.272344	0.111515	0.616518	-0.144044	0.516534	-0.12964	0.559861	-0.11553
ENSSSCG00000033788	OXLD1	black	-0.306517	0.156685	0.337228	0.116521	0.497853	0.014534	-0.47163	0.021994	-0.0881759	0.692576	0.182164	0.41002	0.236973	0.280004	0.938512	1.2e-14	0.736944	2.44e-05	-0.0729435	0.743824	-0.304869	0.159077	-0.548755	0.00582438	-0.167229	0.450272	0.286408	0.187601	-0.043261	0.846497	-0.0466176	0.834736	0.22331	0.309729	0.18557	0.401121	0.112207	0.614312	0.204362	0.353933	0.21541	0.327741	-0.29496	0.173993	0.0646181	0.772288	-0.0646714
ENSSSCG00000033883		black	-0.430388	0.0395085	0.33379	0.120609	0.231793	0.291061	-0.516057	0.0106687	0.304434	0.159713	0.127207	0.567331	0.0348014	0.87627	0.730694	3.18e-05	0.502716	0.013406	-0.340296	0.112955	-0.41662	0.0472763	-0.323442	0.133527	-0.270339	0.215047	0.102112	0.64677	-0.0863206	0.698756	0.14552	0.512186	0.07835	0.725505	0.444703	0.0325142	0.269493	0.21656	-0.0150075	0.946486	0.0265617	0.905422	-0.112467	0.613485	-0.199274	0.366384	-0.302511
ENSSSCG00000034058	ARHGDIA	black	-0.169734	0.443384	0.620954	0.00115707	0.267387	0.220357	-0.0979434	0.660354	-0.536777	0.00732772	0.339028	0.114419	0.435863	0.0367086	0.817669	2.72e-07	0.674755	0.000247763	0.380262	0.073375	-0.170131	0.442298	-0.253863	0.24577	-0.0781797	0.72608	0.333971	0.120391	-0.0233684	0.916752	-0.336357	0.117547	-0.0188887	0.932672	-0.10855	0.625997	-0.0721934	0.746376	0.0824334	0.711761	0.00758831	0.972928	-0.333004	0.121558	0.250274	0.25281	0.12089
ENSSSCG00000034846		black	-0.122204	0.582828	0.383257	0.070892	0.397665	0.0598094	-0.347007	0.10543	-0.266185	0.222544	0.0986309	0.658106	-0.106941	0.631161	0.613262	0.0014046	0.526245	0.00889868	-0.210515	0.339202	-0.113454	0.610349	-0.154379	0.486448	-0.0859915	0.699854	0.101579	0.6485	-0.184583	0.403688	-0.16679	0.451485	0.230974	0.292832	-0.106659	0.63207	0.062392	0.779947	0.372923	0.0797315	-0.0540584	0.808786	-0.142957	0.519749	-0.107896	0.628096	-0.142641
ENSSSCG00000034905	MVD	black	-0.173605	0.432848	0.385484	0.0690863	0.651781	0.000499429	-0.319101	0.139222	-0.516932	0.0105063	0.23247	0.2896	0.269981	0.215685	0.867241	3.39e-09	0.73646	2.49e-05	-0.0471289	0.832947	-0.16054	0.468931	-0.39512	0.0616654	-0.150169	0.4986	0.300251	0.165915	0.0260185	0.907348	-0.201872	0.359997	0.429207	0.0401336	-0.185203	0.402073	-0.138124	0.53415	0.106728	0.631848	0.40197	0.0567655	-0.332452	0.122228	0.0125546	0.955223	0.0370688
ENSSSCG00000035057	RUNDC1	black	0.093426	0.67519	-0.29996	0.166353	-0.585095	0.00272547	0.445268	0.0322597	0.309936	0.151798	-0.062217	0.78055	0.0513643	0.818161	-0.55227	0.0054348	-0.461	0.0257662	0.359837	0.0920569	0.0917429	0.680747	0.150719	0.497003	0.346903	0.105545	-0.0613847	0.783419	-0.438823	0.0352601	0.0885391	0.691369	-0.164443	0.457996	-0.0818063	0.713866	0.106682	0.631998	-0.322852	0.134291	-0.10463	0.638614	0.285244	0.189506	0.23794	0.27797	0.145121
ENSSSCG00000035083		black	-0.252665	0.248106	0.339431	0.113952	0.58931	0.00247908	-0.421495	0.0444034	-0.266015	0.222855	0.183703	0.405987	0.182	0.410453	0.795147	1.21e-06	0.653775	0.000471234	-0.351815	0.100265	-0.228147	0.299	-0.136628	0.538646	-0.328644	0.126917	0.341557	0.111513	-0.0687613	0.758086	0.0538991	0.80934	0.246077	0.261205	-0.0308566	0.89021	0.00896676	0.968012	0.274341	0.20798	0.256728	0.240237	-0.103421	0.642524	-0.278138	0.201417	-0.109726
ENSSSCG00000035103	PIGL	black	-0.102245	0.646338	0.42831	0.0406131	0.451089	0.0297233	-0.441741	0.033876	-0.272238	0.211674	0.280056	0.198154	0.282734	0.193658	0.927381	2.28e-13	0.844762	3.12e-08	-0.146711	0.50869	-0.0980978	0.659849	-0.377509	0.0757139	-0.13457	0.544856	0.339516	0.113855	-0.0938197	0.673892	-0.0856391	0.70103	0.276132	0.204867	0.268107	0.219055	0.0546718	0.806655	0.0908528	0.683693	0.305787	0.157742	-0.365812	0.0862685	-0.0307611	0.890548	-0.0252776
ENSSSCG00000035253	MAFG	black	-0.257079	0.239565	0.556141	0.00503088	0.516447	0.0105959	-0.465539	0.0240977	-0.312484	0.148228	0.215812	0.326811	0.382843	0.0712311	0.880032	7.59e-10	0.693984	0.00013005	0.0914436	0.681737	-0.250537	0.252291	-0.462887	0.025062	-0.094456	0.671797	0.354909	0.0970393	-0.0227429	0.918974	-0.107979	0.627828	0.140743	0.526324	-0.228671	0.297851	-0.132334	0.551639	0.18353	0.406438	0.183229	0.407226	-0.149873	0.499459	-0.00459937	0.983589	-0.106134
ENSSSCG00000035304	ARFRP1	black	-0.324194	0.132557	0.566129	0.00410145	0.31211	0.148748	-0.223321	0.309705	-0.314958	0.144814	0.332312	0.122398	0.438534	0.0353998	0.879313	8.3e-10	0.670782	0.000281119	0.248056	0.257226	-0.317441	0.141444	-0.419224	0.0457247	0.0900439	0.686373	0.290998	0.180211	-0.209466	0.34169	-0.197251	0.371404	0.18602	0.399952	-0.0734828	0.741991	-0.0187906	0.933021	0.0820555	0.71303	0.179012	0.418351	-0.152552	0.491705	0.0948949	0.670353	0.0404454
ENSSSCG00000035664	ZBTB45	black	-0.177112	0.423414	0.647664	0.000562254	0.346286	0.106221	-0.412706	0.0496832	-0.316664	0.142494	0.351752	0.100331	0.384925	0.069536	0.922782	6.54e-13	0.795268	1.2e-06	0.0432323	0.846598	-0.170705	0.440728	-0.413713	0.0490554	-0.11825	0.595201	0.138098	0.534229	-0.0158926	0.943334	-0.0574743	0.796934	0.130055	0.55859	0.0161329	0.942479	0.112088	0.614691	0.123468	0.578895	0.181369	0.412114	-0.342334	0.110631	0.0673228	0.763008	-0.144615
ENSSSCG00000035728		black	-0.099131	0.656473	0.463608	0.0247968	0.402409	0.0564613	-0.393096	0.0631718	-0.301273	0.164386	0.236844	0.280276	0.332416	0.122271	0.923734	5.29e-13	0.841887	4.02e-08	0.0410385	0.854301	-0.0861414	0.699353	-0.448843	0.0306829	-0.312363	0.148395	0.365338	0.0867172	-0.0695528	0.755381	-0.123811	0.577831	0.0998717	0.654057	0.137832	0.535025	-0.0446768	0.841532	0.0965527	0.664909	0.0288172	0.897429	-0.183085	0.407604	0.0141539	0.949526	0.112462
ENSSSCG00000035770	ZNF444	black	-0.3729	0.0797525	0.459155	0.0264694	0.399002	0.0588513	-0.46178	0.025473	-0.0500918	0.822598	0.279617	0.198899	0.241168	0.271241	0.922727	6.62e-13	0.68733	0.000163602	-0.0520777	0.815676	-0.369066	0.08323	-0.417428	0.0467903	-0.124928	0.574368	0.308273	0.154162	-0.16615	0.453255	-0.14489	0.51404	0.248328	0.256683	0.224822	0.306351	0.131261	0.554908	-0.0280494	0.900149	0.241245	0.271082	-0.241428	0.270704	-0.111243	0.617383	-0.0712431
ENSSSCG00000035852	CSNK1D	black	-0.265878	0.223106	0.498833	0.0143008	0.485883	0.0176361	-0.506991	0.0124737	-0.190869	0.387483	0.267446	0.220251	0.331219	0.123732	0.933913	4.36e-14	0.762033	7.58e-06	-0.0795709	0.721387	-0.260613	0.232864	-0.371957	0.0805973	-0.06495	0.771147	0.321842	0.135606	-0.0798454	0.720462	-0.171042	0.439808	0.185457	0.401414	0.0972314	0.662684	0.0577467	0.795991	0.259669	0.234642	0.208044	0.345077	-0.169734	0.443384	0.017295	0.938342	-0.235105
ENSSSCG00000036339	HYCC2	black	0.0365306	0.87017	-0.251447	0.250497	-0.51482	0.0109017	-0.118394	0.594748	0.802623	7.58e-07	-0.260328	0.2334	-0.128687	0.562782	-0.584155	0.00278315	-0.51331	0.0111918	-0.0791967	0.722648	0.0392954	0.860431	0.0201249	0.928276	-0.0460038	0.836884	-0.244888	0.263614	-0.270025	0.215607	0.210729	0.338697	-0.202116	0.359399	0.198485	0.368337	0.230941	0.292903	-0.387635	0.067375	-0.190768	0.38774	0.536301	0.00739351	-0.255849	0.241926	-0.0621639
ENSSSCG00000036789	COX6A2	black	-0.0365361	0.870151	0.367831	0.0843744	0.405492	0.0543629	-0.518767	0.0101722	-0.145394	0.512557	0.256461	0.24075	0.0270946	0.903532	0.739124	2.22e-05	0.723038	4.36e-05	-0.41097	0.0507802	-0.0224848	0.91989	-0.232826	0.288836	-0.0675954	0.762075	0.161135	0.467255	0.0726901	0.744686	0.0673162	0.763031	0.203881	0.3551	0.284923	0.190033	-0.161559	0.466061	0.276647	0.203979	0.101795	0.647798	-0.0158857	0.943359	-0.121858	0.583905	-0.19763
ENSSSCG00000037121	KIAA0319L	black	0.0966289	0.664659	-0.551248	0.00554572	-0.331408	0.1235	0.488522	0.0169106	0.203669	0.355616	-0.315027	0.14472	-0.162624	0.463076	-0.708287	7.74e-05	-0.626404	0.00100492	0.271409	0.213143	0.106771	0.63171	0.225145	0.305632	0.169707	0.443458	-0.120925	0.586819	0.00242058	0.991363	0.197706	0.37027	-0.039474	0.859803	-0.263748	0.22702	-1.26e-05	0.999955	-0.354845	0.0971046	-0.160219	0.469835	0.352759	0.0992727	0.269455	0.216628	0.0913681
ENSSSCG00000037151	MIEF2	black	-0.218706	0.320153	0.547469	0.00597243	0.484319	0.0180778	-0.400976	0.0574572	-0.36289	0.0890645	0.335935	0.118047	0.322054	0.135329	0.957028	1.36e-17	0.813856	3.57e-07	-0.0840316	0.706405	-0.20877	0.343345	-0.379365	0.0741311	-0.176042	0.42628	0.242407	0.268687	-0.116476	0.600785	-0.169979	0.442712	0.281109	0.196379	0.0510594	0.819224	0.0394298	0.859958	0.202056	0.359548	0.249147	0.255048	-0.320457	0.137425	0.029381	0.895432	-0.138449
ENSSSCG00000037237	COMTD1	black	-0.140539	0.526931	0.549877	0.00569763	0.265188	0.224369	-0.347887	0.104471	-0.248854	0.255631	0.273054	0.210235	0.328449	0.12716	0.757003	9.7e-06	0.617127	0.00127517	0.147034	0.507743	-0.162857	0.462423	-0.226397	0.302856	0.0897449	0.687365	0.29099	0.180224	-0.0896395	0.687714	-0.203383	0.35631	-0.0354622	0.873938	0.0129221	0.953914	0.0237029	0.915564	0.244106	0.265207	0.030276	0.892264	-0.488845	0.0168235	0.0603992	0.78682	-0.139983
ENSSSCG00000037336	GID4	black	-0.11377	0.609345	0.566774	0.00404671	0.15459	0.485843	-0.184718	0.403338	-0.331563	0.123311	0.222312	0.311974	0.533072	0.00785225	0.710672	7.08e-05	0.595616	0.00214531	0.401141	0.0573421	-0.116224	0.601581	-0.392986	0.063255	0.000396372	0.998586	0.354943	0.0970034	-0.227236	0.301003	-0.0522469	0.815087	-0.08561	0.701127	-0.108036	0.627645	-0.162494	0.46344	-0.0310643	0.889475	0.148678	0.502937	-0.228286	0.298695	-0.00857943	0.969393	0.220879
ENSSSCG00000037562	SLC2A4RG	black	-0.14957	0.500342	0.409958	0.0514283	0.518576	0.0102066	-0.428978	0.0402555	-0.308044	0.15449	0.201359	0.361252	0.164488	0.457872	0.912866	4.95e-12	0.817874	2.68e-07	-0.299312	0.16733	-0.140187	0.527982	-0.272586	0.21106	-0.172636	0.435472	0.278342	0.201069	-0.0624709	0.779675	-0.0967732	0.664185	0.254125	0.245259	0.211647	0.336532	0.114169	0.608082	0.187639	0.395765	0.239186	0.27536	-0.400418	0.0578486	-0.0192608	0.931349	-0.206031
ENSSSCG00000037671	PACS2	black	-0.464704	0.0243983	0.330742	0.124318	0.645515	0.000597647	-0.193728	0.380233	-0.407259	0.0531871	0.0135057	0.951835	0.186845	0.397817	0.858873	8.18e-09	0.574207	0.00345809	-0.102731	0.64476	-0.453561	0.0286947	-0.199064	0.366905	-0.0630971	0.777518	0.246961	0.259424	0.0557672	0.802852	-0.154262	0.486783	0.253606	0.246268	-0.0622097	0.780575	0.032434	0.884632	0.279453	0.199177	0.232769	0.288957	-0.3475	0.104892	-0.00540009	0.980733	-0.0753627
ENSSSCG00000037880	NSMF	black	-0.154901	0.484951	0.544834	0.00628563	0.141125	0.525188	-0.751303	1.27e-05	0.291708	0.179087	0.255514	0.242572	0.166799	0.451459	0.685789	0.000172359	0.600919	0.0018946	-0.167773	0.44877	-0.135926	0.54076	-0.533709	0.00775991	-0.203094	0.357014	0.145882	0.511122	-0.12244	0.582094	0.278823	0.200248	0.0419628	0.851054	0.104187	0.640044	-0.0344513	0.877506	0.0310249	0.889614	0.0617332	0.782217	0.245267	0.262845	-0.103535	0.642154	-0.292338
ENSSSCG00000037995		black	-0.155949	0.481954	0.392408	0.0636901	0.540272	0.00685956	-0.505783	0.0127317	-0.235382	0.283371	0.357768	0.0941254	0.191646	0.385506	0.887677	2.8e-10	0.807766	5.41e-07	-0.287267	0.186204	-0.130093	0.558475	-0.399073	0.0588007	-0.156357	0.480789	0.271546	0.212899	-0.0526372	0.813729	-0.0904925	0.684886	0.295949	0.172463	0.110199	0.620717	0.0636181	0.775726	0.163194	0.461481	0.371312	0.0811796	-0.0172623	0.938459	-0.213813	0.331455	-0.0589913
ENSSSCG00000038203	EDF1	black	-0.245498	0.262377	0.599553	0.00195671	0.374036	0.0787428	-0.473137	0.0214966	-0.203201	0.356754	0.318647	0.139827	0.343969	0.108791	0.967447	4.66e-20	0.79768	1.04e-06	0.0500332	0.822802	-0.236564	0.280867	-0.46816	0.0231741	-0.196488	0.373306	0.354288	0.0976807	-0.124111	0.576901	-0.134315	0.545626	0.172097	0.436935	0.115353	0.604332	-0.00962582	0.965662	0.0725509	0.74516	0.125258	0.573347	-0.169238	0.444743	-0.0180364	0.935704	-0.0231606
ENSSSCG00000038220	RXRA	black	-0.189389	0.391265	0.222258	0.312094	0.595225	0.00216488	-0.780268	2.9e-06	0.136108	0.54021	0.0434085	0.845979	0.011502	0.958974	0.785042	2.21e-06	0.677436	0.000227229	-0.54347	0.00645293	-0.175443	0.427892	-0.475579	0.0207098	-0.338125	0.11547	0.154235	0.486862	-0.0378202	0.865625	0.158859	0.473679	0.333219	0.121298	0.188976	0.392327	0.124366	0.576111	0.226763	0.302047	0.301399	0.164197	-0.155864	0.482196	-0.209528	0.341541	-0.351199
ENSSSCG00000038370	UQCC3	black	-0.325095	0.1314	0.363096	0.0888653	0.357091	0.0948097	-0.610257	0.00151277	0.183294	0.407056	0.203738	0.355448	0.108809	0.625165	0.815096	3.27e-07	0.632135	0.000863533	-0.388377	0.0667915	-0.312457	0.148265	-0.325508	0.130872	-0.263707	0.227097	0.21891	0.319689	-0.23033	0.294231	0.0877897	0.693861	0.31951	0.138679	0.360034	0.0918614	0.198448	0.368429	0.0474281	0.831901	0.191243	0.38653	-0.146354	0.509736	-0.331207	0.123747	-0.248217
ENSSSCG00000038428	PAXX	black	-0.0682138	0.759958	0.437165	0.036066	0.572489	0.00358742	-0.432103	0.0386144	-0.431904	0.0387174	0.227664	0.300062	0.330432	0.1247	0.905241	1.94e-11	0.818914	2.49e-07	0.00383511	0.986316	-0.0645777	0.772426	-0.384766	0.0696642	-0.0299782	0.893318	0.412038	0.0501037	0.0160041	0.942937	-0.0577674	0.795919	0.259033	0.235845	-0.0986834	0.657935	-0.210752	0.338643	0.197101	0.371776	0.203487	0.356057	-0.28832	0.184498	0.0151501	0.945978	-0.0255082
ENSSSCG00000038526	FBXL18	black	-0.339266	0.114143	0.548959	0.00580115	0.493457	0.0156179	-0.316737	0.142395	-0.380049	0.073554	0.27283	0.21063	0.343059	0.109812	0.944203	2.02e-15	0.727371	3.65e-05	0.0696071	0.755195	-0.325137	0.131347	-0.423638	0.0431834	-0.0994262	0.655509	0.218362	0.320942	-0.0925186	0.678184	-0.109505	0.622937	0.247657	0.258026	-0.121003	0.586576	-0.0624421	0.779774	0.143688	0.517585	0.282929	0.193335	-0.26452	0.225597	0.0661659	0.766973	-0.0283801
ENSSSCG00000038715	FLCN	black	-0.0480311	0.829793	0.175349	0.428143	0.738225	2.3e-05	-0.490913	0.016274	-0.350978	0.101151	-0.00171116	0.993894	0.0783432	0.725528	0.765705	6.29e-06	0.757922	9.28e-06	-0.48786	0.0170903	-0.0112426	0.959899	-0.285233	0.189525	-0.335339	0.118754	0.286956	0.186708	-0.0161573	0.942392	-0.0281073	0.899944	0.384368	0.0699866	-0.0845414	0.704699	-0.0135052	0.951836	0.144294	0.515796	0.414428	0.0486132	-0.0688791	0.757683	-0.149312	0.501091	-0.172114
ENSSSCG00000038731	STX18	black	-0.0426132	0.84877	0.0986478	0.658051	0.556178	0.00502712	-0.47559	0.0207061	-0.128903	0.56212	0.0351463	0.875053	0.144458	0.515314	0.666081	0.00032551	0.607021	0.00163698	-0.167419	0.449749	-0.047883	0.830311	-0.414073	0.0488326	0.052149	0.815428	0.47184	0.0219241	-0.150174	0.498585	-0.0249105	0.911278	0.267697	0.219796	-0.0176597	0.937045	-0.284349	0.19098	0.381433	0.0723963	0.239248	0.275232	-0.130009	0.558731	-0.013948	0.950259	-0.017482
ENSSSCG00000038739	MYPOP	black	-0.0217868	0.92237	0.263575	0.22734	0.650726	0.000514924	-0.471627	0.021995	-0.367272	0.0848957	0.174062	0.431613	0.296866	0.171053	0.82817	1.24e-07	0.803484	7.17e-07	-0.237926	0.277998	-0.00883083	0.968497	-0.345907	0.106638	-0.0661404	0.767061	0.270739	0.214334	-0.122866	0.580768	-0.10259	0.645218	0.391884	0.0640871	-0.0605869	0.786172	-0.0830309	0.709757	0.328981	0.126497	0.471255	0.0221191	-0.222264	0.312081	-0.0365225	0.870199	-0.0822346
ENSSSCG00000038777	C7orf50	black	-0.358723	0.0931666	0.553683	0.00528437	0.450777	0.0298555	-0.368562	0.0836952	-0.276681	0.203919	0.31701	0.142026	0.306589	0.15658	0.962316	9.71e-19	0.728064	3.55e-05	0.0679289	0.760933	-0.351591	0.100501	-0.358194	0.093697	-0.171411	0.438804	0.344237	0.108492	-0.11131	0.617171	-0.179264	0.417683	0.118437	0.594614	0.118968	0.592946	-0.0588806	0.792067	0.128721	0.562678	0.118628	0.594014	-0.21528	0.328043	0.0217263	0.922585	-0.0610727
ENSSSCG00000038950	VARS1	black	-0.291157	0.179959	0.518377	0.0102426	0.214192	0.330572	-0.280082	0.198111	-0.144854	0.514145	0.252849	0.247745	0.285457	0.189157	0.897087	7.2e-11	0.726528	3.78e-05	0.131388	0.554518	-0.274349	0.207967	-0.50089	0.0138209	-0.124034	0.577141	0.166385	0.452605	-0.134789	0.544192	-0.048559	0.827949	0.0534481	0.810908	0.255013	0.24354	0.0770797	0.729797	-0.00601763	0.97853	0.0941714	0.672734	-0.111154	0.617668	0.147578	0.506151	0.0962923
ENSSSCG00000039094	PLEC	black	-0.0393859	0.860113	0.69502	0.000125405	0.126561	0.569322	-0.152337	0.492326	-0.482007	0.0187464	0.295741	0.172785	0.39638	0.0607407	0.70797	7.84e-05	0.640527	0.000687163	0.360797	0.0911076	-0.0336463	0.880348	-0.286531	0.1874	-0.216836	0.324445	0.128709	0.562713	-0.0842861	0.705553	-0.222093	0.312465	-0.0391669	0.860884	-0.250378	0.252605	-0.0445787	0.841876	-0.0154122	0.945045	0.0161718	0.94234	-0.381291	0.0725149	0.140857	0.525984	0.166998
ENSSSCG00000039360	LRFN4	black	-0.353994	0.097985	0.552225	0.00543963	0.384418	0.069946	-0.518168	0.0102804	-0.0626336	0.779115	0.286146	0.188028	0.189744	0.390356	0.922616	6.78e-13	0.713668	6.31e-05	-0.0841531	0.705998	-0.339818	0.113506	-0.450254	0.0300774	-0.294489	0.174724	0.18376	0.405837	0.0142099	0.949326	-0.0906613	0.684327	0.0659257	0.767798	0.156172	0.481319	0.187411	0.396353	0.00916679	0.967299	0.0962593	0.665871	-0.175134	0.428721	0.0122887	0.956171	-0.16419
ENSSSCG00000039372	EMC10	black	-0.248797	0.255745	0.451464	0.0295657	0.209385	0.341881	-0.382365	0.0716247	-0.0136263	0.951405	0.339475	0.113902	0.425668	0.0420519	0.759022	8.79e-06	0.583298	0.00283658	0.21203	0.33563	-0.257873	0.238049	-0.471423	0.0220633	0.0014675	0.994764	0.247889	0.25756	-0.284427	0.190851	-0.232963	0.28854	0.156699	0.479814	0.0992069	0.656225	0.120402	0.588453	0.0684383	0.75919	0.192519	0.38329	-0.189481	0.391031	0.0218835	0.922026	-0.0248905
ENSSSCG00000039487	GPSM1	black	-0.172361	0.43622	0.554993	0.00514802	0.327171	0.128764	-0.396174	0.0608917	-0.246056	0.261248	0.336369	0.117532	0.377749	0.075508	0.934916	3.32e-14	0.829922	1.08e-07	0.0798947	0.720296	-0.15867	0.474214	-0.466851	0.0236317	-0.0803971	0.718605	0.274329	0.208001	-0.225913	0.303928	-0.125811	0.571638	0.0871463	0.696003	0.0732977	0.74262	0.0446695	0.841558	0.0863877	0.698532	0.148899	0.502294	-0.128912	0.562091	0.169721	0.443419	-0.124861
ENSSSCG00000039650	PCYT2	black	-0.120467	0.588251	0.248928	0.255485	0.746346	1.6e-05	-0.44105	0.0342	-0.418913	0.0459079	0.106746	0.631791	0.195414	0.375993	0.809659	4.76e-07	0.718542	5.22e-05	-0.1834	0.40678	-0.0987594	0.657686	-0.422492	0.0438327	-0.168914	0.445634	0.359318	0.0925727	0.0805571	0.718066	-0.078113	0.726305	0.459816	0.0262158	-0.256825	0.240051	-0.194964	0.377122	0.129578	0.56005	0.404545	0.0550012	-0.155175	0.484167	-0.0475519	0.831468	-0.0487436
ENSSSCG00000039681	B9D1	black	-0.358143	0.0937479	0.612496	0.00143157	0.324329	0.132382	-0.389472	0.0659383	-0.174803	0.429612	0.336038	0.117925	0.35	0.102193	0.955024	3.33e-17	0.735079	2.64e-05	0.0149475	0.946699	-0.349254	0.102994	-0.373958	0.0788118	-0.143892	0.516983	0.211565	0.336725	-0.146297	0.509902	-0.103067	0.64367	0.179594	0.416806	0.208163	0.344791	0.0731214	0.743219	0.0452533	0.839512	0.150096	0.498811	-0.221008	0.314918	-0.00531507	0.981036	-0.122637
ENSSSCG00000039873	DCXR	black	-0.40406	0.0553303	0.403947	0.0554073	0.538845	0.00704771	-0.523969	0.00927174	-0.0654081	0.769574	0.226499	0.302629	0.255796	0.242029	0.916605	2.39e-12	0.659267	0.000400479	-0.114935	0.605654	-0.394819	0.0618876	-0.467643	0.0233541	-0.264639	0.225378	0.306089	0.157304	-0.10675	0.631777	-0.0171475	0.938868	0.302838	0.162062	0.104592	0.638735	-0.0634636	0.776257	0.0916649	0.681005	0.282741	0.193648	-0.223719	0.308815	-0.170425	0.441492	-0.050394
ENSSSCG00000039962	HSPB1	black	-0.244105	0.265209	0.582389	0.0028942	0.196606	0.373011	-0.102549	0.645352	-0.38409	0.0702125	0.250083	0.25319	0.511755	0.0114969	0.793178	1.37e-06	0.604139	0.00175472	0.427098	0.0412682	-0.254628	0.244284	-0.35065	0.101499	0.155495	0.483251	0.261173	0.231813	0.0393893	0.860101	-0.118475	0.594494	-0.0216664	0.922798	-0.067717	0.761658	-0.0961917	0.666093	0.112578	0.613132	0.0025639	0.990852	-0.335083	0.119059	0.325492	0.130893	0.0578209
ENSSSCG00000040119	TIGD5	black	-0.380206	0.0734219	0.507173	0.0124351	0.521947	0.00961375	-0.407991	0.0527055	-0.258965	0.235973	0.235116	0.283937	0.283875	0.191763	0.966308	9.61e-20	0.72777	3.59e-05	-0.0431522	0.846879	-0.371666	0.0808597	-0.399459	0.0585259	-0.141684	0.523526	0.239274	0.275177	-0.108415	0.626429	-0.122394	0.582237	0.19051	0.388399	0.0454635	0.838776	0.0216066	0.92301	0.180408	0.414651	0.25428	0.24496	-0.287176	0.186351	-0.0191892	0.931604	-0.0830991
ENSSSCG00000040182	RHBDD2	black	-0.379511	0.0740074	0.515517	0.0107699	0.35877	0.0931191	-0.487806	0.0171051	-0.0228192	0.918702	0.346418	0.106076	0.243428	0.266592	0.887908	2.71e-10	0.649721	0.000530078	-0.0706354	0.751685	-0.378344	0.0749992	-0.319855	0.13822	-0.161128	0.467273	0.126641	0.569077	-0.167519	0.449472	-0.134571	0.544851	0.165386	0.455376	0.234853	0.284498	0.179115	0.418077	0.231076	0.292612	0.135348	0.542504	-0.242208	0.269096	-0.122416	0.582169	-0.15854
ENSSSCG00000040236		black	-0.407449	0.0530622	0.396541	0.0606236	0.459801	0.0262216	-0.2938	0.175799	-0.208679	0.343561	0.318938	0.13944	0.144508	0.515165	0.903391	2.64e-11	0.647415	0.000566254	0.000564315	0.997986	-0.398519	0.0591956	-0.326604	0.129481	-0.270681	0.214436	0.2563	0.241059	-0.0789271	0.723557	-0.155576	0.483021	0.171476	0.438627	0.0963544	0.665559	0.0724737	0.745422	0.0458005	0.837596	0.189245	0.391635	-0.34831	0.104013	0.0833684	0.708626	-0.115313
ENSSSCG00000040365	CLBA1	black	-0.36108	0.0908295	0.595775	0.00213742	0.435032	0.0371236	-0.303631	0.160892	-0.356638	0.0952686	0.309464	0.152467	0.304678	0.159356	0.890637	1.86e-10	0.656279	0.000437746	0.0608183	0.785373	-0.343451	0.109372	-0.214001	0.331017	-0.144315	0.515734	0.282215	0.194525	-0.0734232	0.742193	-0.100145	0.653165	0.232112	0.290371	-0.164349	0.458259	-0.0465553	0.834954	0.0827917	0.710559	0.215642	0.327205	-0.209223	0.342268	-0.0765451	0.731605	-0.0599182
ENSSSCG00000040385	RFNG	black	-0.401736	0.0569278	0.584241	0.00277781	0.383094	0.0710252	-0.274807	0.207167	-0.29859	0.168423	0.290984	0.180234	0.322506	0.134741	0.922598	6.81e-13	0.65732	0.000424437	0.181691	0.411266	-0.397057	0.0602489	-0.334703	0.119514	-0.00442466	0.984213	0.334906	0.119271	-0.141597	0.523783	-0.0912426	0.682402	0.124135	0.576825	-0.0867719	0.697251	-0.104619	0.638648	0.109621	0.622564	0.126093	0.570766	-0.257166	0.239398	0.117081	0.598878	-0.0698933
ENSSSCG00000040446		black	-0.201321	0.361347	0.443992	0.0328371	0.574912	0.0034062	-0.445839	0.0320034	-0.340414	0.11282	0.370202	0.0821883	0.16823	0.447512	0.920175	1.15e-12	0.79465	1.25e-06	-0.22701	0.301501	-0.179492	0.417076	-0.247897	0.257545	-0.247561	0.258217	0.308743	0.153492	-0.0899075	0.686825	-0.0909702	0.683304	0.312123	0.14873	0.0321831	0.885519	-0.0032428	0.988429	0.116091	0.602	0.340888	0.112277	-0.18273	0.408534	-0.135614	0.541701	-0.168924
ENSSSCG00000040519	URGCP	black	-0.291947	0.178709	0.381807	0.0720861	0.588647	0.00251655	-0.143322	0.518668	-0.550818	0.00559297	0.180144	0.415348	0.260874	0.232373	0.852763	1.49e-08	0.655308	0.000450483	0.107007	0.630951	-0.276695	0.203895	-0.203291	0.356535	-0.146952	0.507984	0.382779	0.0712835	-0.100516	0.651956	-0.222551	0.311435	0.170189	0.442138	-0.193423	0.381003	-0.109249	0.623757	0.241934	0.26966	0.203582	0.355827	-0.233597	0.28718	0.0485335	0.828038	0.0986353
ENSSSCG00000040709	CACFD1	black	-0.0053614	0.980871	0.595842	0.00213411	-0.139207	0.530909	-0.317026	0.142003	0.0026835	0.990425	0.340319	0.112929	0.42622	0.0417482	0.73007	3.27e-05	0.726616	3.77e-05	0.162254	0.464112	0.000106542	0.99962	-0.392045	0.0639656	0.0262878	0.906393	0.135124	0.543181	-0.272753	0.210766	0.00687732	0.975464	-0.0298425	0.893799	0.383032	0.0710762	0.215789	0.326863	-0.116713	0.600039	-0.00832438	0.970303	-0.0776063	0.728017	0.147314	0.506922	-0.0824087
ENSSSCG00000040931	SLC17A9	black	-0.414044	0.0488504	0.409205	0.0519149	0.45372	0.0286295	-0.215392	0.327784	-0.286487	0.187473	0.242472	0.268554	0.290347	0.181247	0.864817	4.41e-09	0.599874	0.00194195	0.221662	0.313438	-0.408042	0.0526722	-0.436586	0.0363509	0.0982699	0.659286	0.319566	0.138604	-0.0351317	0.875104	0.00178048	0.993647	0.0780946	0.726367	-0.123241	0.579603	-0.207058	0.347436	0.174309	0.430944	0.150843	0.496646	-0.165014	0.456407	0.285022	0.18987	-0.0451561
ENSSSCG00000040951	SCT	black	0.0315367	0.887804	0.210574	0.339064	0.439477	0.0349461	-0.380273	0.0733661	-0.240944	0.271705	0.250993	0.251391	-0.103067	0.643671	0.550847	0.00558986	0.532315	0.00796301	-0.205486	0.351215	0.032673	0.883787	-0.173047	0.434357	-0.116164	0.60177	0.727645	3.61e-05	0.0453555	0.839154	-0.156686	0.479853	0.109789	0.622029	-0.068454	0.759136	0.189397	0.391246	0.115702	0.603229	0.129831	0.559275	-0.142803	0.520204	-0.106449	0.632747	-0.149576
ENSSSCG00000040977	SNX8	black	-0.0752562	0.735971	0.113088	0.611512	0.767214	5.83e-06	-0.417174	0.0469426	-0.388483	0.0667087	-0.0368943	0.868888	0.0792889	0.722337	0.821923	1.99e-07	0.784589	2.27e-06	-0.395506	0.0613814	-0.0487469	0.827292	-0.38751	0.0674732	-0.150497	0.49765	0.330644	0.124439	0.103031	0.643787	-0.0675421	0.762257	0.437243	0.0360277	-0.0635559	0.77594	0.0257843	0.908178	0.20339	0.356294	0.388672	0.0665613	-0.179595	0.416804	0.0323872	0.884797	-0.143455
ENSSSCG00000041835	UFSP1	black	-0.205588	0.350969	0.0182787	0.934842	0.35078	0.101361	-0.544674	0.00630507	0.311799	0.149182	0.00286946	0.989761	-0.0750875	0.736543	0.601871	0.0018523	0.52676	0.00881604	-0.552251	0.00543685	-0.185601	0.401041	-0.196879	0.37233	-0.246069	0.261222	0.0732938	0.742633	-0.329413	0.125961	0.175352	0.428135	0.308483	0.153862	0.433732	0.0377799	0.192327	0.383777	0.114815	0.606034	0.250681	0.252007	0.0296591	0.894448	-0.0552095	0.804788	-0.323066
ENSSSCG00000042767	SERGEF	black	-0.195608	0.375505	0.244037	0.265347	0.334843	0.119346	-0.398016	0.0595566	0.00152478	0.994559	0.111067	0.617946	-0.103068	0.643669	0.668563	0.000301382	0.548737	0.0058264	-0.279663	0.198822	-0.19116	0.386742	-0.280938	0.196666	0.000682016	0.997566	0.330974	0.124033	0.153441	0.489143	0.167297	0.450085	0.0597343	0.789116	0.356344	0.0955684	0.0640403	0.774273	0.142772	0.520298	-0.248325	0.256687	-0.11343	0.610425	-0.0288061	0.897468	-0.232428
ENSSSCG00000046853		black	0.0339473	0.879285	-0.141541	0.523949	-0.245324	0.262731	0.0279523	0.900493	0.304145	0.160137	-0.0832525	0.709014	-0.0620241	0.781215	-0.498159	0.0144609	-0.439113	0.035121	-0.0422823	0.849932	0.0421384	0.850437	-0.0559685	0.802154	0.0677305	0.761612	-0.0273093	0.902771	-0.0971656	0.6629	-0.0538781	0.809413	-0.0802376	0.719141	-0.0407293	0.855388	-0.0766567	0.731227	-0.0749076	0.737153	-0.0587896	0.792382	0.530359	0.00825531	-0.138502	0.533017	-0.124786
ENSSSCG00000047888		black	0.0596054	0.789562	-0.477194	0.0202019	-0.0896556	0.687661	0.452789	0.0290128	-0.0353912	0.874189	-0.613299	0.00140335	-0.0532338	0.811653	-0.620295	0.0011767	-0.54069	0.00680525	-0.00552833	0.980275	0.0816239	0.714479	0.401658	0.0569818	-0.182293	0.409681	-0.327248	0.128667	0.0612783	0.783786	0.0477827	0.830661	-0.00451665	0.983884	-0.334664	0.11956	0.0847245	0.704086	-0.160125	0.470098	0.0251969	0.910262	0.151094	0.495919	0.0602852	0.787213	0.192902
ENSSSCG00000050000		black	0.130183	0.558198	-0.0514271	0.817942	-0.59525	0.00216363	0.481267	0.0189647	0.0698884	0.754234	-0.039586	0.859409	-0.131328	0.554703	-0.68948	0.000152023	-0.616409	0.00129841	0.311024	0.150267	0.120631	0.587738	0.346382	0.106115	0.31983	0.138253	-0.261012	0.232116	0.00484675	0.982707	0.211187	0.337617	-0.257213	0.23931	-0.423183	0.0434401	0.128241	0.56415	-0.279788	0.198609	-0.380613	0.0730805	-0.0218808	0.922036	-0.100701	0.651357	0.139805
ENSSSCG00000051266		black	0.033678	0.880236	-0.259527	0.234911	-0.151941	0.493467	0.341672	0.111382	-0.0122939	0.956152	-0.122271	0.582621	0.0322815	0.885171	-0.433006	0.0381502	-0.384024	0.0702663	-0.0280682	0.900082	0.035492	0.873833	0.200915	0.362342	-0.0111081	0.960378	-0.233439	0.28752	-0.0568729	0.799018	0.0556721	0.803182	0.048477	0.828235	0.0706557	0.751616	0.108206	0.627099	0.180532	0.414322	-0.386711	0.0681062	0.122333	0.582426	-0.276546	0.204152	0.232312
ENSSSCG00000052504	MRPL41	black	-0.065361	0.769736	0.250363	0.252635	0.550928	0.0055809	-0.506789	0.0125164	-0.194217	0.379	0.187185	0.396936	0.204961	0.352484	0.875557	1.31e-09	0.82605	1.46e-07	-0.157078	0.478735	-0.0527745	0.813251	-0.518836	0.0101598	-0.162481	0.463477	0.507532	0.0123594	-0.186326	0.39916	-0.0223621	0.920326	0.24931	0.254724	0.0917451	0.68074	-0.144366	0.515583	0.160307	0.469585	0.273596	0.209284	-0.0702524	0.752992	0.0903679	0.685299	-0.0305416
ENSSSCG00000052718	TPGS1	black	-0.224462	0.307154	0.511312	0.0115849	0.427955	0.0408045	-0.554112	0.00523934	-0.121966	0.583569	0.336151	0.11779	0.23275	0.288998	0.962454	9.01e-19	0.818162	2.63e-07	-0.14343	0.518348	-0.214399	0.330089	-0.444464	0.0326227	-0.200177	0.364156	0.200664	0.362958	-0.137901	0.53482	-0.0839236	0.706766	0.246442	0.260468	0.173032	0.4344	0.0654808	0.769324	0.136259	0.539756	0.24892	0.255501	-0.215049	0.328579	-0.0563324	0.800892	-0.134698
ENSSSCG00000052835		black	0.106818	0.63156	-0.1237	0.578176	-0.119897	0.590033	0.175042	0.428968	-0.0288155	0.897435	0.0169323	0.939633	-0.154712	0.485495	-0.587349	0.00259127	-0.527892	0.00863642	0.00646489	0.976935	0.0930381	0.676469	0.405566	0.0543134	0.0479436	0.830099	-0.148743	0.502749	0.223346	0.309649	-0.175519	0.427685	-0.388821	0.0664448	-0.389625	0.0658196	0.157563	0.477356	0.234187	0.285918	-0.0262612	0.906487	0.145617	0.511902	-0.155629	0.482868	-0.20868
ENSSSCG00000052991	ECI1	black	-0.198269	0.368873	0.181961	0.410554	0.44533	0.0322315	-0.633851	0.000824639	0.17619	0.425883	0.185892	0.400285	0.1984	0.368548	0.640908	0.000679938	0.506569	0.0125633	-0.330768	0.124286	-0.198924	0.36725	-0.288891	0.183578	-0.12868	0.562804	0.180695	0.413893	-0.150305	0.498205	0.292684	0.177547	0.31567	0.143842	0.221726	0.313294	-0.075075	0.736585	0.327078	0.128882	0.373389	0.0793161	-0.118788	0.593512	-0.276671	0.203936	-0.188589
ENSSSCG00000053412		black	-0.0202895	0.927691	0.0196731	0.929883	0.430249	0.0395817	-0.130818	0.556257	-0.3015	0.164047	-0.114358	0.607481	0.0845737	0.704591	0.64509	0.000604856	0.594725	0.00219004	-0.0420466	0.85076	-0.0299207	0.893522	-0.326409	0.129728	-0.0615565	0.782826	0.215077	0.328513	0.0422169	0.850162	-0.247857	0.257624	0.196063	0.374367	0.157257	0.478227	0.267181	0.220732	0.204236	0.354239	0.241557	0.270438	-0.589353	0.00247666	0.160192	0.469911	0.16228
ENSSSCG00000053509		black	-0.100584	0.651735	0.258219	0.23739	0.53733	0.00725196	-0.337727	0.115935	-0.333105	0.121436	0.216159	0.326009	-0.0290599	0.896569	0.597843	0.00203684	0.550247	0.00565629	-0.267962	0.219316	-0.0649063	0.771297	-0.244388	0.264632	-0.151848	0.493737	0.179967	0.415816	-0.0386228	0.862799	0.18792	0.395042	0.264113	0.226346	-0.452042	0.0293234	0.0982646	0.659303	0.0511459	0.818923	0.291477	0.179451	-0.0553592	0.804268	-0.159147	0.472863	-0.233939
ENSSSCG00000053530		black	0.0894754	0.688259	-0.129655	0.559813	-0.352676	0.0993595	0.44212	0.0336993	-0.0474184	0.831935	-0.0975392	0.661676	-0.0953763	0.66877	-0.594228	0.00221533	-0.492732	0.0158027	-0.00122638	0.995624	0.101303	0.649398	0.566064	0.00410698	-0.137255	0.536758	-0.24071	0.27219	-0.205376	0.35148	-0.00615734	0.978032	-0.205501	0.35118	-0.212381	0.334806	0.126903	0.568268	-0.276378	0.204442	0.0787584	0.724127	0.0293775	0.895445	0.0199356	0.92895	0.118437
ENSSSCG00000053668		black	-0.0586839	0.792748	0.144793	0.514326	0.410934	0.0508032	-0.238498	0.2768	-0.245831	0.261702	0.41411	0.0488093	-0.0402491	0.857077	0.50147	0.0136881	0.441631	0.0339273	-0.134125	0.546203	-0.0508285	0.820029	-0.109308	0.623567	-0.072955	0.743785	0.610212	0.00151442	-0.125077	0.573907	-0.100128	0.65322	0.562752	0.00439832	-0.071832	0.747607	-0.0888431	0.690359	-0.0735186	0.741869	0.0291823	0.896136	-0.0962203	0.665999	-0.051616	0.817284	-0.117268
ENSSSCG00000053846	LRRC3	black	-0.419678	0.0454578	0.424838	0.042512	0.526242	0.00889917	-0.546165	0.00612578	-0.0366097	0.869891	0.089277	0.688917	0.194093	0.379313	0.865082	4.28e-09	0.615546	0.00132684	-0.157271	0.478187	-0.410492	0.0510861	-0.392151	0.0638851	-0.066587	0.765529	0.304587	0.15949	0.0132282	0.952823	-0.0289361	0.897008	0.1325	0.551133	0.0600303	0.788094	0.0941091	0.672939	0.172809	0.435003	0.122839	0.58085	-0.095755	0.667526	0.00879987	0.968607	-0.32757
ENSSSCG00000053907	SPRN	black	-0.0251778	0.91033	0.468585	0.023027	0.345626	0.106948	-0.369103	0.0831962	-0.319755	0.138353	0.312919	0.147623	0.221644	0.313479	0.828429	1.22e-07	0.773542	4.18e-06	0.0506207	0.820753	-0.0340001	0.879099	-0.349966	0.102229	-0.0297783	0.894026	0.314546	0.145379	-0.0537653	0.809805	-0.225602	0.304618	0.0467976	0.834106	0.0451853	0.839751	0.0721797	0.746423	0.202208	0.359175	0.0337722	0.879904	-0.451744	0.0294482	0.235997	0.282068	-0.17069
ENSSSCG00000054301	COA8	black	-0.196914	0.372242	0.401055	0.0574025	0.177718	0.421796	-0.401116	0.0573598	0.0421603	0.850361	0.270465	0.214821	0.131299	0.554789	0.651995	0.000496339	0.52492	0.00911445	0.00647925	0.976883	-0.187106	0.39714	-0.23568	0.282739	-0.352472	0.0995732	0.531846	0.00803232	-0.141876	0.522954	-0.259772	0.234448	-0.0916457	0.681069	0.370853	0.0815955	-0.0430511	0.847233	-0.207925	0.345361	0.0349629	0.8757	0.138559	0.532846	-0.0696373	0.755092	-0.146055
ENSSSCG00000054981	FADD	black	-0.407861	0.0527912	0.496871	0.0147706	0.399326	0.0586203	-0.33928	0.114128	-0.17941	0.417295	0.204972	0.352457	0.305776	0.157757	0.947393	6.73e-16	0.682135	0.000194759	0.101699	0.648109	-0.403292	0.0558546	-0.496403	0.0148847	-0.0869261	0.696737	0.379159	0.0743058	-0.116493	0.600732	-0.0483061	0.828832	0.127779	0.565572	0.0677994	0.761376	-8.93e-05	0.999681	0.101799	0.647785	0.0693312	0.756137	-0.252665	0.248105	-0.0210347	0.925043	0.0450109
ENSSSCG00000055004		black	0.0802542	0.719086	-0.39522	0.0615916	-0.384953	0.0695139	0.12959	0.560015	0.506985	0.012475	-0.636054	0.000776919	0.0273263	0.902711	-0.464815	0.0243581	-0.400612	0.0577123	0.107494	0.629385	0.0689541	0.757426	-0.153214	0.489795	-0.0951836	0.669404	-0.242145	0.269226	0.16188	0.465162	0.0279024	0.90067	-0.350874	0.101261	0.23954	0.274623	0.313716	0.146521	-0.186778	0.397988	-0.200637	0.363025	0.148759	0.502702	0.0926171	0.677859	0.120256
ENSSSCG00000055294		black	0.0409159	0.854732	-0.396228	0.0608523	-0.0459369	0.837119	0.0862058	0.699139	0.237369	0.279171	-0.278003	0.201649	-0.289772	0.182166	-0.499557	0.0141304	-0.427908	0.0408294	-0.174799	0.429622	0.0610282	0.784649	0.0598674	0.788657	-0.188839	0.392677	-0.237607	0.278669	0.0138513	0.950604	0.206074	0.3498	-0.231725	0.291207	-0.0731257	0.743204	0.0136574	0.951294	-0.245685	0.261999	-0.0225679	0.919595	0.213107	0.333107	-0.138301	0.533619	-0.0162493
ENSSSCG00000055777		black	-0.0944191	0.671918	0.684261	0.000181438	-0.0450771	0.84013	-0.173297	0.433681	-0.245843	0.261679	0.368932	0.0833542	0.398458	0.0592396	0.695585	0.000122931	0.616879	0.00128316	0.391958	0.064031	-0.0876951	0.694176	-0.404704	0.0548938	0.024889	0.911355	0.0326902	0.883726	-0.213308	0.332634	-0.0280376	0.900191	-0.014595	0.947955	-0.196952	0.372148	0.0486829	0.827516	-0.0281938	0.899637	-0.00899874	0.967898	-0.234353	0.285564	0.228502	0.298221	0.113228
ENSSSCG00000055844		black	-0.00838455	0.970088	-0.136412	0.539296	-0.473062	0.0215214	0.349869	0.102333	0.233196	0.28804	0.030421	0.891751	-0.159283	0.472477	-0.691178	0.000143391	-0.656071	0.000440448	-0.101867	0.647565	-0.0137625	0.95092	0.50564	0.0127625	0.184786	0.40316	-0.546689	0.00606381	-0.125912	0.571327	-0.0115373	0.958848	0.107782	0.628459	-0.00265002	0.990544	0.145871	0.511154	-0.135829	0.541053	0.111154	0.617668	0.112506	0.613361	-0.20898	0.342844	-0.0697225
ENSSSCG00000056671	SMIM3	black	-0.175182	0.428592	0.13922	0.530867	0.415266	0.0480985	-0.712383	6.63e-05	0.302752	0.162188	-0.00975224	0.965211	-0.0952108	0.669314	0.686332	0.000169226	0.604924	0.00172198	-0.498601	0.0143557	-0.149699	0.499966	-0.544324	0.00634778	-0.606784	0.00164641	0.158172	0.475627	-0.101347	0.649253	0.117211	0.598469	0.182019	0.410401	0.334424	0.119848	0.153768	0.488203	0.0292053	0.896054	0.175221	0.428487	0.00540423	0.980718	-0.230148	0.294628	-0.132871
ENSSSCG00000056851		black	-0.287659	0.185567	0.14713	0.50746	0.371579	0.0809384	-0.507445	0.0123778	0.20761	0.346114	-0.0318096	0.886839	-0.0675042	0.762387	0.675841	0.000239253	0.553835	0.00526833	-0.43579	0.036745	-0.250214	0.25293	-0.222462	0.311635	-0.541461	0.00670604	0.238281	0.277255	-0.346181	0.106337	0.0549054	0.805844	0.184413	0.404133	0.284931	0.19002	0.213707	0.331704	0.0282979	0.899268	0.116495	0.600724	0.138721	0.532363	-0.0763568	0.732243	-0.257357
ENSSSCG00000056928	UQCC6	black	-0.0232598	0.917138	0.601362	0.0018748	-0.157012	0.478922	-0.293907	0.175631	0.00462145	0.983511	0.401358	0.0571904	0.272212	0.21172	0.488628	0.0168821	0.430431	0.0394861	0.138995	0.531541	-0.0514262	0.817946	-0.238432	0.276937	0.138459	0.533145	0.182295	0.409677	0.0891753	0.689255	-0.0426598	0.848607	-0.107752	0.628556	0.394607	0.0620445	-0.00148656	0.994696	-0.0602087	0.787478	-0.0187181	0.933279	-0.286798	0.186965	0.0644648	0.772814	-0.0679143
ENSSSCG00000057266	DDT	black	-0.0795976	0.721297	0.518021	0.010307	0.404945	0.0547307	-0.396716	0.0604967	-0.354457	0.0975053	0.4	0.0581434	0.442103	0.0337073	0.840238	4.63e-08	0.760748	8.08e-06	0.103174	0.643325	-0.0738984	0.740579	-0.357521	0.0943744	-0.272315	0.211538	0.408168	0.05259	-0.198998	0.367068	-0.250884	0.251606	0.235906	0.282261	0.0408137	0.855091	-0.189644	0.390612	0.0369468	0.868703	0.190023	0.389642	-0.191779	0.385168	0.0201184	0.9283	0.0299716
ENSSSCG00000057276		black	0.132868	0.550015	0.0716109	0.74836	-0.464466	0.0244843	0.132875	0.549995	0.191409	0.386109	0.273117	0.210124	-0.164928	0.456648	-0.570198	0.00376603	-0.484402	0.018054	0.118475	0.594494	0.127723	0.565743	0.29359	0.176127	0.15139	0.495062	-0.321738	0.135743	0.146378	0.509666	0.293862	0.175702	-0.21901	0.31946	-0.318388	0.140173	0.0580521	0.794934	0.0131264	0.953186	-0.371236	0.0812487	0.16854	0.446661	0.0807032	0.717574	-0.219677
ENSSSCG00000057521	AJM1	black	-0.227257	0.300957	0.662505	0.000363197	0.269313	0.216883	-0.337128	0.116638	-0.294475	0.174747	0.300894	0.164952	0.278952	0.200028	0.78664	2.02e-06	0.618475	0.00123247	0.145732	0.511563	-0.211619	0.336598	-0.314172	0.145893	-0.262915	0.228564	0.149242	0.501296	-0.182045	0.410333	0.101281	0.649469	0.205118	0.352103	-0.282287	0.194405	-0.203318	0.35647	0.0142191	0.949294	0.0347903	0.876309	-0.247266	0.258811	-0.0655717	0.769013	0.0756188
ENSSSCG00000057650		black	-0.0532256	0.811681	0.202983	0.357285	0.527521	0.00869504	-0.241441	0.270678	-0.407606	0.0529584	0.0796986	0.720957	0.122813	0.580933	0.643094	0.000639769	0.593412	0.00225741	-0.0757982	0.734134	-0.0256362	0.908704	-0.268133	0.219007	-0.237596	0.278693	0.195844	0.374916	0.227869	0.299609	0.0596875	0.789278	0.28976	0.182185	-0.0875496	0.69466	-0.281205	0.196218	0.162049	0.464688	0.148981	0.502057	-0.0652497	0.770118	0.198447	0.368431	-0.215346
ENSSSCG00000058170	TMEM121	black	-0.536755	0.00733087	0.511263	0.0115947	0.371764	0.0807714	-0.213462	0.332275	-0.205993	0.349993	0.27992	0.198385	0.241386	0.270792	0.894867	1.01e-10	0.58352	0.00282266	0.0684403	0.759183	-0.518197	0.0102751	-0.260691	0.232717	-0.133673	0.547572	0.251941	0.249524	-0.180611	0.414114	-0.119309	0.591875	0.186159	0.399591	0.0495999	0.824314	0.114117	0.608246	-0.0669911	0.764144	0.192279	0.383897	-0.175943	0.426546	0.0279672	0.90044	-0.0867182
ENSSSCG00000058562		black	-0.117098	0.598826	0.0852314	0.702392	0.505686	0.0127525	-0.430588	0.0394034	-0.0653273	0.769851	0.0804831	0.718315	-0.0320902	0.885847	0.713228	6.42e-05	0.679315	0.000213725	-0.558146	0.00483151	-0.0992784	0.655992	-0.292843	0.177297	0.0248323	0.911556	0.143619	0.517792	-0.0116117	0.958583	0.00525708	0.981243	0.381621	0.0722403	0.506177	0.012647	0.0894309	0.688407	0.191503	0.385868	0.425239	0.0422888	-0.0638374	0.774971	0.00340838	0.987838	-0.281138
ENSSSCG00000058620		black	-0.0951177	0.66962	0.227306	0.300849	0.401769	0.0569048	-0.306241	0.157083	-0.208827	0.343207	-0.107118	0.630594	-0.0730561	0.743441	0.44493	0.0324116	0.362584	0.0893617	-0.0673474	0.762924	-0.0838746	0.70693	-0.147723	0.505725	-0.0839354	0.706727	0.487725	0.0171272	0.241565	0.270421	-0.1079	0.62808	-0.112899	0.612113	-0.126367	0.569922	-0.164402	0.458111	-0.0264496	0.905819	-0.104592	0.638737	0.102191	0.646512	-0.084307	0.705483	-0.128289
ENSSSCG00000058741	ANKRD39	black	-0.00973378	0.965277	0.492214	0.0159359	0.0985872	0.658249	-0.265355	0.224062	-0.204496	0.353608	0.377006	0.076147	0.415028	0.0482442	0.79176	1.49e-06	0.770293	4.96e-06	0.176944	0.423865	-0.0104721	0.962645	-0.375587	0.0773794	-0.0485486	0.827985	0.271049	0.213782	-0.14103	0.52547	-0.163061	0.461853	-0.0712189	0.749696	0.363378	0.0885932	0.0948683	0.670441	-0.0191644	0.931692	0.00521585	0.98139	-0.195873	0.374843	0.134759	0.544284	0.0712907
ENSSSCG00000058830	ZFP64	black	-0.101022	0.650311	0.116968	0.599234	0.608067	0.00159592	0.0332674	0.881687	-0.66622	0.000324119	-0.0328409	0.883194	0.0606389	0.785992	0.590902	0.00239099	0.524604	0.00916641	-0.246757	0.259835	-0.096892	0.663796	0.0240909	0.914187	0.184967	0.402688	0.225805	0.304167	0.054905	0.805845	-0.198652	0.367922	0.321257	0.136372	0.0594898	0.789961	-0.209357	0.341947	0.323459	0.133504	0.316989	0.142054	-0.389249	0.0661117	0.055309	0.804442	0.0520283
ENSSSCG00000059202	CCDC71L	black	-0.108288	0.626835	0.302051	0.163227	0.633484	0.000832842	-0.403021	0.0560401	-0.392638	0.0635169	0.210359	0.339572	0.135251	0.542796	0.887442	2.89e-10	0.838306	5.46e-08	-0.298114	0.169147	-0.0779372	0.726899	-0.386977	0.0678951	-0.151228	0.495531	0.27645	0.204318	0.0107733	0.961572	0.0197422	0.929637	0.276232	0.204694	0.0735151	0.741881	-0.0516655	0.817112	0.210982	0.338099	0.305435	0.158253	-0.0668332	0.764686	0.0150075	0.946486	-0.10856
ENSSSCG00000059376	EEF1AKMT1	black	-0.212018	0.33566	0.422858	0.0436247	0.402085	0.0566855	-0.307012	0.155971	-0.283341	0.19265	0.15305	0.490268	0.215333	0.327921	0.88247	5.57e-10	0.759922	8.41e-06	-0.124699	0.575078	-0.192461	0.383436	-0.197309	0.371259	-0.234445	0.285368	0.330394	0.124746	-0.0503507	0.821695	-0.158823	0.473781	0.138774	0.532204	0.312983	0.147534	-0.0118823	0.957619	0.0477089	0.830919	0.153436	0.489158	-0.12819	0.564308	0.0809704	0.716676	-0.0943385
ENSSSCG00000059584		black	-0.0530687	0.812227	0.550249	0.00565603	0.249036	0.25527	-0.484822	0.0179347	-0.152182	0.492773	0.35461	0.0973473	0.408773	0.0521955	0.884152	4.48e-10	0.824987	1.59e-07	0.076108	0.733085	-0.0560315	0.801935	-0.538838	0.00704864	-0.107414	0.629642	0.199954	0.364707	-0.0853067	0.70214	-0.0702055	0.753152	0.114423	0.607276	0.212466	0.334608	-0.0133721	0.952311	0.15511	0.484353	0.135476	0.542117	-0.216423	0.325398	0.12359	0.578517	0.0435705
ENSSSCG00000059634	NATD1	black	-0.0931742	0.67602	0.164678	0.457343	0.708835	7.59e-05	-0.540296	0.00685649	-0.235052	0.284074	-0.071048	0.750278	0.10867	0.62561	0.78002	2.94e-06	0.727181	3.68e-05	-0.508919	0.0120704	-0.0772527	0.729212	-0.37868	0.0747128	-0.128305	0.563954	0.20601	0.349954	0.0113435	0.959539	-0.0672385	0.763297	0.516465	0.0105927	0.0353937	0.87418	0.118977	0.592918	0.319832	0.138251	0.463841	0.0247115	-0.211731	0.336333	-0.220268	0.316595	-0.110599
ENSSSCG00000060019	RPS19BP1	black	-0.302357	0.162773	0.293929	0.175597	0.532737	0.00790121	-0.59364	0.00224559	0.0294896	0.895048	0.231454	0.291794	0.0599878	0.78824	0.842211	3.91e-08	0.6668	0.00031836	-0.427303	0.0411569	-0.292007	0.178614	-0.444268	0.0327117	-0.197982	0.369586	0.173273	0.433745	0.121852	0.583926	0.115128	0.605043	0.31165	0.149389	0.33677	0.11706	0.0683049	0.759647	0.283572	0.192266	0.23927	0.275185	-0.131324	0.554714	-0.221326	0.314196	-0.157188
ENSSSCG00000060402	ZBTB9	black	-0.285126	0.1897	0.523542	0.00934313	0.130892	0.556032	-0.255982	0.241669	-0.0934859	0.674992	0.382904	0.0711809	0.119306	0.591886	0.710351	7.16e-05	0.553316	0.0053231	0.0524727	0.814301	-0.262967	0.228467	-0.39459	0.0620572	-0.0983521	0.659017	0.0319375	0.886387	0.109391	0.6233	0.159574	0.471655	-0.0427757	0.8482	0.222828	0.310811	0.00371281	0.986752	-0.038027	0.864897	-0.111654	0.616074	0.104433	0.63925	-0.0177412	0.936755	0.0163757
ENSSSCG00000061100		black	-0.0889563	0.689982	0.20283	0.357656	0.296011	0.172368	-0.191288	0.386415	-0.203204	0.356746	-0.116359	0.601154	-0.0864341	0.698377	0.425482	0.0421545	0.364699	0.0873254	-0.161142	0.467234	-0.08611	0.699458	-0.167614	0.449209	-0.0544099	0.807565	-0.111743	0.615789	-0.167664	0.449072	-0.182286	0.409699	0.194202	0.379038	-0.0822677	0.712317	0.172286	0.436423	0.52401	0.00926493	-0.0657442	0.76842	-0.133112	0.549275	-0.135532	0.541948	0.193572
ENSSSCG00000061577		black	-0.0904391	0.685063	0.516593	0.0105689	0.296112	0.172213	-0.313083	0.147395	-0.321203	0.136443	0.546505	0.00608556	0.436046	0.0366179	0.603025	0.00180211	0.509852	0.0118792	0.20193	0.359855	-0.0975612	0.661604	-0.165871	0.454029	-0.0967431	0.664284	0.422945	0.0435752	-0.139208	0.530904	-0.141385	0.524412	-0.111708	0.615903	-0.125853	0.571509	-0.15172	0.494106	0.376018	0.0770036	-0.083287	0.708899	-0.110765	0.618909	-0.0411408	0.853942	-0.120306
ENSSSCG00000061624	MTLN	black	-0.415633	0.0478744	0.426141	0.0417915	0.561225	0.00453819	-0.350902	0.101232	-0.270451	0.214846	0.317204	0.141764	0.30293	0.161925	0.922194	7.44e-13	0.648976	0.000541546	0.0488709	0.826859	-0.415838	0.04775	-0.379751	0.0738055	-0.0645818	0.772412	0.377015	0.0761396	-0.0410947	0.854104	-0.0781498	0.72618	0.195246	0.376414	0.00856497	0.969445	-0.146403	0.509593	0.225394	0.30508	0.195187	0.376563	-0.296403	0.171764	0.0858285	0.700398	-0.0846586
ENSSSCG00000061690		black	-0.249686	0.253976	0.494969	0.0152379	0.501153	0.0137606	-0.13699	0.537555	-0.583566	0.00281976	0.274933	0.206948	0.410963	0.0507848	0.83544	6.93e-08	0.649583	0.000532176	0.226546	0.302525	-0.241764	0.270012	-0.194321	0.378738	-0.056417	0.800598	0.416663	0.0472502	-0.0848944	0.703518	-0.155633	0.482858	0.146638	0.508903	-0.244178	0.265059	-0.295347	0.173393	0.24057	0.272481	0.162429	0.463623	-0.249205	0.254932	0.14204	0.522468	0.0242404
ENSSSCG00000062762	FIGNL2	black	-0.314099	0.145992	0.391885	0.0640865	0.430159	0.0396294	-0.306838	0.156221	-0.222328	0.311936	0.142088	0.522325	0.0408082	0.855111	0.795557	1.18e-06	0.616123	0.00130778	-0.182305	0.409651	-0.294453	0.17478	-0.246758	0.259832	-0.0126665	0.954824	0.127841	0.565381	-0.0385084	0.863202	0.102876	0.644289	0.329405	0.12597	0.107081	0.630713	0.00348232	0.987575	0.205277	0.351719	0.15518	0.484152	-0.0890184	0.689776	0.0897768	0.687259	-0.11119
ENSSSCG00000000018	KIAA0930	blue	-0.062398	0.779926	0.102021	0.647065	-0.171319	0.439054	0.170662	0.440847	-0.0375488	0.866581	-0.0792934	0.722322	0.296284	0.171947	0.0206308	0.926478	-0.0596529	0.789398	0.721508	4.64e-05	-0.0811204	0.716171	-0.310856	0.150503	0.351958	0.100114	0.197181	0.371578	0.0126999	0.954706	-0.0875096	0.694793	-0.381703	0.0721722	-0.361175	0.0907362	-0.144879	0.514071	0.114518	0.606975	-0.372256	0.0803289	0.166444	0.45244	0.356785	0.0951201	0.262039
ENSSSCG00000000039	POLDIP3	blue	-0.359797	0.0920962	0.197132	0.3717	-0.420827	0.044789	0.605972	0.00167902	-0.105461	0.63593	-0.0286584	0.897991	0.272826	0.210636	-0.332685	0.121944	-0.576379	0.00330021	0.572026	0.00362295	-0.401285	0.0572418	0.505164	0.0128655	0.456639	0.0274532	-0.149496	0.500555	0.0173073	0.938299	-0.284901	0.19007	-0.271642	0.212728	-0.0413719	0.85313	0.00313904	0.988799	0.0477621	0.830733	-0.280875	0.196773	-0.24979	0.253771	0.148734	0.502775	0.00771111
ENSSSCG00000000071	ST13	blue	-0.0592566	0.790767	-0.0807197	0.717519	0.2093	0.342084	-0.421203	0.0445713	0.311837	0.149128	-0.063761	0.775234	-0.246879	0.259589	0.204145	0.354459	0.212422	0.334711	-0.675319	0.000243312	-0.0454138	0.83895	0.0841454	0.706024	-0.320884	0.136863	0.134128	0.546192	-0.00507434	0.981895	-0.123179	0.579795	0.138154	0.534061	0.670257	0.000285804	0.34181	0.111225	-0.149825	0.499599	0.114717	0.606343	0.102154	0.646633	-0.372504	0.0801067	-0.442181
ENSSSCG00000000092	NPTXR	blue	0.116239	0.601535	-0.148546	0.503323	0.216212	0.325886	0.49085	0.0162904	-0.667722	0.000309379	-0.00537898	0.980808	0.14486	0.514129	-0.0850097	0.703133	-0.0751309	0.736396	0.426328	0.0416892	0.0888674	0.690278	0.148749	0.502733	0.482315	0.0186562	0.18513	0.402264	0.0953084	0.668994	-0.411027	0.0507442	0.0499567	0.823069	-0.472749	0.0216239	-0.29025	0.181402	0.321877	0.135561	0.0949317	0.670232	-0.354726	0.0972277	0.286913	0.186778	0.300241
ENSSSCG00000000103	DMC1	blue	-0.232337	0.289887	0.288717	0.183859	-0.0982351	0.6594	0.601092	0.00188684	-0.575205	0.00338481	0.0486148	0.827754	0.246585	0.260181	-0.0741314	0.739787	-0.251329	0.250728	0.676087	0.000237365	-0.25584	0.241943	0.285236	0.189519	0.492209	0.0159371	-0.0257398	0.908336	0.194944	0.377171	-0.350374	0.101793	-0.30452	0.159587	-0.399694	0.0583593	-0.219343	0.318701	0.0992844	0.655972	-0.209122	0.342507	-0.191233	0.386556	0.312086	0.148781	0.218561
ENSSSCG00000000119	EIF3L	blue	-0.130911	0.555975	-0.00041435	0.998521	0.130889	0.556041	-0.27632	0.204543	0.229752	0.295488	-0.000172993	0.999383	-0.22953	0.295972	0.302794	0.162126	0.29219	0.178325	-0.632688	0.000850844	-0.105125	0.637015	0.0105523	0.962359	-0.208135	0.344859	-0.0390542	0.86128	-0.0875731	0.694582	0.0685439	0.758829	0.239081	0.275581	0.694763	0.000126543	0.283495	0.192394	-0.105054	0.637244	0.178855	0.418769	0.133376	0.548472	-0.179939	0.415891	-0.320772
ENSSSCG00000000133	TST	blue	0.328765	0.126766	-0.302476	0.162597	0.00825308	0.970557	-0.45023	0.0300878	0.463	0.0250202	-0.136525	0.538955	-0.207053	0.347448	0.0662151	0.766805	0.323368	0.133621	-0.549912	0.00569369	0.362733	0.0892169	-0.352448	0.0995984	-0.32834	0.127296	-0.0388051	0.862157	-0.319175	0.139124	0.361494	0.0904238	0.226744	0.302088	0.417797	0.04657	0.110489	0.619789	-0.00394288	0.985931	0.17583	0.426851	0.466941	0.0236002	-0.0874121	0.695118	0.0290834
ENSSSCG00000000146	MYH11	blue	-0.0578275	0.795711	-0.440717	0.0343568	-0.0165473	0.941004	0.369335	0.0829827	0.0223344	0.920425	-0.234584	0.285072	-0.203803	0.35529	-0.424379	0.0427676	-0.484809	0.0179384	0.21565	0.327187	-0.0867573	0.6973	0.226526	0.302571	0.534025	0.00771456	0.0661263	0.76711	0.339232	0.114183	0.226795	0.301977	-0.2321	0.290399	-0.25447	0.24459	-0.088422	0.691758	0.264248	0.226098	-0.402247	0.0565737	-0.0736417	0.741451	0.354253	0.0977161	-0.136119
ENSSSCG00000000281	HOXC12	blue	-0.12007	0.589491	0.215691	0.327091	-0.230924	0.292942	-0.231588	0.291503	0.374133	0.0786571	0.138675	0.5325	0.264735	0.2252	0.239013	0.275721	0.205718	0.350658	-0.186138	0.399647	-0.123311	0.579384	-0.146511	0.509274	-0.132121	0.552287	-0.163448	0.460772	-0.156954	0.479089	0.0669519	0.764279	-0.141708	0.523455	0.748329	1.46e-05	0.387362	0.0675903	-0.192196	0.384109	0.107962	0.627883	-0.131977	0.552726	-0.20007	0.364421	-0.168594
ENSSSCG00000000478	GRIP1	blue	-0.492465	0.015871	-0.0762638	0.732557	-0.172973	0.43456	0.58885	0.00250505	-0.0413756	0.853117	-0.171299	0.439107	0.0551682	0.804931	-0.373927	0.0788389	-0.681661	0.000197841	0.590471	0.00241457	-0.510625	0.0117228	0.20339	0.356294	0.199549	0.365706	0.0322295	0.885355	-0.123843	0.577733	-0.266872	0.221293	-0.168791	0.445971	-0.405618	0.0542789	-0.255822	0.241977	-0.167774	0.448767	-0.153806	0.488094	-0.0217188	0.922611	0.199052	0.366932	0.104228
ENSSSCG00000000496	CCT2	blue	0.254799	0.243953	0.130786	0.556358	-0.223089	0.310225	-0.223248	0.309869	0.182528	0.409064	0.119375	0.59167	-0.0627456	0.778729	0.181112	0.412791	0.35296	0.0990618	-0.129922	0.558997	0.268399	0.218528	-0.136661	0.538546	-0.471405	0.0220691	0.0986246	0.658127	-0.147493	0.506399	-0.0729326	0.743861	-0.182043	0.41034	0.648841	0.000543647	0.125345	0.573079	-0.348092	0.104248	-0.178026	0.420974	0.106336	0.633111	0.0628659	0.778315	0.0379019
ENSSSCG00000000509	ZFC3H1	blue	0.0148203	0.947152	-0.0134044	0.952196	-0.129417	0.560542	0.621357	0.00114517	-0.491169	0.0162069	-0.0853632	0.701952	0.147536	0.506273	-0.401742	0.0569237	-0.406444	0.0537275	0.356611	0.0952968	0.0177551	0.936705	0.494851	0.0152674	0.289179	0.183116	-0.106149	0.633711	-0.00357311	0.987251	-0.0324588	0.884544	0.0649142	0.77127	-0.661386	0.000375724	-0.265913	0.223041	-0.241779	0.26998	0.104827	0.637978	-0.163888	0.459543	3.7e-05	0.999868	0.171838
ENSSSCG00000000516	KCNC2	blue	-0.144366	0.515585	-0.0972744	0.662543	-0.124541	0.575569	0.411608	0.050375	-0.119824	0.590263	-0.0877107	0.694124	-0.0862482	0.698997	-0.420509	0.0449734	-0.514301	0.0110006	0.0593024	0.790609	-0.173662	0.432694	0.460593	0.02592	0.553498	0.00530388	-0.0560152	0.801992	-0.0981034	0.65983	-0.140233	0.527843	-0.0942708	0.672407	-0.150013	0.499053	-0.0298317	0.893837	0.372493	0.0801166	-0.0885584	0.691305	-0.140725	0.526376	-0.0929668	0.676705	-0.0970925
ENSSSCG00000000576		blue	0.342763	0.110146	0.0670219	0.764039	-0.0670411	0.763973	-0.460142	0.0260915	0.255832	0.24196	0.221941	0.312808	-0.0475149	0.831597	0.265081	0.224565	0.48991	0.0165388	-0.327445	0.12842	0.360312	0.0915865	-0.399483	0.0585091	-0.433306	0.0379965	-0.00821471	0.970694	-0.211513	0.336847	0.00662576	0.976361	0.224846	0.306297	0.610837	0.00149135	0.108402	0.62647	-0.24614	0.261079	0.199826	0.365022	0.151255	0.495452	-0.0713977	0.749086	0.0435903
ENSSSCG00000000580	RECQL	blue	-0.309002	0.153123	0.391834	0.0641256	0.10965	0.622472	0.229365	0.296333	-0.441255	0.0341037	0.187808	0.395328	0.340623	0.11258	0.0689695	0.757374	-0.184631	0.403563	0.614042	0.00137763	-0.342095	0.110902	0.130413	0.557497	0.233436	0.287525	0.0663794	0.766241	0.202905	0.357475	-0.318363	0.140207	-0.0669966	0.764126	-0.549245	0.0057687	-0.433777	0.0377569	0.178093	0.420795	-0.121543	0.584889	-0.285408	0.189237	0.260957	0.232219	0.0814162
ENSSSCG00000000602	RERG	blue	-0.00247808	0.991158	-0.294778	0.174274	-0.23718	0.279567	0.210752	0.338643	0.254103	0.245302	-0.0785219	0.724924	-0.0458916	0.837277	-0.334066	0.120277	-0.384296	0.0700449	0.230334	0.294222	-0.0455978	0.838306	0.0824869	0.711582	0.455064	0.028083	0.187449	0.396256	-0.109712	0.622275	-0.107962	0.627881	0.0740127	0.740191	0.356728	0.0951777	-0.114967	0.605553	-0.123178	0.579797	-0.088568	0.691272	-0.103993	0.640671	-0.0807807	0.717314	0.137796
ENSSSCG00000000614	GRIN2B	blue	-0.00610284	0.978226	-0.0535602	0.810518	-0.183092	0.407586	0.465871	0.0239794	-0.237784	0.278297	0.0576701	0.796257	0.0666466	0.765325	-0.122112	0.583116	-0.142907	0.519897	0.476281	0.0204876	-0.0271613	0.903296	0.0969446	0.663624	0.671386	0.00027581	-0.124704	0.575063	-0.017706	0.93688	-0.0659854	0.767593	-0.204149	0.354451	-0.235962	0.282142	-0.111796	0.615621	0.327862	0.127895	-0.0501155	0.822515	-0.038619	0.862812	0.450945	0.0297842	0.246594
ENSSSCG00000000743	FKBP4	blue	0.0479701	0.830006	-0.0210272	0.925069	0.114685	0.606447	-0.424005	0.0429773	0.294665	0.17445	0.0854071	0.701805	-0.145446	0.512405	0.439047	0.0351527	0.498167	0.0144588	-0.273176	0.210021	0.0740462	0.740077	-0.49929	0.0141931	-0.44718	0.0314087	0.163723	0.460005	-0.304259	0.159969	0.000385082	0.998626	0.271157	0.21359	0.400811	0.0575731	0.225531	0.304774	-0.422632	0.0437528	0.302017	0.163277	0.0384588	0.863376	0.0166361	0.940687	0.124042
ENSSSCG00000000753	WNK1	blue	0.0528073	0.813137	-0.072671	0.744751	-0.285709	0.188743	0.611148	0.00148	-0.303588	0.160954	-0.133734	0.547387	0.293684	0.17598	-0.404597	0.0549665	-0.428867	0.0403152	0.803561	7.13e-07	0.0235854	0.915982	0.164038	0.459124	0.392491	0.0636275	-0.02087	0.925628	0.103195	0.643257	-0.28429	0.191078	-0.271762	0.212515	-0.402278	0.0565517	-0.198942	0.367207	0.0129449	0.953832	-0.24259	0.268311	-0.0760431	0.733305	0.340944	0.112212	0.37708
ENSSSCG00000000774	USP18	blue	-0.169347	0.444444	-0.19034	0.388833	0.312423	0.148312	0.532073	0.00799885	-0.589843	0.00244927	-0.278918	0.200086	-0.126161	0.570557	-0.0621876	0.780651	-0.198201	0.369043	0.239833	0.274012	-0.165621	0.454721	0.195235	0.376441	-0.0718009	0.747713	0.072959	0.743771	0.196008	0.374506	-0.0762118	0.732734	0.0318535	0.886684	-0.496188	0.0149371	-0.483858	0.0182094	0.273279	0.20984	0.0399608	0.85809	-0.251068	0.251243	0.186939	0.397573	0.422942
ENSSSCG00000000782	C12orf40	blue	-0.0958617	0.667176	-0.0201499	0.928188	0.0795393	0.721493	0.0631796	0.777235	-0.0657512	0.768396	-0.137539	0.535907	0.221066	0.314786	-0.233499	0.287391	-0.339744	0.113591	0.244528	0.264348	-0.120092	0.589424	0.419468	0.0455809	-0.0287061	0.897822	0.231397	0.291916	0.448526	0.0308201	-0.147187	0.507294	-0.117634	0.597136	-0.195311	0.37625	-0.163067	0.461835	-0.0249904	0.910995	-0.13795	0.534671	-0.160685	0.468521	0.168909	0.445646	-0.134678
ENSSSCG00000001004	SLC22A23	blue	-0.0670554	0.763924	0.173937	0.431949	0.100499	0.652013	-0.188765	0.392867	-0.00210878	0.992475	-0.0474967	0.831661	0.302486	0.162582	0.193571	0.380628	0.1145	0.607032	0.478032	0.0199422	-0.0632181	0.777102	-0.414626	0.0484915	-0.301934	0.1634	0.194489	0.378315	-0.0154852	0.944785	-0.0917472	0.680733	-0.0627178	0.778824	-0.510697	0.0117083	-0.149142	0.501588	-0.173562	0.432964	-0.0506403	0.820685	0.0658592	0.768026	0.193881	0.379847	0.249967
ENSSSCG00000001041	PAK1IP1	blue	-0.124511	0.575659	0.146222	0.510123	0.225764	0.304258	-0.306135	0.157237	0.0481216	0.829477	0.0933081	0.675579	-0.210445	0.339369	0.497209	0.0146888	0.459404	0.0263738	-0.375847	0.0771521	-0.098396	0.658874	-0.181405	0.412019	-0.387185	0.0677306	0.193082	0.381864	0.0899441	0.686704	0.0354129	0.874112	-0.0540119	0.808948	0.513341	0.0111857	-0.00836914	0.970143	-0.101292	0.649432	-0.120097	0.589409	0.108767	0.6253	0.00141459	0.994952	-0.196944
ENSSSCG00000001065	ATXN1	blue	-0.295276	0.173504	-0.189793	0.390232	-0.118129	0.595581	0.538758	0.00705927	-0.0855901	0.701194	-0.393621	0.0627784	0.19105	0.387022	-0.27762	0.202305	-0.453838	0.0285814	0.314564	0.145355	-0.320099	0.137898	0.310473	0.151041	0.36843	0.0838176	-0.217237	0.323524	-0.0740973	0.739903	-0.376011	0.0770098	-0.0453048	0.839332	-0.102528	0.645418	0.382674	0.0713701	0.172034	0.437106	-0.0100271	0.964231	-0.267956	0.219328	0.0810214	0.716504	0.116875
ENSSSCG00000001394		blue	-0.190651	0.38804	-0.23865	0.276482	-0.228042	0.299231	0.596951	0.00207971	-0.0635355	0.77601	-0.182635	0.408783	0.00677685	0.975822	-0.423869	0.0430535	-0.563196	0.00435831	0.640683	0.00068419	-0.20209	0.359463	0.0892237	0.689094	-0.0555126	0.803736	-0.102709	0.644832	0.0030817	0.989004	-0.146364	0.509707	-0.339613	0.113742	-0.328552	0.127032	-0.300896	0.164949	0.121897	0.583786	-0.223649	0.308972	0.0809093	0.716881	0.25952	0.234924	0.565581
ENSSSCG00000001423	NELFE	blue	0.0535145	0.810677	0.342091	0.110906	-0.254483	0.244566	-0.179031	0.4183	0.136802	0.53812	0.25601	0.241617	0.2559	0.241827	0.403955	0.055402	0.420686	0.0448707	0.337681	0.11599	0.053008	0.812439	-0.193934	0.379714	-0.193204	0.381555	0.325868	0.130415	-0.1203	0.588773	-0.0476717	0.831049	-0.370983	0.081478	0.409683	0.0516054	0.136606	0.53871	-0.258276	0.237281	-0.450074	0.0301539	0.0572041	0.79787	0.254605	0.244329	-0.0563891
ENSSSCG00000001427	C4A	blue	0.292238	0.178249	-0.259884	0.234237	-0.159267	0.472524	-0.320349	0.137568	0.491411	0.0161439	-0.0693255	0.756157	-0.267824	0.219566	-0.14099	0.525588	0.11243	0.613602	-0.685162	0.000176034	0.323813	0.133047	-0.108485	0.626204	-0.29686	0.171062	-0.277652	0.20225	-0.176236	0.425762	0.422416	0.0438758	0.152015	0.493254	0.518821	0.0101626	0.27533	0.206257	-0.199313	0.366289	0.172541	0.435729	0.254494	0.244543	-0.21083	0.338459	-0.236648
ENSSSCG00000001502	RPS18	blue	0.466105	0.023896	-0.0640916	0.774097	0.165463	0.455161	-0.522907	0.00945006	0.107506	0.629346	0.0623482	0.780098	-0.19425	0.378918	0.240375	0.272885	0.540698	0.00680425	-0.613404	0.00139968	0.489718	0.0165897	-0.152093	0.493028	-0.477915	0.0199782	0.0824293	0.711775	0.0849197	0.703434	0.0916896	0.680923	0.132932	0.549821	0.553061	0.00535017	0.0686764	0.758376	-0.0304328	0.891709	0.102665	0.644973	0.155602	0.482947	-0.107932	0.627978	-0.173299
ENSSSCG00000001517		blue	0.180858	0.41346	-0.102312	0.646119	-0.167502	0.449519	-0.517512	0.0103998	0.647428	0.000566042	0.0494559	0.824817	-0.158347	0.475128	-0.0903534	0.685347	0.0531972	0.81178	-0.554924	0.00515508	0.178365	0.420071	-0.0255596	0.908975	0.114947	0.605617	-0.118264	0.595157	-0.172252	0.436515	0.322404	0.134873	0.073644	0.741443	0.466324	0.0238181	0.388662	0.0665687	-0.202861	0.357582	0.084268	0.705613	0.168802	0.44594	-0.514357	0.01099	-0.319084
ENSSSCG00000001543	RPL10A	blue	0.434944	0.0371678	-0.0145559	0.948094	0.118633	0.593998	-0.574289	0.00345205	0.187721	0.395553	0.0911679	0.682649	-0.189521	0.390928	0.26714	0.220806	0.539987	0.00689687	-0.626471	0.00100316	0.449945	0.030209	-0.123767	0.577969	-0.431105	0.0391331	0.161461	0.466338	0.0049611	0.982299	0.113028	0.611702	0.108504	0.626142	0.626565	0.00100068	0.117987	0.596027	-0.0484484	0.828335	0.0855338	0.701382	0.0756776	0.734543	-0.17612	0.426071	-0.238852
ENSSSCG00000001629	USP49	blue	-0.168693	0.446239	-0.1366	0.538728	-0.421732	0.0442671	0.370431	0.0819798	0.264317	0.22597	-0.249665	0.254018	0.0612301	0.783952	-0.524657	0.0091577	-0.637851	0.000739732	0.295895	0.172546	-0.20998	0.340469	0.146042	0.510652	0.324158	0.132602	-0.340663	0.112535	-0.0348446	0.876117	-0.189465	0.391072	-0.154007	0.487518	-0.0381312	0.86453	0.355693	0.096233	-0.109104	0.624221	-0.190974	0.387215	-0.319717	0.138404	-0.0426446	0.84866	0.0703319
ENSSSCG00000001651	CNPY3	blue	0.275812	0.205421	-0.01395	0.950252	-0.277843	0.201922	-0.425069	0.0423836	0.536625	0.0073487	0.150614	0.497309	-0.219086	0.319287	0.0348786	0.875998	0.253502	0.246472	-0.539864	0.006913	0.288174	0.184735	-0.198044	0.369432	-0.0504347	0.821402	-0.133716	0.54744	-0.314594	0.145313	0.194552	0.378157	0.108314	0.626752	0.569875	0.00379182	0.539073	0.00701744	-0.29764	0.169869	0.171076	0.439717	0.10436	0.639488	-0.262542	0.229256	-0.28126
ENSSSCG00000001701	HSP90AB1	blue	-0.117398	0.597879	0.340003	0.113293	-0.153977	0.487602	-0.234712	0.284799	0.203252	0.356629	0.149164	0.501523	-0.055369	0.804234	0.38687	0.0679794	0.351003	0.101124	-0.203485	0.356062	-0.0959452	0.666902	-0.132339	0.551624	-0.377678	0.0755688	-0.0590864	0.791356	-0.0969042	0.663756	-0.0357984	0.872752	-0.00454594	0.98378	0.680431	0.000206035	0.193503	0.380801	-0.328223	0.127443	-0.0341831	0.878453	0.095548	0.668206	-0.126207	0.570416	-0.0593604
ENSSSCG00000001709	SUPT3H	blue	0.176946	0.423858	0.1714	0.438833	-0.190893	0.387422	0.0824049	0.711857	-0.136514	0.538986	0.1488	0.502583	-0.231323	0.292076	-0.0323788	0.884827	0.10841	0.626446	-0.350605	0.101547	0.189829	0.390138	0.303745	0.160723	0.0442957	0.842868	-0.280075	0.198123	0.135243	0.542821	0.169003	0.445388	0.025827	0.908027	0.260956	0.23222	0.11942	0.591528	0.059798	0.788896	0.022342	0.920398	-0.0415699	0.852434	0.0960582	0.666531	-0.22118
ENSSSCG00000001780	FAH	blue	-0.0414173	0.85297	-0.124102	0.576929	-0.304805	0.15917	-0.284767	0.190291	0.711331	6.9e-05	-0.110103	0.621023	-0.121417	0.585283	-0.0475302	0.831544	-0.0319863	0.886214	-0.194739	0.377686	-0.0290346	0.896659	-0.0900615	0.686314	-0.252078	0.249255	0.143394	0.518456	-0.165515	0.455016	0.24658	0.260191	-0.242413	0.268674	0.644578	0.000613647	0.252189	0.249038	-0.473579	0.0213525	-0.33902	0.114428	0.379137	0.0743244	-0.263552	0.227384	-0.199375
ENSSSCG00000001798	BNC1	blue	-0.140487	0.527087	0.0583637	0.793855	-0.185413	0.401528	-0.156587	0.480135	0.387386	0.0675715	0.180293	0.414955	-0.251041	0.251295	0.0587889	0.792384	0.0588078	0.792319	-0.383693	0.0705357	-0.115248	0.604663	-0.109399	0.623276	-0.20235	0.358829	-0.230517	0.293825	-0.221821	0.313079	-0.189841	0.390108	0.00770486	0.972512	0.571422	0.00366969	0.470562	0.0223522	-0.184498	0.403911	0.0949333	0.670227	0.384868	0.069582	-0.272989	0.210351	-0.0874211
ENSSSCG00000001814	IQGAP1	blue	-0.178079	0.420833	-0.0833188	0.708792	-0.0963471	0.665583	0.736225	2.51e-05	-0.461704	0.0255015	-0.151912	0.493552	0.110872	0.618569	-0.324603	0.132031	-0.490292	0.0164376	0.66634	0.000322921	-0.214949	0.328812	0.348373	0.103944	0.461276	0.0256621	0.0734662	0.742047	0.179553	0.416915	-0.302943	0.161905	-0.293922	0.175608	-0.419948	0.0453003	-0.216121	0.326097	0.12874	0.562618	-0.227498	0.300425	-0.36326	0.0887067	0.278688	0.200479	0.288128
ENSSSCG00000001844	PLIN1	blue	0.158744	0.474004	-0.200519	0.363314	0.770207	4.99e-06	-0.434146	0.0375698	-0.284134	0.191335	-0.149564	0.500358	-0.110841	0.618665	0.480276	0.0192599	0.588237	0.00253995	-0.656659	0.000432845	0.184261	0.404529	-0.1722	0.436657	-0.118129	0.595581	0.228853	0.297452	-0.00481735	0.982812	0.238694	0.276389	0.49215	0.0159522	-0.100902	0.650703	-0.122845	0.580832	0.449336	0.0304702	0.475428	0.0207576	-0.0987834	0.657608	-0.00668956	0.976133	-0.247321
ENSSSCG00000001907	UBL7	blue	-0.0809714	0.716672	0.188621	0.393237	-0.0171925	0.938707	-0.398462	0.0592365	0.322947	0.134167	0.244738	0.26392	-0.0747583	0.73766	0.457332	0.0271792	0.443081	0.0332546	-0.345765	0.106796	-0.0685525	0.758799	-0.211205	0.337573	-0.145146	0.513287	0.0363763	0.870714	-0.15061	0.497319	-0.0640933	0.774091	0.214105	0.330774	0.782736	2.52e-06	0.330358	0.124791	-0.196349	0.373654	0.0100626	0.964105	0.142685	0.520554	-0.229747	0.295499	-0.13127
ENSSSCG00000001990	NOP9	blue	0.135491	0.54207	0.155569	0.483039	-0.309872	0.15189	-0.185141	0.402234	0.288754	0.1838	0.218754	0.320046	-0.0257541	0.908286	0.258811	0.236265	0.349296	0.102948	0.0309583	0.88985	0.126562	0.569318	-0.478283	0.019865	0.382748	0.0713092	0.236769	0.280434	-0.143706	0.517534	0.140611	0.526716	-0.112007	0.61495	0.479528	0.0194853	0.291845	0.178871	-0.172041	0.437089	-0.215012	0.328665	0.134543	0.544935	0.161048	0.467499	-0.0754394
ENSSSCG00000002040	MRPL52	blue	0.0589432	0.791851	0.181415	0.411993	-0.0597346	0.789115	-0.529463	0.00839219	0.412236	0.049979	0.0820217	0.713143	0.0458831	0.837307	0.494043	0.0154698	0.516819	0.0105272	-0.170578	0.441076	0.052893	0.812839	-0.427382	0.041114	-0.255023	0.243519	0.317637	0.141181	-0.186471	0.398782	0.0141753	0.94945	-0.0457701	0.837702	0.66814	0.000305383	0.330213	0.12497	-0.247135	0.259073	-0.0428259	0.848024	-0.0731656	0.743069	-0.155629	0.482867	-0.107198
ENSSSCG00000002042	OXA1L	blue	0.0818796	0.71362	0.04377	0.844712	0.107916	0.628031	-0.630535	0.000901205	0.436508	0.0363894	-0.0449433	0.840598	-0.0111604	0.960192	0.363119	0.0888428	0.447823	0.0311264	-0.606205	0.00166963	0.0988731	0.657315	-0.283659	0.192122	-0.410407	0.0511403	-0.0478258	0.830511	-0.133323	0.548633	0.119758	0.590468	0.247439	0.258463	0.749462	1.39e-05	0.241003	0.271582	-0.024172	0.913899	0.220573	0.315902	0.161175	0.467141	-0.346746	0.105717	-0.191189
ENSSSCG00000002252	ARRDC4	blue	0.201349	0.361278	-0.469911	0.0225724	0.183136	0.407469	-0.26826	0.218779	0.316326	0.142952	-0.263641	0.22722	-0.540886	0.00678002	-0.173617	0.432814	-0.0173843	0.938025	-0.814904	3.31e-07	0.216898	0.324304	0.258131	0.237557	-0.255767	0.242083	0.0657436	0.768423	0.044369	0.842611	0.168664	0.44632	0.0838795	0.706914	0.453096	0.0288861	0.255599	0.242408	-0.000941913	0.996639	0.101991	0.647162	0.087147	0.696001	-0.493994	0.0154822	-0.265935
ENSSSCG00000002298	ZFYVE26	blue	-0.0567132	0.799572	-0.511671	0.0115135	0.319866	0.138206	0.519509	0.0100396	-0.410549	0.0510493	-0.560197	0.00463448	-0.160585	0.468804	-0.215224	0.328172	-0.24375	0.265933	-0.0191218	0.931843	-0.0487628	0.827237	0.100516	0.651958	0.252963	0.247524	-0.06282	0.778473	0.214211	0.330528	-0.0718738	0.747464	0.314384	0.145602	-0.384838	0.0696063	0.0370744	0.868253	0.128888	0.562164	0.183447	0.406657	-0.200641	0.363017	0.124566	0.57549	0.272918
ENSSSCG00000002330	PCNX1	blue	-0.102992	0.643913	-0.501851	0.0136013	0.106966	0.631084	0.416512	0.0473414	-0.0724862	0.74538	-0.523553	0.00934127	-0.285082	0.189772	-0.47097	0.0222147	-0.540438	0.00683806	-0.0362089	0.871304	-0.125631	0.572193	0.331709	0.123133	0.436948	0.0361727	-0.229442	0.296164	0.264655	0.225348	-0.0424753	0.849255	-0.00433949	0.984516	-0.220063	0.317061	0.157987	0.47615	0.436663	0.0363128	0.00235982	0.99158	-0.160252	0.469743	0.13497	0.543645	0.00496866
ENSSSCG00000002378	MLH3	blue	-0.33235	0.122352	0.0276313	0.90163	-0.206543	0.348671	0.340147	0.113127	0.0584687	0.793492	-0.0191306	0.931812	0.0744884	0.738576	-0.385626	0.0689722	-0.631487	0.000878636	0.368267	0.0839692	-0.368151	0.0840768	0.457381	0.0271599	0.190132	0.389363	-0.0991114	0.656537	-0.110533	0.619651	0.00652498	0.97672	-0.0795924	0.721314	-0.375815	0.0771804	-0.185554	0.401161	-0.0335316	0.880753	-0.0830015	0.709856	-0.367152	0.0850079	-0.127923	0.565129	0.0106707
ENSSSCG00000002461	BTBD7	blue	-0.0722583	0.746155	-0.271243	0.213437	0.0227316	0.919014	0.583927	0.00279729	-0.352257	0.0997991	-0.198515	0.368262	-0.0538769	0.809417	-0.383493	0.0706985	-0.437786	0.0357627	0.182033	0.410364	-0.102936	0.644096	0.409747	0.0515641	0.644004	0.000623639	-0.0529589	0.812609	0.138765	0.53223	-0.311339	0.149825	0.0099067	0.964661	-0.254088	0.245331	0.0961674	0.666172	0.216902	0.324294	0.0125915	0.955092	-0.342876	0.110019	0.34946	0.102771	-0.139415
ENSSSCG00000002504	AK7	blue	-0.11541	0.604152	0.102146	0.646659	-0.191971	0.38468	0.396962	0.0603176	-0.209276	0.34214	0.0645584	0.772493	0.206653	0.348408	-0.163474	0.460699	-0.258902	0.236094	0.560304	0.00462438	-0.116012	0.602249	0.217568	0.322762	-0.171064	0.43975	-0.159484	0.471909	0.132127	0.552269	-0.147391	0.506698	-0.379127	0.0743331	-0.387496	0.0674845	-0.142148	0.522148	-0.0195903	0.930177	-0.163244	0.461341	-0.135897	0.540847	0.108145	0.627296	0.340368
ENSSSCG00000002632	SLC28A1	blue	0.0904242	0.685112	-0.324728	0.13187	0.00614092	0.97809	-0.106762	0.631739	0.291652	0.179175	-0.184113	0.404915	-0.186276	0.399289	0.000924256	0.996702	0.11534	0.604373	-0.262163	0.229964	0.13028	0.557903	-0.21798	0.321817	-0.192543	0.383229	-0.00892656	0.968155	-0.177087	0.423482	0.401814	0.0568735	0.0148708	0.946973	0.284303	0.191056	-0.21954	0.318251	0.021176	0.92454	-0.166202	0.453111	0.592092	0.00232683	-0.0449632	0.840529	0.105664
ENSSSCG00000002656	ZCCHC14	blue	0.194398	0.378544	0.150084	0.498846	0.0458352	0.837475	-0.483121	0.018422	0.197433	0.370951	0.0190895	0.931958	-0.143876	0.517032	0.038645	0.862721	0.219964	0.317285	-0.642523	0.000650058	0.239768	0.274146	-0.0112218	0.959973	-0.338497	0.115037	-0.171162	0.439483	-0.193304	0.381303	0.318044	0.140635	0.162172	0.464342	-0.0360592	0.871832	0.168958	0.445511	-0.09731	0.662427	0.184491	0.403929	0.405068	0.0546483	-0.502166	0.0135299	-0.339652
ENSSSCG00000002854	POP4	blue	0.265815	0.22322	-0.266234	0.222455	0.131447	0.554338	-0.247841	0.257656	0.150015	0.499047	0.0915056	0.681532	-0.128999	0.561825	0.0862516	0.698986	0.271024	0.213826	-0.377704	0.0755468	0.259281	0.235375	-0.0855832	0.701217	0.0831948	0.709208	0.100129	0.653218	0.164886	0.456765	-0.212395	0.334774	-0.00430136	0.984653	0.577092	0.00324966	0.308416	0.153957	0.141355	0.524504	-0.0954895	0.668398	0.0683963	0.759334	0.0534406	0.810934	-0.184073
ENSSSCG00000002902	ATP4A	blue	-0.0345344	0.877212	0.0112241	0.959965	0.388212	0.0669214	0.0216114	0.922993	-0.396271	0.0608204	-0.21134	0.337254	0.175567	0.427557	0.125415	0.572861	0.0358197	0.872677	0.185846	0.400403	-0.0598403	0.78875	-0.212749	0.333945	0.0725795	0.745062	0.221592	0.313597	0.414003	0.0488756	0.0116493	0.958449	-0.0110149	0.96071	-0.509263	0.0119998	-0.176416	0.425277	0.558786	0.00476936	-0.0485617	0.827939	-0.343746	0.10904	0.151678	0.494228	0.164357
ENSSSCG00000003015	EXOSC5	blue	-0.0379801	0.865062	0.39467	0.0619982	-0.112719	0.612683	-0.548866	0.00581172	0.383259	0.0708905	0.228694	0.297801	0.0802541	0.719086	0.507062	0.0124586	0.502374	0.0134831	-0.140411	0.527314	-0.0176288	0.937155	-0.457058	0.0272871	-0.583632	0.00281562	0.0539218	0.809261	-0.103185	0.64329	0.141756	0.523311	-0.0957104	0.667673	0.542943	0.00651856	0.183491	0.40654	-0.288354	0.184443	-0.130137	0.558341	0.136801	0.538124	-0.125724	0.571906	-0.0444057
ENSSSCG00000003042		blue	0.523987	0.00926876	-0.139333	0.530532	0.26877	0.217859	-0.549797	0.00570654	0.0516537	0.817153	0.0434718	0.845758	-0.15992	0.470678	0.276366	0.204462	0.600991	0.00189139	-0.667703	0.000309563	0.545398	0.00621745	-0.0954311	0.66859	-0.350309	0.101863	0.283152	0.192964	0.00326614	0.988346	0.128199	0.564281	0.233275	0.287871	0.481029	0.0190353	0.0926575	0.677725	0.0388023	0.862167	0.159337	0.472326	0.133224	0.548933	-0.203591	0.355805	-0.222824
ENSSSCG00000003172	KASH5	blue	-0.016634	0.940695	-0.0165198	0.941101	-0.174897	0.42936	-0.0904864	0.684906	0.288727	0.183842	0.256071	0.241498	-0.244839	0.263714	-0.161701	0.465664	-0.134306	0.545653	-0.197728	0.370216	0.00646012	0.976952	0.214196	0.330564	-0.197519	0.370736	-0.21224	0.335138	0.0144695	0.948402	0.515218	0.0108262	-0.0325723	0.884143	0.186112	0.399713	-0.248674	0.25599	-0.238424	0.276955	-0.224695	0.306634	0.349307	0.102936	-0.241855	0.269824	0.0715608
ENSSSCG00000003187	FCGRT	blue	0.318979	0.139385	0.152458	0.491975	-0.217369	0.323219	-0.423912	0.0430296	0.319666	0.138472	0.188059	0.394684	0.0557164	0.803029	0.251665	0.250066	0.475222	0.0208231	-0.211649	0.336528	0.348392	0.103923	-0.210651	0.338882	-0.561782	0.00448677	0.12218	0.582902	-0.533944	0.0077262	0.0962382	0.66594	-0.0470048	0.833381	0.382195	0.071765	0.296748	0.171235	-0.332224	0.122504	0.0517517	0.816812	0.172535	0.435746	-0.0819933	0.713239	-0.130818
ENSSSCG00000003189	PRMT1	blue	0.124719	0.575017	0.2567	0.24029	-0.362633	0.0893136	0.0547469	0.806394	0.0309755	0.889789	0.217039	0.323979	0.219181	0.319068	0.311009	0.150287	0.408268	0.0525246	0.253967	0.245568	0.137091	0.537252	-0.225564	0.304702	-0.106059	0.634002	0.134029	0.546493	-0.298517	0.168534	-0.0804571	0.718402	-0.268579	0.218202	0.579637	0.00307462	0.147552	0.506227	-0.340584	0.112626	-0.1948	0.377535	0.0941578	0.672779	0.274627	0.207481	0.135286
ENSSSCG00000003196	PTOV1	blue	0.0379735	0.865085	0.297235	0.170488	-0.0587136	0.792645	-0.491293	0.0161747	0.29767	0.169823	0.233351	0.287709	0.204278	0.354138	0.467257	0.023489	0.534231	0.00768498	-0.274691	0.207369	0.0660579	0.767344	-0.43082	0.0392821	-0.133552	0.547937	-0.0030001	0.989295	-0.507455	0.0123757	0.201203	0.361635	0.344801	0.107864	0.297594	0.169939	0.266292	0.222349	-0.337078	0.116697	0.322038	0.13535	0.169853	0.443059	-0.313769	0.146448	-0.0863795
ENSSSCG00000003234		blue	-0.114593	0.606738	-0.209803	0.340889	0.207312	0.346827	0.19159	0.385647	-0.164457	0.457957	-0.165327	0.455538	0.00377645	0.986525	-0.197245	0.371418	-0.264355	0.2259	-0.0720032	0.747024	-0.113	0.611792	0.242965	0.26754	-0.0114859	0.959032	-0.250996	0.251384	-0.201159	0.361743	0.0802912	0.718961	0.333604	0.120833	-0.396124	0.0609282	-0.443649	0.0329941	0.235519	0.283082	0.340713	0.112478	-0.120686	0.587566	-0.1384	0.533323	0.28924
ENSSSCG00000003289	ISOC2	blue	0.430093	0.039664	0.137962	0.534636	0.0134059	0.95219	-0.59486	0.00218325	0.199656	0.365441	0.176348	0.42546	-0.0814148	0.715182	0.310927	0.150403	0.599862	0.00194249	-0.62707	0.000987549	0.446326	0.0317863	-0.144195	0.516091	-0.155015	0.484626	0.0279251	0.900589	-0.1066	0.632259	0.196372	0.373596	0.250651	0.252065	0.545584	0.00619518	0.216137	0.326058	-0.0896536	0.687668	0.141411	0.524336	0.0882057	0.692477	-0.0581064	0.794746	-0.410041
ENSSSCG00000003333	C1QTNF12	blue	0.180884	0.413392	0.110613	0.619396	-0.00171098	0.993895	-0.298664	0.168312	0.0994673	0.655376	0.192877	0.382384	-0.0447252	0.841363	0.170944	0.440077	0.32703	0.128943	-0.100458	0.652145	0.211907	0.33592	-0.316605	0.142572	-0.20898	0.342845	0.0839597	0.706645	0.0906622	0.684324	-0.0238405	0.915076	-0.224907	0.306162	0.22898	0.297174	-0.151601	0.494452	0.0303175	0.892117	0.00248563	0.991131	0.63912	0.000714387	0.366332	0.0857772	-0.144937
ENSSSCG00000003376	PLEKHG5	blue	-0.238648	0.276485	0.35611	0.095807	-0.382343	0.0716432	0.581367	0.00296017	-0.31901	0.139343	0.21484	0.329066	0.18706	0.397259	0.0722631	0.746139	-0.0593243	0.790533	0.620909	0.00115839	-0.24331	0.266834	-0.004897	0.982528	0.513855	0.0110862	-0.165046	0.456319	-0.205167	0.351985	-0.303705	0.160783	-0.0893117	0.688802	-0.194224	0.378982	0.0603891	0.786855	-0.207506	0.346362	-0.0791338	0.72286	-0.111107	0.617818	0.481576	0.0188732	0.150807
ENSSSCG00000003391	CA6	blue	-0.254	0.245502	0.234409	0.285445	-0.452546	0.0291137	0.203223	0.3567	0.232529	0.289474	0.097573	0.661566	0.258672	0.236529	-0.119203	0.592208	-0.298805	0.168098	0.765257	6.44e-06	-0.269401	0.216724	-0.188925	0.392456	-0.096754	0.664249	-0.183504	0.406507	-0.226669	0.302254	-0.210051	0.340302	-0.279535	0.199037	-0.209413	0.341814	0.02768	0.901457	-0.285091	0.189757	-0.254446	0.244637	0.029232	0.89596	0.141264	0.524773	0.428819
ENSSSCG00000003482	PADI3	blue	0.0549683	0.805625	0.0392729	0.860511	-0.281343	0.195986	-0.258594	0.236677	0.474543	0.0210405	0.150363	0.498038	-0.191507	0.38586	0.0517986	0.816648	0.152838	0.490879	-0.186093	0.399762	0.0837264	0.707426	-0.242497	0.268502	-0.204073	0.354633	-0.180836	0.41352	-0.184013	0.405175	-0.119031	0.592748	-0.198254	0.36891	0.514038	0.0110511	0.452093	0.0293022	-0.26128	0.231613	0.083137	0.709401	0.593914	0.00223146	-0.114361	0.607472	-0.0459027
ENSSSCG00000003483	PADI4	blue	-0.0181151	0.935424	0.0600664	0.787969	-0.405994	0.0540272	-0.297859	0.169536	0.669408	0.000293522	0.127187	0.567394	-0.113241	0.611025	0.0720393	0.746901	0.126312	0.570091	-0.152275	0.492502	-0.00151864	0.994581	-0.362949	0.0890072	-0.0399749	0.858041	-0.132212	0.55201	-0.317816	0.140941	0.108747	0.625365	-0.0694078	0.755876	0.603122	0.00179793	0.50795	0.0122718	-0.394324	0.0622549	-0.0217964	0.922336	0.430843	0.0392697	-0.0616056	0.782657	-0.0624268
ENSSSCG00000003485	RCC2	blue	0.233942	0.286443	0.116656	0.600218	0.20535	0.351543	-0.356988	0.0949135	-0.0879511	0.693324	0.0730834	0.743348	-0.107405	0.629671	0.407787	0.0528399	0.560552	0.00460102	-0.219008	0.319465	0.259129	0.235664	-0.407929	0.0527462	-0.411381	0.0505191	0.177675	0.421911	0.150616	0.497303	-0.0471071	0.833024	-0.129574	0.560062	0.268292	0.21872	0.19002	0.389651	-0.0574684	0.796955	-0.138216	0.533875	0.143186	0.51907	-0.0124052	0.955756	0.0377416
ENSSSCG00000003512	EIF4G3	blue	-0.309196	0.152847	-0.0476947	0.830969	-0.337252	0.116492	0.649539	0.000532853	-0.0772989	0.729056	-0.151343	0.495197	0.167989	0.448176	-0.438063	0.0356279	-0.651217	0.000507669	0.73259	2.94e-05	-0.331452	0.123447	0.181337	0.412198	0.347434	0.104964	-0.234198	0.285895	0.0131148	0.953227	-0.180724	0.413815	-0.155694	0.482683	-0.430946	0.0392159	-0.146138	0.510369	-0.0899234	0.686772	-0.133029	0.549525	-0.0585169	0.793325	0.211744	0.336303	0.357464
ENSSSCG00000003612	EIF3I	blue	-0.0945388	0.671525	0.228571	0.29807	-0.399315	0.0586286	-0.0206234	0.926504	0.305297	0.158454	0.261133	0.231889	-0.0123073	0.956104	0.194467	0.378372	0.178169	0.420593	0.111369	0.616982	-0.086329	0.698728	-0.270428	0.214888	-0.0986616	0.658006	-0.0075837	0.972944	-0.134069	0.546372	-0.0441288	0.843453	-0.232916	0.288642	0.675707	0.000240291	0.184727	0.403312	-0.296748	0.171234	-0.233141	0.288158	0.266773	0.221473	0.207162	0.347186	0.0628806
ENSSSCG00000003619	AZIN2	blue	-0.0110652	0.960531	0.00831101	0.97035	-0.240543	0.272537	0.0377903	0.865731	0.203478	0.356078	0.0396122	0.859317	0.0207163	0.926174	-0.313749	0.146475	-0.372794	0.0798466	0.168282	0.447369	-0.0572855	0.797588	0.00997355	0.964423	0.468066	0.0232068	-0.356658	0.0952487	0.155292	0.483832	0.0249788	0.911036	0.0816887	0.714261	-0.0433262	0.846268	-0.0956406	0.667902	0.0930781	0.676337	0.0661856	0.766906	-0.282809	0.193534	-0.11648	0.600773	0.0308336
ENSSSCG00000003672	CAP1	blue	-0.0526374	0.813728	-0.120053	0.589545	-0.220145	0.316875	0.707929	7.85e-05	-0.361931	0.0899966	-0.116217	0.601602	0.21084	0.338435	-0.326333	0.129824	-0.402268	0.0565591	0.719026	5.12e-05	-0.0912514	0.682373	0.256948	0.239817	0.583594	0.00281803	0.0895863	0.687891	0.107994	0.627779	-0.32653	0.129574	-0.298779	0.168137	-0.221773	0.313186	-0.135175	0.543027	0.101924	0.647378	-0.299959	0.166354	-0.195374	0.376094	0.524253	0.00922454	0.2006
ENSSSCG00000003701	SNRPD1	blue	0.199211	0.366539	-0.0184624	0.934189	0.220155	0.316851	-0.111045	0.618015	-0.222782	0.310916	0.219891	0.317451	0.0290526	0.896595	0.372032	0.0805296	0.481216	0.0189796	0.0666389	0.765352	0.20417	0.354398	-0.391818	0.0641372	-0.103359	0.642723	0.371201	0.08128	0.0401413	0.857456	-0.158906	0.473546	0.00809791	0.97111	0.299877	0.166479	-0.292972	0.177094	-0.0447438	0.841298	0.047885	0.830304	0.121976	0.58354	0.344253	0.108474	0.186112
ENSSSCG00000003747	KIAA1328	blue	-0.108233	0.627013	-0.214606	0.32961	0.0663576	0.766316	0.212754	0.333933	-0.0450644	0.840174	-0.205449	0.351305	-0.0927504	0.677419	-0.137572	0.535806	-0.222515	0.311515	0.352024	0.100045	-0.113594	0.609903	-0.0365608	0.870063	0.415004	0.0482591	0.312855	0.147712	0.217764	0.322313	0.15299	0.490443	-0.201614	0.360629	-0.341323	0.11178	-0.365446	0.0866149	0.190935	0.387315	-0.308759	0.153469	0.380594	0.073097	0.401505	0.0570884	0.0389377
ENSSSCG00000003790	ANKRD13C	blue	-0.149943	0.499256	-0.00841925	0.969964	-0.187696	0.395618	0.193859	0.379903	0.0965112	0.665045	-0.0233192	0.916927	0.0974297	0.662035	-0.311856	0.149102	-0.444535	0.0325905	0.484988	0.0178879	-0.183709	0.405972	-0.0145647	0.948063	0.389048	0.0662676	-0.107393	0.62971	0.00459234	0.983614	0.0770426	0.729922	-0.217626	0.32263	-0.409839	0.0515051	-0.375928	0.0770819	0.322947	0.134167	-0.163072	0.461822	0.0534335	0.810959	0.278266	0.201199	0.0435268
ENSSSCG00000003848	LRP8	blue	-0.0953286	0.668927	0.251983	0.249442	0.446554	0.0316855	-0.06759	0.762093	-0.511054	0.0116364	0.118141	0.595541	0.218083	0.321581	0.355799	0.0961246	0.250074	0.253207	0.254559	0.244418	-0.08699	0.696524	-0.24363	0.266178	0.0310923	0.889376	0.283201	0.192882	0.13894	0.531706	-0.172936	0.434659	0.306089	0.157304	-0.618299	0.00123798	-0.437732	0.0357887	0.00639915	0.977169	0.236789	0.280393	-0.0631524	0.777328	0.0102299	0.963509	0.106814
ENSSSCG00000003930		blue	0.606442	0.00166009	-0.0827096	0.710835	0.197925	0.369726	-0.514284	0.0110038	-0.00935254	0.966637	0.0752496	0.735993	-0.145249	0.512984	0.204021	0.35476	0.58151	0.00295086	-0.68649	0.000168323	0.623849	0.00107398	-0.0327678	0.883452	-0.265344	0.224083	0.122145	0.583012	0.0673869	0.762789	0.0729256	0.743885	0.219127	0.319192	0.503266	0.0132831	0.130321	0.557776	0.0292286	0.895972	0.188406	0.39379	0.0654374	0.769473	-0.166203	0.453109	-0.256142
ENSSSCG00000004002	RPS5	blue	0.435334	0.0369723	0.164928	0.456646	0.241602	0.270345	-0.594384	0.00220742	-0.0530621	0.81225	0.167878	0.448483	0.0319488	0.886347	0.559413	0.00470906	0.831859	9.28e-08	-0.525568	0.00900831	0.458061	0.0268936	-0.310784	0.150604	-0.296698	0.17131	0.168647	0.446366	-0.010448	0.962731	0.112516	0.613329	0.248481	0.256377	0.483083	0.0184327	0.103911	0.640937	0.0208401	0.925734	0.203247	0.356641	0.0217388	0.92254	-0.0558664	0.802508	-0.173573
ENSSSCG00000004038	PLG	blue	-0.00352187	0.987434	-0.110443	0.619937	0.154794	0.485259	-0.198536	0.368211	0.130708	0.556594	-0.0181542	0.935285	-0.00943748	0.966334	0.321491	0.136066	0.296445	0.171699	-0.15165	0.494309	-0.0182843	0.934822	-0.110076	0.621111	-0.0324166	0.884693	0.702171	9.71e-05	-0.084709	0.704138	-0.0771848	0.729441	-0.0710593	0.75024	0.668196	0.000304851	-0.102548	0.645353	-0.0494108	0.824974	-0.0365962	0.869939	-0.0629258	0.778108	-0.0462706	0.83595	-0.0672456
ENSSSCG00000004041	SLC22A1	blue	0.221119	0.314665	-0.13661	0.538699	0.0711809	0.749825	-0.453748	0.0286183	0.345452	0.107141	-0.149399	0.50084	-0.3458	0.106757	0.0501012	0.822565	0.24377	0.265892	-0.680059	0.000208574	0.264478	0.225675	-0.17651	0.425026	-0.291067	0.180102	0.0582585	0.79422	-0.0813193	0.715503	0.326822	0.129206	0.300944	0.164877	0.149365	0.500938	0.237303	0.279308	-0.322685	0.134507	0.212096	0.335476	0.390391	0.0652289	-0.380071	0.0735356	-0.0666322
ENSSSCG00000004106	LATS1	blue	-0.125739	0.571861	-0.108393	0.626501	-0.234467	0.285321	0.339009	0.114442	0.0592769	0.790697	-0.0263636	0.906124	-0.0843825	0.70523	-0.50823	0.0122133	-0.604566	0.00173684	0.163834	0.459693	-0.158694	0.474147	0.415212	0.0481319	0.547672	0.0059489	-0.0626343	0.779112	-0.116233	0.601551	-0.175895	0.426677	0.0327436	0.883538	-0.156208	0.481214	-0.116274	0.601422	-0.152676	0.491346	0.00335959	0.988013	-0.10552	0.635741	-0.175842	0.426819	-0.157294
ENSSSCG00000004123	UTRN	blue	0.00354843	0.987339	-0.349834	0.102371	0.113913	0.608891	0.553339	0.00532068	-0.401219	0.0572876	-0.326872	0.129143	0.0535491	0.810556	-0.383999	0.0702862	-0.397648	0.0598211	0.00748262	0.973305	-0.0213829	0.923805	0.584656	0.00275226	0.418248	0.0463016	0.0766751	0.731165	0.0613445	0.783558	-0.368044	0.0841763	0.10714	0.630522	-0.0330913	0.882309	0.0922353	0.67912	0.140902	0.52585	0.0795445	0.721476	-0.281576	0.195595	-0.200265	0.363939	0.079475
ENSSSCG00000004157	IL20RA	blue	-0.261259	0.231652	-0.1911	0.386894	-0.127631	0.566028	0.347468	0.104927	0.0943767	0.672058	0.0468173	0.834037	-0.119144	0.592394	-0.343482	0.109336	-0.525417	0.00903307	0.475477	0.0207419	-0.291406	0.179565	0.0154927	0.944758	0.407601	0.0529619	-0.134689	0.544495	0.151419	0.494978	-0.177221	0.423125	-0.184922	0.402805	-0.254969	0.243624	-0.255678	0.242256	0.190145	0.389332	-0.0208829	0.925582	0.111464	0.616679	0.33762	0.11606	0.228747
ENSSSCG00000004158	IL22RA2	blue	0.182376	0.409462	-0.000639496	0.997718	0.161889	0.465137	-0.391884	0.0640875	0.113457	0.610341	0.284012	0.191538	-0.119669	0.590747	0.221234	0.314405	0.323573	0.133357	-0.422918	0.0435902	0.186764	0.398025	-0.164738	0.457175	-0.0650349	0.770856	-0.103908	0.640948	0.285858	0.1885	0.573107	0.00354043	-0.0472001	0.832698	0.270356	0.215017	-0.169945	0.442805	0.31944	0.138772	0.272277	0.211605	-0.14295	0.51977	-0.139676	0.529506	-0.158917
ENSSSCG00000004177	RPS12	blue	0.471002	0.022204	-0.0781615	0.726141	0.130684	0.556668	-0.43723	0.0360343	0.0642562	0.773531	0.102954	0.644038	-0.169321	0.444516	0.238162	0.277503	0.529217	0.00843002	-0.596267	0.00211313	0.486845	0.0173689	0.0105453	0.962384	-0.367871	0.0843368	0.214127	0.330725	0.00454011	0.983801	0.0744181	0.738814	0.166278	0.452901	0.592557	0.0023022	0.0483641	0.828629	-0.0439991	0.843908	0.135964	0.540646	0.0327989	0.883342	-0.133936	0.546774	-0.217576
ENSSSCG00000004190	STX7	blue	-0.377437	0.075776	0.113207	0.611133	0.077433	0.728602	0.638946	0.000717818	-0.561008	0.00455841	-0.0687665	0.758068	0.232679	0.289151	-0.0340902	0.878781	-0.302252	0.162928	0.607975	0.00159949	-0.398598	0.0591394	0.377534	0.075692	0.298823	0.168069	0.106155	0.633694	0.161661	0.465777	-0.411518	0.0504325	-0.14922	0.50136	-0.45051	0.0299685	-0.235884	0.282307	0.203133	0.356919	-0.18047	0.414486	-0.297352	0.170309	0.275589	0.205808	0.17726
ENSSSCG00000004205	ARHGAP18	blue	0.0399517	0.858122	-0.454911	0.0281449	-0.211715	0.336373	-0.120009	0.589682	0.654988	0.000454742	-0.2911	0.180049	-0.466763	0.0236627	-0.272341	0.211492	-0.190089	0.389474	-0.281371	0.195939	0.0715897	0.748432	-0.153965	0.487636	-0.372531	0.0800823	0.00219213	0.992178	-0.0301755	0.89262	0.395019	0.06174	-0.156257	0.481075	0.327189	0.128742	0.190222	0.389135	-0.505082	0.0128833	-0.136411	0.539299	0.426728	0.0414702	0.00206765	0.992622	-0.0661545
ENSSSCG00000004224	HDDC2	blue	0.115571	0.603641	-0.237519	0.278853	0.0943288	0.672216	-0.364537	0.0874801	0.378217	0.0751073	0.0565078	0.800284	-0.205326	0.351602	0.261629	0.23096	0.360695	0.0912082	-0.221741	0.31326	0.137593	0.535745	-0.243784	0.265865	-0.329983	0.125254	0.462824	0.0250852	-0.144525	0.515115	0.0952764	0.669099	-0.127272	0.567131	0.393305	0.0630155	0.237496	0.278902	-0.1221	0.583152	-0.147641	0.505965	0.31	0.151709	0.172148	0.436797	-0.150326
ENSSSCG00000004457	DOP1A	blue	0.0685477	0.758816	-0.314026	0.146093	-0.147785	0.505546	0.75155	1.26e-05	-0.406904	0.0534218	-0.384806	0.0696326	-0.0993479	0.655765	-0.524386	0.0092025	-0.512006	0.0114472	0.348393	0.103923	0.0500073	0.822893	0.337006	0.116782	0.349206	0.103044	-0.211393	0.337131	0.283695	0.192062	-0.103394	0.642613	-0.0541069	0.808617	-0.39419	0.062354	-0.0200564	0.92852	0.0264322	0.905881	-0.130663	0.556732	-0.325312	0.131123	0.216657	0.324859	0.414961
ENSSSCG00000004479	FILIP1	blue	-0.192224	0.384036	-0.496543	0.0148505	0.137936	0.534714	0.648468	0.000549482	-0.282225	0.194508	-0.304475	0.159653	-0.234164	0.285968	-0.322034	0.135355	-0.433775	0.0377578	0.161365	0.466608	-0.20674	0.348197	0.246907	0.259533	0.475098	0.0208628	0.0286275	0.898101	0.148461	0.503573	0.0178407	0.936401	-0.137796	0.535134	-0.120865	0.587005	-0.298456	0.168627	0.417332	0.0468482	-0.131669	0.553662	-0.0351853	0.874915	0.419006	0.0458529	0.0687614
ENSSSCG00000004489		blue	0.281624	0.195514	-0.005333	0.980972	0.0711464	0.749943	-0.485344	0.0177874	0.237572	0.278742	0.0481266	0.829459	-0.211527	0.336816	0.234433	0.285394	0.436115	0.0365837	-0.678093	0.00022242	0.301592	0.163909	-0.027782	0.901096	-0.44969	0.0303183	0.0266446	0.905128	-0.034315	0.877987	0.142103	0.522281	0.141456	0.524201	0.680853	0.00020319	0.215483	0.327572	-0.109616	0.622581	0.126274	0.570209	0.0354171	0.874097	-0.239092	0.275556	-0.24358
ENSSSCG00000004490	SETBP1	blue	-0.0577491	0.795983	-0.00842517	0.969943	0.0815385	0.714766	0.168237	0.447493	-0.206257	0.349358	-0.198259	0.368897	0.222524	0.311495	-0.186293	0.399245	-0.266847	0.221338	0.0914565	0.681694	-0.0971979	0.662794	0.334113	0.120221	0.564911	0.00420655	-0.107023	0.630899	0.166302	0.452834	-0.248927	0.255486	0.173749	0.432458	-0.192838	0.382481	0.0148822	0.946932	0.337598	0.116086	0.157178	0.478451	-0.33815	0.115441	-0.0409492	0.854615	-0.244506
ENSSSCG00000004506	CTIF	blue	-0.0667897	0.764835	0.0104203	0.96283	0.0160634	0.942726	0.44997	0.0301986	-0.431167	0.0391006	-0.212282	0.335039	0.351715	0.10037	0.0145499	0.948115	-0.0565266	0.800219	0.370829	0.081617	-0.0985004	0.658532	0.176327	0.425516	0.530108	0.00829351	-0.0320635	0.885942	0.0763375	0.732308	-0.280299	0.197744	-0.0271352	0.903388	-0.18297	0.407905	-0.00811903	0.971035	0.440408	0.0345031	-0.0721038	0.746681	-0.391793	0.0641562	0.369574	0.0827629	0.135809
ENSSSCG00000004614	UNC13C	blue	-0.159177	0.472778	-0.130264	0.55795	-0.100112	0.653274	0.607899	0.00160245	-0.305737	0.157814	-0.163031	0.461937	0.155966	0.481907	-0.0988964	0.657239	-0.197878	0.369844	0.604686	0.00173182	-0.170345	0.441711	0.0371304	0.868056	0.407602	0.0529612	0.128301	0.563967	-0.151509	0.494716	-0.189309	0.391471	-0.195339	0.376181	-0.244635	0.264129	-0.199702	0.365327	-0.163404	0.460893	-0.192264	0.383936	-0.128175	0.564354	0.401057	0.0574011	0.589707
ENSSSCG00000004620	MYO5A	blue	-0.252166	0.249082	-0.359152	0.092738	0.0857129	0.700784	0.534242	0.00768345	-0.182685	0.408651	-0.48796	0.0170631	-0.205945	0.35011	-0.387416	0.0675473	-0.563593	0.00432276	0.0542477	0.808128	-0.285756	0.188667	0.402842	0.0561634	0.392236	0.0638209	-0.0877702	0.693926	0.255774	0.242071	-0.123494	0.578815	-0.0127862	0.954398	-0.16381	0.459761	-0.083779	0.70725	0.298008	0.169309	-0.0664184	0.766108	-0.425742	0.042011	0.182671	0.40869	-0.0672526
ENSSSCG00000004621	MYO5C	blue	-0.193251	0.381436	-0.0741373	0.739767	0.0492118	0.825669	0.343334	0.109503	-0.211678	0.336459	0.261064	0.232018	-0.0410878	0.854128	-0.0185731	0.933795	-0.177094	0.423463	0.471474	0.0220463	-0.219949	0.317319	-0.16035	0.469465	0.489922	0.0165355	0.144799	0.514308	0.0872575	0.695633	-0.154984	0.484714	0.0705878	0.751848	-0.206549	0.348657	-0.170023	0.442592	0.285721	0.188724	-0.122946	0.580518	-0.138642	0.532597	0.299882	0.166471	0.363386
ENSSSCG00000004676	DUOXA2	blue	0.105064	0.637213	-0.36883	0.0834478	-0.0377768	0.865778	-0.0896284	0.687751	0.342867	0.110029	-0.235282	0.283585	-0.272723	0.210819	-0.0852235	0.702418	0.0282207	0.899542	-0.441774	0.0338607	0.122567	0.581699	-0.0922617	0.679032	-0.188207	0.394303	-0.107188	0.630368	-0.0606154	0.786073	0.42309	0.0434932	0.136192	0.539957	0.498239	0.0144419	0.13719	0.536955	-0.0931526	0.676092	0.137838	0.535008	0.100169	0.653089	0.215345	0.327893	-0.235448
ENSSSCG00000004759	SPINT1	blue	0.101689	0.648143	-0.198888	0.36734	0.0660062	0.767522	-0.083425	0.708436	0.104706	0.638367	-0.0268198	0.904507	-0.0969509	0.663603	0.158597	0.47442	0.276526	0.204187	-0.084072	0.706269	0.146787	0.508465	-0.322532	0.134707	-0.296344	0.171855	0.212688	0.334087	-0.294156	0.175243	0.110269	0.620493	0.149627	0.500176	0.103737	0.641503	0.114908	0.605739	-0.35431	0.0976575	-0.0890344	0.689723	0.488015	0.0170482	0.0583139	0.794028	0.200765
ENSSSCG00000004803	ACTC1	blue	-0.0794032	0.721952	-0.169748	0.443346	-0.103839	0.64117	0.371727	0.0808043	-0.0867454	0.697339	0.00578772	0.97935	-0.199259	0.366422	-0.218543	0.320526	-0.255058	0.243452	0.250515	0.252335	-0.0862401	0.699024	0.0690649	0.757048	0.55742	0.00490294	0.0380215	0.864916	0.135089	0.543287	0.13998	0.528599	-0.220231	0.316678	-0.259203	0.235522	-0.187423	0.396321	-0.0536141	0.810331	0.058689	0.79273	0.157726	0.476892	0.511575	0.0115326	-0.0119158
ENSSSCG00000004821	ASB7	blue	-0.0796606	0.721085	-0.242888	0.267699	-0.148563	0.503273	0.516599	0.0105679	-0.130632	0.556828	-0.218907	0.319696	-0.0670909	0.763803	-0.379014	0.0744283	-0.466239	0.0238482	0.30673	0.156377	-0.115996	0.602299	0.386058	0.0686263	0.730233	3.24e-05	0.0461022	0.83654	0.0557372	0.802956	-0.192725	0.382769	0.0898199	0.687116	-0.19883	0.367482	-0.0816659	0.714338	0.043505	0.845641	-0.142522	0.521037	-0.156264	0.481055	0.0510058	0.819411	0.112383
ENSSSCG00000004928	CILP	blue	0.0424953	0.849184	0.0201346	0.928242	-0.119797	0.590347	0.280474	0.197448	-0.203389	0.356297	0.0617814	0.782051	-0.135768	0.541236	-0.267155	0.220779	-0.262405	0.229513	-0.0799168	0.720222	0.0205897	0.926624	0.232126	0.290342	0.517518	0.0103987	-0.329608	0.125718	-0.0265699	0.905392	0.0304144	0.891774	0.220189	0.316774	-0.254368	0.244788	0.0581792	0.794494	0.15103	0.496104	0.274399	0.207879	-0.35641	0.0955015	-0.310155	0.15149	0.0426143
ENSSSCG00000004934	DPP8	blue	0.0131727	0.953021	-0.233216	0.287997	0.036382	0.870694	0.392139	0.063894	-0.258105	0.237607	-0.311599	0.149461	0.035633	0.873335	-0.563463	0.00433436	-0.576745	0.00327419	0.056113	0.801653	-0.0206714	0.926334	0.45239	0.0291783	0.465322	0.0241757	-0.189862	0.390054	0.1953	0.376279	-0.265604	0.223607	0.0015349	0.994523	-0.284139	0.191326	-0.114397	0.607357	0.318388	0.140174	-0.0712776	0.749496	-0.129559	0.56011	-0.0909921	0.683231	-0.101069
ENSSSCG00000004945	RPL4	blue	0.402159	0.0566343	-0.0667782	0.764874	0.386336	0.0684048	-0.516891	0.0105138	-0.076289	0.732472	0.0355758	0.873537	-0.204807	0.352855	0.372636	0.0799877	0.618854	0.00122068	-0.724287	4.15e-05	0.413917	0.0489288	-0.0454749	0.838736	-0.266216	0.222488	0.23628	0.281468	0.0892558	0.688988	0.0335438	0.880711	0.230026	0.294892	0.532611	0.00791966	0.0393849	0.860116	0.169153	0.444975	0.20223	0.359122	-0.0775463	0.728219	-0.153076	0.490194	-0.282343
ENSSSCG00000004970	RPLP1	blue	0.57386	0.00348394	0.0225182	0.919771	0.235099	0.283973	-0.655714	0.000445113	0.0351051	0.875198	0.152572	0.491646	-0.0241329	0.914038	0.375383	0.0775575	0.716254	5.71e-05	-0.576893	0.00326374	0.587534	0.00258052	-0.257083	0.239558	-0.288662	0.183947	0.22848	0.298269	0.0264866	0.905688	0.147331	0.506874	0.223909	0.308389	0.476414	0.0204458	-0.00161141	0.99425	0.0564355	0.800534	0.218385	0.320889	0.0742901	0.739249	-0.111394	0.616901	-0.209013
ENSSSCG00000005029	RTRAF	blue	-0.100852	0.650864	0.129294	0.560919	0.285712	0.188738	-0.313507	0.14681	-0.00665414	0.97626	0.232488	0.289562	-0.107796	0.628416	0.388666	0.0665659	0.349073	0.103188	-0.521534	0.00968482	-0.0899327	0.686742	0.0911292	0.682777	-0.15988	0.470792	0.183327	0.406971	-0.00570192	0.979656	0.0330572	0.882429	0.298192	0.169028	0.550021	0.00568148	-0.0971263	0.663028	-0.0531645	0.811894	0.309698	0.152136	0.0152015	0.945795	-0.260444	0.233182	-0.261534
ENSSSCG00000005060	KTN1	blue	-0.298471	0.168604	0.0271733	0.903253	0.047556	0.831454	0.603696	0.00177344	-0.480567	0.0191728	-0.0721925	0.746379	0.0198767	0.929159	-0.235952	0.282164	-0.453048	0.0289061	0.455077	0.0280779	-0.31486	0.144948	0.391441	0.0644247	0.241163	0.271251	-0.0842446	0.705692	0.243886	0.265656	-0.0984196	0.658797	-0.152164	0.492825	-0.376679	0.0764301	-0.654566	0.00046043	0.1342	0.545975	-0.117857	0.596435	-0.198764	0.367646	0.270741	0.214329	0.10616
ENSSSCG00000005065	AP5M1	blue	-0.162526	0.463349	0.0769898	0.730101	-0.14677	0.508516	0.509861	0.0118775	-0.317848	0.140898	0.0719391	0.747242	-0.00689731	0.975392	-0.486945	0.0173413	-0.611464	0.00146852	0.195354	0.376144	-0.183544	0.406403	0.516931	0.0105065	0.226708	0.302168	-0.373786	0.0789635	0.303718	0.160764	-0.0960001	0.666722	0.0237477	0.915405	-0.4189	0.0459152	-0.23191	0.290808	0.077221	0.729319	-0.0496813	0.82403	-0.23954	0.274622	-0.224638	0.306761	0.057497
ENSSSCG00000005076	KIAA0586	blue	-0.0135146	0.951803	-0.120639	0.587711	-0.0636731	0.775536	0.679611	0.000211664	-0.514739	0.0109171	0.0260591	0.907204	0.0177713	0.936648	-0.312053	0.148827	-0.367501	0.0846818	0.344563	0.108128	-0.050572	0.820923	0.51343	0.0111685	0.388418	0.0667595	0.0533452	0.811266	0.155527	0.483159	-0.272125	0.211873	-0.177546	0.422256	-0.0357055	0.87308	-0.238649	0.276482	0.206193	0.349513	-0.0927021	0.677578	-0.520487	0.00986693	0.242023	0.269478	0.182275
ENSSSCG00000005078	DAAM1	blue	-0.0642407	0.773584	-0.022064	0.921385	0.383591	0.0706184	0.435019	0.0371302	-0.760465	8.19e-06	-0.108412	0.626437	0.0813052	0.71555	0.0390179	0.861408	-0.0386004	0.862878	0.16896	0.445505	-0.0848085	0.703806	0.292357	0.178062	0.449216	0.0305219	0.0260892	0.907097	0.334456	0.119809	-0.288929	0.183517	0.0842448	0.705691	-0.383571	0.0706349	-0.279563	0.19899	0.577506	0.0032207	0.0584062	0.793708	-0.330832	0.124207	0.27588	0.205304	0.092042
ENSSSCG00000005110	SYNE2	blue	-0.187643	0.395755	0.181523	0.411709	-0.0568269	0.799177	0.63714	0.000754245	-0.599126	0.00197644	0.0265853	0.905338	0.089924	0.68677	-0.217255	0.323481	-0.376401	0.0766706	0.465819	0.0239977	-0.205	0.352389	0.474529	0.0210451	0.0280371	0.900192	-0.189142	0.391899	0.165555	0.454905	-0.258978	0.23595	-0.0712297	0.749659	-0.551359	0.00553366	-0.219018	0.319441	0.100013	0.653597	-0.0936914	0.674315	-0.504723	0.0129615	0.107474	0.629448	0.3293
ENSSSCG00000005126	PLAA	blue	0.0638442	0.774948	-0.407772	0.0528496	-0.00346967	0.98762	0.461282	0.02566	-0.186033	0.399917	-0.110929	0.618385	-0.108165	0.627229	-0.48935	0.016688	-0.475795	0.020641	0.399853	0.0582471	0.0394617	0.859846	0.105296	0.636463	0.485771	0.0176676	0.202474	0.358525	0.112784	0.612479	-0.39718	0.06016	-0.122236	0.582729	-0.29778	0.169656	-0.298596	0.168415	0.103985	0.640699	-0.181347	0.412172	0.233221	0.287986	0.270098	0.215476	0.206726
ENSSSCG00000005169		blue	0.454695	0.0282324	0.0714175	0.749019	0.148824	0.502512	-0.555811	0.00506427	0.0604396	0.78668	0.173061	0.434321	-0.108482	0.626213	0.293096	0.1769	0.580298	0.00303043	-0.637895	0.000738832	0.47115	0.0221544	-0.0570241	0.798494	-0.374752	0.0781105	0.131393	0.554503	0.0305919	0.891146	0.0575893	0.796536	0.174447	0.430574	0.588925	0.00250078	0.0748772	0.737256	-0.0405123	0.856151	0.146849	0.508284	0.0559983	0.80205	-0.181764	0.411073	-0.292252
ENSSSCG00000005249	ENTREP1	blue	0.0754369	0.735358	0.241695	0.270154	-0.191598	0.385627	0.294614	0.17453	-0.336794	0.117031	0.110994	0.618178	0.337254	0.11649	-0.0881595	0.692631	-0.127182	0.567407	0.769904	5.07e-06	0.0462213	0.836123	-0.00195458	0.993026	0.199711	0.365305	0.121257	0.585782	0.0824822	0.711597	-0.238478	0.276841	-0.180931	0.413269	-0.58316	0.00284528	-0.192246	0.383983	-0.0124678	0.955533	-0.211893	0.335953	-0.280003	0.198244	0.252756	0.247927	0.333977
ENSSSCG00000005296	PHF24	blue	-0.146348	0.509754	0.0570336	0.798461	-0.229458	0.296131	0.298841	0.168043	-0.0192162	0.931508	-0.162146	0.464415	0.417864	0.0465298	-0.216901	0.324297	-0.305706	0.157859	0.530275	0.00826814	-0.165072	0.456247	0.0542277	0.808198	0.481434	0.0189154	-0.0751652	0.73628	0.246211	0.260936	-0.0980983	0.659847	-0.147176	0.507327	-0.166509	0.452262	-0.182267	0.409751	-0.0587351	0.792571	-0.161138	0.467247	0.204803	0.352867	0.584685	0.00275053	-0.134945
ENSSSCG00000005307		blue	-0.0831224	0.70945	-0.0652156	0.770235	0.0856128	0.701118	0.253952	0.245595	-0.236208	0.28162	-0.230612	0.293619	0.300428	0.165649	0.12628	0.57019	0.0399051	0.858287	0.407297	0.0531624	-0.10298	0.643954	-0.236113	0.281822	0.244131	0.265156	0.28186	0.195118	-0.227515	0.300389	-0.0023481	0.991622	-0.231419	0.291869	-0.307717	0.154958	-0.251933	0.249541	0.43779	0.0357604	-0.0667377	0.765013	-0.226584	0.302443	0.239556	0.274589	0.289008
ENSSSCG00000005318	CREB3	blue	-0.232609	0.289301	-0.00982211	0.964962	-0.636007	0.000777912	0.366032	0.0860603	0.42677	0.0414469	0.0167158	0.940404	0.220177	0.316801	-0.393109	0.0631625	-0.544933	0.00627358	0.620283	0.00117706	-0.261516	0.231172	0.0348073	0.876249	0.447183	0.0314071	0.0885849	0.691216	-0.229125	0.296857	0.0851703	0.702596	-0.378905	0.0745212	0.0442973	0.842863	0.0792786	0.722372	-0.319512	0.138676	-0.303764	0.160697	0.159139	0.472886	0.0184786	0.934131	0.131623
ENSSSCG00000005324	FAM221B	blue	-0.284756	0.190309	-0.0769583	0.730207	-0.134375	0.545444	0.526842	0.00880293	-0.150718	0.497008	-0.135647	0.5416	-0.136911	0.537792	-0.496949	0.0147518	-0.625151	0.00103831	0.208154	0.344812	-0.265587	0.223637	0.299108	0.167639	0.108609	0.625807	-0.388021	0.0670709	0.00562712	0.979923	-0.0214148	0.923692	-0.00334126	0.988078	-0.612858	0.00141876	-0.0608134	0.78539	-0.23928	0.275164	0.0659434	0.767737	0.139496	0.530044	0.0577131	0.796107	0.0526081
ENSSSCG00000005355	EXOSC3	blue	0.182354	0.409522	0.0376523	0.866217	0.299979	0.166325	-0.446619	0.0316563	0.000748123	0.997331	0.285261	0.189479	-0.231281	0.292167	0.429053	0.0402156	0.548671	0.00583387	-0.453227	0.0288322	0.189202	0.391747	-0.235373	0.283392	-0.167987	0.448182	0.304177	0.16009	-0.0677735	0.761465	-0.119886	0.590068	0.0586412	0.792895	0.501745	0.0136255	0.0856723	0.700919	0.11225	0.614177	0.121251	0.585801	0.111065	0.617953	-0.0886468	0.691011	-0.220002
ENSSSCG00000005389	TEX10	blue	0.263041	0.22833	-0.344079	0.108668	0.0763006	0.732433	-0.191132	0.386814	0.209937	0.340572	-0.0822194	0.712479	-0.36778	0.0844211	-0.00171788	0.99387	0.189014	0.392227	-0.484608	0.0179955	0.272473	0.211259	-0.0782624	0.725801	-0.303972	0.16039	0.149688	0.499998	0.136204	0.539921	-0.141033	0.52546	-0.0474975	0.831658	0.675125	0.000244837	0.318603	0.139886	-0.0925129	0.678203	-0.0595354	0.789803	0.118909	0.59313	-0.0239714	0.914611	-0.083499
ENSSSCG00000005452	C9orf152	blue	0.116726	0.599996	0.0450131	0.840354	-0.249745	0.25386	-0.133629	0.547704	0.273949	0.208666	0.390824	0.0648962	-0.212994	0.333371	-0.0215435	0.923234	0.0927177	0.677527	-0.3189	0.13949	0.123062	0.580157	0.1455	0.512244	-0.165997	0.453679	-0.177007	0.423696	-0.195838	0.374931	-0.196627	0.372959	-0.164733	0.457188	0.532187	0.00798199	0.468218	0.0231538	-0.098353	0.659014	0.0975231	0.661729	0.0522965	0.814915	-0.221463	0.313888	-0.222297
ENSSSCG00000005723	NTNG2	blue	-0.0821084	0.712852	-0.166341	0.452726	0.184835	0.403031	0.321417	0.136162	-0.325986	0.130264	-0.101835	0.647668	-0.0732696	0.742715	0.0920064	0.679876	0.018629	0.933596	0.369623	0.082718	-0.100203	0.652978	-0.203526	0.355963	0.227563	0.300283	-0.049985	0.82297	-0.0776751	0.727784	-0.37495	0.0779367	0.0716516	0.748221	-0.273845	0.208848	-0.0389137	0.861775	0.353724	0.0982653	0.00954408	0.965954	-0.304343	0.159847	0.65103	0.000510426	0.317712
ENSSSCG00000005880		blue	0.213272	0.33272	0.0794848	0.721677	-0.0902268	0.685767	-0.304256	0.159974	0.196667	0.37286	0.0566536	0.799778	0.160013	0.470417	0.3733	0.0793953	0.514467	0.010969	-0.0746076	0.738171	0.221088	0.314736	-0.315045	0.144696	-0.233389	0.287627	0.332784	0.121824	-0.367689	0.0845062	-0.102458	0.645646	-0.024373	0.913186	0.582202	0.0029062	0.20777	0.345729	-0.395028	0.0617331	0.0349464	0.875758	0.0968147	0.66405	-0.0588245	0.792261	0.143318
ENSSSCG00000005902	FOXH1	blue	-0.0952459	0.669199	0.0387548	0.862334	0.39825	0.0593886	-0.31461	0.145292	-0.0522456	0.815092	0.2582	0.237426	-0.279598	0.198931	0.388918	0.0663695	0.36632	0.0857892	-0.488754	0.016848	-0.0566987	0.799622	0.0681094	0.760315	-0.288665	0.183942	-0.0283343	0.899139	0.122248	0.582691	0.207691	0.345919	0.328817	0.126702	0.0194271	0.930758	0.0620164	0.781241	-0.253349	0.246771	0.457864	0.0269706	-0.0330084	0.882602	-0.296325	0.171884	0.0318547
ENSSSCG00000006016	EIF3H	blue	0.541179	0.0067422	-0.0930766	0.676342	0.147363	0.50678	-0.434864	0.037208	0.0116188	0.958558	0.0583923	0.793757	-0.174486	0.430468	0.131947	0.552816	0.477718	0.0200391	-0.706637	8.24e-05	0.557335	0.0049114	0.0321051	0.885795	-0.232048	0.29051	0.0501921	0.822248	0.0441317	0.843443	0.0576794	0.796224	0.269028	0.217394	0.564995	0.00419923	0.135244	0.542816	-0.0113093	0.959661	0.22307	0.310269	0.0650483	0.770809	-0.200206	0.364087	-0.255916
ENSSSCG00000006081	RPL30	blue	0.711557	6.84e-05	-0.112366	0.613806	0.0652933	0.769968	-0.433521	0.037887	-0.00218967	0.992187	0.0712102	0.749725	-0.137822	0.535056	0.0837121	0.707474	0.521415	0.00970536	-0.586294	0.0026534	0.730234	3.24e-05	-0.0496855	0.824015	-0.3352	0.11892	0.100129	0.653217	-0.0122793	0.956204	0.0815392	0.714764	0.169413	0.444264	0.444125	0.0327766	0.0802062	0.719247	-0.0239055	0.914845	0.147021	0.507781	0.11371	0.609536	-0.111429	0.61679	-0.149354
ENSSSCG00000006185	KCNB2	blue	-0.126543	0.569379	0.157131	0.478585	-0.173315	0.433632	0.474009	0.0212128	-0.340008	0.113288	-0.107983	0.627816	0.209483	0.341649	0.0336602	0.880299	-0.0595312	0.789818	0.565215	0.0041801	-0.144197	0.516082	-0.114162	0.608102	0.56758	0.00397915	-0.0726296	0.744892	0.25538	0.242829	-0.132301	0.551738	-0.12038	0.588524	-0.172803	0.43502	-0.166773	0.451531	-0.0288969	0.897146	-0.136978	0.537591	-0.114632	0.606612	0.57569	0.00334965	0.32674
ENSSSCG00000006199	PREX2	blue	-0.0940799	0.673035	-0.299846	0.166525	-0.331429	0.123475	0.320009	0.138017	0.301761	0.163658	-0.202433	0.358627	-0.0336464	0.880348	-0.482053	0.018733	-0.566835	0.00404152	0.374299	0.0785099	-0.128401	0.563661	-0.0369224	0.868789	0.332791	0.121816	-0.140917	0.525805	-0.160465	0.46914	0.0351034	0.875204	-0.172451	0.435974	-0.177166	0.423271	0.0820523	0.71304	-0.0524568	0.814357	0.107894	0.628099	-0.167073	0.450704	0.0351417	0.875069	0.307254
ENSSSCG00000006209	VCPIP1	blue	-0.0647576	0.771808	-0.298539	0.168501	0.121334	0.585542	0.604534	0.00173818	-0.455344	0.02797	-0.32329	0.133723	-0.103983	0.640704	-0.376882	0.0762546	-0.472196	0.0218062	0.353242	0.0987675	-0.0935545	0.674766	0.313259	0.147151	0.282621	0.193848	-0.0700427	0.753708	0.239293	0.275138	-0.271225	0.213469	-0.070724	0.751383	-0.449237	0.0305129	-0.255402	0.242789	0.360414	0.091486	-0.055879	0.802464	-0.332192	0.122543	0.126473	0.569594	0.37692
ENSSSCG00000006261	TCEA1	blue	-0.0161259	0.942504	-0.196397	0.373533	-0.0630773	0.777587	-0.135939	0.540719	0.359994	0.091901	0.0359925	0.872067	-0.440129	0.0346352	-0.165567	0.454871	-0.155585	0.482995	-0.456533	0.027495	-0.0292417	0.895926	0.181523	0.411709	-0.192539	0.383239	0.0362512	0.871155	-0.0598061	0.788868	0.0049286	0.982415	-0.130494	0.557247	0.65224	0.000492813	0.0490794	0.826131	-0.0598283	0.788791	-0.128887	0.562167	-0.0561493	0.801527	-0.172065	0.437023	-0.281593
ENSSSCG00000006385	NCSTN	blue	-0.188745	0.392918	-0.0277646	0.901158	-0.236627	0.280735	0.279599	0.198929	0.0994378	0.655472	-0.0235038	0.916271	-0.0211368	0.92468	-0.473815	0.0212758	-0.608897	0.00156398	0.418077	0.0464031	-0.194407	0.378523	0.0633373	0.776692	0.0638326	0.774988	-0.25525	0.243081	0.0679933	0.760713	0.123083	0.580093	-0.125066	0.573941	-0.559563	0.00469467	-0.254514	0.244506	0.136555	0.538863	-0.0882023	0.692488	0.238041	0.277757	-0.0525803	0.813927	0.255185
ENSSSCG00000006494	SLC25A44	blue	-0.390185	0.0653875	-0.266259	0.222409	0.257539	0.238685	0.32813	0.12756	-0.13108	0.555458	-0.375907	0.0771004	0.0733124	0.74257	-0.157183	0.478435	-0.419379	0.0456332	0.273357	0.209704	-0.413881	0.0489514	0.0207483	0.92606	0.436428	0.036429	0.0309046	0.89004	0.270313	0.215092	-0.028733	0.897727	0.100572	0.651776	-0.50191	0.013588	-0.123029	0.580261	0.300425	0.165655	0.0286817	0.897909	-0.20965	0.341251	0.146229	0.510103	0.13724
ENSSSCG00000006502	ARHGEF2	blue	-0.0233358	0.916868	0.115725	0.603157	-0.069337	0.756118	0.601388	0.00187366	-0.605834	0.00168466	0.0442151	0.843151	0.259184	0.23556	-0.104202	0.639996	-0.162111	0.464513	0.555228	0.00512385	-0.0528069	0.813138	0.376915	0.0762255	0.601023	0.00188995	0.124715	0.57503	0.152244	0.492593	-0.389183	0.0661629	-0.268812	0.217783	-0.165299	0.455615	-0.226001	0.303733	0.267211	0.220676	-0.240761	0.272084	-0.154348	0.486539	0.263639	0.227222	0.157213
ENSSSCG00000006569	SLC27A3	blue	0.374838	0.0780356	-0.131653	0.553711	0.245502	0.262369	-0.390568	0.0650922	0.00551051	0.980339	-0.0630041	0.777839	-0.276501	0.204229	0.14357	0.517934	0.415466	0.0479766	-0.822507	1.91e-07	0.402695	0.0562647	-0.00429339	0.984681	-0.131032	0.555605	-0.158415	0.474935	0.121812	0.58405	0.302627	0.162373	0.300501	0.165541	0.206659	0.348392	0.261906	0.230442	0.228493	0.298241	0.302754	0.162186	0.0185444	0.933897	-0.0982327	0.659407	-0.412228
ENSSSCG00000006604	CRNN	blue	-0.151294	0.495339	-0.257065	0.239592	-0.199865	0.364925	0.633538	0.000831635	-0.139429	0.530244	-0.21843	0.320785	-0.168799	0.445949	-0.354287	0.0976808	-0.436277	0.0365035	0.331801	0.12302	-0.150303	0.49821	0.18545	0.401431	-0.083739	0.707384	0.0287313	0.897733	0.0183685	0.934523	0.0947371	0.670872	-0.223026	0.310368	-0.279037	0.199885	-0.198218	0.369	-0.188071	0.394652	-0.245769	0.261828	-0.205486	0.351215	0.365268	0.0867838	0.514117
ENSSSCG00000006703	PRKAB2	blue	0.014742	0.947431	0.302886	0.161989	0.100445	0.65219	0.243647	0.266144	-0.585855	0.00267963	0.309312	0.152683	0.282762	0.193612	0.180501	0.414404	0.13033	0.55775	0.492113	0.0159618	-0.0121528	0.956655	0.184303	0.40442	0.530535	0.0082287	0.173908	0.432028	0.145194	0.513145	-0.195887	0.374808	-0.120054	0.589541	-0.344205	0.108527	-0.434013	0.0376373	0.250791	0.251789	-0.0663398	0.766377	-0.270772	0.214275	0.410803	0.0508868	0.0369996
ENSSSCG00000006709	NOTCH2	blue	-0.0343096	0.878006	-0.156624	0.480028	-0.184003	0.405201	0.79796	1.02e-06	-0.471815	0.0219325	-0.258375	0.237093	0.0858562	0.700306	-0.457851	0.0269759	-0.494035	0.0154718	0.504749	0.012956	-0.0562741	0.801094	0.339049	0.114395	0.517437	0.0104136	-0.251196	0.250989	0.150637	0.497242	-0.385172	0.0693373	-0.0712065	0.749738	-0.379959	0.0736302	-0.0641155	0.774015	0.107869	0.628181	-0.0666381	0.765354	-0.204815	0.352838	0.402439	0.0564408	0.282035
ENSSSCG00000006793		blue	0.251081	0.251217	-0.217516	0.322882	0.244803	0.263788	-0.399712	0.0583472	0.16062	0.468704	-0.247604	0.258132	-0.169849	0.443068	0.0702627	0.752957	0.236137	0.281772	-0.568299	0.00391965	0.274197	0.208231	0.0512464	0.818572	-0.765739	6.28e-06	0.0673268	0.762994	-0.0249709	0.911064	0.0360345	0.871919	0.0766872	0.731124	0.274388	0.207898	0.19638	0.373574	-0.0374251	0.867017	0.00685586	0.97554	-0.0215941	0.923054	-0.417242	0.0469017	-0.0211728
ENSSSCG00000006899	RPL5	blue	0.486194	0.0175493	-0.0394683	0.859823	0.0431275	0.846966	-0.551363	0.00553314	0.226521	0.302581	0.0838249	0.707097	-0.179806	0.416245	0.165696	0.454514	0.488977	0.016788	-0.67574	0.00024004	0.505176	0.0128629	-0.104389	0.639394	-0.349374	0.102864	0.0210973	0.92482	0.00876983	0.968714	0.136567	0.538829	0.10523	0.636675	0.622352	0.0011163	0.201814	0.360138	-0.0557327	0.802972	0.0968977	0.663778	0.166608	0.451988	-0.181044	0.412971	-0.28328
ENSSSCG00000006954	EEF1D	blue	0.413482	0.049199	0.241777	0.269984	0.0790336	0.723198	-0.481332	0.0189454	-0.0484628	0.828285	0.211527	0.336816	0.12615	0.57059	0.558307	0.00481585	0.820169	2.27e-07	-0.373581	0.0791459	0.432073	0.0386298	-0.310083	0.151591	-0.26722	0.220661	0.12628	0.570191	-0.13891	0.531797	0.0550849	0.80522	0.161577	0.466011	0.545904	0.00615691	0.191334	0.386299	-0.0707823	0.751184	0.156901	0.479239	-0.0647731	0.771755	0.0259556	0.907571	-0.110056
ENSSSCG00000006978		blue	-0.137763	0.535234	0.182492	0.409159	0.0276051	0.901723	-0.111814	0.615566	0.0326442	0.883889	-0.1567	0.479812	0.586752	0.00262627	0.121766	0.584193	-0.00674444	0.975937	0.445292	0.0322485	-0.158671	0.47421	7.26e-05	0.999741	-0.127852	0.565346	0.30361	0.160922	-0.168662	0.446325	-0.15908	0.473053	-0.177616	0.422069	-0.201236	0.361555	-0.191472	0.385948	-0.167154	0.450478	-0.163158	0.461582	-0.124175	0.576702	-0.127756	0.565643	0.218125
ENSSSCG00000007098	DTD1	blue	0.0902819	0.685584	0.44315	0.0332229	0.104956	0.63756	-0.719302	5.06e-05	0.216532	0.325147	0.26207	0.230136	0.0411825	0.853796	0.474414	0.0210821	0.518687	0.0101865	-0.273475	0.209495	0.102845	0.644392	-0.324762	0.131827	-0.635938	0.000779357	0.00413524	0.985245	0.233279	0.287862	0.173465	0.433226	-0.174457	0.430546	0.314241	0.145798	0.0364507	0.870452	-0.00475557	0.983032	-0.0632919	0.776848	0.0155464	0.944567	-0.152344	0.492306	-0.17834
ENSSSCG00000007173	IDH3B	blue	0.113301	0.610834	-0.0770014	0.730061	-0.212025	0.335644	-0.332441	0.122241	0.530819	0.00818592	-0.0680557	0.760499	-0.183415	0.406739	0.161003	0.467626	0.261823	0.230597	-0.24138	0.270804	0.124615	0.575337	-0.352608	0.099431	-0.115752	0.603072	0.0955525	0.668191	-0.105277	0.636526	0.209074	0.342621	0.0176074	0.937231	0.738367	2.29e-05	0.0946447	0.671176	-0.228083	0.299139	-0.128253	0.564115	0.360894	0.091013	0.124908	0.574429	-0.0318549
ENSSSCG00000007345	RALGAPB	blue	0.0782079	0.725984	-0.197914	0.369754	0.134779	0.544221	0.495476	0.0151124	-0.528647	0.00851831	-0.26422	0.22615	0.172915	0.434716	-0.346256	0.106254	-0.356563	0.0953458	0.414709	0.0484401	0.0471347	0.832927	0.292542	0.177771	0.466749	0.0236677	0.0884778	0.691572	0.308889	0.153284	-0.307532	0.155223	-0.0767759	0.730824	-0.530485	0.00823635	-0.10438	0.639421	0.23692	0.280117	-0.142646	0.520669	-0.245007	0.263374	0.143567	0.517943	0.130904
ENSSSCG00000007370	R3HDML	blue	-0.124358	0.576135	0.0634952	0.776148	-0.251751	0.249899	0.381497	0.0723433	-0.0986461	0.658056	-0.109757	0.622131	-0.0294995	0.895013	-0.0285505	0.898373	-0.0887232	0.690757	0.381815	0.0720797	-0.120431	0.588361	-0.14558	0.512011	0.526149	0.00891427	-0.0602431	0.787359	-0.0986627	0.658002	0.0929148	0.676876	-0.159314	0.472391	-0.127271	0.567135	-0.182601	0.408874	-0.124887	0.574496	-0.143078	0.51939	0.248039	0.25726	0.109885	0.621721	0.577634
ENSSSCG00000007422	DNTTIP1	blue	0.202442	0.358604	0.0123075	0.956104	-0.345626	0.106949	-0.327151	0.12879	0.533433	0.00779991	0.0110024	0.960755	-0.0439593	0.844048	-0.132064	0.55246	0.0288897	0.897172	-0.350129	0.102055	0.207885	0.345457	0.134498	0.545071	-0.0334242	0.881133	0.101418	0.649024	-0.170789	0.4405	0.21794	0.321909	-0.125372	0.572994	0.517959	0.0103182	0.111492	0.61659	-0.12296	0.580474	0.00613164	0.978123	0.385886	0.0687642	-0.0128548	0.954153	-0.417602
ENSSSCG00000007424	TNNC2	blue	-0.117458	0.59769	0.163753	0.45992	-0.41559	0.0479011	0.362696	0.0892531	0.00267308	0.990462	-0.141531	0.523978	0.1351	0.543254	-0.212807	0.333807	-0.28462	0.190532	0.486612	0.0174332	-0.121611	0.584678	-0.0102638	0.963388	0.20672	0.348247	-0.195235	0.376441	0.253837	0.245819	0.036557	0.870077	-0.411411	0.0504999	-0.109128	0.624143	-0.0157841	0.943721	0.171388	0.438867	-0.407734	0.0528746	0.290241	0.181417	0.215308	0.327978	0.364755
ENSSSCG00000007470	RIPOR3	blue	-0.0453152	0.839296	-0.193107	0.381801	0.176415	0.425282	-0.432166	0.0385818	0.432936	0.0381857	-0.0533232	0.811342	-0.355318	0.0966178	0.187746	0.395488	0.241312	0.270943	-0.771077	4.76e-06	-0.01416	0.949504	-0.170472	0.441366	-0.279722	0.198721	-0.0791649	0.722755	-0.14087	0.525947	0.126871	0.568367	0.254165	0.245181	0.581661	0.00294107	0.463777	0.0247351	-0.135427	0.542264	0.223711	0.308832	0.208201	0.3447	-0.357718	0.0941757	-0.250282
ENSSSCG00000007501	BMP7	blue	-0.28034	0.197675	0.265371	0.224034	-0.319508	0.138681	0.229409	0.296238	0.0664605	0.765963	0.148992	0.502024	0.281265	0.196117	-0.0524108	0.814517	-0.266061	0.22277	0.755259	1.06e-05	-0.296261	0.171982	-0.271358	0.213233	-0.0794403	0.721827	-0.0773693	0.728817	-0.111543	0.616429	-0.107301	0.630004	-0.156729	0.479728	-0.279701	0.198756	-0.276606	0.204048	-0.142348	0.521553	-0.240739	0.27213	-0.00396356	0.985858	0.0579156	0.795406	0.546408
ENSSSCG00000007516	STX16	blue	0.345107	0.107523	0.522001	0.0096045	0.0787706	0.724085	-0.596955	0.00207955	-0.103624	0.641868	0.330494	0.124624	0.204003	0.354804	0.484037	0.0181583	0.708381	7.72e-05	-0.450958	0.0297788	0.365672	0.0864006	-0.0195134	0.930451	-0.140066	0.528342	-0.0576009	0.796496	-0.182719	0.408563	0.0624748	0.779661	0.149009	0.501974	0.215562	0.327391	0.132918	0.549864	0.0619735	0.781389	0.198831	0.367481	0.00915121	0.967354	-0.283037	0.193155	-0.347564
ENSSSCG00000007520		blue	0.158372	0.475057	-0.0517224	0.816914	-0.209659	0.34123	-0.0143701	0.948756	0.162073	0.46462	0.265701	0.223428	-0.301911	0.163435	-0.222135	0.312371	-0.0633729	0.776569	-0.462921	0.0250494	0.175859	0.426773	0.26468	0.225302	-0.0473588	0.832143	-0.304814	0.159158	-0.228444	0.298347	-0.156463	0.480488	0.305705	0.15786	0.318368	0.140201	0.382952	0.0711418	-0.255674	0.242263	0.34872	0.103568	0.131328	0.554703	-0.11441	0.607317	-0.31737
ENSSSCG00000007607	KPNA7	blue	-0.143173	0.519109	-0.248604	0.256131	0.0956729	0.667796	0.573716	0.00349465	-0.386846	0.0679989	-0.162745	0.462738	-0.0893438	0.688696	-0.22401	0.308162	-0.336954	0.116842	0.330755	0.124302	-0.142106	0.522272	0.379352	0.074142	-0.0820189	0.713152	-0.116487	0.60075	0.230383	0.294116	-0.174226	0.431169	-0.124841	0.574637	-0.223171	0.310041	-0.188917	0.392477	0.106362	0.633026	0.0488852	0.826809	-0.139378	0.530395	0.0659372	0.767758	0.420002
ENSSSCG00000008039	NTHL1	blue	0.291803	0.178936	0.387896	0.0671693	0.110065	0.621144	-0.558235	0.00482288	-0.03658	0.869996	0.332361	0.122338	0.118827	0.593389	0.673001	0.000262038	0.837821	5.69e-08	-0.224724	0.30657	0.302524	0.162525	-0.370283	0.0821143	-0.380789	0.0729338	0.190036	0.38961	-0.0703749	0.752574	0.0574625	0.796975	-0.0361716	0.871436	0.423689	0.0431551	0.153664	0.488501	-0.0496343	0.824194	0.0512946	0.818404	-0.183093	0.407584	0.0459188	0.837182	-0.103977
ENSSSCG00000008169	TBC1D8	blue	-0.0268744	0.904313	0.095968	0.666827	-0.136734	0.538325	-0.125692	0.572004	0.206067	0.349815	-0.097907	0.660473	0.121174	0.58604	-0.293693	0.175965	-0.34457	0.10812	0.249416	0.254513	-0.039755	0.858814	0.000668992	0.997613	-0.055007	0.805491	-0.116219	0.601595	0.0333115	0.881531	-0.0953879	0.668732	-0.0759434	0.733642	-0.515047	0.0108586	-0.0531063	0.812096	0.0873538	0.695312	-0.0941783	0.672711	0.166596	0.45202	-0.204122	0.354516	0.0689223
ENSSSCG00000008262	SEMA4F	blue	-0.029944	0.893439	-0.117908	0.596275	0.0507779	0.820205	0.511087	0.01163	-0.452219	0.0292499	-0.165154	0.456019	-0.072609	0.744962	-0.135612	0.541706	-0.177422	0.422586	0.384906	0.0695519	-0.0407718	0.855239	0.0198022	0.929424	0.472121	0.0218311	0.00998815	0.96437	0.27235	0.211477	0.119682	0.590706	-0.180317	0.414892	-0.507858	0.0122909	-0.229766	0.295459	0.103887	0.641015	-0.207897	0.345426	-0.269012	0.217423	0.552754	0.00538283	0.0634941
ENSSSCG00000008265	DOK1	blue	-0.351303	0.100806	0.0897922	0.687208	-0.178611	0.419416	0.617073	0.00127691	-0.281902	0.195049	0.160653	0.468611	-0.0636423	0.775642	-0.156263	0.481058	-0.397856	0.0596714	0.494795	0.0152813	-0.380076	0.0735313	0.31005	0.151637	0.622802	0.00110342	-0.00995593	0.964485	0.0865708	0.697921	-0.0541892	0.808331	-0.240271	0.2731	-0.353289	0.0987181	-0.119335	0.591796	0.173654	0.432714	-0.0646072	0.772325	-0.292593	0.177691	0.287022	0.186601	0.0738098
ENSSSCG00000008287	INO80B	blue	0.101017	0.650326	0.47415	0.0211673	-0.436145	0.0365686	-0.247277	0.258788	0.254944	0.243672	0.367584	0.0846044	0.214471	0.329923	0.398361	0.0593088	0.466775	0.0236588	0.161876	0.465172	0.105137	0.636976	-0.217252	0.32349	-0.106988	0.631013	0.0803742	0.718682	-0.259823	0.234351	0.0487522	0.827274	-0.29185	0.178862	0.523991	0.00926816	0.358146	0.093745	-0.324607	0.132025	-0.236137	0.28177	0.0344586	0.87748	-0.0174861	0.937663	0.0985192
ENSSSCG00000008358	ACTR2	blue	-0.0257012	0.908473	-0.0221221	0.921179	-0.207745	0.345791	0.659558	0.000397	-0.418354	0.0462384	-0.0788219	0.723912	0.196609	0.373003	-0.319603	0.138556	-0.393109	0.0631622	0.780081	2.93e-06	-0.0578218	0.795731	0.211583	0.336684	0.422528	0.0438122	0.115442	0.604052	0.160231	0.4698	-0.243883	0.265662	-0.335387	0.118697	-0.387217	0.0677052	-0.380769	0.0729499	0.0210887	0.924851	-0.319949	0.138097	-0.172647	0.435443	0.531528	0.00807973	0.219717
ENSSSCG00000008377	CCT4	blue	0.0278832	0.900737	0.328849	0.126661	-0.155594	0.482968	-0.109419	0.623212	-0.00509526	0.98182	0.436416	0.0364345	0.060727	0.785688	0.404218	0.0552231	0.419574	0.0455192	0.166997	0.450911	0.0355415	0.873658	-0.125477	0.572669	-0.312617	0.148042	0.290242	0.181415	-0.247055	0.259234	-0.189452	0.391104	-0.19987	0.364913	0.498313	0.0144242	0.0417337	0.851859	-0.289784	0.182147	-0.161448	0.466374	0.0601221	0.787777	0.0947966	0.670676	0.125073
ENSSSCG00000008396	CCDC85A	blue	-0.0496789	0.824039	0.212054	0.335574	0.0390971	0.861129	-0.0239233	0.914782	-0.145934	0.51097	0.0255746	0.908922	0.349582	0.102641	-0.0488101	0.827072	-0.125488	0.572637	0.393957	0.0625275	-0.0642467	0.773564	-0.0732941	0.742632	0.172776	0.435093	0.105189	0.636808	0.060796	0.78545	-0.270789	0.214245	0.11048	0.619819	-0.505997	0.0126857	-0.32052	0.137341	0.143413	0.5184	-0.102443	0.645696	0.176827	0.424177	-0.140889	0.525889	0.20855
ENSSSCG00000008412	PSME4	blue	-0.293949	0.175565	0.04687	0.833853	0.105651	0.635319	0.312721	0.147898	-0.265695	0.22344	-0.263621	0.227256	0.0582156	0.794368	-0.319139	0.139172	-0.527747	0.00865924	0.238192	0.27744	-0.309251	0.152769	0.452247	0.0292382	0.00952349	0.966027	-0.130608	0.556899	0.172886	0.434794	-0.151984	0.493345	0.0176074	0.937231	-0.63952	0.000706562	-0.269725	0.216144	0.240343	0.272951	-0.060215	0.787456	-0.163045	0.461897	0.0985836	0.658261	-0.125681
ENSSSCG00000008434	TTC7A	blue	0.0776158	0.727984	0.171755	0.437868	-0.510861	0.0116753	0.193111	0.381791	0.136214	0.53989	0.00107152	0.996177	0.262676	0.229008	-0.283236	0.192824	-0.295111	0.173759	0.581573	0.00294673	0.0403122	0.856855	-0.062589	0.779268	0.465134	0.0242431	-0.106211	0.633514	-0.115825	0.60284	0.163622	0.460287	-0.316282	0.14301	-0.243347	0.266759	-0.137287	0.536661	0.116192	0.601682	-0.219138	0.319167	-0.0914565	0.681694	0.0994491	0.655435	0.169952
ENSSSCG00000008470	THUMPD2	blue	0.251886	0.249632	-0.0914895	0.681585	-0.193505	0.380797	-0.572737	0.00356852	0.674778	0.000247579	0.0452512	0.83952	-0.373838	0.0789175	-0.108165	0.627231	0.0609227	0.785013	-0.570462	0.00374506	0.257425	0.238904	-0.132393	0.551458	-0.430259	0.0395764	-0.083105	0.709509	-0.0512792	0.818458	0.247946	0.257446	-0.0050089	0.982128	0.47847	0.0198076	0.38611	0.068585	-0.223826	0.308574	0.00533653	0.98096	0.131156	0.555227	-0.476619	0.0203815	-0.133703
ENSSSCG00000008559	TMEM214	blue	-0.0245806	0.912449	-0.402382	0.0564801	-0.329447	0.125917	0.373366	0.0793365	0.280467	0.197461	-0.286726	0.187082	-0.064362	0.773168	-0.432228	0.0385499	-0.395603	0.0613096	0.190041	0.389598	-0.0181233	0.935395	-0.069187	0.75663	0.461365	0.0256288	-0.125462	0.572715	-0.319436	0.138776	0.341061	0.11208	0.00900198	0.967887	-0.143285	0.518778	-0.022803	0.91876	-0.116995	0.59915	-0.0164918	0.941201	0.339673	0.113673	0.477354	0.0201518	0.00372691
ENSSSCG00000008646	RNF144A	blue	-0.255596	0.242413	-0.126262	0.570244	-0.358174	0.0937164	0.459173	0.0264624	0.159853	0.470868	-0.0588304	0.792241	-0.0588924	0.792026	-0.399722	0.0583401	-0.584911	0.00273672	0.448417	0.0308675	-0.292863	0.177266	0.251793	0.249815	0.0428892	0.847802	-0.11652	0.600647	-0.241578	0.270395	-0.319569	0.1386	-0.169705	0.443464	-0.0807435	0.717439	0.249461	0.254424	-0.148625	0.503092	-0.354194	0.0977776	-0.421401	0.0444574	-0.019734	0.929666	0.220507
ENSSSCG00000008712	PPP2R2C	blue	-0.360015	0.0918801	0.376813	0.0763136	0.0782272	0.725919	0.173785	0.432359	-0.309998	0.151712	-0.0368686	0.868979	0.307242	0.15564	0.141272	0.524749	-0.142478	0.521169	0.599591	0.00195494	-0.380303	0.0733403	-0.0583297	0.793973	0.161348	0.466655	0.0526201	0.813788	0.289259	0.182987	-0.0677667	0.761488	-0.155626	0.482878	-0.540287	0.00685767	-0.389838	0.0656551	0.225738	0.304316	-0.227978	0.299371	-0.126169	0.570531	0.0571072	0.798206	0.242636
ENSSSCG00000008767		blue	0.216303	0.325676	0.0576713	0.796252	0.169973	0.44273	-0.246225	0.260907	-0.106779	0.631684	0.151145	0.49577	0.00502918	0.982056	0.392933	0.0632943	0.520139	0.00992807	-0.307938	0.154641	0.234085	0.286136	0.0158492	0.943489	-0.0743761	0.738957	0.109015	0.624506	-0.0993972	0.655604	0.0800792	0.719675	0.315665	0.143849	0.343114	0.109751	0.0785637	0.724783	0.136332	0.539535	0.230712	0.2934	0.121144	0.586133	-0.236074	0.281904	-0.0210382
ENSSSCG00000008889	NPY5R	blue	-0.102685	0.644909	-0.207246	0.346986	0.0134211	0.952136	0.232364	0.28983	-0.0209428	0.925369	-0.103254	0.643065	-0.0397997	0.858657	-0.165241	0.455778	-0.255322	0.242943	0.344771	0.107896	-0.106784	0.631667	-0.108292	0.626822	-0.061791	0.782018	0.204077	0.354625	-0.132487	0.551172	-0.127411	0.566705	-0.134869	0.54395	-0.157183	0.478437	-0.12913	0.561422	-0.127098	0.567668	-0.107523	0.629292	-0.0749493	0.737012	-0.097126	0.66303	0.386538
ENSSSCG00000008892		blue	0.0480914	0.829582	-0.356223	0.0956922	0.126452	0.56966	-0.130919	0.555949	0.246818	0.25971	-0.0537165	0.809975	-0.1555	0.483237	-0.117698	0.596937	-0.0321483	0.885642	-0.399962	0.05817	0.0681674	0.760117	0.125665	0.57209	-0.466553	0.0237369	0.00281583	0.989953	-0.351932	0.100142	-0.311472	0.149638	0.165258	0.45573	0.320967	0.136753	0.300086	0.166163	-0.147155	0.507388	0.237602	0.27868	0.199566	0.365663	-0.234484	0.285284	-0.0549349
ENSSSCG00000008898		blue	0.162925	0.462233	0.036171	0.871438	0.106384	0.632956	-0.334767	0.119437	0.0960944	0.666412	0.149232	0.501324	-0.0691104	0.756892	0.189087	0.392039	0.292588	0.177698	-0.56265	0.00440756	0.1543	0.486676	-0.168949	0.445537	0.0114211	0.959262	-0.137905	0.534808	-0.264073	0.22642	0.161878	0.465166	0.471064	0.0221833	0.38811	0.0670015	0.132402	0.55143	0.13216	0.552167	0.405324	0.0544762	-0.357491	0.0944042	-0.30868	0.153581	-0.174954
ENSSSCG00000009019	RPS3A	blue	0.640589	0.000685989	-0.0210807	0.924879	-0.00357383	0.987248	-0.453207	0.0288402	0.0618905	0.781675	0.146241	0.510068	-0.126566	0.569306	0.114525	0.606952	0.509104	0.0120325	-0.568983	0.00386374	0.654463	0.000461825	-0.0217209	0.922604	-0.31876	0.139677	0.0951932	0.669372	-0.0361123	0.871645	0.0760066	0.733428	0.120491	0.588176	0.555277	0.00511881	0.106328	0.633136	-0.0741577	0.739698	0.11237	0.613795	0.0744927	0.738561	-0.136598	0.538735	-0.203067
ENSSSCG00000009035	SLC10A7	blue	-0.0640579	0.774213	-0.233928	0.286472	-0.188191	0.394343	0.297761	0.169684	0.11095	0.618319	0.0881192	0.692765	-0.384953	0.0695137	-0.378499	0.0748665	-0.442569	0.033491	0.0314905	0.887967	-0.101969	0.647231	0.189504	0.39097	0.640753	0.000682868	-0.0579211	0.795387	0.192715	0.382794	0.226196	0.303301	-0.241969	0.269589	0.0588185	0.792282	-0.0172122	0.938637	0.35237	0.0996803	-0.164633	0.457467	-0.144416	0.515437	0.0651344	0.770514	-0.122171
ENSSSCG00000009075	MFSD8	blue	-0.123316	0.579369	0.129246	0.561067	0.0122496	0.95631	0.175998	0.426399	-0.208245	0.344597	0.156919	0.479187	0.270803	0.21422	-0.154535	0.486002	-0.290947	0.180292	0.515954	0.010688	-0.164016	0.459186	0.00784148	0.972025	0.537934	0.00717001	0.145482	0.512299	0.165549	0.454922	-0.278234	0.201254	-0.0785372	0.724873	-0.317686	0.141114	-0.347931	0.104423	0.236287	0.281453	-0.0881369	0.692706	0.0659175	0.767826	0.0686977	0.758303	0.039399
ENSSSCG00000009113	METTL14	blue	-0.160927	0.46784	-0.1519	0.493586	-0.070885	0.750834	0.689615	0.000151323	-0.398963	0.058879	-0.137852	0.534967	0.0669723	0.764209	-0.395366	0.0614843	-0.523759	0.0093068	0.435905	0.036688	-0.173171	0.434021	0.455652	0.0278464	-0.0127726	0.954447	-0.152701	0.491273	0.380906	0.0728355	-0.185315	0.401782	-0.150441	0.497812	-0.214621	0.329574	-0.271467	0.213038	0.0721272	0.746602	-0.227609	0.300182	-0.17069	0.440769	0.103697	0.641631	0.324916
ENSSSCG00000009123	CAMK2D	blue	-0.214441	0.329994	-0.146219	0.510131	-0.100178	0.653059	0.834718	7.36e-08	-0.484791	0.0179436	-0.175798	0.426937	-0.0360589	0.871833	-0.29274	0.177459	-0.443042	0.0332727	0.493275	0.015664	-0.224764	0.306482	0.350654	0.101495	0.307789	0.154854	-0.10034	0.65253	0.191108	0.386875	-0.192186	0.384133	-0.138835	0.53202	-0.271651	0.212712	-0.21698	0.324114	0.183117	0.407521	-0.0609373	0.784962	-0.135814	0.541096	0.278541	0.20073	0.425923
ENSSSCG00000009133		blue	0.29737	0.170281	0.207533	0.346298	0.0175165	0.937554	-0.540806	0.00679029	0.1733	0.433672	0.413517	0.0491772	-0.111501	0.61656	0.384456	0.0699155	0.569739	0.00380267	-0.42012	0.0451996	0.308927	0.15323	-0.0720172	0.746976	-0.190004	0.389692	0.277227	0.202979	-0.227278	0.300912	0.149408	0.500813	0.0702645	0.752951	0.535882	0.00745178	0.0565191	0.800244	-0.0529832	0.812525	0.149271	0.501211	0.15299	0.490442	-0.140938	0.525742	-0.255948
ENSSSCG00000009146	RPL34	blue	0.602899	0.00180752	-0.0118319	0.957798	0.00745966	0.973387	-0.453459	0.0287367	0.0682002	0.760005	0.11471	0.606368	-0.147235	0.507153	0.124104	0.576921	0.502466	0.0134622	-0.57981	0.00306302	0.622029	0.00112559	-0.0397679	0.858769	-0.378885	0.0745382	0.0872864	0.695537	-0.0125477	0.955248	0.0856061	0.70114	0.123535	0.578688	0.530251	0.00827184	0.0695874	0.755262	-0.111808	0.615585	0.131168	0.555189	0.121253	0.585793	-0.11162	0.616182	-0.193431
ENSSSCG00000009242	LIN54	blue	-0.196489	0.373302	-0.373269	0.0794235	-0.0967957	0.664112	0.215672	0.327134	0.293492	0.176279	-0.245769	0.261829	-0.230514	0.29383	-0.49261	0.0158339	-0.626085	0.00101332	0.139824	0.529064	-0.234088	0.286129	0.0393253	0.860326	0.405212	0.054551	-0.150619	0.497295	0.106522	0.632511	0.0525997	0.813859	-0.163606	0.460329	-0.117216	0.598451	-0.189441	0.391133	0.32859	0.126985	-0.0842637	0.705628	-0.00440179	0.984294	0.289815	0.182096	-0.113983
ENSSSCG00000009303	RPL21	blue	0.507793	0.0123047	-0.0457458	0.837787	0.144784	0.514352	-0.409495	0.0517272	-0.0260489	0.90724	0.136738	0.538313	-0.215944	0.326507	0.203426	0.356205	0.528134	0.00859851	-0.626497	0.00100247	0.52724	0.00873954	-0.0332114	0.881885	-0.333942	0.120426	0.0830495	0.709695	0.0255035	0.909174	0.0435482	0.84549	0.191133	0.386811	0.532662	0.00791212	0.0378491	0.865523	0.0221697	0.92101	0.187127	0.397088	0.0825002	0.711537	-0.0458927	0.837273	-0.216751
ENSSSCG00000009354	CCNA1	blue	-0.311876	0.149073	0.252163	0.249089	-0.19157	0.385699	0.227056	0.301399	-0.0287594	0.897633	0.137463	0.536134	0.0651183	0.770569	-0.141088	0.525297	-0.354008	0.09797	0.523013	0.00943227	-0.320128	0.13786	0.157691	0.476991	-0.223377	0.309581	-0.24601	0.261341	-0.119479	0.591342	-0.136894	0.537843	-0.154125	0.487176	-0.368319	0.083921	-0.306645	0.1565	-0.0269273	0.904125	-0.291594	0.179266	-0.0961204	0.666327	0.0534496	0.810903	0.468295
ENSSSCG00000009379	NEK3	blue	0.174748	0.429761	-0.0769579	0.730209	-0.0975645	0.661593	-0.378726	0.0746732	0.423181	0.0434416	-0.0195588	0.930289	-0.245404	0.262568	-0.0843573	0.705315	0.0360711	0.87179	-0.47701	0.0202592	0.164876	0.456791	-0.0351579	0.875012	-0.174559	0.43027	-0.283877	0.19176	0.398945	0.0588916	0.15942	0.472092	-0.137358	0.53645	0.594699	0.00219138	0.232544	0.289443	0.155237	0.48399	-0.220899	0.315163	0.0377427	0.865899	-0.062649	0.779062	-0.361928
ENSSSCG00000009420	NUFIP1	blue	0.185731	0.400701	-0.0577348	0.796032	-0.00880063	0.968604	-0.234632	0.284968	0.168532	0.446683	0.232753	0.288993	-0.224187	0.307769	0.268408	0.218511	0.380319	0.0733269	-0.125848	0.571523	0.179957	0.415845	-0.217134	0.323761	0.151842	0.493753	0.282932	0.193328	-0.00436879	0.984412	-0.00450278	0.983934	-0.123112	0.580004	0.571742	0.00364485	0.201402	0.361146	0.089366	0.688622	-0.199159	0.366669	0.1705	0.441288	0.239698	0.274292	-0.184701
ENSSSCG00000009430	AKAP11	blue	-0.147673	0.505873	-0.453934	0.0285418	-0.0559545	0.802202	0.472684	0.0216452	0.026182	0.906768	-0.481883	0.018783	-0.076405	0.732079	-0.558326	0.00481399	-0.662486	0.0003634	0.0265754	0.905373	-0.18527	0.401901	0.426653	0.041511	0.387886	0.067177	-0.159292	0.472451	0.0919506	0.68006	-0.173789	0.432349	0.0820298	0.713116	-0.060093	0.787877	0.220034	0.317126	0.105487	0.635848	0.0225858	0.919532	-0.396428	0.0607058	-0.0634989	0.776136	0.0100217
ENSSSCG00000009474	SCEL	blue	-0.104376	0.639433	-0.0222436	0.920747	-0.479171	0.0195936	0.710468	7.13e-05	-0.147259	0.507083	-0.0682305	0.759901	0.13095	0.555856	-0.371564	0.0809521	-0.403884	0.0554502	0.295217	0.173595	-0.114269	0.607763	0.500707	0.0138633	0.27563	0.205737	-0.178399	0.419981	-0.195878	0.37483	-0.000384716	0.998627	-0.230056	0.294827	0.0761435	0.732965	-0.0410696	0.854192	-0.209786	0.34093	-0.232032	0.290544	-0.219433	0.318494	0.247982	0.257375	0.154518
ENSSSCG00000009535	EFNB2	blue	-0.148765	0.502684	0.376817	0.0763105	-0.124153	0.576772	0.447522	0.0312582	-0.516914	0.0105096	0.0845873	0.704545	0.383438	0.0707434	0.0931218	0.676193	-0.0315971	0.887591	0.749735	1.37e-05	-0.159004	0.473267	0.00905954	0.967681	0.428709	0.0403995	0.0624558	0.779727	0.0456728	0.838043	-0.100921	0.650638	-0.319046	0.139296	-0.57173	0.00364575	-0.289651	0.18236	0.182986	0.407862	-0.161232	0.466982	-0.0379214	0.865269	0.436448	0.0364187	0.258766
ENSSSCG00000009578		blue	0.0628735	0.778289	-0.244296	0.26482	0.746691	1.58e-05	-0.226801	0.301962	-0.372869	0.0797799	-0.196511	0.373247	-0.0180706	0.935583	0.44361	0.033012	0.49252	0.015857	-0.472939	0.0215615	0.0782527	0.725833	-0.144036	0.51656	-0.166651	0.451869	0.268935	0.217562	0.0805779	0.717996	-0.322952	0.134161	0.572868	0.00355853	0.0856764	0.700906	0.0843227	0.70543	0.098172	0.659606	0.470109	0.0225052	-0.288086	0.184876	0.0808133	0.717204	-0.112672
ENSSSCG00000009651	GNRH1	blue	-0.161378	0.466572	-0.0887961	0.690515	-0.13438	0.545431	0.0704458	0.752332	0.235591	0.282928	-0.285193	0.18959	-0.170883	0.440241	-0.466651	0.0237024	-0.564952	0.00420301	-0.0428553	0.847921	-0.16986	0.44304	0.325694	0.130636	0.159977	0.470517	-0.111427	0.616798	0.0623698	0.780023	0.162728	0.462785	-0.0816014	0.714555	-0.368263	0.0839722	0.151313	0.495283	-0.223768	0.308705	-0.159774	0.471089	0.0573524	0.797357	-0.468679	0.0229945	-0.0639544
ENSSSCG00000009683	KIF13B	blue	-0.0635465	0.775972	-0.170871	0.440275	0.183545	0.406399	0.188138	0.39448	-0.199854	0.364953	-0.422654	0.0437402	0.215426	0.327704	-0.146772	0.50851	-0.258235	0.23736	0.368863	0.0834173	-0.106534	0.632472	0.00982594	0.964949	0.352821	0.0992071	0.135737	0.541329	0.237282	0.279352	-0.204541	0.353501	-0.100432	0.652231	-0.381326	0.0724854	-0.166818	0.451409	0.348064	0.104279	-0.0982504	0.65935	-0.345775	0.106784	0.140328	0.527561	0.134099
ENSSSCG00000009702	FBXO8	blue	0.0195005	0.930497	-0.272924	0.210465	0.215079	0.32851	-0.00198313	0.992924	-0.0162861	0.941933	-0.181712	0.41121	-0.0890409	0.689701	-0.213836	0.331403	-0.238107	0.277618	-0.0678141	0.761326	-0.0140588	0.949864	-0.0163198	0.941813	0.561241	0.0045367	-0.0935487	0.674785	0.332597	0.122051	0.147036	0.507736	0.0436128	0.845263	-0.290824	0.180488	-0.0867043	0.697476	0.648486	0.000549206	0.0890927	0.689529	-0.10175	0.647944	0.0764188	0.732033	-0.131338
ENSSSCG00000009741	PUS1	blue	0.433334	0.0379826	0.149361	0.500949	0.114293	0.607688	-0.511208	0.0116058	0.0042946	0.984677	0.188349	0.393937	-0.0294559	0.895167	0.50852	0.0121532	0.783015	2.48e-06	-0.361085	0.0908245	0.454403	0.0283507	-0.363904	0.0880867	-0.267367	0.220395	0.154995	0.484682	-0.0116686	0.958381	0.0856902	0.700859	0.00737312	0.973695	0.485684	0.0176918	0.162058	0.464661	-0.0243917	0.91312	-0.036376	0.870715	0.0310845	0.889404	0.0994486	0.655436	-0.113216
ENSSSCG00000009742	ULK1	blue	0.125599	0.572292	0.439425	0.034971	0.0618541	0.7818	-0.58663	0.00263352	0.107156	0.630472	0.037574	0.866493	0.0213952	0.923761	0.429406	0.0400277	0.531229	0.00812432	-0.404848	0.0547967	0.160713	0.468441	-0.360568	0.0913336	-0.253659	0.246165	-0.146576	0.509086	-0.0238633	0.914995	0.353581	0.0984146	0.224064	0.308042	-0.0523537	0.814716	0.180291	0.41496	-0.133624	0.547721	0.133666	0.547592	0.12919	0.561238	-0.285157	0.189649	-0.189383
ENSSSCG00000009753	TMEM132C	blue	-0.00681192	0.975697	0.134711	0.544429	-0.0610929	0.784426	0.351334	0.100773	-0.389188	0.0661589	-0.0115716	0.958726	0.163205	0.461451	-0.0317835	0.886931	-0.0844652	0.704954	0.496377	0.014891	-0.037245	0.867652	-0.152112	0.492975	0.528865	0.00848449	-0.127116	0.567612	0.437997	0.03566	-0.176363	0.42542	-0.148584	0.503212	-0.199183	0.36661	-0.0758236	0.734048	0.332551	0.122107	-0.174383	0.430746	-0.165095	0.456183	0.388604	0.0666143	0.274308
ENSSSCG00000009779	MPHOSPH9	blue	-0.0941162	0.672916	-0.391007	0.0647559	0.0347845	0.876329	0.643625	0.000630315	-0.318127	0.140523	-0.287895	0.185185	-0.0410928	0.85411	-0.485484	0.0177479	-0.541524	0.00669798	0.303631	0.160892	-0.113031	0.611693	0.370443	0.0819687	0.328992	0.126483	-0.12197	0.583556	0.154547	0.485966	-0.237144	0.279643	-0.0676823	0.761777	-0.315667	0.143846	-0.319701	0.138425	0.251526	0.25034	-0.0516429	0.817191	-0.045383	0.839058	0.569751	0.00380172	0.106405
ENSSSCG00000009793	CLIP1	blue	-0.06597	0.767645	-0.383538	0.0706617	0.0295555	0.894814	0.693991	0.000130017	-0.387054	0.0678338	-0.333741	0.120668	-0.132588	0.550866	-0.481543	0.0188831	-0.549106	0.00578439	0.131514	0.554137	-0.0919009	0.680225	0.518791	0.0101679	0.320377	0.137531	-0.255856	0.241914	0.210627	0.338939	-0.180123	0.415404	0.118036	0.595872	-0.188999	0.392267	-0.212365	0.334846	0.224767	0.306473	0.0909526	0.683362	-0.448744	0.0307258	0.125348	0.57307	0.224558
ENSSSCG00000009858	FBXO21	blue	-0.147497	0.506386	-0.447342	0.0313375	0.079339	0.722169	0.161972	0.464904	0.196432	0.373445	-0.264538	0.225564	-0.0854429	0.701686	-0.314662	0.14522	-0.41305	0.0494685	0.0288834	0.897194	-0.185073	0.402412	-0.0243619	0.913225	0.60661	0.00165334	-0.128024	0.564818	0.156694	0.479827	-0.0135343	0.951733	0.0947778	0.670738	-0.0600585	0.787996	0.0562545	0.801162	0.367933	0.0842792	0.117299	0.598192	-0.109687	0.622355	0.232104	0.290389	-0.0947939
ENSSSCG00000009864	MED13L	blue	-0.116354	0.601171	-0.154464	0.486205	0.353342	0.0986635	0.497419	0.0146382	-0.657629	0.000420556	-0.346921	0.105525	0.162423	0.463639	-0.146475	0.509381	-0.240373	0.272889	0.11538	0.604246	-0.129354	0.560735	0.460786	0.0258469	0.26629	0.222352	-0.114599	0.606719	0.326348	0.129805	-0.236197	0.281645	0.158708	0.474106	-0.428648	0.040432	-0.156375	0.48074	0.394926	0.0618085	0.140407	0.527326	-0.391066	0.0647112	0.128756	0.56257	0.143946
ENSSSCG00000009868	RBM19	blue	0.251986	0.249436	-0.152973	0.49049	0.206625	0.348474	-0.0752161	0.736107	-0.17578	0.426984	-0.135523	0.541974	-0.197467	0.370865	0.368917	0.0833672	0.551008	0.00557213	-0.229059	0.297001	0.281562	0.195618	-0.345671	0.106899	-0.190696	0.387925	0.298699	0.168259	-0.0109954	0.96078	-0.145158	0.513251	0.0216728	0.922775	0.351258	0.100854	0.200231	0.364023	-0.143265	0.518836	0.0563683	0.800767	0.0674932	0.762425	0.289068	0.183295	0.0606578
ENSSSCG00000009910	RNF10	blue	-0.241455	0.270649	0.135962	0.540652	0.313146	0.147308	0.0533405	0.811282	-0.315826	0.14363	0.0397894	0.858693	0.204412	0.353813	0.0660797	0.767269	-0.139725	0.529358	0.182959	0.407934	-0.272528	0.211162	0.067213	0.763384	0.359715	0.0921781	-0.0269785	0.903944	0.192633	0.383002	-0.172802	0.435021	0.181546	0.411647	-0.426152	0.0417854	-0.286389	0.187632	0.562895	0.00438539	0.149026	0.501925	-0.281899	0.195053	-0.12646	0.569635	-0.0112722
ENSSSCG00000009917	SPPL3	blue	-0.139709	0.529408	-0.288159	0.184759	-0.0179612	0.935972	0.15537	0.483609	0.173248	0.433812	-0.309855	0.151914	-0.0809543	0.71673	-0.335325	0.118772	-0.412559	0.0497758	0.0550765	0.805249	-0.134859	0.543981	-0.0430091	0.847381	-0.00264164	0.990574	0.0689173	0.757552	-0.0379263	0.865252	-0.210606	0.338987	0.183776	0.405795	-0.260662	0.232772	0.252215	0.248987	-0.303782	0.160669	0.096917	0.663714	0.20628	0.349304	-0.429538	0.0399578	0.262532
ENSSSCG00000009944	CORO1C	blue	-0.145724	0.511585	-0.205897	0.350225	0.0874536	0.69498	0.342449	0.110501	-0.178477	0.419774	-0.245096	0.263193	0.161758	0.465504	-0.169517	0.443979	-0.295696	0.172854	0.522535	0.00951329	-0.17177	0.437825	0.0260993	0.907061	0.426783	0.0414398	0.314042	0.146072	0.25356	0.246358	-0.0743043	0.7392	-0.364673	0.0873508	-0.247034	0.259277	-0.304347	0.159841	0.24567	0.262028	-0.40889	0.052119	0.119017	0.59279	0.336504	0.117374	0.116593
ENSSSCG00000010025	LIMK2	blue	0.0378188	0.86563	-0.101493	0.648781	-0.573983	0.00347471	0.676283	0.000235873	-0.0487258	0.827366	0.0272132	0.903112	0.0189997	0.932278	-0.522274	0.00955782	-0.492527	0.0158552	0.52437	0.00920518	0.014585	0.94799	0.108589	0.625871	0.701626	9.9e-05	-0.25339	0.24669	-0.0600573	0.788001	-0.155409	0.483498	-0.289668	0.182333	-0.0390871	0.861165	0.0890105	0.689802	0.048538	0.828022	-0.285858	0.188499	0.160965	0.467734	0.244487	0.264431	0.318974
ENSSSCG00000010039	SLC5A4	blue	-0.0963794	0.665477	-0.349885	0.102316	0.159021	0.473221	0.508385	0.0121811	-0.337211	0.116541	-0.348053	0.104291	-0.0318631	0.88665	-0.126791	0.568612	-0.204224	0.354269	0.321204	0.136442	-0.0968458	0.663948	0.0906395	0.684399	0.0825434	0.711392	0.242692	0.268101	0.0883618	0.691958	-0.389781	0.0656989	0.00660737	0.976426	-0.369278	0.0830352	0.0802442	0.719119	0.0466726	0.834543	-0.0891679	0.68928	-0.0923084	0.678878	0.048164	0.829329	0.477511
ENSSSCG00000010070	SMARCB1	blue	0.146172	0.51027	0.254286	0.244947	-0.351679	0.100408	-0.0442199	0.843134	0.107073	0.630737	0.192192	0.384118	0.14465	0.514748	0.143215	0.518984	0.276647	0.203977	0.0931672	0.676043	0.17424	0.431131	-0.0927182	0.677525	-0.301647	0.163828	0.147561	0.506201	-0.321765	0.135706	-0.162485	0.463464	-0.132074	0.552429	0.419215	0.0457297	0.188798	0.392781	-0.568755	0.00388229	-0.0236663	0.915695	0.344363	0.108351	0.181761	0.411082	-0.0325038
ENSSSCG00000010160	TARBP1	blue	-0.225613	0.304592	0.395909	0.0610853	-0.00746691	0.973361	0.180992	0.413107	-0.3324	0.122291	0.198102	0.369287	0.256852	0.24	0.0572364	0.797759	-0.134738	0.544347	0.393661	0.0627485	-0.254588	0.244361	0.14143	0.524278	0.375252	0.077672	-0.181402	0.412027	0.312203	0.148618	0.110619	0.619376	-0.0779266	0.726935	-0.487177	0.0172774	-0.263187	0.22806	0.429293	0.040088	-0.100932	0.650604	-0.340303	0.112947	0.172831	0.434944	-0.02669
ENSSSCG00000010172	EGLN1	blue	-0.232047	0.290512	0.305465	0.158209	0.108064	0.627556	0.431024	0.0391752	-0.624467	0.00105693	0.0950399	0.669876	0.407475	0.053045	-0.0255559	0.908989	-0.187596	0.395875	0.398049	0.0595327	-0.231514	0.291664	0.539286	0.00698921	-0.0202007	0.928007	0.0186609	0.933483	0.00887355	0.968344	-0.210138	0.340094	-0.0817261	0.714136	-0.529135	0.00844271	-0.380889	0.0728496	0.167091	0.450653	-0.0319324	0.886405	-0.138795	0.532141	-0.0731946	0.74297	0.165923
ENSSSCG00000010182	CAPN9	blue	-0.310332	0.151239	0.0240995	0.914157	-0.273495	0.20946	0.625941	0.00101715	-0.171792	0.437766	0.156403	0.480659	-0.171453	0.438689	-0.327789	0.127987	-0.563963	0.00428992	0.538665	0.00707168	-0.344414	0.108294	0.401682	0.0569651	0.380727	0.0729857	-0.189178	0.391807	0.242206	0.2691	-0.102969	0.64399	-0.252182	0.249051	-0.140909	0.525829	-0.255338	0.24291	0.136851	0.537973	-0.263288	0.227872	-0.2585	0.236857	0.233353	0.287704	0.162481
ENSSSCG00000010190	ACTA1	blue	-0.107755	0.628546	-0.164207	0.458653	-0.129486	0.560332	0.612922	0.00141652	-0.288349	0.184452	-0.161743	0.465546	0.0607187	0.785717	-0.238449	0.276901	-0.307177	0.155732	0.385465	0.0691013	-0.127798	0.565513	0.129558	0.560111	0.613987	0.00137953	-0.1087	0.625515	0.223393	0.309544	0.0995856	0.654989	-0.135051	0.543402	-0.200751	0.362745	-0.158474	0.474768	0.202588	0.358246	-0.159262	0.472537	-0.175814	0.426893	0.670399	0.000284532	-0.0448364
ENSSSCG00000010211	CCDC6	blue	-0.304342	0.159848	0.256943	0.239826	-0.0724614	0.745464	0.685519	0.000173932	-0.614831	0.00135079	0.0745799	0.738265	0.203359	0.356369	-0.0830817	0.709587	-0.301275	0.164383	0.616921	0.00128179	-0.320132	0.137854	0.425488	0.0421514	0.368545	0.0837111	-0.0780898	0.726383	0.151431	0.494943	-0.313983	0.146153	-0.12651	0.56948	-0.531714	0.00805192	-0.210243	0.339848	0.135159	0.543075	-0.127725	0.565738	-0.28361	0.192203	0.22348	0.309348	0.259164
ENSSSCG00000010313	VCL	blue	-0.408977	0.0520629	-0.000448734	0.998399	0.104141	0.640195	0.551402	0.00552898	-0.392762	0.063423	-0.100915	0.650659	0.1711	0.439651	-0.0500815	0.822634	-0.330537	0.124571	0.562505	0.00442072	-0.440752	0.0343401	0.240042	0.273576	0.568644	0.00389131	0.0791841	0.722691	0.131533	0.554078	-0.257498	0.238764	-0.147291	0.506991	-0.393492	0.062875	-0.211311	0.337323	0.286061	0.188168	-0.117716	0.59688	-0.277979	0.20169	0.455107	0.0280658	0.0325568
ENSSSCG00000010342	SH2D4B	blue	-0.193617	0.380514	0.23762	0.278641	-0.281237	0.196163	0.249101	0.255141	-0.025868	0.907882	-0.201439	0.361057	0.26452	0.225596	-0.227428	0.30058	-0.388043	0.0670537	0.490631	0.016348	-0.218125	0.321485	0.335938	0.118043	-0.247332	0.258678	-0.141771	0.523267	0.0520588	0.815742	-0.346297	0.106209	-0.366337	0.0857723	-0.159736	0.471198	0.0213593	0.923889	-0.205257	0.351768	-0.313818	0.14638	-0.32136	0.136238	-0.0308542	0.890218	0.092994
ENSSSCG00000010359		blue	-0.346894	0.105554	0.149419	0.500781	-0.00743587	0.973471	0.387505	0.0674773	-0.27207	0.211971	-0.174534	0.430338	0.449189	0.0305334	-0.0108993	0.961123	-0.244068	0.265285	0.631038	0.000889212	-0.372585	0.0800336	0.0144243	0.948563	0.357791	0.0941023	-0.00642576	0.977074	0.234543	0.285158	-0.282402	0.194212	-0.255919	0.241791	-0.328175	0.127503	-0.102236	0.646365	0.148194	0.504349	-0.173125	0.434147	-0.165767	0.454316	0.5337	0.00776124	-0.130732
ENSSSCG00000010391		blue	-0.124374	0.576085	-0.283036	0.193157	0.490858	0.0162885	-0.0104555	0.962704	-0.183514	0.406479	-0.480771	0.0191121	0.0515639	0.817466	0.133909	0.546856	0.0147375	0.947447	0.164792	0.457024	-0.125296	0.57323	-0.212487	0.334557	-0.041691	0.852009	0.248324	0.25669	0.230457	0.293956	-0.052519	0.81414	0.208153	0.344816	-0.418143	0.0463636	-0.231831	0.290979	0.0686068	0.758614	0.133011	0.549579	-0.0995801	0.655007	0.0928179	0.677196	0.294948
ENSSSCG00000010433	SGMS1	blue	0.14607	0.51057	-0.273201	0.209978	0.0273544	0.902612	0.0834833	0.708241	0.00496637	0.98228	-0.0584198	0.793661	-0.0578856	0.79551	-0.482381	0.0186369	-0.432627	0.0383443	-0.0257369	0.908347	0.115652	0.603387	0.135139	0.543136	0.443062	0.0332634	-0.0836036	0.707838	0.188754	0.392895	-0.122207	0.582819	0.0752362	0.736039	-0.2319	0.29083	-0.159247	0.47258	0.406329	0.0538035	0.167541	0.44941	0.094939	0.670208	-0.320233	0.137721	0.0335976
ENSSSCG00000010442		blue	-0.222473	0.31161	-0.0457284	0.837849	-0.227036	0.301444	0.298095	0.169176	0.106772	0.631706	0.0353824	0.87422	0.108371	0.626569	-0.234612	0.285012	-0.334394	0.119884	0.299735	0.166692	-0.224364	0.307373	0.044402	0.842495	0.701333	0.00010008	-0.099439	0.655468	-0.136665	0.538532	0.218515	0.320591	-0.171939	0.437365	-0.179605	0.416778	-0.202496	0.358473	-0.170236	0.442009	0.0368909	0.8689	0.327808	0.127964	0.0818648	0.71367	0.0146446
ENSSSCG00000010459	HTR7	blue	0.21274	0.333965	-0.440676	0.0343761	0.285434	0.189194	0.108417	0.626421	-0.192381	0.383639	-0.143702	0.517545	-0.244428	0.26455	0.0837508	0.707345	0.252899	0.247649	-0.276019	0.205063	0.233269	0.287884	0.109285	0.623639	-0.12409	0.576965	0.12902	0.561761	-0.0653502	0.769773	-0.255087	0.243397	0.0828055	0.710513	0.326878	0.129134	0.157021	0.478896	0.189285	0.391532	0.0585014	0.793379	0.152274	0.492508	0.323671	0.13323	0.0399438
ENSSSCG00000010564	POLL	blue	0.125474	0.57268	0.088546	0.691346	-0.00224993	0.991972	-0.389621	0.0658229	0.243444	0.266559	-0.0162827	0.941945	0.0351896	0.8749	0.249483	0.254381	0.359723	0.0921696	-0.516676	0.0105535	0.149618	0.500203	0.0815685	0.714665	-0.608115	0.00159407	-0.0325528	0.884212	-0.214416	0.330052	0.1414	0.52437	0.217338	0.323291	0.471998	0.0218718	0.331526	0.123356	-0.244877	0.263636	0.12393	0.577463	-0.0976685	0.661253	-0.399504	0.0584941	-0.0250907
ENSSSCG00000010568	NPM3	blue	-0.0953126	0.66898	0.202231	0.359118	0.18211	0.410162	-0.123849	0.577713	-0.152205	0.492706	0.222725	0.311044	0.000267758	0.999045	0.60673	0.00164856	0.579636	0.00307467	-0.06243	0.779816	-0.0685754	0.758721	-0.351184	0.100932	-0.301696	0.163755	0.152546	0.491722	-0.074757	0.737664	0.0595819	0.789643	0.0301031	0.892876	0.383043	0.0710672	-0.131328	0.554704	-0.122198	0.582848	0.0678597	0.76117	-0.00866766	0.969079	0.371197	0.0812835	0.0509329
ENSSSCG00000010606	SLK	blue	-0.164944	0.456603	-0.0152563	0.9456	-0.0985283	0.658441	0.703602	9.21e-05	-0.48753	0.0171805	-0.089247	0.689017	0.199294	0.366335	-0.30441	0.159749	-0.443287	0.0331597	0.552421	0.00541854	-0.193775	0.380114	0.330318	0.12484	0.611218	0.00147746	-0.135511	0.542012	0.0283783	0.898983	-0.162067	0.464636	0.038828	0.862076	-0.450292	0.0300611	-0.337092	0.11668	0.115745	0.603094	0.0623663	0.780035	-0.309388	0.152575	0.2447	0.263998	0.276176
ENSSSCG00000010669		blue	-0.106041	0.63406	-0.210729	0.338698	0.140616	0.526701	0.392665	0.0634963	-0.303615	0.160916	-0.20313	0.356926	-0.00241861	0.99137	-0.320739	0.137053	-0.435499	0.0368897	0.253689	0.246107	-0.149359	0.500954	0.194071	0.379368	0.517627	0.0103787	-0.103405	0.642577	0.295775	0.172731	-0.168914	0.445631	-0.0129471	0.953825	-0.352159	0.0999022	-0.273212	0.209958	0.564301	0.00426002	-0.088325	0.69208	-0.303703	0.160786	0.301572	0.163939	-0.0501472
ENSSSCG00000010747	C10orf90	blue	-0.205396	0.351432	0.0900697	0.686287	-0.509163	0.0120202	0.378185	0.0751347	0.193699	0.380307	0.235119	0.283932	0.134254	0.545813	-0.203614	0.355749	-0.307798	0.154842	0.579624	0.00307552	-0.218749	0.320056	-0.170558	0.44113	0.36388	0.0881098	-0.155343	0.483687	-0.177704	0.421834	-0.166317	0.452794	-0.232752	0.288995	0.120852	0.587048	0.190564	0.388261	-0.214344	0.330219	-0.20283	0.357657	0.0936963	0.674299	0.467374	0.0234481	0.0696107
ENSSSCG00000010854	TMEM63A	blue	-0.0792156	0.722585	-0.0518534	0.816458	-0.349727	0.102486	0.625802	0.00102084	-0.185474	0.40137	-0.235069	0.284037	0.00494682	0.98235	-0.419756	0.0454126	-0.467728	0.0233243	0.298235	0.168963	-0.0961413	0.666258	0.292775	0.177404	0.698609	0.000110404	-0.229473	0.296098	-0.0398174	0.858595	0.0523385	0.814768	-0.0492021	0.825703	-0.360088	0.0918077	0.0849635	0.703287	0.0129905	0.95367	-0.0530276	0.81237	-0.177628	0.422035	0.135642	0.541616	0.0582248
ENSSSCG00000010931	ADIPOR1	blue	-0.189534	0.390893	0.163784	0.459832	-0.313013	0.147493	0.0400606	0.857739	0.268957	0.217522	0.0827395	0.710734	0.368528	0.0837275	-0.0622711	0.780363	-0.20007	0.36442	0.635162	0.000795945	-0.21492	0.32888	-0.386109	0.0685856	0.443971	0.0328468	0.000254548	0.999092	-0.0423729	0.849614	-0.0263574	0.906146	-0.259572	0.234825	-0.0912778	0.682286	-0.0926828	0.677642	0.0622178	0.780547	-0.260578	0.23293	0.338828	0.114652	0.162849	0.462445	0.138213
ENSSSCG00000010955	GOLM1	blue	-0.0166108	0.940778	-0.423543	0.0432373	0.0975223	0.661732	0.162866	0.462398	0.075113	0.736456	-0.271416	0.21313	-0.0453139	0.8393	-0.490584	0.0163606	-0.524068	0.00925537	0.147634	0.505988	-0.036503	0.870267	0.0666469	0.765324	0.261977	0.230309	0.0484094	0.828471	0.0560146	0.801994	-0.24179	0.269956	0.105451	0.635962	-0.431365	0.0389975	-0.11537	0.604279	0.0862583	0.698964	0.125909	0.571334	0.155952	0.481947	-0.106988	0.631013	0.0829937
ENSSSCG00000010967	CCL27	blue	-0.19414	0.379195	-0.30485	0.159105	-0.355738	0.0961874	0.359715	0.0921775	0.35441	0.0975544	-0.242914	0.267646	-0.191838	0.385018	-0.40179	0.0568904	-0.511023	0.0116427	0.278305	0.201132	-0.195358	0.376132	0.127152	0.567502	0.102529	0.645415	0.0714995	0.748739	-0.175377	0.428067	0.388961	0.0663359	-0.244328	0.264754	-0.198081	0.369338	-0.246403	0.260548	-0.232662	0.289187	-0.240483	0.27266	0.270294	0.215126	0.115958	0.602419	0.132223
ENSSSCG00000011026	ARHGAP12	blue	0.0547606	0.806346	-0.153328	0.489469	0.482908	0.0184836	0.0316765	0.88731	-0.432127	0.0386023	-0.0823017	0.712203	-0.210155	0.340055	0.117981	0.596044	0.16647	0.452369	-0.373335	0.0793648	0.0833566	0.708666	0.302023	0.163269	-0.534388	0.00766256	0.172249	0.436522	0.00373644	0.986668	-0.281877	0.19509	0.190629	0.388094	-0.0472077	0.832672	-0.0551602	0.804959	0.0130115	0.953595	0.172497	0.43585	-0.0896168	0.687789	-0.195147	0.376662	0.00903385
ENSSSCG00000011043	C1QL3	blue	-0.192567	0.383167	0.100499	0.652014	-0.0809576	0.716719	0.507824	0.0122982	-0.380377	0.0732788	-0.242984	0.267502	-0.0804827	0.718316	-0.0463379	0.835715	-0.152941	0.490582	0.293781	0.175828	-0.192242	0.383992	0.0933347	0.675491	0.421467	0.0444195	-0.0602528	0.787325	0.119312	0.591865	-0.0187669	0.933106	-0.115625	0.603472	-0.367461	0.0847186	-0.120911	0.586861	0.0641382	0.773937	-0.156058	0.481643	-0.0668394	0.764665	0.553077	0.00534849	-0.0217417
ENSSSCG00000011045	MINDY3	blue	-0.359849	0.0920444	-0.0272469	0.902992	-0.240808	0.271987	0.597942	0.00203212	-0.105326	0.636368	-0.0644277	0.772942	0.123431	0.579013	-0.213665	0.331802	-0.445758	0.0320398	0.714371	6.14e-05	-0.386553	0.0682321	-0.0184181	0.934346	0.608853	0.00156563	-0.0498041	0.823602	0.106801	0.631614	-0.0740287	0.740136	-0.295361	0.173371	-0.269947	0.215747	-0.231884	0.290864	0.0947714	0.670759	-0.272636	0.210972	0.0404043	0.856531	0.51972	0.0100023	0.239246
ENSSSCG00000011080	SPAG6	blue	-0.267308	0.2205	0.0837608	0.707312	-0.311081	0.150186	0.327078	0.128882	0.0912907	0.682243	-0.0666142	0.765436	0.265036	0.224647	-0.112103	0.614643	-0.31319	0.147248	0.73995	2.14e-05	-0.283293	0.192729	-0.236804	0.28036	-0.0177929	0.936571	0.0972513	0.662619	-0.212376	0.334819	-0.062382	0.779981	-0.259556	0.234856	-0.264052	0.22646	-0.253686	0.246114	-0.250804	0.251763	-0.241366	0.270832	-0.0226215	0.919405	0.0389716	0.861571	0.50905
ENSSSCG00000011199	TBC1D5	blue	0.140362	0.527459	-0.271406	0.213148	0.387514	0.06747	-0.0551373	0.805038	-0.214287	0.330351	-0.363202	0.0887631	-0.23019	0.294535	-0.0385221	0.863153	0.0628703	0.7783	-0.588241	0.00253973	0.145359	0.51266	0.1725	0.435841	-0.168048	0.448014	-0.147768	0.505594	0.451105	0.0297167	-0.134492	0.54509	0.192392	0.383611	0.250606	0.252154	0.147658	0.505918	0.300949	0.164869	0.0893722	0.688601	-0.199471	0.365898	-0.161538	0.466123	-0.0444567
ENSSSCG00000011206		blue	0.137324	0.536551	-0.265997	0.222888	0.0832048	0.709174	-0.437105	0.0360957	0.469791	0.0226135	-0.150455	0.497769	-0.166431	0.452479	0.165303	0.455604	0.245307	0.262764	-0.431188	0.0390897	0.136759	0.538252	-0.210136	0.340101	-0.11615	0.601815	0.221676	0.313407	0.196174	0.374089	0.448859	0.0306758	-0.111725	0.615848	0.345713	0.106853	0.408227	0.0525513	-0.115407	0.60416	0.20032	0.363805	-0.150224	0.498439	-0.217018	0.324028	-0.194498
ENSSSCG00000011272		blue	0.643976	0.000624127	-0.0974914	0.661833	0.0586062	0.793016	-0.391728	0.0642062	-0.00533862	0.980952	0.0989491	0.657067	-0.185779	0.400578	0.0893591	0.688645	0.491905	0.0160156	-0.58926	0.0024819	0.664127	0.000345659	0.00140697	0.99498	-0.340206	0.113059	0.0967755	0.664178	0.00787728	0.971897	0.0887887	0.690539	0.129864	0.559175	0.484121	0.0181342	0.0550558	0.805321	-0.0321268	0.885718	0.123734	0.578071	0.121406	0.585318	-0.0935735	0.674704	-0.15277
ENSSSCG00000011278	TRAK1	blue	-0.0243632	0.913221	0.0165178	0.941109	-0.0757223	0.734391	0.291229	0.179846	-0.212541	0.334431	-0.225238	0.305427	0.00755506	0.973046	-0.210642	0.338903	-0.251715	0.249969	0.24669	0.25997	-0.0373496	0.867283	-0.0109213	0.961044	0.487815	0.0171027	-0.207598	0.346142	0.306456	0.156772	0.322029	0.135362	-0.0802486	0.719104	-0.56667	0.00405551	-0.157921	0.476338	0.242363	0.268777	-0.0932427	0.675794	-0.176307	0.425571	0.260169	0.233699	0.031694
ENSSSCG00000011346	PLXNB1	blue	-0.203125	0.356939	0.286367	0.187667	-0.277746	0.202089	0.375502	0.0774531	-0.187047	0.397293	0.103594	0.641965	0.126803	0.568575	-0.157019	0.478903	-0.239886	0.273901	0.297251	0.170464	-0.182893	0.408108	0.184501	0.403903	0.427104	0.041265	-0.241472	0.270613	-0.0661288	0.767101	0.0785814	0.724724	-0.00372082	0.986724	-0.562031	0.00446394	0.0547541	0.806369	-0.148566	0.503265	0.00199973	0.992865	0.23821	0.277402	0.116399	0.601028	-0.0862195
ENSSSCG00000011412	CACNA2D2	blue	-0.411779	0.0502673	0.144974	0.513793	-0.51161	0.0115256	0.385445	0.0691173	0.279209	0.199592	-0.0287113	0.897804	0.0669298	0.764355	-0.378304	0.0750329	-0.626592	0.000999976	0.653629	0.000473251	-0.427238	0.0411922	0.0105838	0.962247	0.207588	0.346166	-0.253379	0.246711	0.00048294	0.998277	-0.154938	0.484846	-0.344357	0.108357	-0.252778	0.247884	0.00997198	0.964428	-0.181184	0.412601	-0.233167	0.288103	0.231308	0.292109	0.264903	0.224892	0.0830387
ENSSSCG00000011471	FLNB	blue	-0.0693009	0.756241	0.123192	0.579753	-0.0648193	0.771596	0.738624	2.26e-05	-0.72382	4.23e-05	0.00891037	0.968213	0.284047	0.19148	-0.135242	0.542823	-0.226443	0.302753	0.698706	0.000110022	-0.0926329	0.677807	0.301229	0.16445	0.395531	0.0613624	0.0439648	0.844028	0.0672437	0.763279	-0.374015	0.0787608	-0.176739	0.424413	-0.464045	0.0246372	-0.264631	0.225393	0.150998	0.496195	-0.128423	0.563591	-0.341384	0.111711	0.365802	0.0862775	0.354757
ENSSSCG00000011623		blue	0.33833	0.115231	0.153383	0.489311	0.24888	0.25558	-0.66635	0.000322816	0.0827282	0.710772	0.205601	0.350938	0.0418202	0.851555	0.423897	0.0430376	0.647752	0.000560842	-0.661184	0.000378028	0.356563	0.095345	-0.228772	0.29763	-0.0381182	0.864576	0.0409144	0.854738	-0.22757	0.300267	0.211613	0.336612	0.495618	0.0150774	0.223548	0.309197	0.220468	0.316141	-0.0285894	0.898236	0.435509	0.0368848	-0.0321059	0.885792	-0.412181	0.0500136	-0.279558
ENSSSCG00000011726	VEPH1	blue	-0.234029	0.286256	-0.151722	0.494099	0.157603	0.477242	0.234791	0.284629	-0.125854	0.571504	0.0940796	0.673036	-0.0616494	0.782506	-0.0134516	0.952027	-0.193948	0.379679	0.318564	0.139938	-0.270404	0.214931	-0.123061	0.580161	0.560849	0.00457325	0.186002	0.399998	0.20901	0.342773	0.059475	0.790012	-0.106561	0.632385	-0.33999	0.113307	-0.164878	0.456785	0.208025	0.345122	-0.134234	0.545872	-0.30587	0.157621	0.328707	0.126838	0.00519288
ENSSSCG00000011822	OPA1	blue	-0.0868107	0.697122	-0.304673	0.159364	-0.168615	0.446453	0.553983	0.0052529	-0.0959883	0.66676	-0.106115	0.633823	-0.122754	0.581116	-0.575846	0.00333842	-0.631503	0.000878243	0.389001	0.066305	-0.109283	0.623648	0.107719	0.628661	0.521347	0.00971711	-0.159469	0.471954	0.205684	0.350738	-0.0725168	0.745275	-0.209537	0.341521	-0.228071	0.299167	-0.303327	0.161339	0.15414	0.487133	-0.1896	0.390725	0.198584	0.368092	0.395939	0.0610634	0.0631978
ENSSSCG00000011889	GSK3B	blue	-0.31544	0.144155	-0.0986324	0.658101	0.398731	0.0590443	0.464441	0.0244933	-0.58511	0.00272457	-0.238307	0.2772	0.125472	0.572687	-0.0495273	0.824568	-0.276459	0.204303	0.315712	0.143785	-0.34146	0.111624	0.258473	0.236907	0.308956	0.153188	0.0347823	0.876337	0.31668	0.142472	-0.459947	0.0261659	0.0159435	0.943153	-0.43555	0.0368647	-0.223701	0.308854	0.446576	0.0316755	0.0649109	0.771282	-0.342681	0.110239	0.308441	0.153922	0.0739047
ENSSSCG00000011952	RPL24	blue	0.407057	0.053321	0.0175024	0.937604	-0.0431342	0.846942	-0.417181	0.0469384	0.185688	0.400814	0.149536	0.50044	-0.127076	0.567734	0.205359	0.351523	0.466345	0.0238106	-0.41475	0.0484152	0.425999	0.0418694	-0.10191	0.647426	-0.489787	0.0165713	0.139265	0.530734	-0.0425629	0.848947	0.090668	0.684305	-0.00939304	0.966492	0.608667	0.00157277	0.105514	0.635759	-0.17822	0.420457	-0.00598218	0.978656	0.157944	0.476273	-0.0698264	0.754446	-0.1147
ENSSSCG00000011967		blue	-0.0430449	0.847255	0.135791	0.541167	0.09535	0.668857	-0.255086	0.243397	0.0832109	0.709154	0.307034	0.155939	-0.00247584	0.991166	0.278652	0.20054	0.320879	0.136869	-0.22522	0.305465	-0.00165966	0.994078	-0.242902	0.267671	-0.17104	0.439814	-0.227726	0.299925	-0.161604	0.465935	0.265242	0.22427	0.196658	0.372881	-0.100329	0.652567	0.0785227	0.724922	0.113712	0.60953	0.381075	0.0726946	0.336219	0.11771	0.295232	0.173571	-0.241119
ENSSSCG00000012052		blue	0.0757044	0.734452	-0.296811	0.171138	0.0660488	0.767375	-0.0332716	0.881672	0.146288	0.509931	-0.192601	0.383083	-0.214236	0.33047	-0.0735026	0.741923	0.00324975	0.988404	-0.335045	0.119105	0.0667776	0.764876	-0.149315	0.501082	-0.113029	0.6117	-0.171421	0.438776	-0.223972	0.308247	-0.258169	0.237485	-0.156717	0.479762	0.402928	0.0561043	0.325558	0.130809	0.0820879	0.712921	0.0973537	0.662284	-0.188612	0.39326	-0.228992	0.297148	0.0525056
ENSSSCG00000012059	HLCS	blue	0.0067162	0.976038	0.227665	0.300059	-0.296612	0.171444	0.159124	0.472927	-0.0414334	0.852914	0.171595	0.438302	0.133923	0.546815	-0.203202	0.356751	-0.266183	0.222548	0.442293	0.0336187	-0.0371086	0.868133	-0.0110542	0.96057	0.343032	0.109842	-0.185945	0.400147	0.00625397	0.977687	-0.272806	0.210672	-0.0637028	0.775434	-0.196736	0.372686	-0.0935754	0.674698	0.045659	0.838091	-0.0542405	0.808153	-0.373974	0.0787975	0.0371706	0.867914	0.0706527
ENSSSCG00000012136	PIR	blue	0.020607	0.926563	0.382026	0.0719049	0.0952474	0.669194	-0.21268	0.334105	-0.188791	0.392801	0.159058	0.473115	0.317297	0.141639	0.152023	0.493231	0.0763385	0.732304	0.402503	0.0563967	-0.00404168	0.985579	-0.158929	0.473479	0.192229	0.384025	0.226442	0.302756	0.196093	0.374291	0.0644173	0.772977	-0.109199	0.623916	-0.481335	0.0189444	-0.416814	0.0471592	0.18905	0.392137	-0.101911	0.64742	-0.0536318	0.810269	-0.118658	0.593919	0.0322326
ENSSSCG00000012146	CTPS2	blue	0.412556	0.0497775	-0.0551294	0.805066	0.254692	0.24416	-0.535522	0.00750207	0.0583799	0.793799	-0.00824865	0.970573	-0.226658	0.302279	0.274909	0.206989	0.524644	0.00915988	-0.616104	0.00130841	0.428324	0.0406057	-0.0661308	0.767094	-0.172091	0.436953	0.133743	0.54736	0.245363	0.262651	0.43031	0.0395499	0.0279392	0.900539	0.329024	0.126443	-0.0650728	0.770725	0.186499	0.398711	0.0273115	0.902763	0.0464575	0.835296	-0.0248307	0.911562	-0.3792
ENSSSCG00000012233	SYTL5	blue	0.10188	0.647522	-0.281733	0.195332	0.260984	0.232167	-0.161577	0.466013	0.0512958	0.8184	-0.244277	0.264859	-0.263527	0.227429	0.0126228	0.95498	0.140267	0.527743	-0.500874	0.0138248	0.124647	0.57524	-0.0431783	0.846787	0.000738693	0.997364	0.13281	0.550191	-0.245826	0.261712	-0.215399	0.327768	0.145215	0.513084	0.0889402	0.690036	0.524513	0.00918142	0.0140804	0.949788	0.156664	0.479915	0.284496	0.190738	-0.0886915	0.690862	-0.277991
ENSSSCG00000012250	MED14	blue	-0.332277	0.12244	0.00810597	0.971082	-0.2454	0.262576	0.685474	0.000174196	-0.233073	0.288305	-0.0643726	0.773131	0.0220833	0.921316	-0.372471	0.0801359	-0.560189	0.00463524	0.533532	0.00778555	-0.347199	0.105221	0.298116	0.169144	0.549979	0.00568613	-0.269787	0.216032	0.0679617	0.760821	-0.206596	0.348543	-0.289706	0.182272	-0.278145	0.201406	-0.129191	0.561236	0.0946558	0.671139	-0.17885	0.418782	0.062183	0.780667	0.465142	0.0242404	-0.0339754
ENSSSCG00000012305	USP27X	blue	0.146791	0.508453	-0.168195	0.44761	0.0688051	0.757936	-0.263387	0.227689	0.229387	0.296285	-0.312357	0.148404	-0.310852	0.150508	-0.112616	0.613012	-0.0229569	0.918214	-0.458118	0.0268714	0.143389	0.518469	0.274796	0.207186	-0.338592	0.114926	0.158584	0.474457	-0.0846976	0.704176	0.026478	0.905718	-0.106186	0.633594	0.261082	0.231983	0.21247	0.334598	0.037152	0.86798	-0.00316389	0.988711	-0.157942	0.47628	0.0536691	0.810139	-0.536014
ENSSSCG00000012405	RPS4X	blue	0.233928	0.286472	0.220492	0.316086	0.139899	0.528841	-0.548835	0.00581517	0.0897179	0.687454	0.234105	0.286094	-0.0599744	0.788287	0.411419	0.0504952	0.574812	0.00341351	-0.569322	0.00383624	0.255984	0.241666	-0.0893074	0.688817	-0.477684	0.0200495	0.038528	0.863133	-0.0158214	0.943588	0.0871753	0.695907	0.17399	0.431807	0.601327	0.00187635	0.0785096	0.724966	-0.0680014	0.760685	0.17861	0.41942	0.045845	0.83744	-0.189218	0.391704	-0.263411
ENSSSCG00000012427		blue	0.491763	0.0160524	-0.0299701	0.893347	0.086435	0.698374	-0.532447	0.00794372	0.153439	0.48915	0.172907	0.434739	-0.0978822	0.660554	0.274758	0.207252	0.58209	0.00291333	-0.527934	0.00862988	0.505401	0.0128142	-0.193412	0.38103	-0.406251	0.0538557	0.0731986	0.742957	-0.0225144	0.919785	0.0824476	0.711714	0.177465	0.422473	0.584549	0.00275885	0.136494	0.539049	-0.0158666	0.943427	0.12624	0.570315	0.0615322	0.78291	-0.0360721	0.871787	-0.150479
ENSSSCG00000012480	TNMD	blue	0.0341941	0.878414	-0.295499	0.173158	0.43681	0.0362402	-0.117645	0.597104	-0.114471	0.607125	-0.134877	0.543927	-0.0990626	0.656696	0.201822	0.360118	0.240975	0.271641	-0.283667	0.192108	0.0431194	0.846994	-0.207986	0.345215	0.0558341	0.80262	0.448964	0.0306304	-0.100056	0.653456	-0.113541	0.610072	0.101364	0.649198	0.165848	0.454093	-0.191604	0.385612	0.342934	0.109953	0.469512	0.0227085	0.292375	0.178034	0.0566758	0.799701	0.189107
ENSSSCG00000012494	TIMM8A	blue	-0.114705	0.606383	-0.212339	0.334907	0.362844	0.0891094	-0.540661	0.00680903	0.414278	0.0487054	0.034893	0.875947	-0.324563	0.132082	0.422952	0.0435712	0.398588	0.0591464	-0.576198	0.00331314	-0.0944716	0.671745	-0.561127	0.00454735	-0.291288	0.179752	0.0325314	0.884287	0.0202801	0.927725	0.247403	0.258536	0.243853	0.265724	0.593596	0.00224789	0.0868786	0.696895	0.105872	0.634605	0.185802	0.400517	0.16369	0.460095	0.00667178	0.976197	-0.209599
ENSSSCG00000012508	ARMCX6	blue	-0.161662	0.465772	-0.566849	0.00404037	0.0827763	0.710611	0.322047	0.135338	0.133667	0.54759	-0.656165	0.000439224	-0.23488	0.28444	-0.398257	0.0593837	-0.502759	0.0133963	-0.0949408	0.670202	-0.174871	0.429428	0.26164	0.23094	0.161934	0.46501	0.057437	0.797064	-0.00803428	0.971337	0.0150294	0.946408	0.0890443	0.68969	-0.0991467	0.656422	-0.0336902	0.880193	-0.0463242	0.835763	0.0788634	0.723772	-0.187665	0.395698	-0.0471571	0.832849	-0.133101
ENSSSCG00000012623	SLC25A5	blue	0.174112	0.431478	-0.00322733	0.988484	0.386431	0.0683292	-0.349496	0.102733	-0.146185	0.510232	0.0900286	0.686424	0.0522044	0.815235	0.459915	0.0261778	0.564738	0.00422166	-0.108735	0.625404	0.200248	0.363982	-0.636133	0.000775248	-0.459149	0.0264718	0.156324	0.480884	0.0402832	0.856957	-0.066111	0.767162	0.30781	0.154824	0.0511046	0.819066	-0.189535	0.390892	-0.0447432	0.8413	0.304347	0.159841	0.117077	0.598891	0.13835	0.533472	0.318979
ENSSSCG00000012651	XPNPEP2	blue	0.175374	0.428076	0.0976906	0.661181	0.45541	0.0279437	-0.45003	0.0301728	-0.19284	0.382476	0.0987768	0.65763	0.0639953	0.774428	0.52306	0.00942432	0.601251	0.00187976	-0.387383	0.067574	0.180298	0.414942	-0.0933562	0.67542	-0.402734	0.0562378	0.273645	0.209197	-0.0310432	0.88955	-0.219742	0.317791	0.244469	0.264468	0.272577	0.211075	0.249202	0.25494	-0.0192552	0.931369	0.229744	0.295507	-0.391957	0.0640323	-0.411306	0.0505667	-0.0838308
ENSSSCG00000012654		blue	0.301278	0.164379	-0.102494	0.645528	0.157668	0.477058	-0.406968	0.0533793	0.134584	0.544813	-0.106863	0.631414	-0.244059	0.265303	0.204689	0.353142	0.42687	0.0413928	-0.691157	0.000143494	0.330003	0.125229	-0.168853	0.445799	-0.500817	0.0138378	-0.079207	0.722613	0.0182133	0.935075	0.0481391	0.829416	0.27733	0.202802	0.55757	0.00488814	0.253606	0.246269	-0.0867172	0.697433	0.224495	0.307081	0.0538718	0.809435	-0.190786	0.387695	-0.110109
ENSSSCG00000012657	AIFM1	blue	-0.0760717	0.733208	-0.0405067	0.856171	-0.124816	0.574715	-0.372121	0.0804499	0.576819	0.00326896	-0.0593903	0.790305	-0.157639	0.477139	0.100123	0.653237	0.113908	0.608909	-0.308933	0.153221	-0.0396974	0.859017	-0.396385	0.0607372	-0.558542	0.00479293	-0.18907	0.392085	-0.101128	0.649964	0.299744	0.166678	0.0906858	0.684246	0.463444	0.0248571	0.117382	0.597929	-0.444984	0.0323875	0.0197038	0.929774	0.416171	0.047548	-0.222264	0.312081	0.0409415
ENSSSCG00000012784	SSR4	blue	-0.0626927	0.778911	0.00382512	0.986352	0.117584	0.597295	-0.564052	0.00428201	0.483763	0.0182366	0.0691948	0.756604	-0.137645	0.535587	0.433949	0.0376697	0.427501	0.0410497	-0.498986	0.0142646	-0.0433066	0.846337	-0.270701	0.2144	-0.464445	0.0244921	0.114834	0.605973	-0.121956	0.583601	0.345522	0.107064	0.150765	0.496872	0.699312	0.000107653	0.0415199	0.85261	-0.134857	0.543987	0.0843833	0.705228	0.0988137	0.657509	-0.115571	0.603644	-0.230134
ENSSSCG00000012842	RPLP2	blue	0.637841	0.000739933	0.00767279	0.972626	0.104599	0.638713	-0.551065	0.00556581	0.0312859	0.888691	0.0893436	0.688696	-0.0457041	0.837933	0.329984	0.125253	0.714038	6.22e-05	-0.507875	0.0122875	0.651807	0.00049905	-0.332617	0.122027	-0.208176	0.34476	0.107622	0.628974	0.0691031	0.756917	0.207164	0.347182	0.154243	0.486839	0.465561	0.0240899	0.118638	0.593982	0.0275046	0.902079	0.134029	0.546493	0.0214948	0.923407	0.00693971	0.975241	-0.137958
ENSSSCG00000012916	POLD4	blue	0.402505	0.0563954	0.190183	0.389233	-0.143254	0.518869	-0.494147	0.0154436	0.233255	0.287915	0.303348	0.161308	0.0669588	0.764255	0.298498	0.168563	0.549043	0.00579161	-0.401272	0.0572507	0.405751	0.0541893	-0.198932	0.367232	-0.171963	0.437301	0.122051	0.583306	-0.234875	0.284451	0.0114669	0.9591	0.0940802	0.673034	0.670316	0.000285269	0.396519	0.0606398	-0.172985	0.434525	0.0836079	0.707824	-0.0197744	0.929523	-0.373287	0.0794068	-0.100012
ENSSSCG00000012963	SART1	blue	0.660655	0.000384119	0.0813196	0.715502	0.155062	0.484491	-0.485216	0.0178234	-0.15615	0.481381	0.0545529	0.807068	0.0750621	0.736629	0.437214	0.0360418	0.827525	1.3e-07	-0.390431	0.0651982	0.677364	0.000227756	-0.300637	0.165337	-0.10654	0.632452	0.267671	0.219842	-0.042087	0.850618	0.0767599	0.730878	0.203638	0.355691	0.318329	0.140253	0.146446	0.509467	-0.00650069	0.976807	0.132022	0.552587	0.00414831	0.985199	0.0261934	0.906728	-0.08551
ENSSSCG00000013064		blue	0.210044	0.340318	-0.102927	0.644125	0.0895989	0.687849	-0.326667	0.129401	0.181227	0.412489	0.0666685	0.76525	-0.237348	0.279213	0.220069	0.317048	0.385027	0.069454	-0.602387	0.00182969	0.236328	0.281366	-0.019814	0.929382	-0.457361	0.0271677	0.0418135	0.851579	-0.0456744	0.838037	0.231313	0.292099	0.173871	0.432127	0.645368	0.000600136	0.138607	0.532702	-0.159166	0.472808	0.137879	0.534884	0.0110671	0.960524	-0.113029	0.6117	-0.20079
ENSSSCG00000013087	TKFC	blue	0.359075	0.0928145	0.317074	0.141939	-0.0582481	0.794256	-0.578383	0.00315986	0.163032	0.461934	0.22177	0.313195	0.134611	0.544731	0.466525	0.0237471	0.702347	9.65e-05	-0.245409	0.262558	0.387009	0.0678695	-0.503127	0.013314	-0.535343	0.00752723	-0.066819	0.764735	-0.153685	0.488443	0.0523139	0.814854	0.119138	0.592412	0.359932	0.0919624	0.259444	0.235067	-0.293128	0.17685	0.0573538	0.797352	0.0764768	0.731836	-0.0816181	0.714499	0.0184897
ENSSSCG00000013118	MRPL16	blue	-0.0828789	0.710267	-0.0514827	0.817749	0.223664	0.308938	-0.440723	0.034354	0.309727	0.152094	0.22169	0.313375	-0.0904392	0.685063	0.486787	0.0173849	0.471327	0.0220953	-0.277465	0.202571	-0.0666887	0.765181	-0.290278	0.181358	-0.0510087	0.8194	0.382081	0.0718595	-0.088547	0.691342	0.103253	0.643068	0.0132475	0.952755	0.556265	0.00501833	0.042204	0.850207	-0.104411	0.639321	0.0902877	0.685565	0.318398	0.140161	0.0731304	0.743188	-0.233791
ENSSSCG00000013119	STX3	blue	0.0576133	0.796453	-0.362021	0.0899091	0.171485	0.438601	-0.386868	0.0679818	0.45607	0.0276793	-0.268011	0.219228	-0.479541	0.0194813	0.0381981	0.864295	0.142884	0.519966	-0.664462	0.000342134	0.0889285	0.690075	-0.461159	0.025706	-0.176202	0.425853	-0.022207	0.920877	0.039309	0.860384	0.204561	0.353452	0.14921	0.501388	0.348925	0.103347	0.344177	0.108558	-0.0778788	0.727096	0.0930985	0.67627	0.418634	0.0460728	-0.261702	0.230823	-0.0929268
ENSSSCG00000013242	ACP2	blue	-0.0928548	0.677074	-0.150433	0.497833	-0.553571	0.00529619	0.0593528	0.790435	0.669179	0.000295634	-0.211205	0.337574	0.00356216	0.98729	-0.498551	0.0143675	-0.559522	0.00469856	0.274331	0.207997	-0.123506	0.57878	-0.13427	0.545763	0.374198	0.0785996	-0.236002	0.282056	0.016107	0.942571	0.198253	0.368913	-0.291388	0.179593	0.126018	0.570998	0.183322	0.406982	-0.0391559	0.860922	-0.39288	0.0633343	0.26276	0.228852	-0.0950141	0.669961	0.0693786
ENSSSCG00000013249	CKAP5	blue	-0.301643	0.163834	-0.19366	0.380404	0.0768069	0.73072	0.675091	0.000245103	-0.409806	0.0515264	-0.325364	0.131057	0.0101146	0.96392	-0.270598	0.214584	-0.478182	0.0198958	0.426224	0.0417458	-0.319428	0.138788	0.377744	0.0755123	0.0516612	0.817127	-0.121121	0.586207	0.303692	0.160802	-0.271963	0.212161	-0.07734	0.728917	-0.314938	0.144842	-0.218238	0.321225	0.0911464	0.682721	-0.047312	0.832307	-0.378779	0.0746278	0.491628	0.0160873	0.201653
ENSSSCG00000013285	API5	blue	0.103474	0.642352	-0.568821	0.00387687	0.159082	0.473046	-0.0767211	0.73101	0.287507	0.185814	-0.24673	0.259889	-0.406511	0.0536825	-0.227711	0.299958	-0.100192	0.653013	-0.540255	0.00686178	0.124796	0.574778	-0.0363679	0.870744	-0.0773281	0.728957	0.0430995	0.847064	0.152227	0.492641	0.0605496	0.786301	0.0499391	0.82313	0.494826	0.0152737	0.130502	0.557223	0.0203224	0.927575	0.0466793	0.83452	0.514424	0.0109772	-0.0927235	0.677508	-0.130216
ENSSSCG00000013527	CATSPERD	blue	-0.0628122	0.7785	-0.204178	0.354379	0.196885	0.372316	0.209398	0.341852	-0.209379	0.341897	-0.281365	0.19595	0.0370491	0.868342	-0.227393	0.300658	-0.255252	0.243078	-0.176546	0.424931	-0.0692912	0.756274	0.303901	0.160494	0.508018	0.0122576	-0.216534	0.325144	0.138539	0.532907	0.154142	0.48713	0.201899	0.359931	-0.316563	0.142629	-0.2383	0.277213	0.21869	0.32019	0.236944	0.280065	-0.0276474	0.901573	-0.0899863	0.686564	-0.295552
ENSSSCG00000013551	C3	blue	-0.0665554	0.765638	-0.10936	0.6234	0.165848	0.454092	-0.156849	0.479388	0.117584	0.597295	0.214007	0.331004	-0.187211	0.39687	0.0801503	0.719435	0.0987791	0.657622	-0.377987	0.0753039	-0.0232463	0.917186	0.0702021	0.753164	-0.30809	0.154423	0.171844	0.437624	-0.155472	0.483317	0.318591	0.139902	0.138204	0.533909	0.0229558	0.918217	-0.0338333	0.879688	-0.482011	0.0187452	0.186765	0.398021	0.216077	0.326197	-0.331714	0.123127	-0.149182
ENSSSCG00000013569	PEX11G	blue	-0.0599915	0.788228	0.14886	0.502408	-0.263164	0.228102	-0.304507	0.159606	0.491997	0.0159919	0.0424747	0.849257	0.0268269	0.904481	0.116547	0.600562	0.103537	0.642148	-0.24445	0.264506	-0.0507495	0.820304	-0.186224	0.399424	-0.389356	0.0660288	-0.33288	0.121709	0.0567582	0.799416	0.124147	0.576787	0.174363	0.430799	0.559597	0.00469147	0.271402	0.213155	-0.264318	0.225969	-0.0424887	0.849208	0.0328718	0.883085	-0.344682	0.107996	0.0420695
ENSSSCG00000013584		blue	0.055051	0.805338	0.191016	0.387108	-0.0600171	0.788139	-0.147714	0.505754	0.0259022	0.90776	0.126003	0.571044	0.0668831	0.764515	-0.0494272	0.824917	-0.0644478	0.772873	0.299651	0.166819	0.053049	0.812296	0.0311765	0.889078	-0.0572197	0.797816	0.191529	0.385803	-0.099191	0.656277	0.038347	0.86377	-0.0724941	0.745353	-0.552111	0.00545197	-0.154492	0.486125	-0.363287	0.0886811	-0.0486236	0.827723	0.0671989	0.763433	-0.253346	0.246775	0.0748008
ENSSSCG00000013597	RPS28	blue	0.368581	0.0836778	-0.151996	0.493308	0.350234	0.101943	-0.557964	0.00484939	0.0877916	0.693855	-0.0679731	0.760782	-0.165618	0.45473	0.376227	0.076822	0.621009	0.00115544	-0.744832	1.72e-05	0.393005	0.0632402	-0.240779	0.272046	-0.333406	0.121072	0.177571	0.422187	0.110537	0.619637	0.20552	0.351133	0.308943	0.153207	0.516079	0.0106646	0.148259	0.504161	0.0408681	0.8549	0.257613	0.238544	0.0599667	0.788313	-0.198452	0.368419	-0.200217
ENSSSCG00000013633	CARM1	blue	0.34602	0.106514	0.270942	0.213972	-0.0809868	0.716621	-0.322121	0.135242	-0.0267323	0.904817	0.0227477	0.918956	0.00464814	0.983415	0.31189	0.149054	0.563954	0.00429069	-0.418097	0.0463911	0.377683	0.0755644	-0.0694707	0.755661	-0.131843	0.553133	-0.12376	0.577991	-0.0463458	0.835687	0.155225	0.484024	0.107482	0.629423	0.404315	0.0551572	0.216837	0.324445	-0.136907	0.537804	0.0892871	0.688884	0.113066	0.611581	0.097558	0.661615	-0.312746
ENSSSCG00000013653	ICAM5	blue	-0.143809	0.51723	-0.117969	0.596083	0.391017	0.0647481	-0.284186	0.191249	0.0759276	0.733696	-0.119528	0.59119	-0.250874	0.251625	0.463925	0.0246811	0.4325	0.0384097	-0.447103	0.0314426	-0.0961397	0.666263	-0.219657	0.317984	-0.445459	0.0321737	0.194813	0.377501	0.112252	0.614171	0.275066	0.206717	0.0067387	0.975958	0.213989	0.331047	0.101851	0.647617	-0.0851291	0.702734	0.0400673	0.857716	0.172688	0.43533	-0.0328618	0.88312	-0.13743
ENSSSCG00000013658	S1PR2	blue	0.0144606	0.948433	-0.0411878	0.853777	0.0614215	0.783292	0.0613372	0.783583	-0.100448	0.652178	-0.092046	0.679745	-0.0106254	0.962099	0.377462	0.0757546	0.419414	0.045613	-0.0286715	0.897945	0.0299682	0.893354	-0.121335	0.585538	0.183871	0.405547	0.152743	0.491154	0.0377977	0.865704	-0.0375538	0.866564	-0.023145	0.917545	0.337602	0.116082	0.250471	0.252422	-0.140174	0.528019	0.08496	0.703299	-0.0566815	0.799682	0.559755	0.00467635	-0.174609
ENSSSCG00000013661	EIF3G	blue	0.43688	0.0362058	0.0408735	0.854881	0.241222	0.27113	-0.598544	0.00200366	0.045632	0.838186	0.0989786	0.65697	-0.131429	0.554393	0.407222	0.0532119	0.679913	0.000209576	-0.682829	0.000190322	0.454349	0.0283728	-0.191363	0.386224	-0.224356	0.30739	0.134262	0.545787	0.080622	0.717848	0.173828	0.432245	0.263052	0.22831	0.554856	0.00516213	0.145349	0.512689	0.0441308	0.843446	0.224229	0.307673	0.0165263	0.941078	-0.189164	0.391842	-0.283436
ENSSSCG00000013726	TNPO2	blue	0.0491206	0.825987	-0.488051	0.0170382	0.12546	0.572721	0.331834	0.122981	-0.114496	0.607045	-0.439826	0.0347795	0.00875113	0.968781	-0.399531	0.058475	-0.393417	0.0629316	0.235984	0.282095	0.0474867	0.831696	0.0910061	0.683185	-0.0560759	0.801781	0.0642613	0.773514	0.0121821	0.956551	0.101087	0.6501	-0.0171928	0.938706	-0.444009	0.0328296	-0.168446	0.446919	-0.0565777	0.800041	0.0147305	0.947472	-0.114182	0.608038	0.0516664	0.817109	0.326984
ENSSSCG00000013757	C19orf53	blue	0.147376	0.506741	0.126683	0.568946	0.320307	0.137623	-0.759939	8.41e-06	0.247901	0.257537	0.145224	0.513056	0.104176	0.64008	0.477397	0.0201385	0.541519	0.00669868	-0.471742	0.021957	0.126544	0.569375	-0.348831	0.103449	0.0183864	0.934459	0.29338	0.176455	0.151747	0.49403	-0.0273041	0.90279	0.225518	0.304803	0.465515	0.0241064	0.187343	0.396528	0.193778	0.380108	0.113783	0.609306	-0.140047	0.528399	-0.206306	0.34924	-0.412584
ENSSSCG00000013769	C19orf67	blue	-0.195552	0.375646	-0.293864	0.175698	-0.0377257	0.865958	0.324567	0.132077	0.0640263	0.774322	-0.144152	0.516215	-0.123318	0.579363	-0.452486	0.0291387	-0.553445	0.00530941	-0.0161146	0.942544	-0.206663	0.348382	0.303808	0.160631	0.405949	0.0540571	-0.10338	0.642656	-0.116119	0.601911	-0.155745	0.482536	0.252082	0.249248	-0.186052	0.39987	-0.112082	0.614711	-0.154908	0.484932	0.407398	0.0530957	0.0360521	0.871857	-0.171242	0.439263	0.140656
ENSSSCG00000013889		blue	0.587601	0.00257663	0.04506	0.84019	0.156371	0.48075	-0.559764	0.00467556	-0.00822398	0.970661	0.0913005	0.68221	-0.0467357	0.834323	0.371586	0.0809318	0.734993	2.65e-05	-0.552287	0.00543291	0.609663	0.00153494	-0.287664	0.18556	-0.25341	0.246651	0.104884	0.637794	0.0785481	0.724836	0.213121	0.333072	0.189315	0.391455	0.434751	0.0372645	0.134419	0.545311	0.021027	0.92507	0.134556	0.544897	0.0679381	0.760902	-0.0523962	0.814568	-0.135062
ENSSSCG00000013973	LYPD8	blue	-0.16075	0.468338	-0.0075728	0.972983	0.0525126	0.814162	0.374838	0.0780356	-0.318391	0.14017	-0.128848	0.562289	0.353844	0.0981409	-0.141474	0.524147	-0.260822	0.232472	0.344093	0.108652	-0.181811	0.410949	0.332908	0.121674	0.558501	0.00479694	0.207557	0.346241	0.0937686	0.674061	-0.163575	0.460416	-0.135593	0.541765	-0.198077	0.369351	-0.109263	0.623712	-0.0571371	0.798103	-0.132133	0.552251	-0.145212	0.513093	-0.0740609	0.740027	-0.108729
ENSSSCG00000014016	SQSTM1	blue	-0.016646	0.940652	-0.280375	0.197616	0.48439	0.0180575	-0.391756	0.0641848	0.133086	0.549354	-0.314285	0.145737	-0.237845	0.278168	0.254177	0.245159	0.245108	0.263167	-0.455379	0.0279563	0.00798709	0.971506	-0.271362	0.213225	-0.489828	0.0165606	0.27602	0.205061	0.137746	0.535284	0.0110372	0.960631	0.234969	0.28425	0.186573	0.39852	0.022652	0.919296	0.027293	0.902829	0.14875	0.502729	0.184369	0.404246	-0.466206	0.0238599	0.120134
ENSSSCG00000014075		blue	0.560284	0.00462622	-0.0771117	0.729689	0.1044	0.639358	-0.344806	0.107858	-0.05998	0.788267	0.0587261	0.792602	-0.137694	0.535441	0.113824	0.609174	0.47565	0.0206871	-0.619024	0.00121542	0.579065	0.00311327	0.0515755	0.817426	-0.209895	0.340672	0.0519591	0.816089	0.103586	0.641991	0.0292886	0.895759	0.14609	0.51051	0.536238	0.00740226	0.111115	0.617792	0.0222254	0.920812	0.125392	0.572932	0.132434	0.551334	-0.110107	0.621012	-0.217486
ENSSSCG00000014100	TBCA	blue	0.102209	0.646454	-0.206063	0.349825	0.0623159	0.780209	-0.100589	0.65172	0.13073	0.556527	-0.094296	0.672324	-0.187017	0.397371	0.073465	0.742051	0.121577	0.584784	-0.0749935	0.736862	0.108181	0.627179	-0.00426349	0.984788	-0.36517	0.0868768	0.494739	0.0152952	0.224688	0.306651	-0.00243891	0.991298	-0.248766	0.255807	0.403876	0.0554557	-0.175991	0.426417	-0.189286	0.39153	-0.224138	0.307877	0.218824	0.319885	0.0648608	0.771453	0.0135371
ENSSSCG00000014133	RPS23	blue	0.474104	0.0211823	-0.12697	0.568061	0.345597	0.106981	-0.48914	0.0167441	-0.0633021	0.776813	0.0091459	0.967373	-0.15969	0.471328	0.340671	0.112526	0.637028	0.000756567	-0.671892	0.000271431	0.493224	0.015677	-0.132099	0.552354	-0.314831	0.144988	0.200393	0.363625	0.105659	0.635291	0.102767	0.644643	0.219253	0.318904	0.498009	0.0144966	0.0724672	0.745444	0.142537	0.520994	0.161451	0.466367	0.0173236	0.938241	-0.0931402	0.676132	-0.221536
ENSSSCG00000014190	FBXL17	blue	-0.192761	0.382677	0.0631403	0.77737	-0.101054	0.650206	0.13284	0.550101	0.043481	0.845725	-0.000637151	0.997726	-0.117213	0.598462	-0.408323	0.0524883	-0.558217	0.00482461	0.0623937	0.779941	-0.227052	0.301408	0.325145	0.131336	0.37836	0.0749853	-0.168677	0.446284	0.0578151	0.795754	-0.156954	0.479087	0.028021	0.900249	-0.303409	0.161218	-0.0469329	0.833633	0.135844	0.541007	-0.0196874	0.929832	-0.118212	0.59532	-0.341536	0.111537	-0.150612
ENSSSCG00000014213	KCNN2	blue	-0.220195	0.316761	0.637181	0.000753415	-0.331021	0.123975	0.0839584	0.70665	-0.100336	0.652543	0.373564	0.0791604	0.536358	0.00738557	0.198978	0.367117	0.013523	0.951773	0.721754	4.59e-05	-0.249724	0.253901	-0.21376	0.331579	0.158509	0.47467	-0.133694	0.547509	-0.161922	0.465043	-0.183209	0.407278	-0.193594	0.380571	-0.211887	0.335969	-0.207739	0.345805	0.0880659	0.692942	-0.175697	0.427208	-0.140954	0.525696	0.0246904	0.912059	0.369486
ENSSSCG00000014293	FSTL4	blue	-0.129022	0.561753	-0.0932096	0.675904	-0.114781	0.606142	0.0830405	0.709725	0.186021	0.39995	0.108355	0.62662	-0.0594941	0.789946	-0.222743	0.311003	-0.323159	0.133892	0.313231	0.147191	-0.136572	0.538812	-0.175199	0.428546	-0.0813444	0.715418	-0.0877904	0.693859	-0.11244	0.61357	-0.0790727	0.723066	-0.145051	0.513566	-0.115335	0.604388	-0.155546	0.483107	0.368438	0.08381	-0.117406	0.597853	0.293572	0.176155	-0.103704	0.641606	0.30418
ENSSSCG00000014310	CXCL14	blue	0.0447523	0.841268	-0.147121	0.507488	-0.123271	0.579508	0.0248659	0.911437	0.182525	0.409072	0.109725	0.622233	-0.385658	0.0689468	-0.0296243	0.894571	0.0514543	0.817848	-0.237946	0.277956	0.0818396	0.713755	-0.0665988	0.765489	-0.498148	0.0144634	0.0585921	0.793065	-0.091751	0.680721	0.000632542	0.997743	-0.14637	0.509688	0.370274	0.0821227	0.174474	0.430499	-0.395018	0.0617404	-0.164323	0.458332	0.276938	0.203477	-0.197377	0.37109	0.115364
ENSSSCG00000014325	CDC23	blue	-0.0293496	0.895543	-0.193354	0.381176	-0.267443	0.220257	0.480126	0.0193048	-0.0455544	0.838458	-0.0422876	0.849914	0.0161782	0.942318	-0.399609	0.0584197	-0.456878	0.0273583	0.517744	0.0103573	-0.0709252	0.750697	0.0197521	0.929602	0.359868	0.0920258	-0.0383826	0.863644	0.281921	0.195016	-0.14609	0.510511	-0.343072	0.109798	-0.163578	0.460409	-0.0940869	0.673012	0.24277	0.267941	-0.240599	0.27242	-0.179677	0.416587	0.490602	0.0163557	0.274511
ENSSSCG00000014338	HSPA9	blue	0.12093	0.586803	-0.033931	0.879343	0.726434	3.8e-05	-0.371223	0.0812602	-0.406786	0.0534998	-0.109085	0.624281	-0.0839261	0.706758	0.545409	0.00621616	0.577965	0.00318871	-0.380533	0.0731478	0.117144	0.598679	-0.213151	0.333003	-0.0804019	0.718588	0.38676	0.0680671	0.436096	0.0365931	-0.177181	0.423229	0.139568	0.529829	0.159717	0.471251	-0.171549	0.438427	0.42902	0.0402332	0.128135	0.564476	-0.245734	0.261898	-0.0247722	0.911769	-0.103259
ENSSSCG00000014369	CD14	blue	0.426009	0.0418639	-0.0509579	0.819578	0.145298	0.512838	-0.770224	4.98e-06	0.390643	0.0650346	0.042485	0.84922	-0.180213	0.415166	0.306819	0.156248	0.581267	0.00296666	-0.649225	0.000537682	0.448053	0.0310261	-0.378682	0.0747104	-0.411421	0.050494	0.1884	0.393804	-0.101607	0.64841	0.268363	0.218593	0.108553	0.625986	0.440484	0.0344672	0.243747	0.26594	-0.142309	0.521668	0.141937	0.522772	0.172457	0.435959	-0.351836	0.100243	-0.190538
ENSSSCG00000014569	RPL27A	blue	0.593953	0.00222946	0.0617901	0.782021	0.189488	0.391013	-0.489738	0.0165846	-0.128274	0.56405	0.161753	0.465519	-0.0354131	0.874111	0.387096	0.0678004	0.74738	1.53e-05	-0.502205	0.0135212	0.613622	0.0013921	-0.171495	0.438575	-0.280402	0.19757	0.206271	0.349325	0.0122491	0.956312	0.0508643	0.819904	0.179064	0.418212	0.443778	0.0329351	0.0635777	0.775865	0.0100026	0.964319	0.163672	0.460145	0.0318068	0.886849	-0.00493279	0.9824	-0.160476
ENSSSCG00000014577	TMEM9B	blue	0.137655	0.535556	-0.047706	0.83093	-0.145016	0.51367	0.0123571	0.955927	0.0809154	0.716861	-0.0569272	0.79883	0.254295	0.244929	-0.149954	0.499225	-0.143813	0.517217	0.396241	0.0608428	0.0875593	0.694628	-0.14196	0.522706	0.552982	0.00535859	0.260626	0.232839	0.00778901	0.972212	0.0149232	0.946786	-0.116399	0.60103	-0.139753	0.529276	-0.213733	0.331643	0.173597	0.432869	-0.0757587	0.734268	-0.180146	0.415345	0.117648	0.597093	0.0892915
ENSSSCG00000014769		blue	-0.0893387	0.688713	-0.190376	0.388741	-0.078385	0.725386	0.0207935	0.9259	0.260931	0.232267	-0.131462	0.554293	-0.110651	0.619275	-0.429644	0.0399013	-0.517916	0.010326	0.140587	0.526789	-0.120516	0.588098	-0.0843838	0.705226	-0.0113395	0.959553	-0.090542	0.684722	0.348334	0.103986	-0.134705	0.544446	-0.096647	0.664599	-0.175384	0.428049	-0.0981023	0.659834	-0.0316979	0.887234	-0.130235	0.55804	-0.152402	0.492138	0.103192	0.643266	-0.135715
ENSSSCG00000014855		blue	0.613219	0.00140612	-0.0743124	0.739173	0.0672314	0.763321	-0.459115	0.0264851	0.0553824	0.804187	0.0707456	0.751309	-0.165134	0.456074	0.149835	0.49957	0.537009	0.00729595	-0.628553	0.000949769	0.634866	0.000802345	-0.0450286	0.8403	-0.309179	0.152872	0.111427	0.616796	0.0075765	0.97297	0.134009	0.546554	0.156129	0.481439	0.525307	0.0090509	0.1326	0.550831	-0.0362373	0.871204	0.118253	0.595192	0.132716	0.550477	-0.129117	0.561463	-0.223597
ENSSSCG00000014965	ENDOD1	blue	-0.406121	0.0539421	0.372304	0.0802856	-0.185153	0.402204	0.131817	0.553213	0.0283959	0.898921	0.117603	0.597236	0.31123	0.149977	-0.0521257	0.815509	-0.354023	0.0979553	0.594391	0.00220702	-0.437517	0.0358937	-0.0345433	0.877181	0.107884	0.628131	-0.157784	0.476727	0.0388143	0.862125	-0.125694	0.571999	-0.102893	0.644236	-0.382973	0.0711245	-0.232435	0.289677	0.0311739	0.889087	-0.0297252	0.894214	-0.201351	0.361273	-0.0547262	0.806466	0.210414
ENSSSCG00000015022	LAYN	blue	-0.0151254	0.946066	-0.0944138	0.671936	-0.0184379	0.934276	0.554797	0.00516822	-0.454241	0.0284167	0.11096	0.618286	-0.100901	0.650705	-0.193127	0.381751	-0.254198	0.245117	0.612846	0.00141919	-0.0353543	0.874319	-0.0205505	0.926764	0.332484	0.122188	-0.0123069	0.956106	0.21073	0.338695	-0.154981	0.484724	-0.0977177	0.661092	-0.487189	0.0172742	-0.418753	0.046002	0.080693	0.717609	-0.0716924	0.748082	-0.201441	0.361051	0.582755	0.00287086	0.375734
ENSSSCG00000015095	UBE4A	blue	-0.633021	0.000843263	0.217979	0.32182	-0.34021	0.113055	0.503513	0.0132281	0.0757178	0.734407	0.0354821	0.873868	0.186608	0.398428	-0.167248	0.45022	-0.570168	0.00376843	0.757557	9.45e-06	-0.6586	0.000408553	0.0786857	0.724372	0.269072	0.217317	-0.181002	0.413081	0.111739	0.615804	-0.152035	0.493197	-0.248507	0.256324	-0.202717	0.357933	-0.111724	0.615852	-0.193391	0.381083	-0.299313	0.167328	-0.102567	0.645292	0.218631	0.320325	0.188791
ENSSSCG00000015106	HYOU1	blue	-0.0618683	0.781751	0.00290539	0.989633	0.483354	0.0183544	0.0981531	0.659668	-0.544036	0.00638313	0.0964889	0.665118	0.0893802	0.688575	0.200479	0.363415	0.137627	0.535641	0.248313	0.256711	-0.0562307	0.801244	-0.250005	0.253344	0.360677	0.0912267	0.221798	0.313131	0.240812	0.271978	-0.140541	0.526925	0.138181	0.533978	-0.636032	0.000777374	-0.329799	0.125481	0.401071	0.0573909	0.17277	0.435107	0.163241	0.46135	0.226391	0.302869	0.0919424
ENSSSCG00000015113	ABCG4	blue	-0.00546596	0.980498	0.0927887	0.677292	-0.396883	0.0603748	0.371455	0.08105	-0.0422302	0.850115	0.11247	0.613476	-0.144509	0.515163	-0.497109	0.0147131	-0.500981	0.0138001	0.207411	0.34659	-0.0135517	0.951671	0.218003	0.321765	0.391613	0.0642932	-0.513913	0.0110752	0.162724	0.462796	0.202279	0.359001	0.0721192	0.746629	-0.386658	0.068148	-0.0409756	0.854523	-0.241263	0.271045	0.0202131	0.927963	-0.0954347	0.668578	0.16272	0.462806	-0.11096
ENSSSCG00000015450	ZNF786	blue	0.0728006	0.74431	0.180971	0.413163	0.149514	0.500503	-0.408632	0.052287	0.0736041	0.741578	0.112586	0.613107	-0.163749	0.459932	0.335823	0.118179	0.44189	0.0338063	-0.618694	0.00122565	0.115691	0.603263	-0.161726	0.465594	-0.212774	0.333885	-0.165746	0.454377	-0.0817717	0.713983	0.00655306	0.97662	0.469692	0.022647	0.32706	0.128904	0.274066	0.20846	-0.223031	0.310356	0.378685	0.0747084	0.274282	0.208084	-0.322528	0.134711	-0.295924
ENSSSCG00000015474	PPFIA4	blue	-0.407785	0.0528408	-0.361934	0.0899939	0.0185427	0.933903	0.737573	2.37e-05	-0.216854	0.324405	-0.322289	0.135022	-0.124554	0.575527	-0.382543	0.0714777	-0.612691	0.00142466	0.414905	0.0483197	-0.413128	0.0494195	0.244778	0.263838	0.297923	0.169437	-0.0838627	0.70697	0.0913983	0.681887	-0.154113	0.487212	-0.115021	0.605382	-0.440694	0.0343675	-0.144128	0.516286	0.206373	0.349079	-0.0920177	0.679839	0.0560991	0.801701	0.509352	0.0119816	0.125929
ENSSSCG00000015476	CHI3L1	blue	0.0577599	0.795945	-0.40657	0.0536437	-0.204789	0.352899	0.107076	0.63073	0.372474	0.0801329	0.0087293	0.968859	-0.494415	0.0153763	-0.222354	0.311878	-0.113466	0.61031	-0.377981	0.0753093	0.0894046	0.688494	0.0967717	0.664191	-0.274602	0.207524	-0.0764044	0.732081	-0.279657	0.198831	0.125951	0.571206	0.0546193	0.806837	0.449769	0.0302846	0.354717	0.0972373	-0.526543	0.00885083	0.115446	0.604039	0.168502	0.446764	-0.0866133	0.69778	-0.0239374
ENSSSCG00000015504	CACYBP	blue	0.175803	0.426924	0.292986	0.177073	0.259506	0.23495	-0.49394	0.0154957	-0.103087	0.643607	0.337811	0.115837	-0.0791602	0.722771	0.426928	0.0413607	0.542749	0.00654286	-0.479788	0.0194066	0.197713	0.370253	-0.0336023	0.880504	-0.445343	0.032226	0.189378	0.391294	0.0183209	0.934692	-0.0441605	0.843342	0.16798	0.448201	0.419922	0.0453154	-0.167966	0.448241	-0.106336	0.633109	0.216828	0.324466	0.0892537	0.688995	-0.185477	0.401362	-0.273429
ENSSSCG00000015526	NPHS2	blue	-0.0749607	0.736973	-0.203359	0.356369	-0.15322	0.489778	0.710797	7.04e-05	-0.353506	0.098492	-0.0981167	0.659787	0.025726	0.908385	-0.214679	0.32944	-0.27509	0.206675	0.536759	0.00733031	-0.0906864	0.684244	0.27641	0.204387	0.71019	7.21e-05	0.0137971	0.950797	-0.0870868	0.696202	-0.135125	0.543177	-0.113145	0.611329	-0.142709	0.520483	-0.165586	0.454821	-0.0647655	0.771781	-0.0909426	0.683395	-0.083174	0.709277	0.337514	0.116185	0.29827
ENSSSCG00000015527	TDRD5	blue	-0.187713	0.395575	-0.295986	0.172407	-0.456334	0.0275743	0.663345	0.000354028	0.140453	0.527188	-0.17914	0.418012	-0.108932	0.624771	-0.556581	0.00498658	-0.634819	0.000803375	0.457712	0.02703	-0.186215	0.399446	0.0689715	0.757367	0.542789	0.00653789	-0.109403	0.623261	-0.12125	0.585802	0.0977502	0.660986	-0.197295	0.371292	-0.156428	0.480588	-0.176604	0.424776	-0.169416	0.444255	-0.185795	0.400535	0.475076	0.0208698	0.299321	0.167317	0.189503
ENSSSCG00000015536	LHX4	blue	-0.157571	0.477332	-0.126905	0.568264	-0.0176122	0.937214	0.326867	0.129148	-0.110812	0.618759	-0.116555	0.600535	-0.0504462	0.821362	-0.0327798	0.883409	-0.158193	0.475567	0.290986	0.18023	-0.188709	0.393011	-0.114181	0.608043	0.65121	0.000507773	-0.0750673	0.736612	0.237734	0.278402	-0.139628	0.52965	-0.123026	0.58027	-0.0663277	0.766419	0.290775	0.180566	0.428637	0.0404378	-0.124448	0.575856	-0.124005	0.577228	0.131423	0.554412	0.106899
ENSSSCG00000015566	EDEM3	blue	-0.18926	0.391596	-0.429762	0.0398388	0.20791	0.345396	0.405904	0.0540871	-0.162755	0.462708	-0.35412	0.0978542	-0.201111	0.361862	-0.431107	0.039132	-0.536476	0.00736935	-0.103049	0.643728	-0.210381	0.339521	0.186204	0.399476	0.44542	0.0321912	-0.280364	0.197635	0.214414	0.330055	-0.210877	0.338347	0.189798	0.390218	-0.261532	0.231141	0.00341189	0.987826	0.439862	0.0347622	0.229588	0.295847	-0.15088	0.496537	0.0979109	0.66046	-0.0633589
ENSSSCG00000015648	EIF2D	blue	0.156145	0.481394	-0.29073	0.180638	0.331694	0.123151	-0.165469	0.455145	-0.043442	0.845862	-0.316493	0.142725	-0.344574	0.108116	0.128481	0.563414	0.24592	0.261522	-0.660057	0.000391099	0.162431	0.463616	0.0554381	0.803994	0.054154	0.808454	0.0482282	0.829104	0.160664	0.46858	0.105036	0.637301	0.312992	0.147521	0.487204	0.0172699	-0.101215	0.649682	0.229634	0.295747	0.163389	0.460936	-0.0940338	0.673187	0.127081	0.56772	-0.272082
ENSSSCG00000015710	ACTR3	blue	-0.145236	0.513021	0.00378722	0.986487	-0.0169221	0.939669	0.651528	0.000503112	-0.544314	0.00634898	-0.0622937	0.780285	0.190744	0.387801	-0.112358	0.613832	-0.245124	0.263135	0.692775	0.000135659	-0.171165	0.439473	0.265219	0.224312	0.338352	0.115205	0.280493	0.197417	0.1317	0.553569	-0.386912	0.0679467	-0.396162	0.0609001	-0.32439	0.132304	-0.273512	0.209431	0.12386	0.577679	-0.304053	0.160272	-0.210368	0.33955	0.498724	0.0143265	0.197718
ENSSSCG00000015730	NIFK	blue	0.280872	0.196777	-0.206999	0.347577	0.0384823	0.863294	-0.423518	0.0432513	0.363563	0.0884146	0.0588009	0.792343	-0.301767	0.163649	0.105368	0.63623	0.280384	0.1976	-0.403098	0.0559877	0.284547	0.190653	-0.232195	0.290194	-0.267368	0.220392	0.255384	0.242823	0.0654257	0.769513	0.0565739	0.800054	-0.195382	0.376073	0.728747	3.45e-05	0.046846	0.833937	-0.02366	0.915717	-0.0910792	0.682943	0.278644	0.200554	-0.172888	0.434788	-0.120706
ENSSSCG00000015766	WDR17	blue	-0.0285595	0.898342	-0.0300761	0.892972	-0.103445	0.642446	0.279139	0.199711	-0.1343	0.545672	-0.304686	0.159344	0.237133	0.279668	-0.177733	0.421756	-0.271279	0.213373	0.621193	0.00115	-0.0680778	0.760423	-0.0287801	0.89756	0.343282	0.109562	0.205053	0.352261	0.222079	0.312498	0.0209146	0.925469	-0.397072	0.0602382	-0.348053	0.104291	-0.261623	0.230972	0.175075	0.42888	-0.430658	0.0393667	-0.202525	0.3584	0.279038	0.199883	0.19715
ENSSSCG00000015785	CENPU	blue	-0.164741	0.457167	0.082689	0.710904	-0.289476	0.18264	0.471542	0.0220233	-0.139773	0.529215	-0.00517949	0.98152	-0.090632	0.684424	-0.40535	0.0544587	-0.518184	0.0102775	0.460168	0.0260816	-0.181679	0.411297	0.0776614	0.72783	0.264313	0.225978	-0.228911	0.297324	0.140284	0.527691	-0.0780429	0.726542	-0.187941	0.394987	-0.397747	0.0597499	-0.344091	0.108655	0.00735239	0.973769	-0.0844223	0.705097	0.0884232	0.691754	0.361861	0.0900649	0.248421
ENSSSCG00000015790	SLC25A4	blue	-0.253212	0.247037	0.0333777	0.881297	0.0843821	0.705232	0.433882	0.0377034	-0.38138	0.0724403	-0.0453132	0.839303	0.395921	0.0610764	0.163123	0.461679	-0.0144616	0.94843	0.59277	0.00229099	-0.278504	0.200793	-0.115149	0.604976	0.604433	0.0017424	0.171486	0.438599	-0.0515196	0.81762	-0.269661	0.216258	0.0557546	0.802896	-0.224467	0.307143	-0.157762	0.47679	0.217802	0.322225	0.0190535	0.932087	-0.118482	0.594472	0.478422	0.0198223	0.272313
ENSSSCG00000015794	CFAP96	blue	0.0851757	0.702578	0.203566	0.355865	0.0566089	0.799933	-0.259353	0.23524	-0.00804084	0.971314	0.27348	0.209487	-0.177796	0.421588	-0.00943646	0.966337	0.0222633	0.920677	-0.374599	0.0782457	0.0865061	0.698137	0.407703	0.0528948	-0.331746	0.123087	-0.0101118	0.96393	0.159857	0.470855	0.126739	0.568773	0.270432	0.21488	0.0176781	0.936979	-0.135958	0.540661	-0.30906	0.153041	-0.0453466	0.839186	-0.317871	0.140867	-0.308731	0.153509	-0.375035
ENSSSCG00000015851	TNKS	blue	0.00957671	0.965837	-0.436195	0.0365442	0.047632	0.831188	0.529306	0.00841627	-0.248538	0.256263	-0.451084	0.0297257	-0.175888	0.426693	-0.537657	0.00720751	-0.564137	0.00427446	0.0701224	0.753436	-0.0208141	0.925826	0.422187	0.0440068	0.296275	0.171961	-0.136323	0.539564	0.150564	0.497453	-0.313096	0.147377	0.0856351	0.701044	-0.236256	0.28152	0.119385	0.591637	0.137374	0.536401	-0.00653531	0.976683	-0.410854	0.0508542	-0.0348839	0.875979	0.0950185
ENSSSCG00000015883	MARCHF7	blue	-0.118138	0.595553	-0.0614383	0.783234	-0.477615	0.020071	0.75746	9.49e-06	-0.156916	0.479195	0.0157193	0.943951	0.0333892	0.881257	-0.586243	0.00265643	-0.631982	0.000867091	0.441333	0.034067	-0.129163	0.561323	0.536539	0.00736062	0.339849	0.113471	-0.29219	0.178326	-0.125955	0.571193	-0.160859	0.468032	-0.259338	0.235267	-0.134481	0.545124	-0.0348547	0.876082	-0.0888451	0.690352	-0.207425	0.346556	0.101719	0.648044	0.3188	0.139624	0.0754613
ENSSSCG00000015894	DPP4	blue	-0.0607947	0.785455	0.460831	0.0258299	-0.0682487	0.759839	-0.197079	0.37183	-0.0491019	0.826052	0.0970529	0.663269	0.433037	0.0381341	0.13513	0.543162	0.0702091	0.75314	0.227335	0.300785	-0.0589446	0.791846	-0.220316	0.316486	-0.23318	0.288076	-0.241988	0.269548	-0.0871925	0.695849	-0.0785377	0.724871	0.202203	0.359187	-0.402234	0.0565826	-0.101454	0.648907	-0.00449021	0.983979	0.233455	0.287485	-0.0537768	0.809765	-0.270081	0.215507	0.213056
ENSSSCG00000015945	METTL8	blue	-0.0894655	0.688292	0.206611	0.348508	0.13258	0.55089	-0.411018	0.0507503	0.177383	0.422691	0.360521	0.0913798	-0.366883	0.0852599	0.324804	0.131773	0.267394	0.220345	-0.390522	0.065128	-0.0903513	0.685354	0.0503524	0.821689	-0.348598	0.1037	-0.0138126	0.950741	0.261913	0.230429	0.0791712	0.722734	-0.173439	0.433295	0.407005	0.0533549	0.197137	0.371686	0.0946115	0.671285	-0.135608	0.541718	-0.242097	0.269325	-0.106831	0.631518	-0.348825
ENSSSCG00000015965	GPR155	blue	-0.509762	0.0118977	-0.0741398	0.739759	-0.282048	0.194803	0.753064	1.17e-05	-0.0870449	0.696341	-0.125552	0.572437	0.0810819	0.716301	-0.44729	0.03136	-0.759592	8.55e-06	0.603271	0.00179155	-0.532562	0.00792674	0.366257	0.0858478	0.442916	0.0333306	-0.17925	0.417719	0.00250381	0.991066	-0.0259483	0.907597	-0.260836	0.232446	-0.317497	0.141369	-0.223833	0.308559	0.0436321	0.845195	-0.200822	0.362572	-0.0278853	0.90073	0.163263	0.461288	0.211396
ENSSSCG00000015976	LNPK	blue	-0.119906	0.590006	-0.115635	0.60344	-0.153352	0.4894	0.677566	0.000226268	-0.358584	0.0933056	-0.0960895	0.666428	0.0908588	0.683673	-0.366636	0.0854918	-0.468547	0.0230399	0.52241	0.00953461	-0.151752	0.494015	0.329945	0.125301	0.682829	0.000190322	0.0773862	0.728761	0.0427884	0.848156	-0.0887701	0.690601	-0.280131	0.198029	-0.301871	0.163494	-0.404496	0.0550347	0.280024	0.198209	-0.212242	0.335134	-0.0572902	0.797572	0.32999	0.125246	0.178789
ENSSSCG00000016030	ZSWIM2	blue	-0.0949393	0.670207	0.0246368	0.91225	-0.0539451	0.80918	-0.312247	0.148557	0.408218	0.0525575	-0.211512	0.336851	0.0366152	0.869872	0.0566862	0.799665	0.0646461	0.772191	-0.290992	0.180222	-0.0577355	0.79603	-0.257074	0.239574	-0.220904	0.315153	-0.217046	0.323964	0.0931324	0.676158	0.537041	0.00729155	-0.0302502	0.892356	0.224747	0.306519	-0.119326	0.591821	-0.212733	0.333982	0.115409	0.604155	0.568282	0.00392105	-0.255433	0.242728	0.137083
ENSSSCG00000016109	ALS2	blue	0.0146865	0.947629	-0.474042	0.0212023	0.437737	0.0357865	0.377446	0.0757681	-0.461034	0.0257534	-0.41253	0.0497937	-0.0753983	0.735489	-0.129317	0.560849	-0.154579	0.485876	0.109647	0.622484	-0.000556629	0.998014	-0.0406034	0.855831	0.468496	0.0230575	0.137532	0.535926	0.268249	0.218798	-0.183473	0.406588	0.295691	0.172862	-0.453989	0.0285197	-0.139897	0.528846	0.24705	0.259245	0.207218	0.347052	-0.279266	0.199495	0.248007	0.257325	0.190894
ENSSSCG00000016115	ICA1L	blue	-0.0426234	0.848735	-0.611674	0.00146092	0.0505929	0.82085	0.337028	0.116756	0.108863	0.624992	-0.225902	0.303952	-0.251241	0.250902	-0.282817	0.193521	-0.280763	0.196961	0.0531425	0.811971	-0.0363435	0.87083	0.0265022	0.905632	0.456097	0.0276684	0.313717	0.146519	-0.0208034	0.925864	0.330858	0.124175	-0.0693654	0.756021	-0.157923	0.476332	-0.126374	0.569901	-0.236868	0.280227	0.0199338	0.928956	0.183598	0.406261	0.212618	0.334252	0.125572
ENSSSCG00000016128	EEF1B2	blue	0.157581	0.477305	-0.028606	0.898177	0.0382345	0.864166	-0.649488	0.000533637	0.532075	0.00799844	-0.00506434	0.981931	-0.173875	0.432117	0.283729	0.192006	0.391659	0.0642582	-0.56534	0.00416932	0.164118	0.458901	-0.27143	0.213104	-0.460976	0.025775	0.0444509	0.842324	0.0111533	0.960217	0.228185	0.298916	0.087178	0.695898	0.748594	1.45e-05	0.233823	0.286696	-0.138392	0.533346	0.0386191	0.862812	0.0196892	0.929826	-0.235236	0.283682	-0.240389
ENSSSCG00000016138	ATF1	blue	0.276346	0.204498	-0.277573	0.202386	-0.0857854	0.700542	-0.280803	0.196893	0.402149	0.0566412	-0.0747903	0.737551	-0.313594	0.14669	-0.221924	0.312846	-0.00759303	0.972911	-0.686541	0.000168037	0.2818	0.195219	0.225745	0.304299	0.00978082	0.96511	-0.0791418	0.722833	-0.056988	0.798619	0.127412	0.5667	0.118496	0.594428	0.681492	0.000198948	0.0810786	0.716312	-0.0160912	0.942627	0.186538	0.398611	0.283219	0.192851	-0.210893	0.338311	-0.336143
ENSSSCG00000016141	PLEKHM3	blue	-0.13204	0.552533	-0.302446	0.162641	-0.180998	0.413093	0.596951	0.00207975	-0.0992589	0.656056	-0.425727	0.0420193	0.0288824	0.897198	-0.435477	0.0369008	-0.544947	0.00627188	0.442521	0.0335134	-0.161485	0.466269	0.271744	0.212547	0.42807	0.0407424	-0.0976257	0.661393	0.227317	0.300825	-0.24851	0.256319	-0.266267	0.222394	-0.167557	0.449367	0.105185	0.63682	0.152504	0.491842	-0.283465	0.192443	-0.15963	0.471498	0.142631	0.520713	0.189668
ENSSSCG00000016151	MAP2	blue	0.104239	0.639877	0.249207	0.254929	0.0505892	0.820863	0.418138	0.0463667	-0.72675	3.75e-05	0.120198	0.589093	0.346527	0.105956	-0.0296077	0.89463	-0.0411683	0.853845	0.566246	0.00409153	0.079447	0.721804	0.242595	0.2683	0.429493	0.0399815	0.0698961	0.754208	0.32099	0.136723	-0.324655	0.131964	0.0268715	0.904323	-0.498382	0.0144078	-0.4465	0.0317092	0.0881342	0.692715	0.0205669	0.926705	-0.320263	0.137681	0.324616	0.132013	0.140157
ENSSSCG00000016200	PRKAG3	blue	-0.175012	0.429049	0.0143257	0.948914	0.00109424	0.996096	0.3577	0.0941935	-0.257478	0.238802	0.311405	0.149732	-0.0600237	0.788117	-0.0215526	0.923202	-0.143831	0.517163	0.45516	0.0280444	-0.189409	0.391215	-0.178586	0.419483	0.330423	0.124711	-0.123564	0.578598	0.26356	0.227368	-0.173419	0.433351	-0.11521	0.604783	-0.225864	0.304037	-0.203447	0.356155	0.0766484	0.731256	0.119771	0.590427	-0.135046	0.543417	0.395219	0.061592	0.508609
ENSSSCG00000016215		blue	-0.117938	0.59618	-0.128173	0.564359	0.430258	0.039577	-0.284083	0.19142	0.0278089	0.901001	0.221707	0.313337	-0.258485	0.236884	0.284597	0.190571	0.273792	0.20894	-0.612166	0.00144327	-0.0879707	0.693259	0.0164174	0.941466	-0.318679	0.139785	-0.053312	0.811381	0.0975398	0.661675	-0.131141	0.555273	0.431738	0.0388037	0.30771	0.154968	0.193945	0.379685	-0.100572	0.651777	0.454812	0.0281849	0.0767599	0.730879	-0.159195	0.472728	-0.172783
ENSSSCG00000016245	COL4A3	blue	-0.156479	0.480442	-0.24028	0.273082	0.116752	0.599914	0.331806	0.123014	-0.163861	0.459617	-0.0904319	0.685087	-0.0358133	0.8727	-0.079969	0.720046	-0.231396	0.291919	0.252972	0.247505	-0.192113	0.384319	0.12967	0.559767	0.585944	0.00267425	0.551921	0.00547243	0.112244	0.614196	-0.112785	0.612473	-0.0947922	0.670691	-0.127142	0.567531	-0.10003	0.653541	0.19075	0.387785	-0.0907418	0.68406	-0.125448	0.57276	-0.0353808	0.874225	-0.0725673
ENSSSCG00000016247	TM4SF20	blue	-0.00987745	0.964765	-0.142524	0.521031	-0.0989881	0.656939	-0.194827	0.377466	0.409464	0.0517468	-0.0562681	0.801115	-0.274434	0.207817	0.128163	0.56439	0.159088	0.47303	-0.460336	0.0260177	-0.00531468	0.981038	-0.193146	0.381702	-0.204465	0.353685	-0.24327	0.266915	-0.247126	0.259091	0.197696	0.370296	-0.0793115	0.722261	0.618511	0.00123134	0.458279	0.0268087	0.138975	0.531602	0.0327795	0.883411	-0.209006	0.342784	-0.284524	0.190691	-0.0946668
ENSSSCG00000016254		blue	0.0394499	0.859888	-0.00316979	0.98869	-0.131163	0.555207	-0.322079	0.135297	0.430358	0.0395244	0.289252	0.182998	-0.0729438	0.743823	0.142851	0.520064	0.199014	0.367027	0.00151927	0.994579	0.0670317	0.764005	-0.302999	0.161823	-0.34036	0.112882	0.262073	0.230132	-0.301489	0.164063	0.275187	0.206505	-0.333632	0.120799	0.284949	0.189991	-0.0379237	0.865261	-0.390857	0.0648711	-0.0144785	0.94837	0.461572	0.0255511	-0.112892	0.612136	0.0595377
ENSSSCG00000016290	EFHD1	blue	-0.257552	0.238662	0.0260767	0.907141	-0.199499	0.365828	-0.000370595	0.998678	0.345138	0.107489	-0.196037	0.374433	0.204558	0.35346	-0.198161	0.36914	-0.387977	0.0671055	0.414652	0.0484752	-0.294793	0.174252	-0.104075	0.640408	0.303919	0.160468	-0.0163503	0.941705	0.0824594	0.711674	0.181969	0.410533	-0.330667	0.12441	-0.237008	0.279931	-0.17323	0.433861	0.195936	0.374684	-0.333426	0.121048	-0.00306911	0.989049	0.208551	0.343865	-0.0503149
ENSSSCG00000016533	STRA8	blue	-0.17672	0.424464	-0.329252	0.12616	0.202146	0.359327	0.550839	0.00559068	-0.387061	0.0678282	-0.24298	0.26751	-0.152161	0.492834	-0.157591	0.477275	-0.254395	0.244736	0.238463	0.276873	-0.175486	0.427776	0.164962	0.456553	0.262905	0.228583	-0.150406	0.497912	0.383163	0.0709686	-0.264228	0.226135	-0.154197	0.486971	-0.240722	0.272166	0.0769248	0.73032	-0.100972	0.650475	0.107617	0.628989	-0.213445	0.332316	0.377395	0.0758123	0.0991058
ENSSSCG00000016543		blue	-0.0751409	0.736362	-0.193184	0.381608	0.00714041	0.974525	0.230374	0.294136	-0.0411319	0.853973	-0.42427	0.0428286	-0.0455578	0.838446	-0.239566	0.274568	-0.331605	0.12326	0.166327	0.452767	-0.0895435	0.688033	0.193258	0.38142	-0.309906	0.151841	0.0125109	0.955379	0.188006	0.394819	-0.246339	0.260677	-0.14168	0.523537	-0.0773674	0.728824	0.105259	0.636583	-0.0165615	0.940953	-0.177304	0.422903	-0.290501	0.181002	-0.241665	0.270216	0.255666
ENSSSCG00000016562	SSMEM1	blue	-0.131963	0.552767	-0.0905544	0.684681	-0.0787762	0.724066	0.194442	0.378435	0.038466	0.863351	-0.172393	0.436132	-0.103108	0.643538	-0.184435	0.404076	-0.29984	0.166534	0.314751	0.145098	-0.152127	0.492931	-0.197339	0.371184	-0.0947287	0.6709	-0.13375	0.547338	0.242783	0.267915	-0.196219	0.373978	-0.133795	0.547201	-0.232375	0.289806	-0.207507	0.346359	-0.126802	0.568578	0.030924	0.889971	-0.163814	0.459749	0.021607	0.923009	0.602023
ENSSSCG00000016571		blue	0.393642	0.0627626	0.00942645	0.966373	0.0980939	0.659861	-0.535591	0.0074925	0.177671	0.421922	0.074706	0.737837	-0.0800898	0.719639	0.294561	0.174613	0.537755	0.00719425	-0.441986	0.0337615	0.409868	0.0514864	-0.166223	0.453053	-0.510002	0.0118487	0.227889	0.299565	-0.319482	0.138716	-0.0259828	0.907474	0.265697	0.223437	0.418708	0.0460289	0.189489	0.391011	-0.163492	0.460647	0.0478479	0.830433	0.040746	0.85533	-0.0290795	0.8965	-0.331398
ENSSSCG00000016661	SEPTIN7	blue	-0.317355	0.141561	0.130081	0.558512	-0.313671	0.146583	0.449677	0.030324	-0.0321301	0.885706	0.0482213	0.829128	0.188835	0.392687	-0.295595	0.17301	-0.553851	0.00526666	0.685414	0.000174552	-0.364035	0.0879617	0.272167	0.211799	0.13891	0.531796	0.0383716	0.863683	-0.0679417	0.760889	-0.183003	0.407819	-0.384017	0.0702715	-0.205566	0.351022	-0.295458	0.173221	-0.0372995	0.86746	-0.297901	0.169471	-0.383718	0.0705149	0.0865752	0.697907	0.179259
ENSSSCG00000016691	JAZF1	blue	-0.0231909	0.917382	-0.145927	0.51099	-0.0255449	0.909028	0.497163	0.0147001	-0.344816	0.107847	-0.142936	0.519812	0.103242	0.643105	-0.307359	0.155472	-0.365847	0.0862349	0.255383	0.242824	-0.0723534	0.745832	0.379169	0.0742974	0.606398	0.00166183	-0.0696021	0.755212	0.06269	0.77892	-0.298259	0.168926	0.00583077	0.979196	-0.215608	0.327284	-0.014448	0.948478	0.39303	0.0632213	-0.0092003	0.967179	-0.508391	0.0121798	0.257642	0.23849	-0.0260727
ENSSSCG00000016715	OSBPL3	blue	0.121981	0.583523	0.225518	0.304805	-0.507595	0.0123462	0.145497	0.512254	0.11086	0.618606	0.0661933	0.76688	0.306737	0.156367	-0.388702	0.0665381	-0.375193	0.0777239	0.635486	0.000788979	0.0832781	0.708928	-0.0362664	0.871101	0.338719	0.114779	-0.108371	0.626571	-0.0791267	0.722884	-0.0334691	0.880974	-0.319937	0.138112	-0.362529	0.0894149	-0.123036	0.58024	-0.0358701	0.872499	-0.252191	0.249035	-0.0248291	0.911567	0.0796969	0.720962	0.152198
ENSSSCG00000016751	GCK	blue	0.343627	0.109174	-0.238964	0.275825	-0.126017	0.571002	-0.421496	0.0444027	0.510288	0.0117908	-0.0883545	0.691982	-0.419211	0.0457319	-0.189006	0.392249	0.0818194	0.713822	-0.754293	1.11e-05	0.367444	0.0847342	-0.0930948	0.676282	-0.185968	0.400087	-0.283032	0.193162	0.0107429	0.96168	0.328683	0.126868	0.181976	0.410515	0.435735	0.0367724	0.336118	0.11783	-0.0897885	0.68722	0.150435	0.497829	0.328417	0.127201	-0.206808	0.348034	-0.298173
ENSSSCG00000016894	ARL15	blue	-0.323714	0.133175	-0.422824	0.0436439	0.155735	0.482566	0.639395	0.000709	-0.263115	0.228193	-0.458529	0.0267118	0.000540634	0.998071	-0.390406	0.0652171	-0.592128	0.00232495	0.269054	0.217348	-0.343321	0.109517	0.43807	0.0356242	0.292052	0.178542	-0.0793094	0.722268	0.251694	0.250011	-0.164855	0.45685	-0.040841	0.854996	-0.339829	0.113493	-0.116913	0.599406	0.376919	0.076222	-0.128535	0.56325	-0.128708	0.562716	0.326901	0.129105	0.0755368
ENSSSCG00000016943	ADAMTS6	blue	-0.21887	0.319779	0.153649	0.488545	-0.152677	0.491343	0.770576	4.89e-06	-0.595295	0.00216134	0.0266431	0.905133	0.134713	0.544421	-0.145912	0.511033	-0.303503	0.16108	0.641576	0.00066744	-0.225609	0.304601	0.375643	0.0773304	0.361346	0.0905685	0.0320659	0.885933	0.152159	0.492838	-0.10821	0.627088	-0.279384	0.199295	-0.376303	0.0767556	-0.398782	0.0590076	0.00399814	0.985734	-0.252469	0.248489	-0.111929	0.615197	0.294383	0.17489	0.320671
ENSSSCG00000016981	CPEB4	blue	-0.205289	0.351692	-0.246031	0.261298	-0.0488837	0.826815	0.373592	0.0791364	-0.00427924	0.984731	-0.265943	0.222986	0.0876347	0.694377	-0.502587	0.0134349	-0.627783	0.000969231	0.317744	0.141037	-0.215528	0.327469	0.0568688	0.799032	0.39349	0.0628767	-0.218202	0.321307	0.159512	0.47183	0.109734	0.622203	0.0260906	0.907092	-0.621074	0.00115352	-0.218131	0.321471	0.122351	0.58237	-0.00855553	0.969478	0.1675	0.449524	0.0348971	0.875932	0.168604
ENSSSCG00000016998	NPM1	blue	0.257274	0.239192	-0.0926946	0.677603	0.238604	0.276577	-0.298821	0.168073	-0.0337797	0.879877	0.100501	0.652007	-0.211426	0.337052	0.384961	0.0695069	0.56973	0.00380343	-0.481452	0.01891	0.276428	0.204356	-0.245257	0.262867	-0.203593	0.355801	0.161404	0.466499	0.0865933	0.697846	-0.0111128	0.960361	0.165263	0.455717	0.623789	0.00107565	0.0504234	0.821441	-0.0676742	0.761805	0.172231	0.436573	0.0484132	0.828458	0.116931	0.599351	-0.0522236
ENSSSCG00000017036	CCNJL	blue	0.103574	0.642028	-0.485001	0.0178841	0.351519	0.100578	-0.209786	0.340931	0.163783	0.459836	-0.246582	0.260187	-0.243276	0.266903	0.00988002	0.964756	0.107413	0.629646	-0.476804	0.0203235	0.116186	0.601702	-0.263845	0.226842	0.160234	0.469791	0.252568	0.248295	0.0453838	0.839055	0.173029	0.434407	0.246239	0.260878	0.219856	0.317531	0.218761	0.320028	-0.0711019	0.750094	0.479858	0.0193857	0.176176	0.425922	-0.0928225	0.677181	-0.0201684
ENSSSCG00000017042	UBLCP1	blue	0.0802233	0.719189	-0.184593	0.403663	-0.206119	0.34969	-0.319628	0.138522	0.615845	0.00131693	0.0308909	0.890089	-0.201058	0.361991	-0.208358	0.344326	-0.158907	0.473541	-0.206459	0.348872	0.0677985	0.761379	-0.159355	0.472275	-0.245722	0.261924	0.0448443	0.840945	0.0956572	0.667848	-0.0448882	0.840791	-0.137196	0.536936	0.585057	0.00272781	0.24595	0.261463	-0.303972	0.16039	-0.0482027	0.829194	0.262663	0.229032	-0.331642	0.123215	-0.0849626
ENSSSCG00000017052	ADAM19	blue	0.0166733	0.940555	0.0413773	0.853111	-0.143128	0.519243	0.578733	0.0031359	-0.478039	0.01994	-0.011799	0.957916	0.289241	0.183017	-0.211026	0.337995	-0.258782	0.236321	0.815208	3.24e-07	-0.00137191	0.995105	0.150633	0.497254	0.254652	0.244237	0.105865	0.634629	0.0313961	0.888302	-0.234154	0.28599	-0.155037	0.484562	-0.623827	0.0010746	-0.294333	0.174967	-0.0359177	0.872331	-0.24618	0.260996	-0.167925	0.448354	0.463241	0.0249314	0.344978
ENSSSCG00000017084	FAT2	blue	-0.234913	0.28437	0.146969	0.507934	-0.302265	0.162909	0.278042	0.201581	0.0622441	0.780456	0.232318	0.289929	-0.135853	0.540979	-0.165118	0.45612	-0.317826	0.140927	0.372029	0.0805329	-0.262967	0.228467	0.0527984	0.813168	0.651337	0.000505901	-0.02604	0.907271	0.131412	0.554445	-0.189186	0.391787	-0.196596	0.373035	-0.142314	0.521655	0.212071	0.335534	-0.120183	0.589138	-0.193028	0.382001	-0.0269968	0.903879	0.26442	0.22578	-0.204362
ENSSSCG00000017142	BAIAP2	blue	0.00908978	0.967573	0.0965088	0.665053	0.613121	0.00140955	-0.598821	0.00199067	-0.0941513	0.6728	0.0567043	0.799602	-0.121802	0.58408	0.597722	0.00204261	0.626349	0.00100635	-0.701181	0.000100633	0.0318648	0.886644	-0.136919	0.537769	-0.30755	0.155197	0.0372763	0.867542	0.147042	0.507719	0.122003	0.583456	0.31039	0.151158	0.111241	0.61739	0.0679904	0.760722	0.407112	0.0532846	0.300314	0.165821	-0.133401	0.548398	-0.0893109	0.688805	-0.385498
ENSSSCG00000017196	MRPL38	blue	0.331161	0.123804	0.138116	0.534175	0.00376498	0.986566	-0.50428	0.0130587	0.182083	0.410235	0.057602	0.796492	-0.0341274	0.878649	0.458258	0.0268169	0.687025	0.000165304	-0.33318	0.121345	0.36538	0.0866778	-0.38069	0.0730162	-0.381449	0.0723834	0.29734	0.170327	-0.374915	0.0779676	0.277045	0.203292	0.0900659	0.6863	0.302286	0.162879	0.088529	0.691402	-0.33632	0.11759	0.122423	0.582147	0.127695	0.565828	0.124953	0.574291	-0.165377
ENSSSCG00000017204	ITGB4	blue	-0.0375205	0.866681	0.250448	0.252466	-0.307791	0.154852	-0.417268	0.0468861	0.557051	0.00493959	0.228543	0.298131	-0.218512	0.320598	0.0379458	0.865183	0.0719129	0.747331	-0.428364	0.0405843	-0.0167021	0.940453	-0.0862806	0.698889	-0.220436	0.316214	-0.326782	0.129256	0.0359255	0.872304	0.261521	0.231162	-0.0254598	0.909329	0.482395	0.018633	0.417536	0.0467258	-0.297209	0.170527	-0.0203788	0.927374	0.306445	0.156788	-0.341675	0.111379	-0.314866
ENSSSCG00000017238	TTYH2	blue	0.0801199	0.719538	-0.115481	0.603928	0.291127	0.180006	-0.606885	0.00164236	0.352916	0.0991084	-0.210346	0.339603	-0.172175	0.436725	0.360432	0.0914675	0.444684	0.0325228	-0.490277	0.0164415	0.105981	0.634255	-0.452719	0.0290419	-0.544631	0.00631028	0.172734	0.435208	0.0124012	0.95577	0.0525573	0.814007	0.00880531	0.968588	0.409515	0.0517142	0.374935	0.07795	-0.0748944	0.737198	-0.0428887	0.847804	0.209446	0.341736	-0.135129	0.543166	-0.149139
ENSSSCG00000017274	PITPNC1	blue	0.199921	0.364789	-0.169098	0.445127	-0.121308	0.585622	-0.678691	0.000218128	0.801405	8.2e-07	-0.0749724	0.736933	-0.218495	0.320637	-0.0857729	0.700584	0.0535163	0.810671	-0.48827	0.0169789	0.207635	0.346054	-0.346079	0.106448	-0.442064	0.0337253	-0.127831	0.565411	-0.123157	0.579864	0.371049	0.0814181	0.0592606	0.790753	0.393703	0.062717	0.237486	0.278924	-0.138731	0.532331	0.0333012	0.881567	0.254414	0.244699	-0.369864	0.0824973	-0.175408
ENSSSCG00000017316	NSF	blue	-0.0830396	0.709728	-0.485687	0.0176911	0.0412544	0.853543	0.406107	0.0539514	-0.0215713	0.923136	-0.285678	0.188795	-0.235172	0.283819	-0.336933	0.116867	-0.388971	0.0663276	0.147046	0.507707	-0.104737	0.638268	-0.0288867	0.897183	0.52294	0.0094445	-0.107524	0.629288	0.173103	0.434205	0.118493	0.594438	-0.00243015	0.991329	-0.0716749	0.748142	-0.285311	0.189396	0.39024	0.065345	-0.0698652	0.754314	-0.0117675	0.958028	0.563322	0.00434694	0.106861
ENSSSCG00000017349	ADAM11	blue	0.0657095	0.768539	0.0367487	0.869401	0.670805	0.000280911	-0.430569	0.0394138	-0.310587	0.150881	-0.0050812	0.98187	-0.0468015	0.834093	0.497449	0.014631	0.583834	0.00280308	-0.60481	0.00172667	0.102485	0.64556	-0.31529	0.144361	-0.183159	0.407409	-0.0435416	0.845513	0.288698	0.18389	-0.103475	0.642351	0.470381	0.0224131	-0.00500412	0.982145	0.0587947	0.792365	0.254179	0.245155	0.441926	0.0337898	0.107174	0.630415	0.0125332	0.955299	-0.195976
ENSSSCG00000017509		blue	0.604484	0.00174027	-0.0932859	0.675652	0.164007	0.459211	-0.481139	0.0190025	0.00078867	0.997186	0.0791453	0.722822	-0.118521	0.594347	0.208438	0.344135	0.579062	0.0031135	-0.610981	0.00148608	0.622208	0.00112044	-0.0542845	0.808	-0.337345	0.116384	0.227903	0.299536	-0.0129113	0.953952	0.0482555	0.829009	0.201095	0.361902	0.515212	0.0108274	0.0979902	0.660201	-0.0693231	0.756165	0.178257	0.420358	0.0573978	0.797199	-0.164279	0.458453	-0.195317
ENSSSCG00000017635	MKS1	blue	-0.0219766	0.921695	0.379659	0.0738828	-0.431987	0.0386745	0.219861	0.317521	-0.0649566	0.771124	0.244897	0.263597	0.0410494	0.854263	-0.352129	0.0999344	-0.344666	0.108013	0.258051	0.23771	-0.00821178	0.970704	0.385912	0.0687434	0.11342	0.610458	-0.348636	0.103659	-0.0488148	0.827055	0.174835	0.429527	-0.122995	0.580365	-0.334597	0.11964	-0.36609	0.0860054	-0.302414	0.162689	-0.151475	0.494816	0.282858	0.193452	0.187226	0.396832	-0.250949
ENSSSCG00000017717	UNC45B	blue	-0.193407	0.381043	0.0448085	0.841071	0.124263	0.576428	0.598411	0.00200992	-0.632934	0.000845247	-0.0252176	0.910189	0.328578	0.126999	0.1001	0.653312	-0.0480699	0.829658	0.646388	0.000583042	-0.203436	0.356183	0.0436225	0.845229	0.33062	0.124468	0.194964	0.377121	0.325252	0.1312	-0.268851	0.217713	-0.13979	0.529166	-0.339104	0.114331	-0.292188	0.178329	0.119167	0.59232	-0.113953	0.608766	-0.154386	0.486428	0.494456	0.0153659	0.364546
ENSSSCG00000017926	SLC16A13	blue	0.0282313	0.899504	-0.020706	0.926211	0.657964	0.000416384	-0.184727	0.403313	-0.475472	0.0207437	0.00932255	0.966743	-0.1988	0.367556	0.501083	0.0137767	0.551423	0.00552668	-0.570817	0.00371703	0.0687506	0.758122	-0.0479552	0.830058	-0.226288	0.303098	0.142057	0.522416	0.131971	0.552743	-0.0484401	0.828364	0.45603	0.0276952	-0.0210231	0.925084	0.072512	0.745292	0.192652	0.382952	0.343226	0.109624	-0.0308044	0.890394	-0.166729	0.451654	-0.0261458
ENSSSCG00000017935	CTDNEP1	blue	0.250802	0.251767	0.51331	0.0111917	-0.0144451	0.948489	-0.376026	0.0769962	-0.164157	0.458795	0.323719	0.133168	0.140437	0.527235	0.400048	0.0581095	0.568827	0.00387643	-0.191065	0.386983	0.292182	0.178338	0.0231868	0.917397	-0.538583	0.00708276	0.206884	0.347851	-0.263736	0.227043	-0.0385698	0.862986	0.128342	0.56384	-0.017483	0.937673	0.0780455	0.726533	-0.274655	0.207433	0.0783457	0.725519	0.225543	0.304749	-0.193854	0.379916	-0.107341
ENSSSCG00000017950	TP53	blue	0.275323	0.20627	0.175251	0.428407	-0.0678284	0.761277	-0.458241	0.0268237	0.214986	0.328726	0.147059	0.507668	-0.0239938	0.914532	0.389408	0.0659882	0.588823	0.00250658	-0.377175	0.0760012	0.304632	0.159424	-0.330797	0.12425	-0.459318	0.0264066	0.0605855	0.786177	-0.18416	0.404792	0.108058	0.627573	0.0358659	0.872514	0.619339	0.00120574	0.24233	0.268844	-0.263756	0.227005	0.041644	0.852174	0.178584	0.41949	-0.212542	0.33443	0.00864338
ENSSSCG00000018015	DNAH9	blue	-0.158428	0.474899	-0.0631035	0.777497	0.00569906	0.979666	0.528092	0.0086051	-0.383731	0.0705046	-0.16354	0.460513	0.287867	0.18523	-0.00968704	0.965444	-0.1661	0.453394	0.595775	0.00213743	-0.193256	0.381425	-0.0661155	0.767147	0.417822	0.0465548	0.0598401	0.788751	0.090592	0.684556	-0.0251439	0.91045	-0.0668914	0.764486	-0.341635	0.111424	-0.217289	0.323403	0.218105	0.32153	-0.20859	0.343774	-0.540177	0.00687195	0.279292	0.19945	0.405956
ENSSSCG00000018016	MAP2K4	blue	-0.131681	0.553626	-0.109066	0.624342	0.322992	0.134109	0.195019	0.376984	-0.349863	0.10234	-0.150823	0.496702	0.183859	0.405578	0.200547	0.363247	0.0916346	0.681105	0.45381	0.0285928	-0.136626	0.538649	-0.180211	0.415172	0.189592	0.390745	0.52004	0.00994564	-0.0160826	0.942658	-0.350794	0.101346	-0.142626	0.520729	-0.250268	0.252823	-0.212675	0.334116	0.106499	0.632586	-0.219163	0.31911	0.100435	0.65222	0.279415	0.199242	0.170553
ENSSSCG00000018028	TEKT3	blue	-0.133941	0.546758	-0.240752	0.272103	-0.269545	0.216467	0.114574	0.606798	0.425568	0.042107	-0.187009	0.397392	-0.142124	0.522218	-0.347525	0.104865	-0.441867	0.0338174	0.184654	0.403503	-0.154532	0.48601	0.150633	0.497255	-0.114341	0.607535	-0.136429	0.539242	-0.17919	0.417879	0.0152253	0.94571	-0.21371	0.331697	-0.0950446	0.669861	0.371486	0.0810224	-0.0148798	0.94694	-0.199991	0.364616	-0.141961	0.522702	-0.232498	0.28954	0.491085
ENSSSCG00000018214	ssc-mir-24-1	blue	-0.207753	0.345772	0.357121	0.0947787	-0.563732	0.00431042	0.249584	0.25418	0.173561	0.432966	0.223786	0.308664	0.159004	0.473266	-0.165521	0.455	-0.270612	0.21456	0.584841	0.00274094	-0.190638	0.388071	-0.0699582	0.753996	-0.0714239	0.748997	-0.287047	0.18656	-0.202822	0.357675	0.163368	0.460995	-0.438557	0.0353886	-0.38437	0.0699852	-0.0409737	0.854529	-0.273769	0.208981	-0.332838	0.121759	0.317951	0.140759	0.00321414	0.988532	0.27678
ENSSSCG00000018373		blue	0.121901	0.583773	0.398517	0.0591971	0.0820452	0.713064	-0.659056	0.000403017	0.19314	0.381718	0.264183	0.226217	0.268639	0.218094	0.366086	0.0860091	0.456888	0.0273544	-0.270571	0.214632	0.142098	0.522294	-0.186445	0.39885	-0.660978	0.000380391	-0.0884354	0.691713	0.146611	0.508983	0.0929474	0.676769	-0.0397125	0.858964	0.275155	0.206562	0.0148477	0.947055	-0.0790399	0.723177	-0.0432501	0.846535	0.206943	0.347712	-0.205005	0.352376	-0.141607
ENSSSCG00000018979	ssc-mir-328	blue	-0.136937	0.537715	-0.0858168	0.700437	0.0900616	0.686314	0.359515	0.0923766	-0.295887	0.172559	-0.139861	0.528955	0.163921	0.459452	-0.0978602	0.660626	-0.203469	0.356102	0.288793	0.183737	-0.140493	0.527069	-0.0742999	0.739215	0.19353	0.380732	-0.106879	0.631363	0.451821	0.0294161	0.0809615	0.716706	-0.121547	0.584878	-0.192564	0.383177	-0.139348	0.530486	-0.0217882	0.922365	-0.151556	0.494582	-0.150487	0.497676	-0.120332	0.588672	0.140954
ENSSSCG00000018995	SNORD7	blue	0.287889	0.185196	-0.252045	0.24932	0.0569196	0.798856	-0.300094	0.166152	0.251749	0.249901	-0.210795	0.338541	-0.0090324	0.967778	0.0496088	0.824283	0.258811	0.236265	-0.503915	0.0131391	0.305201	0.158593	-0.21355	0.332069	-0.207233	0.347016	0.00724835	0.97414	0.198255	0.368909	0.29716	0.170603	0.08855	0.691332	0.47537	0.0207761	0.376064	0.0769631	-0.189762	0.390311	0.342221	0.11076	0.0230809	0.917773	-0.0474465	0.831837	-0.229985
ENSSSCG00000019065	ssc-mir-186	blue	-0.0702347	0.753052	-0.107595	0.62906	-0.222535	0.31147	0.063795	0.775117	0.286331	0.187726	-0.223983	0.308223	0.0782512	0.725838	-0.389794	0.0656889	-0.403221	0.0559029	-0.062002	0.781291	-0.0706446	0.751654	0.122769	0.581069	0.413858	0.0489652	-0.201323	0.361341	-0.0407247	0.855405	0.324888	0.131666	-0.171655	0.438138	-0.181136	0.412727	0.0532931	0.811447	-0.106696	0.631951	0.155142	0.484261	0.230364	0.294157	-0.495204	0.0151796	0.0775095
ENSSSCG00000019673		blue	-0.189487	0.391015	-0.156091	0.481548	-0.155154	0.484228	0.309132	0.152938	0.0873301	0.695391	-0.15277	0.491075	0.0760119	0.73341	-0.476061	0.020557	-0.558343	0.0048123	0.0497517	0.823784	-0.196786	0.372563	0.438918	0.0352147	0.547064	0.00601979	-0.0949334	0.670226	-0.135598	0.541747	0.0695837	0.755275	0.0447625	0.841232	-0.164861	0.456834	-0.104041	0.640519	0.0735325	0.741822	-0.128299	0.563972	0.279834	0.198531	-0.139998	0.528545	-0.163278
ENSSSCG00000019885	SNORD127	blue	0.237883	0.278089	0.132099	0.552352	-0.141847	0.523041	-0.269094	0.217276	0.156978	0.479019	0.186463	0.398804	-0.053592	0.810407	-0.0282289	0.899513	0.137652	0.535566	-0.348495	0.103811	0.24981	0.253731	0.224307	0.307501	-0.388768	0.0664863	-0.170177	0.442173	-0.237987	0.27787	-0.205187	0.351937	0.156992	0.478979	0.270621	0.214544	0.157107	0.478652	-0.0845434	0.704692	-0.13793	0.534731	0.241148	0.271283	-0.464468	0.0244837	-0.118803
ENSSSCG00000020677	CYB5RL	blue	0.149384	0.500881	0.330278	0.124889	-0.103826	0.641214	-0.195854	0.374891	-0.0494908	0.824695	0.151977	0.493363	-0.0157357	0.943893	0.266215	0.22249	0.341419	0.11167	-0.285491	0.189101	0.139203	0.530921	0.10474	0.638257	-0.163551	0.460484	-0.0743202	0.739146	-0.0448833	0.840809	-0.143718	0.517499	0.158678	0.474189	0.519168	0.0101003	0.2381	0.277633	-0.268961	0.217516	0.161511	0.466197	-0.503859	0.0131513	-0.125239	0.573405	-0.196096
ENSSSCG00000020720	IRAG1	blue	-0.650553	0.000517506	0.0936778	0.67436	-0.156856	0.479366	0.47632	0.0204754	0.0261416	0.906911	-0.115922	0.602533	0.179791	0.416284	-0.127644	0.565986	-0.543348	0.00646813	0.678881	0.000216779	-0.677797	0.000224576	0.149101	0.501707	0.28094	0.196663	-0.00738883	0.973639	0.0494291	0.82491	-0.096136	0.666276	-0.334992	0.119169	-0.359991	0.0919035	-0.115527	0.603783	0.0513892	0.818075	-0.278524	0.200757	-0.157922	0.476335	0.274424	0.207835	0.0696859
ENSSSCG00000020817	RPS16	blue	0.674518	0.000249653	-0.187977	0.394894	0.107589	0.62908	-0.422319	0.0439312	0.0260712	0.907161	-0.0103487	0.963085	-0.12056	0.58796	0.130312	0.557806	0.545617	0.00619118	-0.561348	0.00452683	0.692399	0.000137448	-0.102739	0.644733	-0.290434	0.181109	0.197862	0.369883	0.00389137	0.986115	0.111754	0.615756	0.149435	0.500732	0.496385	0.0148889	0.0872727	0.695582	-0.0114254	0.959247	0.112774	0.612508	0.126204	0.570423	-0.0557897	0.802774	-0.125139
ENSSSCG00000020858	KIF13A	blue	-0.49459	0.0153324	0.231775	0.291099	-0.275638	0.205724	0.444984	0.0323873	-0.0297371	0.894172	-0.130737	0.556506	0.275388	0.206156	-0.18505	0.402474	-0.51735	0.0104294	0.68091	0.00020281	-0.527982	0.0086223	0.13889	0.531856	0.345842	0.10671	-0.134018	0.546525	0.0610567	0.78455	-0.185002	0.402597	-0.28166	0.195454	-0.369573	0.0827638	-0.0666935	0.765165	0.000149175	0.999468	-0.24879	0.255759	-0.224919	0.306137	0.158666	0.474225	0.138219
ENSSSCG00000020984	LXN	blue	-0.17575	0.427064	-0.11918	0.592281	-0.492062	0.0159751	0.345004	0.107637	0.351241	0.100872	-0.119022	0.592777	0.0638575	0.774902	-0.506786	0.0125172	-0.61846	0.00123294	0.607939	0.00160089	-0.192648	0.382962	-0.0972968	0.66247	0.319766	0.138338	-0.0930629	0.676387	-0.00112386	0.99599	0.00306047	0.98908	-0.342357	0.110605	-0.1518	0.493874	-0.192589	0.383112	-0.114672	0.606488	-0.331242	0.123704	0.496147	0.0149471	0.178658	0.419291	0.234424
ENSSSCG00000021284	GPR20	blue	-0.407655	0.0529267	-0.159832	0.470928	-0.101337	0.649287	0.379469	0.0740434	0.106041	0.634061	-0.317868	0.14087	0.0818287	0.713791	-0.223614	0.309049	-0.503427	0.0132472	0.579432	0.00308842	-0.427799	0.0408888	0.0487812	0.827173	0.249253	0.254837	0.128868	0.562227	0.0281145	0.899918	0.110566	0.619544	-0.1853	0.401822	-0.330773	0.12428	-0.426526	0.0415802	-0.128267	0.564073	-0.308533	0.153791	-0.0142128	0.949316	0.226835	0.301888	0.200266
ENSSSCG00000021342	QRICH2	blue	0.0298386	0.893812	-0.323506	0.133444	-0.149568	0.500348	0.0931384	0.676139	0.2854	0.189251	-0.232258	0.290058	-0.276617	0.20403	-0.216075	0.326202	-0.142393	0.52142	-0.343907	0.108861	0.0345476	0.877166	-0.141271	0.524752	-0.0948229	0.67059	-0.24901	0.255321	-0.224971	0.306019	0.204533	0.35352	0.229092	0.29693	0.303616	0.160914	0.0805901	0.717955	0.0454404	0.838857	-0.179408	0.4173	0.00628204	0.977587	0.294346	0.174947	-0.25966
ENSSSCG00000021355	SOD1	blue	-0.217903	0.321993	0.264709	0.225248	-0.0533175	0.811362	0.0622066	0.780586	-0.0720859	0.746742	0.112698	0.612751	0.355283	0.0966541	0.237173	0.279583	0.0433602	0.846149	0.683506	0.000186074	-0.23773	0.27841	-0.335109	0.119028	0.186879	0.397727	0.380557	0.0731278	-0.0244651	0.912859	-0.0969951	0.663458	-0.125705	0.571965	-0.29005	0.181721	-0.393201	0.0630932	0.0642835	0.773438	-0.184744	0.403269	0.108649	0.625679	0.20916	0.342416	0.30359
ENSSSCG00000021557	SULT1A3	blue	0.284826	0.190194	-0.244773	0.263849	-0.338308	0.115256	-0.245624	0.262121	0.588895	0.00250248	-0.0483742	0.828594	-0.305458	0.158219	-0.257027	0.239664	-0.0187695	0.933096	-0.517672	0.0103704	0.307417	0.155388	-0.0806494	0.717755	-0.357128	0.0947716	-0.211096	0.337831	-0.228362	0.298528	0.179019	0.418331	0.0479123	0.830208	0.58615	0.00266196	0.416842	0.0471422	-0.365689	0.0863848	0.00300458	0.989279	0.301843	0.163536	-0.263444	0.227584	-0.102814
ENSSSCG00000021573	KCNJ5	blue	-0.27839	0.200987	-0.0576532	0.796315	-0.490939	0.0162672	0.495029	0.0152232	0.218768	0.320012	-0.000121575	0.999566	-0.0287427	0.897693	-0.344597	0.10809	-0.522688	0.00948722	0.734318	2.73e-05	-0.285054	0.189819	-0.0536866	0.810079	-0.0362955	0.870999	-0.21033	0.339641	-0.242008	0.269508	-0.0135287	0.951753	-0.310968	0.150346	-0.258686	0.236503	-0.0832743	0.708941	-0.309847	0.151925	-0.289398	0.182765	0.0517632	0.816772	0.271077	0.213732	0.461031
ENSSSCG00000021745	ERMAP	blue	-0.237966	0.277915	-0.100173	0.653074	-0.294076	0.175367	0.222288	0.312028	0.301318	0.164318	-0.0706634	0.75159	-0.0570465	0.798416	-0.29199	0.178641	-0.416875	0.0471226	0.207257	0.346957	-0.253316	0.246835	0.0355647	0.873577	0.272199	0.211743	-0.269904	0.215824	-0.315493	0.144084	-0.100453	0.652161	0.173635	0.432767	-0.155105	0.484368	0.321211	0.136433	-0.0934879	0.674986	-0.270116	0.215445	-0.0644472	0.772875	0.246612	0.260125	-0.323313
ENSSSCG00000021774	B3GALNT1	blue	0.117608	0.597219	-0.242458	0.268581	0.282572	0.193929	-0.758561	9e-06	0.586478	0.00264245	-0.195839	0.374928	-0.303332	0.161331	0.221249	0.314371	0.300487	0.165562	-0.654962	0.000455092	0.119317	0.59185	-0.495713	0.0150539	-0.233152	0.288134	0.0590379	0.791523	0.163579	0.460406	0.335894	0.118095	0.172356	0.436232	0.419826	0.0453717	0.152673	0.491354	0.0279453	0.900517	0.173489	0.433162	0.0442557	0.843008	-0.210753	0.338641	-0.251884
ENSSSCG00000021825	RPS21	blue	0.625293	0.00103446	-0.113221	0.611089	-0.00162647	0.994196	-0.489711	0.0165917	0.17693	0.423902	0.0571467	0.798069	-0.0882832	0.692219	0.142977	0.51969	0.534406	0.00765998	-0.569653	0.00380956	0.641353	0.000671596	-0.125072	0.573922	-0.303167	0.161575	0.11066	0.619244	-0.0768484	0.730579	0.180183	0.415245	0.16663	0.451928	0.57691	0.0032625	0.151461	0.494856	-0.0866817	0.697552	0.1117	0.615928	0.116515	0.600664	-0.10361	0.641912	-0.177128
ENSSSCG00000021893	ROCK1	blue	0.0218106	0.922285	0.0852583	0.702302	-0.255611	0.242384	0.542195	0.00661271	-0.365969	0.0861199	0.014043	0.949921	0.217567	0.322765	-0.420254	0.0451213	-0.46663	0.0237098	0.652534	0.000488611	-0.0152257	0.945709	0.363022	0.0889371	0.416293	0.0474735	-0.0761096	0.73308	0.0222773	0.920627	-0.281798	0.195223	-0.262768	0.228838	-0.44485	0.032448	-0.438842	0.0352511	0.138384	0.53337	-0.195592	0.375547	-0.188241	0.394215	0.302765	0.162169	0.116743
ENSSSCG00000022096	POU3F3	blue	-0.10353	0.64217	0.218195	0.321325	-0.0952393	0.669221	0.349006	0.10326	-0.35468	0.0972754	-0.11366	0.609696	-0.0451319	0.839938	0.0260837	0.907117	-0.0605612	0.78626	0.239948	0.273772	-0.117054	0.598962	0.320878	0.13687	0.24234	0.268824	-0.0738987	0.740577	-0.120322	0.588704	-0.177757	0.421693	-0.1365	0.539031	-0.170112	0.44235	-0.175189	0.428573	0.385199	0.0693152	-0.117658	0.597061	-0.141503	0.524061	0.140415	0.527302	0.345038
ENSSSCG00000022191		blue	0.236182	0.281676	0.190422	0.388624	-0.152291	0.492456	-0.348043	0.104301	0.202732	0.357895	0.273382	0.209659	-0.112807	0.612405	0.118142	0.595538	0.27528	0.206344	-0.401415	0.0571513	0.241316	0.270935	-0.105639	0.635355	-0.324032	0.132764	-0.381631	0.0722323	0.154603	0.485807	0.303115	0.161652	0.0522913	0.814933	0.515696	0.0107363	0.1034	0.642591	0.0153027	0.945434	-0.119407	0.591567	-0.190348	0.388814	-0.127413	0.566696	-0.0434602
ENSSSCG00000022280	DACT3	blue	-0.23368	0.287002	-0.229033	0.297059	-0.182895	0.408102	0.38409	0.0702124	0.124415	0.575958	0.0308971	0.890066	-0.0805291	0.71816	-0.227154	0.301185	-0.361932	0.0899956	0.331778	0.123049	-0.252685	0.248067	0.00832644	0.970295	0.546702	0.00606222	-0.0663426	0.766368	-0.224432	0.307221	-0.233708	0.286944	0.0383414	0.86379	-0.0495644	0.824438	-0.0230292	0.917957	0.185655	0.400899	0.0778111	0.727324	0.168113	0.447836	0.262996	0.228414	0.134919
ENSSSCG00000022333	C16orf87	blue	-0.27799	0.201672	-0.171705	0.438001	-0.242218	0.269075	0.202799	0.357732	0.349494	0.102735	-0.136974	0.537602	0.235395	0.283344	-0.316208	0.143111	-0.5087	0.0121158	0.44346	0.0330805	-0.321811	0.135647	-0.0142915	0.949036	0.530826	0.00818482	0.0661951	0.766873	0.08961	0.687812	-0.161296	0.466803	-0.237079	0.27978	0.158132	0.47574	-0.0844427	0.705029	-0.0234395	0.9165	-0.128306	0.563953	0.123532	0.578698	0.0707956	0.751139	-0.0185906
ENSSSCG00000022395	SLC25A35	blue	-0.129976	0.558832	-0.0413114	0.853343	0.435781	0.0367493	0.021099	0.924814	-0.341792	0.111246	-0.065484	0.769313	0.104702	0.638379	0.172696	0.43531	0.0374332	0.866989	0.130089	0.558486	-0.150088	0.498835	-0.176478	0.425112	0.22207	0.312518	-0.0639062	0.774735	0.243065	0.267336	0.0783403	0.725537	0.317676	0.141128	-0.573708	0.00349524	-0.207921	0.345369	0.408902	0.0521116	0.248497	0.256345	-0.488693	0.0168645	0.0974289	0.662037	0.181041
ENSSSCG00000022447	F3	blue	-0.32682	0.129208	-0.0256962	0.908491	0.0696253	0.755133	0.370642	0.0817877	-0.210842	0.33843	-0.110701	0.619113	0.151683	0.494213	-0.0859203	0.700091	-0.315089	0.144635	0.53858	0.00708314	-0.347174	0.105248	0.188314	0.394027	0.430495	0.0394525	0.204615	0.35332	0.124577	0.575457	-0.089265	0.688957	-0.0519297	0.816192	-0.491187	0.0162024	-0.371835	0.0807076	-0.0935443	0.6748	-0.0619958	0.781312	-0.117245	0.598363	0.509025	0.0120488	-0.0520175
ENSSSCG00000022609	WWP2	blue	-0.131061	0.555516	0.175389	0.428034	-0.460141	0.0260917	0.52575	0.00897887	-0.116026	0.602207	0.213268	0.33273	-0.0317089	0.887195	-0.343006	0.109872	-0.405638	0.0542655	0.245814	0.261738	-0.149632	0.500161	0.436063	0.0366095	0.650832	0.000513357	-0.287653	0.185578	-0.00626839	0.977635	-0.0133216	0.952491	-0.1873	0.396639	-0.0916359	0.681101	0.131905	0.552944	-0.0431089	0.847031	-0.120456	0.588285	-0.108193	0.62714	0.179823	0.416198	-0.189454
ENSSSCG00000022618	CMTM8	blue	0.0829333	0.710084	0.24822	0.256897	-0.283816	0.191861	0.00437404	0.984393	0.0358485	0.872575	0.129524	0.560217	0.284177	0.191264	-0.157589	0.477282	-0.179347	0.417462	0.310959	0.150358	0.0396081	0.859331	0.148767	0.502678	0.396304	0.0607963	-0.0955525	0.668191	0.170793	0.440487	0.0630932	0.777532	-0.0941554	0.672787	-0.0521888	0.81529	-0.25202	0.249369	0.251362	0.250664	-0.175882	0.426712	-0.117865	0.596409	-0.268093	0.21908	0.289982
ENSSSCG00000022712	SNORD52	blue	0.22942	0.296213	0.0171893	0.938719	-0.0551517	0.804988	-0.262798	0.228781	0.15755	0.477392	0.160391	0.469349	0.156831	0.479439	0.155863	0.482199	0.325835	0.130457	-0.228488	0.298252	0.246377	0.2606	-0.369566	0.0827703	-0.333899	0.120478	0.147734	0.505695	-0.12671	0.568864	0.298074	0.169207	0.063071	0.777608	0.217316	0.323341	-0.00761813	0.972821	-0.151238	0.495501	0.174798	0.429626	0.025652	0.908648	0.0795304	0.721523	0.0782715
ENSSSCG00000022778	SGF29	blue	0.466927	0.023605	-0.26692	0.221206	0.0677867	0.76142	-0.464418	0.0245016	0.301727	0.163708	-0.127035	0.567862	-0.38763	0.0673788	0.0309575	0.889853	0.358271	0.0936196	-0.745602	1.66e-05	0.493907	0.015504	-0.208488	0.344016	-0.241146	0.271287	-0.0438223	0.844528	0.114145	0.608157	0.292055	0.178538	0.19861	0.368029	0.465117	0.0242494	0.258587	0.236692	-0.113954	0.608763	0.145003	0.513707	0.193375	0.381123	-0.0399599	0.858094	-0.268362
ENSSSCG00000022842		blue	0.460237	0.0260552	-0.121288	0.585684	0.133769	0.54728	-0.532657	0.00791279	0.196583	0.373068	0.0532508	0.811594	-0.267385	0.220361	0.258884	0.236128	0.558694	0.00477828	-0.643345	0.000635288	0.473391	0.0214138	-0.247096	0.259151	-0.226107	0.303497	0.115415	0.604135	-0.12377	0.57796	0.0310293	0.889599	0.214789	0.329183	0.576309	0.00330522	0.301071	0.164688	-0.085771	0.70059	0.129772	0.559457	0.0361193	0.87162	-0.0455593	0.838441	-0.382483
ENSSSCG00000022903	NAPEPLD	blue	-0.160082	0.47022	-0.0525393	0.81407	0.121528	0.584936	0.0546458	0.806745	-0.0331548	0.882084	-0.0387893	0.862213	0.112656	0.612885	-0.0930185	0.676534	-0.247048	0.259248	0.171028	0.439848	-0.209267	0.342162	0.0470187	0.833333	0.542121	0.00662201	-0.0407811	0.855206	0.0915625	0.681344	-0.191369	0.38621	0.130027	0.558677	-0.173531	0.433048	-0.102352	0.64599	0.322974	0.134132	0.13197	0.552747	-0.39472	0.0619607	-0.0117137	0.95822	-0.0788728
ENSSSCG00000023090	BEST1	blue	-0.195889	0.374804	-0.184636	0.403552	-0.224378	0.307341	0.571854	0.0036362	-0.0801671	0.719379	0.0455267	0.838555	0.0819589	0.713354	-0.14904	0.501884	-0.255325	0.242936	0.560689	0.0045882	-0.189782	0.390259	-0.0323397	0.884965	0.263577	0.227337	0.173006	0.43447	-0.402753	0.0562247	-0.173825	0.432252	-0.0300487	0.893069	-0.190757	0.38777	0.0527016	0.813505	-0.12262	0.581534	-0.207578	0.346189	0.223618	0.30904	0.130798	0.556318	0.392693
ENSSSCG00000023105	NET1	blue	0.00227421	0.991885	0.140917	0.525806	-0.553269	0.00532804	-0.0623792	0.779991	0.506111	0.0126612	0.295257	0.173533	-0.0955572	0.668176	-0.203931	0.354978	-0.145458	0.512368	-0.133219	0.548948	0.0044823	0.984007	-0.0641338	0.773952	-0.0670718	0.763868	-0.379629	0.073908	-0.108897	0.624884	0.00303174	0.989182	-0.239628	0.274438	0.601767	0.0018569	0.4387	0.0353194	-0.195822	0.374969	-0.179742	0.416414	0.279359	0.199337	-0.156219	0.481184	-0.191408
ENSSSCG00000023155	CLN8	blue	-0.0557496	0.802913	0.412823	0.0496104	0.193756	0.380163	0.0684754	0.759063	-0.543078	0.00650177	0.218856	0.319811	0.306194	0.157151	0.359229	0.0926609	0.251322	0.250741	0.552469	0.00541342	-0.0686099	0.758603	-0.18542	0.40151	0.238987	0.275777	0.30666	0.156479	0.226006	0.303721	-0.122091	0.583181	-0.0871442	0.69601	-0.604223	0.00175119	-0.16569	0.454532	0.112445	0.613556	-0.204898	0.352637	-0.204559	0.353457	0.0788859	0.723696	0.209595
ENSSSCG00000023245	NONO	blue	0.20225	0.359073	-0.210456	0.339342	-0.407296	0.0531628	0.0291235	0.896344	0.409804	0.0515279	-0.0272631	0.902935	-0.267038	0.220991	-0.270647	0.214498	-0.0773239	0.728971	-0.27809	0.2015	0.225466	0.304918	0.036096	0.871702	-0.294986	0.173952	-0.221821	0.313078	-0.249484	0.254379	0.0228014	0.918766	-0.0122774	0.956211	0.59829	0.00201563	0.323014	0.134081	-0.414575	0.0485224	-0.0127926	0.954375	0.325326	0.131106	0.0679195	0.760965	-0.0174466
ENSSSCG00000023380	ISCU	blue	-0.0500832	0.822628	0.0616679	0.782442	-0.344016	0.108739	-0.0205056	0.926923	0.349362	0.102877	-0.141276	0.524738	0.089061	0.689635	-0.175383	0.428051	-0.253914	0.245671	0.169986	0.442693	-0.104436	0.639241	0.0680652	0.760467	0.448803	0.0307001	0.0255051	0.909169	-0.0565529	0.800127	-0.0732538	0.742769	-0.166764	0.451556	0.217116	0.323802	0.21276	0.333919	0.0555588	0.803575	-0.22901	0.29711	-0.321095	0.136585	-0.0412732	0.853477	-0.15421
ENSSSCG00000023562	SNRPE	blue	0.348111	0.104228	0.140195	0.527958	-0.0645075	0.772668	-0.113584	0.609935	-0.152811	0.490957	0.295768	0.172743	-0.0136567	0.951297	0.198779	0.36761	0.418256	0.0462968	-0.133976	0.546652	0.360383	0.0915161	-0.0465494	0.834974	-0.123405	0.579092	0.226864	0.301823	0.0556547	0.803242	-0.0607406	0.785641	-0.0875112	0.694788	0.449224	0.0305184	-0.11092	0.618414	-0.0736344	0.741476	-0.0375549	0.86656	0.24267	0.268147	0.165277	0.455677	-0.0564254
ENSSSCG00000023636	TMEM222	blue	0.332628	0.122013	0.174615	0.430119	-0.124414	0.57596	-0.438971	0.0351888	0.216018	0.326334	0.0370008	0.868512	0.086818	0.697097	0.408138	0.0526095	0.641793	0.000663426	-0.311269	0.149922	0.361062	0.0908475	-0.348079	0.104263	-0.310548	0.150936	0.101861	0.647584	-0.259446	0.235063	0.100435	0.652221	0.115313	0.60446	0.582502	0.00288698	0.312493	0.148215	-0.32312	0.133943	0.0672059	0.763409	0.182749	0.408484	-0.121695	0.584415	0.0348448
ENSSSCG00000023714	SLC31A2	blue	-0.0146243	0.94785	-0.258807	0.236274	-0.0721633	0.746479	0.570916	0.00370929	-0.290872	0.180411	-0.21605	0.326261	0.121352	0.585485	-0.32124	0.136394	-0.394302	0.0622708	0.520875	0.00979919	-0.060788	0.785478	0.24461	0.264179	0.64564	0.000595529	0.160486	0.469082	0.179707	0.416506	-0.117293	0.598211	-0.212576	0.33435	-0.25914	0.235642	-0.251031	0.251316	0.296025	0.172346	-0.192515	0.3833	-0.320127	0.137861	0.30241	0.162695	0.268616
ENSSSCG00000023745	MCOLN3	blue	0.183469	0.406599	-0.315601	0.143937	0.109236	0.623798	-0.54618	0.00612396	0.56127	0.00453409	-0.160941	0.4678	-0.467403	0.023438	0.0366958	0.869587	0.176562	0.424886	-0.473161	0.021489	0.211865	0.33602	-0.411307	0.0505663	-0.494198	0.0154308	0.125255	0.573356	-0.000206034	0.999265	0.339165	0.114261	-0.0154722	0.944831	0.174655	0.430013	0.203347	0.356398	-0.204111	0.354543	-0.12742	0.566677	0.32158	0.135949	-0.22205	0.312562	0.00307571
ENSSSCG00000023814	FAIM	blue	-0.201222	0.36159	0.0529084	0.812785	-0.280235	0.197853	0.00203013	0.992756	0.366748	0.0853866	-0.0551704	0.804923	0.028435	0.898782	-0.167375	0.449868	-0.351943	0.10013	0.450782	0.0298532	-0.247684	0.25797	-0.0815832	0.714616	0.112413	0.613658	0.00152859	0.994546	0.134563	0.544876	0.157897	0.476406	-0.54553	0.00620167	-0.0143838	0.948707	-0.201716	0.360378	0.139919	0.52878	-0.384661	0.0697492	-0.224703	0.306616	0.15745	0.477676	0.0751348
ENSSSCG00000023929	TXNRD3	blue	-0.0160166	0.942893	0.013561	0.951638	-0.266532	0.221912	0.448356	0.0308939	-0.181947	0.41059	-0.225483	0.304882	0.102652	0.645016	-0.250768	0.251835	-0.311964	0.148952	0.576718	0.00327612	-0.0448322	0.840988	0.0777744	0.727449	0.428219	0.0406621	-0.072155	0.746507	0.291658	0.179166	0.0650013	0.770971	-0.297319	0.170359	-0.399403	0.0585657	-0.0902211	0.685786	0.204797	0.352881	-0.506653	0.0125455	-0.184947	0.402741	0.372345	0.0802487	0.213467
ENSSSCG00000023957	CFAP126	blue	0.085624	0.701081	-0.190223	0.389131	-0.246525	0.260301	-0.445779	0.0320305	0.783255	2.45e-06	-0.164999	0.456449	-0.161771	0.465467	-0.149246	0.501284	-0.0578885	0.7955	-0.255301	0.242982	0.103973	0.640739	-0.348203	0.104128	-0.524937	0.00911156	-0.189439	0.391139	-0.00898783	0.967937	0.340375	0.112865	-0.250778	0.251814	0.430957	0.0392103	0.22075	0.315501	-0.236752	0.280472	-0.257265	0.239209	0.446371	0.0317664	-0.284549	0.190651	0.00664445
ENSSSCG00000024060	LIPT2	blue	-0.141812	0.523145	-0.265073	0.22458	0.437445	0.0359288	-0.393256	0.0630518	0.250112	0.253133	-0.0509369	0.819651	-0.138194	0.533939	0.428255	0.0406429	0.411328	0.0505529	-0.494501	0.0153547	-0.107817	0.628347	-0.273859	0.208823	-0.300401	0.165691	0.237096	0.279745	-0.122157	0.582974	0.12085	0.587052	0.16205	0.464683	0.444631	0.0325469	0.104851	0.637899	0.0349056	0.875902	0.114754	0.606228	0.281308	0.196044	0.0518797	0.816366	-0.204013
ENSSSCG00000024162	IMPA2	blue	0.116354	0.601169	0.242876	0.267723	0.197148	0.371658	-0.275713	0.205592	-0.182376	0.409464	0.152871	0.490784	-0.115612	0.603512	0.3086	0.153696	0.399816	0.0582734	-0.533126	0.00784438	0.146726	0.508645	0.239107	0.275525	-0.480312	0.0192491	-0.139009	0.5315	0.0818265	0.713799	0.267598	0.219975	0.168937	0.445569	0.182409	0.409376	-0.0656344	0.768797	0.169526	0.443953	0.145729	0.511571	-0.107564	0.629161	-0.147524	0.506308	-0.237051
ENSSSCG00000024179	NAGS	blue	0.098194	0.659534	-0.153468	0.489064	-0.0777532	0.72752	-0.366034	0.0860588	0.498482	0.014384	-0.120439	0.588339	-0.226142	0.30342	0.0555671	0.803547	0.18635	0.399098	-0.393008	0.0632381	0.146411	0.509568	-0.252711	0.248015	-0.379702	0.0738467	0.0383954	0.8636	-0.219323	0.318746	0.279508	0.199084	0.0152084	0.94577	0.308789	0.153427	0.226179	0.303338	-0.436172	0.0365554	0.00697445	0.975117	0.633238	0.000838379	-0.328919	0.126574	-0.0177984
ENSSSCG00000024236	MMP17	blue	-0.131964	0.552764	0.29918	0.16753	-0.371914	0.0806366	0.526318	0.00888699	-0.299185	0.167523	0.0110293	0.960659	0.247535	0.25827	-0.16575	0.454364	-0.283887	0.191745	0.625556	0.0010274	-0.16227	0.464066	0.208441	0.344127	0.558876	0.00476065	-0.0761653	0.732891	0.0735231	0.741854	-0.0113552	0.959497	-0.396203	0.0608703	-0.415379	0.0480295	-0.0631073	0.777483	0.160816	0.468153	-0.286549	0.187371	-0.268664	0.218051	0.282144	0.194644	0.150621
ENSSSCG00000024361	TFB1M	blue	0.0747157	0.737804	0.0637693	0.775205	-0.121247	0.585812	-0.291454	0.179488	0.315848	0.1436	0.173287	0.433707	-0.0934781	0.675018	0.306987	0.156006	0.354063	0.097913	-0.000872347	0.996887	0.072069	0.7468	-0.316051	0.143325	-0.0794331	0.721851	0.141206	0.524946	0.100174	0.653073	-0.0249847	0.911015	-0.215523	0.327479	0.559054	0.00474346	0.243469	0.266508	0.0833106	0.70882	-0.228923	0.2973	0.208991	0.342818	0.294161	0.175236	-0.0509214
ENSSSCG00000024484	DEGS1	blue	-0.238456	0.276886	0.0624326	0.779807	-0.350431	0.101733	0.111484	0.616616	0.344078	0.108669	0.167015	0.450864	0.138308	0.533598	-0.158926	0.47349	-0.325208	0.131256	0.639962	0.000697994	-0.252852	0.24774	-0.298321	0.168832	0.230099	0.294733	0.114642	0.606581	-0.0929412	0.676789	0.109169	0.624013	-0.377838	0.0754318	-0.16006	0.470283	-0.229378	0.296304	-0.0678147	0.761324	-0.296269	0.17197	0.422927	0.0435855	0.0716161	0.748342	0.255068
ENSSSCG00000024604	ATAT1	blue	-0.229621	0.295775	0.481779	0.0188134	-0.286274	0.18782	0.482013	0.0187448	-0.417901	0.0465076	0.27074	0.214332	0.352059	0.100007	-0.0608172	0.785377	-0.191542	0.38577	0.635397	0.000790899	-0.210565	0.339086	0.236698	0.280585	0.034248	0.878223	-0.0231963	0.917363	-0.160212	0.469855	-0.194388	0.37857	-0.18365	0.406126	-0.560688	0.00458826	-0.1363	0.539634	-0.339728	0.113609	-0.120452	0.588297	0.164944	0.456603	0.0212381	0.92432	0.215969
ENSSSCG00000024618	FBXO28	blue	-0.056705	0.7996	0.0885068	0.691476	-0.562612	0.00441096	0.303707	0.16078	0.227411	0.300619	-0.0582678	0.794187	0.245599	0.262173	-0.529609	0.00836978	-0.563628	0.00431965	0.630855	0.000893546	-0.066017	0.767484	0.16059	0.46879	0.105192	0.636799	-0.0797237	0.720872	-0.0908941	0.683556	-0.0124364	0.955644	-0.485567	0.0177246	-0.270908	0.214033	-0.133306	0.548683	-0.166283	0.452889	-0.481481	0.0189013	0.499688	0.0140998	0.180088	0.415497	0.102666
ENSSSCG00000024655	PHB2	blue	-0.0687515	0.758119	0.148404	0.503738	-0.202186	0.359229	-0.295332	0.173417	0.427814	0.0408804	0.0709743	0.750529	-0.0164488	0.941354	0.311177	0.150051	0.324917	0.131628	-0.246674	0.26	-0.0394333	0.859946	-0.24538	0.262615	-0.479715	0.0194287	0.0467259	0.834357	-0.263593	0.227308	0.214024	0.330964	-0.0868996	0.696825	0.664058	0.00034639	0.233684	0.286995	-0.411181	0.0506465	-0.0992964	0.655933	0.221959	0.312769	-0.167019	0.450852	-0.0231365
ENSSSCG00000024660		blue	0.453741	0.028621	-0.0632318	0.777055	0.359426	0.0924649	-0.55415	0.00523543	-0.0479401	0.830111	0.0255318	0.909074	-0.0997004	0.654615	0.429593	0.0399286	0.692965	0.000134764	-0.575408	0.00337003	0.462785	0.0250995	-0.202078	0.359492	-0.152687	0.491315	0.299357	0.167262	0.132826	0.550143	0.124001	0.577242	0.1145	0.607031	0.473259	0.0214569	-0.00855623	0.969476	0.279773	0.198635	0.16603	0.453587	0.0615171	0.782962	-0.114669	0.606498	-0.191974
ENSSSCG00000024770	LIG3	blue	0.0405515	0.856013	-0.0549694	0.805621	-0.0925383	0.678119	-0.281847	0.195141	0.390523	0.065127	-0.192253	0.383964	-0.260702	0.232696	0.166855	0.451304	0.239854	0.273967	-0.356963	0.0949388	0.06024	0.787369	-0.387588	0.0674122	0.189848	0.39009	-0.116218	0.601599	-0.00338891	0.987908	0.467439	0.0234255	0.0762373	0.732647	0.331229	0.12372	0.198047	0.369424	-0.0669466	0.764297	0.0548662	0.80598	0.20579	0.350482	0.232544	0.289442	-0.303721
ENSSSCG00000024777	HDAC4	blue	-0.0356101	0.873416	0.157004	0.478945	0.173465	0.433225	-0.558626	0.00478483	0.287594	0.185672	0.0298743	0.893686	-0.0493714	0.825112	0.542716	0.00654696	0.574163	0.0034614	-0.526858	0.0088003	-0.00491917	0.982448	-0.306796	0.156282	-0.479237	0.0195736	0.0259468	0.907602	-0.282096	0.194724	-0.0531889	0.811809	0.165003	0.456438	0.512896	0.0112724	0.502572	0.0134385	-0.084417	0.705115	0.172342	0.43627	0.108095	0.627456	-0.300291	0.165856	-0.197947
ENSSSCG00000024794	FBXO42	blue	-0.110877	0.618551	-0.145561	0.512064	-0.0385629	0.86301	0.504347	0.013044	-0.282995	0.193225	-0.305902	0.157575	0.0446739	0.841543	-0.391294	0.0645364	-0.496443	0.0148748	0.35015	0.102032	-0.152412	0.492109	0.382108	0.0718373	0.521518	0.00968759	0.0492017	0.825704	0.249902	0.253548	-0.339948	0.113356	-0.296695	0.171316	-0.275242	0.206411	-0.0332679	0.881685	0.161472	0.466306	-0.276323	0.204538	-0.296329	0.171877	0.173957	0.431897	-0.0336586
ENSSSCG00000024914	CFB	blue	0.0271341	0.903392	0.0515349	0.817567	-0.377465	0.0757518	-0.310958	0.15036	0.631485	0.000878663	0.231212	0.292317	0.0313288	0.88854	0.0661395	0.767064	0.117579	0.597311	0.0218928	0.921993	0.0450623	0.840181	-0.350706	0.10144	-0.426904	0.041374	-0.00582563	0.979215	-0.307322	0.155524	0.226426	0.302792	-0.224301	0.307514	0.485496	0.0177445	0.2974	0.170235	-0.433775	0.0377579	-0.239328	0.275065	0.333986	0.120373	-0.212159	0.335328	0.10188
ENSSSCG00000024927	STX12	blue	-0.108911	0.624837	-0.0511	0.819082	-0.313303	0.147091	0.45985	0.0262027	-0.0374678	0.866867	-0.0713014	0.749415	0.217712	0.322431	-0.331549	0.123328	-0.43525	0.0370145	0.67146	0.00027517	-0.146812	0.508394	0.0395634	0.859489	0.626813	0.000994212	0.0245384	0.912599	0.0236731	0.91567	-0.232831	0.288824	-0.230511	0.293837	-0.0913714	0.681976	-0.299481	0.167075	0.154341	0.486558	-0.258986	0.235934	0.197856	0.369899	0.289512	0.182581	0.298226
ENSSSCG00000024974		blue	0.572647	0.00357531	0.0459619	0.837031	0.0694182	0.75584	-0.522734	0.00947939	0.0506035	0.820813	0.143652	0.517693	-0.0679461	0.760874	0.296562	0.171519	0.655737	0.000444821	-0.559737	0.00467804	0.594198	0.00221691	-0.149514	0.500505	-0.394745	0.0619426	0.127544	0.566293	-0.0888545	0.69032	0.0933869	0.675319	0.153137	0.490018	0.524405	0.00919929	0.17024	0.441998	-0.0852913	0.702192	0.144561	0.51501	0.0533173	0.811362	-0.115486	0.603912	-0.189604
ENSSSCG00000024999	PPIP5K2	blue	-0.260562	0.232959	-0.123793	0.577888	0.0212934	0.924123	0.344313	0.108407	-0.103462	0.642393	-0.173947	0.431922	0.0852067	0.702474	-0.285282	0.189444	-0.466096	0.0238993	0.306561	0.156621	-0.289298	0.182925	0.25304	0.247373	0.579511	0.00308309	-0.0582915	0.794105	0.285977	0.188305	0.168184	0.447639	-0.214021	0.330972	-0.335484	0.118582	-0.323998	0.132808	0.393006	0.06324	-0.191146	0.386778	-0.0536778	0.810109	0.301508	0.164035	-0.20439
ENSSSCG00000025186	ASCC2	blue	-0.300439	0.165633	0.00117688	0.995801	0.369668	0.0826768	0.344884	0.107771	-0.522667	0.0094909	-0.10535	0.636287	0.129267	0.561003	0.0666831	0.7652	-0.151139	0.495787	0.360479	0.0914218	-0.315196	0.14449	0.0165157	0.941116	0.420266	0.0451148	0.00188487	0.993274	0.353219	0.098791	-0.201757	0.360277	0.151696	0.494176	-0.61046	0.00150523	-0.363872	0.0881178	0.440141	0.0346295	0.0307006	0.890762	-0.149783	0.499721	0.34617	0.106349	0.0504254
ENSSSCG00000025266	VWA3A	blue	0.0528149	0.81311	-0.0902534	0.685678	-0.131217	0.55504	0.486566	0.0174461	-0.320018	0.138005	0.050468	0.821286	-0.300011	0.166277	-0.312118	0.148737	-0.332744	0.121873	0.321412	0.136169	0.0348051	0.876257	0.436053	0.0366144	0.320507	0.137359	0.14922	0.501359	0.0917494	0.680726	-0.0339588	0.879245	-0.233805	0.286735	-0.383516	0.0706798	0.0803043	0.718917	-0.15321	0.489809	-0.217221	0.323559	-0.380555	0.0731293	0.047389	0.832038	0.050799
ENSSSCG00000025286	MCTP1	blue	-0.06477	0.771765	0.12074	0.587396	0.141278	0.524732	0.0363035	0.870971	-0.228622	0.297957	0.218764	0.32002	-0.223219	0.309935	0.276373	0.204451	0.257416	0.238921	-0.265749	0.22334	-0.0329484	0.882814	-0.0419745	0.851013	-0.283212	0.192864	-0.149967	0.499187	0.119432	0.591491	0.0304302	0.891719	0.290013	0.181781	0.0986906	0.657911	0.219041	0.31939	-0.285372	0.189297	0.28838	0.184403	-0.189592	0.390747	-0.351775	0.100307	0.180647
ENSSSCG00000025321	MAZ	blue	0.346549	0.105932	0.159516	0.471818	0.218365	0.320935	-0.310399	0.151146	-0.252686	0.248065	0.12635	0.569973	-0.0368012	0.869216	0.41539	0.0480231	0.647276	0.00056851	-0.502867	0.0133722	0.363312	0.0886571	0.0308696	0.890164	-0.117049	0.59898	0.176927	0.423909	-0.291954	0.178698	-0.131549	0.554028	0.369343	0.0829752	0.245129	0.263125	0.116729	0.599987	-0.14461	0.514864	0.335922	0.118062	-0.240993	0.271605	0.108293	0.626819	-0.303457
ENSSSCG00000025333	U1	blue	0.0323459	0.884943	-0.134864	0.543965	0.329657	0.125657	-0.25507	0.243428	0.00809352	0.971126	-0.0246913	0.912056	-0.0207309	0.926122	0.281681	0.195419	0.320985	0.136729	-0.50785	0.0122927	0.0380494	0.864818	-0.103435	0.642478	0.0253895	0.909579	-0.0190133	0.932229	-0.0601635	0.787634	-0.105495	0.635819	0.624767	0.00104872	0.553127	0.00534311	-0.103586	0.641988	-0.0379528	0.865158	0.632042	0.000865687	-0.079263	0.722425	-0.0994867	0.655312	-0.113441
ENSSSCG00000025349	CCDC14	blue	-0.0835561	0.707997	0.208624	0.343693	0.186693	0.398208	0.222038	0.31259	-0.515121	0.0108447	0.163652	0.460202	0.241646	0.270253	0.236089	0.281873	0.135285	0.542694	0.576036	0.00332474	-0.0948189	0.670603	-0.0558378	0.802607	0.293394	0.176433	0.171026	0.439854	0.273423	0.209587	-0.16155	0.466087	-0.123248	0.57958	-0.495894	0.0150093	-0.289404	0.182756	0.356971	0.0949311	-0.122643	0.581461	-0.0402462	0.857087	0.55135	0.00553458	0.151663
ENSSSCG00000025483	GREB1	blue	-0.189648	0.390602	-0.169523	0.443963	-0.252999	0.247452	0.398342	0.0593222	0.10637	0.633	0.0212249	0.924366	-0.122594	0.581615	-0.175165	0.428638	-0.289022	0.183368	0.358715	0.0931745	-0.203822	0.355244	-0.134655	0.544597	0.55434	0.00521555	0.0908134	0.683823	-0.147738	0.505683	0.436685	0.036302	-0.193357	0.38117	-0.200528	0.363292	-0.177478	0.422436	-0.151576	0.494522	-0.183262	0.407141	-0.160621	0.468703	0.353733	0.0982558	0.14355
ENSSSCG00000025492	NUDT13	blue	-0.306131	0.157243	-0.165336	0.455512	0.419408	0.0456161	0.103033	0.643782	-0.199193	0.366585	-0.227345	0.300763	-0.0209184	0.925456	-0.08912	0.689439	-0.33979	0.113538	0.15427	0.486762	-0.338228	0.11535	0.0612309	0.783949	0.184294	0.404442	0.104066	0.640436	0.454208	0.02843	0.00242756	0.991338	-0.00187932	0.993294	-0.522341	0.00954635	-0.302513	0.162541	0.417464	0.0467686	-0.00715673	0.974467	-0.364158	0.0878436	-0.0567933	0.799294	0.0384401
ENSSSCG00000025507	RPL27	blue	0.503769	0.0131714	0.00781784	0.972109	-0.047618	0.831237	-0.451455	0.0295695	0.169814	0.443165	0.0966999	0.664426	-0.0791256	0.722888	0.223915	0.308375	0.542018	0.00663505	-0.443383	0.0331157	0.524739	0.00914415	-0.188865	0.392611	-0.425941	0.0419016	0.0903543	0.685344	-0.0320739	0.885905	0.1463	0.509894	0.0620351	0.781177	0.595672	0.00214256	0.0483287	0.828753	-0.120671	0.587613	0.0616602	0.782469	0.186547	0.398586	-0.0488275	0.827011	-0.0879888
ENSSSCG00000025603		blue	-0.237863	0.27813	0.0877224	0.694085	-0.248933	0.255475	0.28428	0.191095	0.0500078	0.822891	0.0298728	0.893691	0.245183	0.263016	-0.102421	0.645764	-0.270207	0.215282	0.577981	0.00318762	-0.256057	0.241526	-0.191638	0.385525	0.466529	0.0237456	-0.0878811	0.693557	-0.132751	0.55037	-0.129356	0.560732	0.00973973	0.965256	-0.174316	0.430926	-0.203031	0.357168	-0.175304	0.428264	0.0272865	0.902852	0.166919	0.451128	-0.112108	0.614628	0.461235
ENSSSCG00000025722	SNORA71	blue	0.0267549	0.904737	0.0626793	0.778957	-0.183922	0.405414	-0.0475333	0.831533	0.166214	0.453078	0.0192204	0.931493	-0.21012	0.340138	0.227059	0.301394	0.299361	0.167256	-0.214924	0.32887	0.0639287	0.774657	-0.270886	0.214072	-0.355793	0.0961312	-0.115781	0.60298	-0.275026	0.206785	0.400396	0.0578641	0.00462101	0.983512	0.357043	0.0948582	-0.118402	0.594723	-0.360733	0.091171	0.129394	0.560613	0.11992	0.58996	0.172372	0.436188	0.135381
ENSSSCG00000025842	SPAG8	blue	0.155422	0.483459	0.110998	0.618166	0.262798	0.228782	-0.778967	3.11e-06	0.331305	0.123627	0.0550008	0.805512	-0.108788	0.625231	0.42624	0.0417369	0.49915	0.0142259	-0.556437	0.00500102	0.145009	0.51369	-0.274741	0.207281	-0.12401	0.577213	0.405889	0.0540971	-0.0841804	0.705907	0.168964	0.445497	0.0971525	0.662943	0.355649	0.0962781	0.166888	0.451213	0.0687612	0.758086	0.158468	0.474785	-0.127458	0.566559	-0.313402	0.146955	-0.383843
ENSSSCG00000025921	TMEM41A	blue	-0.288085	0.184878	0.00308008	0.98901	-0.0433584	0.846155	0.410675	0.0509686	-0.184818	0.403076	0.0499609	0.823054	0.213228	0.332823	-0.14132	0.524606	-0.343896	0.108873	0.619878	0.00118931	-0.311847	0.149114	-0.0196758	0.929873	0.639543	0.000706117	0.044125	0.843467	0.150715	0.497015	-0.0134409	0.952065	-0.110633	0.619331	-0.51002	0.0118452	-0.177621	0.422054	0.144732	0.514505	-0.204238	0.354233	0.0743554	0.739027	0.201084	0.361927	0.239794
ENSSSCG00000025928		blue	0.511333	0.0115808	0.109936	0.621557	0.107934	0.627972	-0.47971	0.0194303	-0.0406581	0.855638	0.184365	0.404257	-0.0113345	0.959571	0.394573	0.0620696	0.720508	4.83e-05	-0.514334	0.0109944	0.537126	0.00727987	-0.181853	0.410838	-0.350913	0.10122	0.110785	0.618845	-0.0722696	0.746117	0.0822292	0.712446	0.221818	0.313086	0.509266	0.0119991	0.12453	0.575603	-0.100888	0.650747	0.200215	0.364063	0.0521963	0.815264	-0.0741651	0.739673	-0.139009
ENSSSCG00000026038	DDX28	blue	0.0636478	0.775623	0.121332	0.585549	0.105188	0.636811	-0.565419	0.00416246	0.326332	0.129826	0.158752	0.473981	-0.107455	0.62951	0.384561	0.0698304	0.463479	0.024844	-0.394921	0.0618124	0.0894775	0.688252	-0.446329	0.0317851	-0.215212	0.328201	0.0420736	0.850665	-0.0448481	0.840932	0.176254	0.425711	0.0723101	0.745979	0.563314	0.00434773	0.0752318	0.736054	-0.197989	0.369567	0.0783366	0.72555	0.414615	0.048498	-0.203148	0.356882	-0.154338
ENSSSCG00000026113	ZBTB20	blue	-0.0493272	0.825266	0.521604	0.00967271	-0.179355	0.417441	0.14477	0.514394	-0.333815	0.120579	0.255953	0.241726	0.420205	0.0451502	0.0856274	0.701069	0.0214263	0.923651	0.675557	0.000241458	-0.0432919	0.846389	-0.0640615	0.774201	0.0271637	0.903287	0.0722955	0.746029	-0.0324995	0.8844	-0.0794459	0.721808	-0.178866	0.418738	-0.739696	2.16e-05	-0.307994	0.154561	-0.163026	0.461951	-0.133891	0.546912	0.128314	0.563927	0.164464	0.457939	0.201224
ENSSSCG00000026169	MFSD12	blue	-0.341565	0.111504	-0.147113	0.507511	0.170816	0.440427	0.580849	0.00299405	-0.419655	0.0454712	-0.202111	0.359411	0.0786459	0.724506	0.00274605	0.990202	-0.243663	0.266112	0.648059	0.000555949	-0.35444	0.0975225	-0.0284407	0.898762	0.189296	0.391504	0.187985	0.394872	0.191565	0.385711	-0.180402	0.414666	-0.223605	0.30907	-0.457695	0.027037	-0.249678	0.253993	0.213618	0.331912	-0.243563	0.266315	-0.1699	0.442929	0.359756	0.0921371	0.466016
ENSSSCG00000026345		blue	0.0836451	0.707699	-0.0661909	0.766888	-0.345717	0.106848	0.535979	0.00743827	-0.19317	0.381641	-0.198083	0.369335	-0.0862498	0.698992	-0.488092	0.0170273	-0.457286	0.0271973	0.511866	0.0114748	0.0707012	0.751461	0.203206	0.356742	0.450156	0.0301193	-0.20005	0.364469	0.0935038	0.674934	0.0334469	0.881053	-0.379036	0.0744103	-0.519733	0.00999991	-0.182563	0.408973	0.0850213	0.703094	-0.307186	0.155721	0.101217	0.649678	0.416177	0.0475442	0.116716
ENSSSCG00000026346	UBE3D	blue	-0.11604	0.602162	0.185124	0.40228	-0.030677	0.890845	-0.499122	0.0142326	0.462277	0.0252879	0.0905552	0.684678	-0.209806	0.340881	0.261904	0.230446	0.216364	0.325536	-0.455455	0.0279256	-0.117473	0.597643	-0.15378	0.488168	-0.38762	0.0673863	-0.0628726	0.778292	-0.11213	0.614558	0.218889	0.319737	-0.0643523	0.773201	0.549238	0.00576953	0.143516	0.518094	0.149128	0.501628	-0.104453	0.639185	-0.0549371	0.805734	-0.0340442	0.878943	-0.31822
ENSSSCG00000026387		blue	0.00705044	0.974846	-0.458036	0.0269034	0.195069	0.376859	-0.167905	0.448409	0.319609	0.138547	-0.251139	0.251102	-0.23388	0.286575	-0.180546	0.414286	-0.124793	0.574787	-0.445994	0.0319343	0.0368744	0.868958	0.04543	0.838894	-0.602652	0.00181821	-0.159391	0.472173	0.00402697	0.985631	0.190411	0.388652	0.192073	0.38442	0.2423	0.268906	0.136692	0.538451	-0.0350253	0.87548	0.130184	0.558195	0.200072	0.364417	-0.0954676	0.66847	-0.00137345
ENSSSCG00000026466	SLC23A2	blue	-0.304746	0.159257	-0.295374	0.173352	0.137642	0.535596	0.347955	0.104397	-0.0635036	0.77612	-0.226274	0.303128	-0.00400234	0.985719	-0.181917	0.410669	-0.403792	0.0555128	0.530887	0.00817565	-0.317711	0.141082	-0.163022	0.461962	0.184575	0.40371	0.181422	0.411975	0.230722	0.293379	-0.164982	0.456497	-0.113157	0.611293	-0.325046	0.131464	-0.256871	0.239963	-0.02805	0.900146	-0.0885	0.691499	0.109658	0.622446	0.0957579	0.667517	0.413358
ENSSSCG00000026680	KCND3	blue	-0.173641	0.432751	-0.2525	0.248428	-0.0486022	0.827798	0.0404687	0.856304	0.313216	0.147212	-0.164886	0.456764	-0.103082	0.643622	-0.27153	0.212927	-0.413764	0.0490238	0.247038	0.259268	-0.212943	0.33349	-0.000714512	0.99745	0.130622	0.556857	-0.0892479	0.689014	-0.147391	0.506696	-0.15498	0.484726	-0.166054	0.453522	-0.166575	0.452079	0.0137379	0.951008	0.345788	0.10677	-0.159875	0.470805	-0.13998	0.528599	0.051999	0.815951	0.166991
ENSSSCG00000026791	RHCE	blue	-0.0999438	0.653822	0.0374458	0.866944	-0.00420813	0.984985	0.074635	0.738078	-0.0350137	0.875521	0.026249	0.90653	0.126075	0.570823	0.102225	0.6464	-0.00366868	0.98691	0.365706	0.0863683	-0.136154	0.540071	-0.257563	0.238641	0.428018	0.0407704	0.268367	0.218586	-0.178399	0.41998	-0.0145775	0.948017	-0.195445	0.375914	-0.208623	0.343694	-0.0519649	0.816069	0.404369	0.0551203	0.0212716	0.9242	-0.190915	0.387365	0.22423	0.307671	0.306914
ENSSSCG00000026868	LRRC15	blue	-0.438247	0.0355387	0.0402304	0.857142	-0.0157787	0.94374	0.442603	0.033475	-0.176462	0.425155	-0.105714	0.635114	0.159797	0.471024	-0.147802	0.505497	-0.467836	0.0232868	0.668977	0.000297503	-0.470242	0.0224602	0.147552	0.506227	0.189297	0.391503	0.0709242	0.7507	0.133425	0.548324	-0.0794232	0.721885	-0.361221	0.0906917	-0.475085	0.020867	-0.391374	0.0644759	0.219402	0.318565	-0.283537	0.192324	-0.261133	0.231888	0.25745	0.238856	0.197635
ENSSSCG00000027045	LRRC56	blue	0.0949426	0.670196	0.342567	0.110367	-0.109566	0.622741	-0.214269	0.330393	0.000174284	0.999378	0.119754	0.590481	0.0947592	0.670799	0.513146	0.0112235	0.600807	0.00189963	-0.101301	0.649404	0.131805	0.553247	-0.241111	0.271361	-0.46372	0.0247558	0.0224853	0.919889	-0.458322	0.0267922	0.174749	0.429759	-0.0214247	0.923657	0.248495	0.256348	0.237802	0.278259	-0.219412	0.318542	0.0386934	0.86255	0.00777507	0.972262	-0.037847	0.865531	0.0240363
ENSSSCG00000027110	RPP38	blue	0.629391	0.000928966	0.176361	0.425426	0.044152	0.843372	-0.509712	0.0119079	-0.073576	0.741674	0.25178	0.24984	0.0431149	0.84701	0.347983	0.104367	0.740631	2.07e-05	-0.451663	0.029482	0.654575	0.000460298	-0.198691	0.367827	-0.253818	0.245857	0.14955	0.500399	-0.0950181	0.669948	0.0267776	0.904656	0.218933	0.319636	0.404175	0.055252	0.110026	0.621271	-0.13113	0.555305	0.205395	0.351436	0.15023	0.498424	-0.0779936	0.726708	-0.0904487
ENSSSCG00000027128	LONP1	blue	0.11703	0.59904	-0.219052	0.319365	0.824836	1.6e-07	-0.325437	0.130964	-0.406491	0.0536959	-0.178515	0.419673	-0.0888158	0.690449	0.411454	0.0504731	0.47598	0.0205824	-0.541835	0.00665838	0.140378	0.527412	-0.168797	0.445955	-0.224378	0.307341	0.198097	0.3693	0.443878	0.0328891	0.0896061	0.687825	0.422575	0.0437851	-0.110105	0.621018	-0.193778	0.380107	0.464988	0.0242958	0.332498	0.122172	-0.0460297	0.836794	-0.138668	0.532521	0.0167729
ENSSSCG00000027166	BICD2	blue	-0.106149	0.633713	0.183195	0.407315	0.024353	0.913257	0.164041	0.459116	-0.260784	0.232543	-0.184994	0.402617	0.516118	0.0106572	0.156824	0.47946	0.0279395	0.900538	0.657127	0.000426882	-0.133873	0.546965	-0.265458	0.223874	0.222823	0.310822	0.28052	0.197371	-0.131081	0.555457	-0.216364	0.325535	-0.0711495	0.749932	-0.379545	0.0739794	-0.230378	0.294127	0.0548606	0.805999	-0.12378	0.577926	-0.223238	0.309893	0.178381	0.420028	0.366612
ENSSSCG00000027190	PEX26	blue	-0.233251	0.287922	-0.12927	0.560995	0.0946275	0.671233	0.734649	2.69e-05	-0.580457	0.00301994	-0.0860255	0.69974	0.162656	0.462986	-0.261153	0.231852	-0.406079	0.0539704	0.393409	0.0629369	-0.23673	0.280518	0.457317	0.0271853	0.286555	0.187361	-0.0146609	0.94772	-0.0350793	0.875289	-0.204376	0.353899	0.0793347	0.722183	-0.533749	0.00775421	-0.181039	0.412982	0.219644	0.318013	-0.0534355	0.810952	-0.119408	0.591565	0.121153	0.586106	0.247194
ENSSSCG00000027287	PEDS1	blue	-0.443581	0.0330252	0.0991527	0.656402	-0.196384	0.373565	0.46195	0.0254095	-0.056972	0.798675	0.127388	0.566775	0.254924	0.243711	-0.0882766	0.692241	-0.387083	0.067811	0.743163	1.85e-05	-0.475867	0.0206182	-0.000278409	0.999007	0.52023	0.00991204	0.132976	0.549687	-0.100691	0.651387	-0.318956	0.139416	-0.124825	0.574689	-0.233509	0.287369	-0.102166	0.646593	-0.161907	0.465085	-0.085583	0.701218	-0.0964771	0.665157	0.256783	0.240132	0.153785
ENSSSCG00000027323	NCBP2	blue	0.270635	0.214519	-0.206752	0.34817	0.0470111	0.833359	-0.349147	0.103108	0.287044	0.186565	0.147238	0.507146	-0.241017	0.271555	0.0633268	0.776728	0.276939	0.203474	-0.43928	0.0350404	0.303855	0.160562	-0.212535	0.334445	-0.460557	0.0259337	0.114801	0.606077	-0.119434	0.591485	0.242146	0.269224	-0.0275368	0.901965	0.423657	0.043173	0.0522306	0.815144	-0.0397104	0.858971	-0.00311518	0.988885	0.454052	0.028494	-0.0699275	0.754101	-0.0660077
ENSSSCG00000027480	KLF10	blue	0.165797	0.454233	-0.0906567	0.684342	-0.366622	0.0855042	0.0485546	0.827964	0.281208	0.196213	0.00734329	0.973802	-0.257445	0.238865	-0.232203	0.290176	-0.0715266	0.748647	-0.346986	0.105454	0.179515	0.417015	0.295859	0.172602	0.0611139	0.784353	-0.162641	0.463029	-0.067689	0.761754	0.266837	0.221356	-0.23182	0.291002	0.546908	0.00603803	0.117239	0.598381	-0.104066	0.640438	-0.232936	0.288599	0.270388	0.214959	0.0324536	0.884563	-0.336732
ENSSSCG00000027573	RPL29	blue	0.493871	0.0155131	0.0115418	0.958833	0.189709	0.390447	-0.561208	0.00453978	0.0457356	0.837823	0.120347	0.588626	-0.124458	0.575823	0.329614	0.125711	0.640033	0.000696611	-0.632778	0.000848783	0.515287	0.0108132	-0.14031	0.527615	-0.372387	0.0802115	0.141771	0.523267	-0.00527658	0.981173	0.153259	0.489669	0.209237	0.342234	0.541936	0.00664545	0.0405065	0.856172	0.00740476	0.973582	0.172939	0.434651	0.0874715	0.69492	-0.132967	0.549714	-0.215438
ENSSSCG00000027587	SPAG1	blue	-0.189081	0.392056	-0.0720129	0.746991	-0.290237	0.181423	0.386584	0.0682074	0.0802158	0.719215	-0.200958	0.362236	0.0693053	0.756226	-0.233501	0.287387	-0.342151	0.110838	0.505284	0.0128394	-0.205653	0.350814	-0.12314	0.579915	0.46922	0.0228085	-0.111982	0.615029	0.145416	0.512492	0.10333	0.642818	-0.353066	0.0989513	-0.12639	0.569849	-0.220623	0.315788	0.11433	0.607571	-0.267339	0.220444	0.182626	0.408809	0.696333	0.000119722	0.0221585
ENSSSCG00000027738	LRRFIP2	blue	-0.0599429	0.788396	-0.256193	0.241263	-0.133415	0.548355	0.561412	0.00452085	-0.193042	0.381966	-0.22635	0.302959	-0.0138295	0.950681	-0.315776	0.143698	-0.375284	0.0776444	0.547914	0.00592087	-0.084617	0.704446	-0.0284881	0.898595	0.687828	0.000160854	0.161467	0.466322	0.0566479	0.799798	-0.102833	0.644429	-0.184621	0.403591	-0.264717	0.225233	-0.238266	0.277284	0.0767034	0.73107	-0.211182	0.337628	0.104714	0.638341	0.506132	0.0126566	0.204736
ENSSSCG00000027762	TNFRSF11B	blue	-0.236851	0.280262	-0.189745	0.390354	-0.25788	0.238036	0.0870756	0.696239	0.468317	0.0231197	-0.237629	0.278623	0.0472249	0.832611	-0.453557	0.0286965	-0.618431	0.00123384	0.359881	0.0920126	-0.263621	0.227255	0.0230714	0.917807	0.0823719	0.711967	-0.150512	0.497606	0.0977643	0.66094	0.10811	0.627408	-0.20514	0.35205	-0.23595	0.282167	-0.171954	0.437326	-0.184649	0.403516	-0.0941068	0.672947	0.0357453	0.87294	0.120684	0.587572	0.0452464
ENSSSCG00000027882	C1orf115	blue	0.166509	0.452261	-0.191428	0.386059	-0.0418628	0.851405	0.344408	0.108301	-0.262573	0.229199	-0.0352176	0.874801	0.196975	0.372089	-0.25453	0.244474	-0.227868	0.299612	0.587823	0.00256377	0.132423	0.551368	-0.0214571	0.923541	0.18894	0.392418	0.141008	0.525535	0.18529	0.401848	-0.186084	0.399787	-0.0667019	0.765136	-0.438463	0.0354341	-0.286336	0.187719	0.0722103	0.746318	-0.148445	0.503618	-0.323395	0.133587	0.432613	0.0383515	0.345838
ENSSSCG00000028020	MRPS9	blue	-0.0696067	0.755196	-0.0209666	0.925284	0.379992	0.073602	-0.311581	0.149486	-0.00766475	0.972655	0.000329625	0.998824	-0.106372	0.632994	0.447157	0.0314188	0.436482	0.0364021	-0.452043	0.0293231	-0.0624128	0.779875	-0.0170757	0.939123	0.0307149	0.890711	0.19622	0.373974	0.0552601	0.804612	-0.0527617	0.813296	0.165134	0.456076	0.469508	0.0227099	0.260374	0.233313	0.244413	0.264581	0.0519061	0.816274	0.0624117	0.779879	0.121453	0.585169	-0.414933
ENSSSCG00000028048	ARHGEF15	blue	-0.0763336	0.732321	0.270605	0.214573	-0.0371812	0.867877	-0.110118	0.620977	-0.011263	0.959826	0.637028	0.000756557	-0.124142	0.576805	0.251811	0.24978	0.238098	0.277638	-0.204789	0.3529	-0.0653678	0.769712	0.180046	0.415609	-0.187778	0.395406	-0.111541	0.616435	-0.236465	0.281076	-0.247801	0.257736	0.189817	0.390171	0.289452	0.182678	0.389704	0.0657587	-0.243108	0.267247	0.0829581	0.710001	-0.186144	0.39963	-0.12747	0.566521	-0.255774
ENSSSCG00000028066	SPRYD4	blue	0.026908	0.904194	-0.145777	0.511429	-0.192853	0.382444	-0.215231	0.328156	0.502624	0.0134268	0.147422	0.506607	-0.300796	0.165098	-0.259783	0.234426	-0.225921	0.30391	-0.33939	0.114	0.0180821	0.935542	-0.0948494	0.670503	-0.00767963	0.972602	0.0746377	0.738069	0.057173	0.797978	0.149844	0.499544	-0.189555	0.390842	0.49035	0.0164222	0.164404	0.458105	-0.214123	0.330733	0.0929363	0.676805	0.137651	0.535569	-0.501553	0.0136691	0.0386488
ENSSSCG00000028144	EPHX3	blue	-0.220389	0.31632	0.326134	0.130076	-0.517485	0.0104047	0.205081	0.352194	0.203692	0.35556	0.0907718	0.683961	0.140002	0.528533	-0.261935	0.230388	-0.436005	0.0366383	0.652593	0.000487771	-0.233258	0.287907	0.057564	0.796624	-0.0950661	0.66979	-0.137421	0.536259	0.144329	0.515693	0.188276	0.394124	-0.576714	0.00327642	-0.284527	0.190687	-0.15788	0.476454	-0.212299	0.334999	-0.498498	0.0143801	0.0494808	0.82473	-0.0631535	0.777325	0.222417
ENSSSCG00000028338	PAMR1	blue	-0.167451	0.44966	0.360956	0.0909521	-0.265484	0.223826	-0.0682998	0.759664	0.164395	0.45813	-0.0684839	0.759034	0.413766	0.0490225	0.0308151	0.890357	-0.117732	0.596829	0.641421	0.000670318	-0.187144	0.397043	-0.187611	0.395836	-0.182368	0.409485	0.0402643	0.857023	-0.0637488	0.775276	-0.233073	0.288304	-0.337104	0.116666	-0.17991	0.415969	0.0205498	0.926766	-0.284393	0.190907	-0.271637	0.212737	0.00349234	0.987539	0.0123438	0.955974	0.236478
ENSSSCG00000028341		blue	-0.0884872	0.691541	-0.199099	0.366816	-0.318893	0.1395	0.310419	0.151117	0.217958	0.321868	-0.14714	0.507433	-0.0940108	0.673263	-0.44718	0.0314085	-0.519042	0.0101228	0.36428	0.0877267	-0.113138	0.611351	-0.12336	0.579232	-0.0319523	0.886335	-0.100113	0.653271	-0.150263	0.498326	-0.173118	0.434166	-0.151062	0.496012	-0.194536	0.378199	-0.138639	0.532607	-0.156677	0.479876	-0.156893	0.479261	-0.136595	0.538743	0.11257	0.613159	0.395427
ENSSSCG00000028359	BST1	blue	-0.047584	0.831356	0.17384	0.432213	-0.422825	0.0436432	0.326833	0.129191	-0.006803	0.975729	0.335953	0.118025	0.185946	0.400144	-0.380723	0.0729885	-0.452106	0.0292968	0.578204	0.00317223	-0.0736464	0.741435	0.326433	0.129698	0.0960922	0.666419	-0.0761353	0.732992	-0.122138	0.583035	-0.264279	0.226041	-0.163995	0.459245	-0.29602	0.172354	0.0161894	0.942277	-0.429184	0.0401459	-0.0266785	0.905007	-0.19304	0.381972	-0.027684	0.901443	0.0895539
ENSSSCG00000028485		blue	0.202666	0.358056	-0.177992	0.421066	0.252256	0.248906	-0.0305534	0.891283	-0.215238	0.32814	-0.149752	0.499811	-0.211239	0.337494	0.166634	0.451915	0.307406	0.155404	-0.323901	0.132933	0.227071	0.301367	0.0816352	0.714441	-0.57766	0.00320992	0.095645	0.667888	-0.00495089	0.982335	-0.336869	0.116943	0.218906	0.319696	0.347176	0.105245	-0.00365538	0.986957	-0.140923	0.525788	0.164203	0.458666	-0.0790922	0.723	0.16325	0.461325	0.0950065
ENSSSCG00000028559	LZTS1	blue	-0.0626841	0.778941	-0.0246353	0.912255	-0.0882584	0.692302	0.492148	0.0159529	-0.344771	0.107896	-0.144095	0.516383	0.2102	0.339948	-0.125944	0.571228	-0.216375	0.32551	0.728606	3.47e-05	-0.0800763	0.719684	-0.0844122	0.705131	0.0138776	0.95051	0.096338	0.665613	0.00144389	0.994848	-0.247449	0.258442	-0.184133	0.404862	-0.487502	0.0171882	-0.331024	0.123972	0.00155604	0.994448	-0.0998117	0.654252	-0.266465	0.222034	0.562373	0.00443271	0.418972
ENSSSCG00000028679	PLEKHB2	blue	0.0578467	0.795645	-0.174059	0.431621	0.0903435	0.68538	0.425056	0.0423907	-0.419022	0.0458435	-0.135133	0.543153	0.123183	0.579781	-0.181252	0.412423	-0.206752	0.348168	0.57153	0.0036613	0.0355905	0.873485	0.135423	0.542276	0.275883	0.205298	0.340523	0.112695	0.180695	0.413892	-0.15729	0.478132	-0.349951	0.102246	-0.402006	0.0567406	-0.408757	0.0522057	0.305913	0.157558	-0.340326	0.112921	-0.00569139	0.979694	0.39115	0.0646465	0.19102
ENSSSCG00000028707	NF2	blue	-0.00679311	0.975764	-0.305146	0.158673	-0.318319	0.140266	0.815517	3.17e-07	-0.258802	0.236282	-0.186272	0.399298	-0.00597805	0.978671	-0.444773	0.0324827	-0.440699	0.0343653	0.533722	0.00775806	-0.0177831	0.936606	0.282114	0.194694	0.524003	0.0092661	-0.0767038	0.731068	-0.159045	0.47315	-0.18086	0.413456	-0.148916	0.502246	-0.313115	0.147351	-0.0166846	0.940515	0.0504712	0.821274	-0.199672	0.365403	-0.0114786	0.959058	0.587109	0.00260529	0.218875
ENSSSCG00000028717		blue	-0.132487	0.551172	-0.234602	0.285033	-0.367279	0.0848888	0.27568	0.205651	0.356546	0.0953622	-0.164297	0.458403	-0.0898421	0.687042	-0.310531	0.15096	-0.368616	0.0836458	0.310931	0.150397	-0.13619	0.539964	-0.157682	0.477016	0.462171	0.0253273	-0.0845125	0.704796	-0.0964256	0.665325	0.517833	0.0103411	-0.168729	0.446141	-0.118367	0.594832	-0.187602	0.395861	-0.12976	0.559493	-0.152973	0.490492	0.220502	0.316064	0.479142	0.0196023	0.0623956
ENSSSCG00000028794	BCKDHA	blue	0.195112	0.37675	0.0101184	0.963906	-0.0440029	0.843895	-0.770503	4.91e-06	0.681544	0.00019861	0.0059134	0.978902	0.00897256	0.967991	0.22269	0.311121	0.344618	0.108067	-0.335433	0.118643	0.203472	0.356095	-0.551246	0.005546	-0.312447	0.148278	0.0567358	0.799493	-0.108967	0.62466	0.499523	0.0141383	0.034147	0.87858	0.328993	0.126482	0.18994	0.389856	-0.0560876	0.801741	0.0229225	0.918335	0.267852	0.219516	-0.270934	0.213986	-0.0888427
ENSSSCG00000028850	RPL26	blue	0.52333	0.00937871	0.0185409	0.93391	0.178027	0.420972	-0.525972	0.00894276	-0.00209023	0.992542	0.124629	0.575295	-0.0981955	0.659529	0.251169	0.251044	0.574891	0.00340771	-0.596429	0.0021052	0.545881	0.00615957	-0.046899	0.833751	-0.406793	0.0534954	0.204013	0.35478	0.0260096	0.907379	0.127236	0.567243	0.169922	0.442869	0.464355	0.0245247	-0.039705	0.85899	-0.02585	0.907945	0.14608	0.51054	0.154559	0.485932	-0.162229	0.464182	-0.236143
ENSSSCG00000028883	SETD4	blue	-0.149126	0.501632	0.203871	0.355125	-0.407554	0.0529925	0.0492319	0.825599	0.297654	0.169848	-0.000775049	0.997234	0.251696	0.250006	-0.109485	0.623	-0.196548	0.373157	0.437124	0.0360862	-0.164873	0.4568	-0.425476	0.0421582	0.418412	0.0462039	-0.31808	0.140587	0.129011	0.561789	0.143025	0.519547	-0.0628021	0.778534	-0.00573689	0.979531	-0.147279	0.507025	-0.205078	0.352202	-0.251024	0.251329	0.194511	0.37826	0.244746	0.263904	0.159598
ENSSSCG00000028927	LGI2	blue	-0.0468897	0.833784	-0.0158825	0.94337	-0.154248	0.486824	0.0870023	0.696483	0.109516	0.622902	-0.00494137	0.982369	0.227122	0.301254	-0.104368	0.63946	-0.172811	0.434998	0.591482	0.00235952	-0.0610892	0.784438	-0.309083	0.153009	0.00346088	0.987651	0.0861215	0.69942	-0.242281	0.268946	-0.203361	0.356364	0.0237302	0.915467	-0.263814	0.226898	-0.221786	0.313158	-0.145255	0.512966	-0.137307	0.536602	0.162817	0.462537	0.127879	0.565265	0.392445
ENSSSCG00000028943	ECH1	blue	0.236176	0.281688	-0.170548	0.441157	0.288705	0.183879	-0.733247	2.86e-05	0.423795	0.0430951	-0.179975	0.415795	-0.0737115	0.741213	0.167089	0.450659	0.280123	0.198043	-0.565431	0.00416145	0.225606	0.304608	-0.313725	0.146509	-0.173053	0.434341	0.141946	0.522746	0.264049	0.226465	0.458794	0.0266088	0.064692	0.772034	0.34561	0.106967	-0.0113692	0.959447	0.416372	0.0474262	0.023867	0.914982	0.042132	0.85046	-0.374183	0.0786123	-0.23576
ENSSSCG00000028962		blue	-0.299488	0.167064	0.0866098	0.697791	-0.346582	0.105896	0.589571	0.00246442	-0.117238	0.598384	0.0655363	0.769134	-7.89e-05	0.999719	-0.45001	0.0301813	-0.631479	0.000878811	0.489643	0.0166099	-0.305364	0.158356	0.421411	0.0444518	-0.086628	0.697731	-0.144241	0.515955	-0.119977	0.589784	-0.09352	0.67488	-0.284442	0.190827	-0.438438	0.035446	-0.0898837	0.686904	0.0290068	0.896757	-0.243256	0.266944	0.0460102	0.836862	0.165778	0.454286	0.137152
ENSSSCG00000028977	DOK6	blue	-0.193146	0.381703	-0.0240839	0.914212	-0.241502	0.27055	0.272542	0.211138	0.111372	0.616974	-0.161779	0.465444	0.336753	0.11708	-0.157548	0.477397	-0.300527	0.165502	0.52831	0.00857089	-0.213947	0.331144	0.0934665	0.675056	-0.0844202	0.705104	0.21971	0.317863	-0.337808	0.11584	-0.34864	0.103655	-0.159449	0.472008	-0.0250081	0.910932	0.0537751	0.809771	-0.422557	0.0437955	-0.170581	0.441066	-0.171149	0.439516	-0.0516782	0.817068	0.249837
ENSSSCG00000029059	SSRP1	blue	0.0179826	0.935896	0.168726	0.446149	0.234039	0.286234	-0.246994	0.259357	-0.127992	0.564917	0.00826302	0.970522	-0.1005	0.65201	0.447863	0.0311092	0.486362	0.0175027	-0.378125	0.0751859	0.0417163	0.85192	-0.0701357	0.75339	-0.312688	0.147944	0.0223619	0.920327	0.161179	0.46713	0.0459496	0.837074	0.178936	0.418554	0.463796	0.0247279	-0.028135	0.899845	-0.08867	0.690934	0.0900222	0.686445	-0.0395202	0.85964	0.170456	0.441408	-0.140254
ENSSSCG00000029077	TUBAL3	blue	-0.307332	0.15551	0.241954	0.269618	-0.560405	0.00461485	0.298581	0.168437	0.273465	0.209513	0.092062	0.679693	0.253562	0.246355	-0.261894	0.230465	-0.447103	0.0314424	0.673314	0.000259442	-0.310925	0.150405	-0.208365	0.344309	0.129224	0.561135	-0.299622	0.166862	-0.0687637	0.758077	0.207155	0.347202	-0.362999	0.0889592	-0.274137	0.208337	0.0605629	0.786255	-0.340507	0.112714	-0.24943	0.254486	0.147482	0.50643	-0.0257453	0.908317	0.273519
ENSSSCG00000029249	NAV3	blue	-0.231629	0.291416	0.254874	0.243808	-0.800758	8.54e-07	0.426695	0.0414882	0.327217	0.128706	-0.0262011	0.9067	0.238241	0.277338	-0.343473	0.109347	-0.479227	0.0195764	0.71956	5.01e-05	-0.246045	0.26127	-0.00737861	0.973676	0.188067	0.394663	-0.246733	0.259882	-0.0869452	0.696673	0.0455761	0.838382	-0.51835	0.0102474	0.0340521	0.878915	0.124408	0.575979	-0.427072	0.0412829	-0.535347	0.00752668	0.144263	0.515889	0.208152	0.344818	0.149749
ENSSSCG00000029304	STEAP3	blue	-0.0269957	0.903883	0.0485816	0.82787	-0.137152	0.537069	-0.262183	0.229926	0.379397	0.0741041	0.0793321	0.722192	-0.435775	0.0367525	-0.01105	0.960585	0.0377551	0.865855	-0.662429	0.000364038	0.00310658	0.988915	0.128685	0.562788	-0.223666	0.308933	-0.243643	0.266153	-0.0533621	0.811207	0.422334	0.0439227	0.0627942	0.778561	0.387581	0.0674176	0.236544	0.280909	-0.16355	0.460488	0.0727553	0.744464	0.172487	0.435876	-0.377791	0.0754716	-0.346323
ENSSSCG00000029430		blue	-0.126572	0.569287	-0.0474484	0.83183	0.153957	0.487659	0.401971	0.0567646	-0.438317	0.0355047	-0.409074	0.0519997	0.0975706	0.661573	0.11612	0.601908	0.0398004	0.858655	0.260966	0.232201	-0.112343	0.613881	-0.124179	0.57669	0.20778	0.345707	-0.094997	0.670017	0.0149696	0.946621	0.110568	0.619538	0.141749	0.523332	-0.549271	0.00576579	-0.0783836	0.725391	0.215708	0.327053	0.106716	0.631885	-0.152469	0.491944	0.340305	0.112945	0.373672
ENSSSCG00000029503	F7	blue	0.103707	0.6416	-0.299071	0.167695	-0.0961018	0.666388	-0.195244	0.376418	0.454175	0.0284434	-0.148957	0.502126	-0.209344	0.341978	-0.109203	0.623904	-0.00829764	0.970398	-0.420332	0.0450763	0.0984234	0.658784	-0.142176	0.522063	-0.154734	0.48543	-0.18071	0.413851	-0.201368	0.361231	-0.204927	0.352565	0.133401	0.548396	0.601454	0.00187073	0.587076	0.00260725	-0.224414	0.307262	0.147543	0.506252	-0.147052	0.50769	-0.238355	0.277098	-0.0291606
ENSSSCG00000029523		blue	-0.0197643	0.929559	0.0694891	0.755598	-0.224551	0.306955	0.240362	0.272913	-0.0564236	0.800576	0.0696823	0.754938	0.32299	0.134111	-0.34199	0.111021	-0.406395	0.0537595	0.507059	0.0124593	-0.0644551	0.772848	0.209006	0.342781	0.505368	0.0128213	-0.105677	0.635234	0.235498	0.283127	-0.172281	0.436436	0.0668642	0.76458	-0.2392	0.27533	-0.179311	0.417558	-0.0967783	0.664169	-0.159051	0.473134	-0.178234	0.42042	0.243549	0.266345	0.0569414
ENSSSCG00000029662	RASSF4	blue	-0.0870539	0.696311	0.0197885	0.929472	0.359646	0.0922457	0.425938	0.0419032	-0.7449	1.71e-05	-0.0366508	0.869746	-0.0100422	0.964178	0.0626216	0.779156	-0.036573	0.870021	0.216432	0.325379	-0.0923189	0.678844	0.366792	0.0853451	0.0923517	0.678735	0.271055	0.21377	0.248989	0.255362	-0.0829473	0.710037	-0.0965318	0.664977	-0.521148	0.00975169	-0.509614	0.0119279	0.245975	0.261411	-0.0436708	0.84506	-0.409014	0.0520388	0.201824	0.360113	0.111737
ENSSSCG00000029698	LRRC42	blue	0.142971	0.519708	-0.544576	0.00631697	0.19132	0.386334	0.11649	0.600742	0.0181181	0.935414	-0.0948696	0.670436	-0.424007	0.0429762	-0.157283	0.478152	-0.0213916	0.923774	-0.473991	0.0212188	0.157367	0.477913	0.24733	0.258681	-0.0329578	0.882781	0.24713	0.259084	-0.0992906	0.655952	0.0557466	0.802924	0.0600614	0.787986	0.339723	0.113615	0.0337507	0.87998	-0.00820268	0.970737	0.115629	0.603459	0.110827	0.618711	0.203913	0.355024	-0.305509
ENSSSCG00000029724	RACK1	blue	0.33389	0.120488	0.0566386	0.79983	0.162408	0.46368	-0.487944	0.0170676	0.0678417	0.761231	0.153124	0.490055	-0.157655	0.477094	0.323238	0.13379	0.55376	0.00527631	-0.651351	0.000505701	0.360919	0.0909884	-0.0446385	0.841667	-0.370947	0.0815102	0.0624475	0.779756	0.0394589	0.859856	0.162719	0.462811	0.229611	0.295797	0.574008	0.00347287	0.111629	0.616153	-0.108805	0.625178	0.187357	0.396494	0.0908715	0.683631	-0.183051	0.407693	-0.270092
ENSSSCG00000029774	RNF7	blue	-0.0721385	0.746563	0.117564	0.597358	-0.359778	0.0921156	0.239999	0.273667	0.0759021	0.733782	0.274819	0.207147	0.225251	0.305396	-0.318435	0.14011	-0.423633	0.0431861	0.662994	0.000357834	-0.111455	0.616708	0.00914692	0.96737	0.368154	0.0840732	0.0774343	0.728598	0.187034	0.397327	-0.0226197	0.919411	-0.370324	0.0820766	-0.142053	0.522427	-0.391875	0.0640942	0.0762329	0.732662	-0.264219	0.22615	0.143989	0.516697	0.0894052	0.688492	0.239009
ENSSSCG00000029785	RPS9	blue	0.597953	0.0020316	-0.0364529	0.870444	-0.0752382	0.736032	-0.424648	0.0426176	0.144144	0.516239	0.168707	0.446201	-0.135409	0.542319	0.123408	0.579082	0.504216	0.0130727	-0.540085	0.00688397	0.614267	0.00136994	-0.0873253	0.695407	-0.318206	0.140418	0.0356926	0.873125	-0.125438	0.572792	0.0127203	0.954633	0.167378	0.449861	0.591159	0.00237699	0.290271	0.181369	-0.191268	0.386466	0.152805	0.490975	0.0571991	0.797888	-0.143494	0.51816	-0.137112
ENSSSCG00000029830	RPL8	blue	0.406609	0.0536178	0.0556714	0.803185	0.193569	0.380634	-0.579713	0.00306948	0.0825302	0.711436	0.0912359	0.682424	-0.0724597	0.74547	0.448662	0.0307611	0.712804	6.52e-05	-0.580104	0.00304335	0.433397	0.0379501	-0.252098	0.249216	-0.457592	0.0270771	0.18418	0.404739	-0.0663684	0.766279	0.126531	0.569415	0.182672	0.408685	0.547028	0.00602396	0.145256	0.512961	-0.0398064	0.858634	0.147462	0.506491	0.0801274	0.719512	-0.126937	0.568162	-0.173305
ENSSSCG00000029857		blue	-0.135126	0.543175	0.116854	0.599592	0.152146	0.492875	-0.134136	0.546167	-0.0209246	0.925434	0.128519	0.563297	-0.283436	0.192492	0.261243	0.231682	0.229473	0.296098	-0.516523	0.0105819	-0.116588	0.600431	0.164187	0.45871	-0.0278391	0.900894	-0.147247	0.507118	0.195312	0.376249	0.0868659	0.696938	0.129323	0.560832	0.396332	0.060776	0.131773	0.553346	0.168786	0.445984	0.0991634	0.656367	0.0435198	0.845589	0.059265	0.790738	-0.432573
ENSSSCG00000029874	DUSP14	blue	-0.158048	0.475979	-0.0933528	0.675431	-0.0155908	0.944409	0.570057	0.00377729	-0.38145	0.0723823	-0.0642943	0.7734	0.10426	0.63981	-0.202241	0.359093	-0.32266	0.13454	0.546813	0.00604917	-0.179227	0.41778	0.284691	0.190417	0.472631	0.0216628	0.0574748	0.796933	0.239081	0.27558	-0.157868	0.476488	-0.244718	0.263961	-0.421978	0.0441262	-0.259667	0.234645	0.284739	0.190337	-0.236493	0.281019	-0.0853024	0.702155	0.618124	0.00124347	0.0471334
ENSSSCG00000029882	SPATA1	blue	-0.0855702	0.70126	0.160067	0.470264	-0.10131	0.649375	0.53426	0.00768084	-0.500806	0.0138402	0.197638	0.37044	0.127369	0.566833	-0.382491	0.0715211	-0.465136	0.0242426	0.320114	0.137878	-0.102425	0.645754	0.60035	0.00192026	0.154836	0.48514	-0.297223	0.170506	0.0492964	0.825374	-0.197322	0.371226	0.0562425	0.801204	-0.462537	0.0251915	-0.392519	0.0636065	0.0398244	0.85857	0.0688889	0.757649	-0.350392	0.101774	-0.00994641	0.964519	0.104517
ENSSSCG00000029886	LYVE1	blue	-0.317196	0.141774	-0.21998	0.317248	0.0332581	0.88172	0.516821	0.0105267	-0.177821	0.421522	-0.225099	0.305734	-0.0688549	0.757766	-0.251112	0.251156	-0.463025	0.025011	0.333994	0.120363	-0.345319	0.107288	0.355028	0.0969161	0.432375	0.038474	0.0829104	0.710161	0.0982401	0.659383	0.0736864	0.741299	-0.194201	0.379041	-0.371733	0.0807994	-0.282664	0.193775	0.224749	0.306513	-0.215299	0.328	-0.309445	0.152493	0.459084	0.026497	-0.0102501
ENSSSCG00000029967	PEX1	blue	-0.0380749	0.864728	0.048078	0.829629	-0.330224	0.124956	0.690885	0.000144848	-0.373103	0.079571	0.0394073	0.860038	0.215411	0.32774	-0.424227	0.042853	-0.498376	0.0144092	0.684953	0.000177274	-0.0693278	0.756149	0.34589	0.106657	0.321242	0.136392	-0.152226	0.492646	0.0504502	0.821348	-0.095735	0.667592	-0.187343	0.396528	-0.375146	0.077765	-0.39915	0.058746	-0.00479857	0.982879	-0.0742789	0.739287	-0.298314	0.168843	0.292195	0.178318	0.474127
ENSSSCG00000030033	ACSM4	blue	-0.0966019	0.664747	-0.18381	0.405705	-0.284938	0.19001	-0.271349	0.213248	0.759251	8.7e-06	-0.142554	0.520941	-0.192651	0.382955	-0.0790778	0.723049	-0.0619927	0.781323	-0.354147	0.0978265	-0.072324	0.745932	-0.168817	0.445898	-0.128148	0.564436	-0.14357	0.517934	-0.120085	0.589446	0.541363	0.00671859	-0.179807	0.416242	0.576824	0.0032686	0.27269	0.210876	-0.187839	0.395249	-0.15686	0.479356	0.53087	0.00817825	-0.192195	0.384111	-0.167948
ENSSSCG00000030045	PRMT5	blue	-0.0232729	0.917091	0.174302	0.430965	-0.115235	0.604704	-0.249018	0.255305	0.245504	0.262365	0.282608	0.19387	-0.00987909	0.964759	0.409034	0.0520254	0.384524	0.0698606	0.125274	0.573299	-0.0347131	0.876581	-0.534129	0.0076996	0.115725	0.603157	0.0761895	0.732809	0.0222402	0.920759	0.0261528	0.906871	-0.178003	0.421037	0.653569	0.000474082	0.0638373	0.774972	-0.0740527	0.740055	-0.0768448	0.730591	0.0254617	0.909323	0.221091	0.314729	0.0496796
ENSSSCG00000030278	MLLT11	blue	-0.0260586	0.907206	0.17133	0.439025	-0.176328	0.425514	0.278258	0.201212	-0.216613	0.324961	0.108134	0.627329	0.312557	0.148126	-0.191938	0.384764	-0.2691	0.217265	0.787582	1.91e-06	-0.0482378	0.829071	-0.103342	0.642779	0.250198	0.252961	0.0919271	0.680138	0.175528	0.427662	-0.17704	0.423607	-0.360193	0.0917038	-0.559834	0.00466886	-0.349755	0.102455	0.0955483	0.668205	-0.291018	0.18018	0.141531	0.523978	0.203096	0.35701	0.321765
ENSSSCG00000030335		blue	-0.235883	0.282309	-0.325753	0.130561	-0.00732383	0.973871	0.658802	0.000406091	-0.250274	0.252812	-0.230759	0.293299	-0.189002	0.39226	-0.444846	0.0324499	-0.580538	0.00301456	0.146344	0.509764	-0.25539	0.242811	0.517639	0.0103766	0.290683	0.180713	-0.180756	0.413732	-0.00635828	0.977315	-0.259524	0.234916	0.145408	0.512515	-0.305031	0.158841	-0.169208	0.444827	0.158934	0.473464	0.00198413	0.99292	-0.255054	0.24346	0.373584	0.0791427	0.0592834
ENSSSCG00000030461	HEPHL1	blue	-0.258793	0.2363	-0.0861599	0.699292	-0.127178	0.567421	0.511091	0.011629	-0.151767	0.49397	-0.249664	0.254021	0.292678	0.177557	-0.0596131	0.789535	-0.235798	0.282489	0.705062	8.73e-05	-0.264168	0.226245	-0.116563	0.600511	-0.0784879	0.725039	0.00856297	0.969452	-0.123416	0.579057	-0.0231265	0.917611	-0.245766	0.261835	-0.288957	0.183472	-0.208796	0.343281	-0.041121	0.854011	-0.124212	0.576587	-0.189721	0.390415	0.4715	0.0220375	0.503732
ENSSSCG00000030493	UTP23	blue	0.227082	0.301343	0.018907	0.932607	0.0670276	0.764019	-0.320363	0.137549	0.0931188	0.676203	0.100017	0.653582	0.173721	0.432534	0.343299	0.109542	0.481957	0.0187612	-0.155321	0.48375	0.23563	0.282846	-0.298503	0.168555	-0.287847	0.185263	0.15415	0.487107	0.0255491	0.909013	0.183968	0.405293	0.0533301	0.811318	0.560413	0.0046141	-0.229999	0.29495	-0.0156769	0.944102	-0.0250689	0.910716	0.161776	0.465454	0.0272816	0.902869	0.170078
ENSSSCG00000030510	FBL	blue	0.44193	0.0337876	-0.0278368	0.900902	0.0262192	0.906636	-0.379807	0.0737579	0.0913557	0.682028	0.105316	0.636397	-0.216035	0.326294	0.270967	0.213928	0.564337	0.00425682	-0.441856	0.0338222	0.463914	0.0246851	-0.220388	0.316323	-0.318618	0.139866	0.146933	0.508038	-0.0424318	0.849407	0.0651275	0.770537	0.0493243	0.825276	0.570933	0.00370794	0.16965	0.443615	-0.175769	0.427014	0.0359747	0.87213	0.0943484	0.672151	0.159801	0.471015	-0.128643
ENSSSCG00000030518	PRSS33	blue	-0.0785838	0.724716	0.085436	0.701709	-0.191734	0.385281	-0.461789	0.0254699	0.638423	0.00072821	0.128722	0.562674	-0.0754435	0.735336	0.264181	0.226221	0.270823	0.214184	-0.344977	0.107668	-0.0599264	0.788453	-0.243286	0.266882	-0.226467	0.302701	0.0461409	0.836404	-0.217989	0.321795	0.200884	0.362417	0.0571526	0.798049	0.661116	0.000378811	0.437665	0.0358218	-0.257755	0.238275	-0.164964	0.456546	0.371808	0.0807315	-0.239847	0.273983	-0.234419
ENSSSCG00000030577	PBDC1	blue	0.0149001	0.946868	-0.012931	0.953882	-0.10077	0.651132	-0.439607	0.0348841	0.540733	0.00679974	0.117406	0.597855	-0.293976	0.175524	0.112338	0.613895	0.143201	0.519026	-0.44607	0.0319003	0.0197188	0.92972	-0.114188	0.60802	-0.503221	0.0132932	0.0929375	0.676801	-0.159442	0.472027	0.0272927	0.90283	0.0608118	0.785396	0.709593	7.37e-05	0.171824	0.437679	-0.334087	0.120253	-0.0458739	0.837339	0.0699455	0.754039	-0.246979	0.259387	-0.207757
ENSSSCG00000030849		blue	0.625843	0.00101976	-0.0451727	0.839795	0.171476	0.438625	-0.44554	0.0321374	-0.0928865	0.676969	0.139793	0.529157	-0.0794683	0.721733	0.217164	0.32369	0.599259	0.00197029	-0.557646	0.00488059	0.644091	0.000622124	-0.042827	0.84802	-0.307147	0.155776	0.226932	0.301674	0.00354087	0.987366	0.0266819	0.904995	0.18617	0.399563	0.442891	0.0333421	0.047187	0.832744	-0.0140974	0.949727	0.165341	0.4555	0.0962967	0.665748	-0.113178	0.611227	-0.179336
ENSSSCG00000031088		blue	0.646019	0.000589175	-0.0263842	0.906051	0.0792387	0.722507	-0.498657	0.0143425	0.0251106	0.910568	0.0910902	0.682906	-0.0867562	0.697303	0.207808	0.345638	0.607209	0.00162955	-0.577604	0.00321385	0.666144	0.00032488	-0.112355	0.613841	-0.329473	0.125885	0.12366	0.578301	-0.0183875	0.934455	0.134676	0.544533	0.175608	0.427446	0.498592	0.0143578	0.0813451	0.715416	-0.0618647	0.781764	0.147698	0.505799	0.0932277	0.675844	-0.0927037	0.677573	-0.187128
ENSSSCG00000031188	C1orf185	blue	-0.226233	0.303219	-0.0324887	0.884438	-0.0212455	0.924293	0.571493	0.00366414	-0.380159	0.0734615	0.119427	0.591507	0.201109	0.361866	-0.225109	0.305713	-0.387271	0.0676622	0.47158	0.0220107	-0.250063	0.253229	0.330273	0.124896	0.105838	0.634715	-0.188756	0.392889	0.0806182	0.71786	-0.205054	0.35226	-0.166806	0.451442	-0.326406	0.129732	-0.195676	0.375336	0.141682	0.523531	0.151889	0.493618	-0.459385	0.0263809	0.3255	0.130884	0.208316
ENSSSCG00000031346	CMKLR1	blue	-0.0764861	0.731805	0.237585	0.278715	-0.298469	0.168607	0.0960227	0.666647	0.069307	0.75622	0.298866	0.168005	0.0122751	0.956219	-0.238009	0.277825	-0.311817	0.149157	0.0703602	0.752624	-0.109205	0.623896	0.212095	0.335478	0.475885	0.0206125	-0.393566	0.0628198	0.0346179	0.876918	0.0989955	0.656915	0.121334	0.585541	-0.095498	0.66837	-0.042633	0.848701	0.198906	0.367295	0.12658	0.569263	-0.235433	0.283264	-0.12508	0.573897	-0.146419
ENSSSCG00000031352	DYNLT5	blue	-0.00510355	0.981791	-0.160043	0.47033	-0.269031	0.217389	0.698988	0.000108913	-0.303934	0.160446	-0.0787305	0.724221	0.0342261	0.878301	-0.321198	0.13645	-0.345825	0.106729	0.476724	0.0203485	-0.0215809	0.923102	0.457289	0.0271962	0.579703	0.0030702	0.0272489	0.902985	-0.0596333	0.789465	-0.107517	0.629311	-0.0748789	0.737251	-0.0909218	0.683464	-0.134008	0.546555	-0.0251321	0.910492	-0.0440661	0.843673	-0.0835008	0.708182	0.479447	0.0195097	-0.0477562
ENSSSCG00000031389	OR4K2	blue	-0.0684883	0.759019	0.0232178	0.917287	0.180628	0.414069	-0.312432	0.148299	0.157945	0.476269	0.244459	0.264488	-0.104951	0.637577	0.353173	0.0988398	0.345718	0.106847	-0.35269	0.0993446	-0.060949	0.784922	-0.161089	0.467383	-0.0944971	0.671662	-0.0805302	0.718156	-0.113766	0.609357	-0.154782	0.485292	-0.0300814	0.892953	0.626154	0.00101151	0.186882	0.397721	-0.134159	0.5461	0.55938	0.00471218	-0.0872476	0.695666	-0.129399	0.560599	-0.158471
ENSSSCG00000031465	PRRT1B	blue	-0.020764	0.926005	-0.202288	0.35898	-0.267441	0.22026	-0.164889	0.456755	0.600802	0.00189986	-0.00162472	0.994203	-0.2957	0.172847	-0.118003	0.595977	-0.0656319	0.768806	-0.427658	0.0409648	-0.0107045	0.961817	-0.064879	0.771391	-0.203495	0.356039	-0.244342	0.264726	-0.176425	0.425255	0.241843	0.269848	-0.140495	0.527062	0.626258	0.00100876	0.554504	0.00519857	-0.151004	0.496178	-0.231708	0.291244	0.0637394	0.775308	-0.304277	0.159943	-0.112605
ENSSSCG00000031507	MIR340	blue	0.265148	0.224442	-0.154847	0.485107	0.122626	0.581513	-0.269877	0.215871	0.0958703	0.667148	-0.0303131	0.892133	-0.0524265	0.814462	0.0285385	0.898416	0.169758	0.443319	-0.382241	0.0717273	0.245212	0.262957	-0.0867746	0.697242	-0.00637295	0.977262	-0.0462216	0.836122	0.314125	0.145958	-0.0991811	0.656309	0.342787	0.110119	0.715249	5.94e-05	-0.09499	0.67004	0.00446511	0.984068	-0.0151202	0.946084	-0.105325	0.636369	-0.0887159	0.690781	-0.10886
ENSSSCG00000031660	MAPK8IP2	blue	0.0735996	0.741594	-0.0640027	0.774403	0.0368877	0.868911	-0.235001	0.284182	0.199973	0.364659	-0.103738	0.641499	-0.322062	0.135319	0.0403545	0.856706	0.104714	0.638344	-0.240251	0.273143	0.0928274	0.677165	-0.350649	0.1015	-0.132018	0.552599	-0.130298	0.557848	0.440365	0.0345232	0.434826	0.0372267	-0.0743033	0.739204	0.117785	0.596662	-0.154232	0.48687	0.0773428	0.728907	-0.0860591	0.699628	0.300669	0.165288	0.315856	0.143589	-0.185584
ENSSSCG00000031728	ABRA	blue	-0.193813	0.380019	-0.0493697	0.825117	-0.0664797	0.765897	0.397307	0.060068	-0.168594	0.44651	0.217657	0.322557	-0.0892694	0.688943	-0.0880572	0.692971	-0.164197	0.458682	0.306347	0.156931	-0.191333	0.386301	-0.129172	0.561295	0.627518	0.000975987	-0.0987954	0.657569	-0.117954	0.596129	-0.130763	0.556427	-0.123206	0.579711	-0.175431	0.427924	-0.167244	0.45023	0.0471752	0.832785	0.140906	0.525838	0.236077	0.281898	0.501549	0.0136701	-0.00558598
ENSSSCG00000031905	KCNS3	blue	-0.0447041	0.841437	0.21291	0.333566	0.0039168	0.986025	0.00077749	0.997226	-0.139303	0.53062	0.0684151	0.759269	0.21768	0.322505	-0.0918665	0.680339	-0.151083	0.495949	0.188215	0.394281	-0.0627177	0.778825	0.0282299	0.899509	0.113607	0.609864	-0.152276	0.492501	-0.0358164	0.872688	-0.226373	0.302909	0.365002	0.0870371	-0.402702	0.0562599	-0.260083	0.233861	-0.0548991	0.805865	0.403967	0.0553938	-0.16958	0.443806	0.156583	0.480145	-0.0124993
ENSSSCG00000031988	MYOCD	blue	-0.333093	0.12145	0.0863471	0.698667	-0.215273	0.328061	0.605539	0.00169665	-0.24275	0.267983	-0.00991765	0.964622	0.160967	0.467727	-0.20281	0.357706	-0.412656	0.0497146	0.638004	0.000736626	-0.348455	0.103855	0.151387	0.495071	0.463748	0.0247455	-0.101695	0.648122	0.052602	0.813851	-0.0527092	0.813478	-0.262787	0.228802	-0.408435	0.0524153	-0.373192	0.0794917	0.267017	0.221029	-0.223637	0.308999	0.0764949	0.731775	0.458626	0.0266741	0.237058
ENSSSCG00000032111	RPL7	blue	0.418774	0.0459896	0.0781574	0.726155	0.129863	0.559177	-0.567119	0.00401763	0.108589	0.625869	0.201949	0.359807	-0.0966426	0.664614	0.288121	0.18482	0.553993	0.00525177	-0.631494	0.000878471	0.433514	0.0378907	-0.0491173	0.825999	-0.421471	0.0444174	0.116905	0.599432	-0.0358951	0.872411	0.0731379	0.743163	0.17513	0.428733	0.599476	0.00196027	0.0755439	0.734996	-0.028289	0.8993	0.162764	0.462684	0.0387179	0.862464	-0.199813	0.365053	-0.282368
ENSSSCG00000032167		blue	-0.0369527	0.868682	0.238516	0.276762	0.0399851	0.858005	0.355366	0.0965689	-0.554572	0.00519147	-0.0143936	0.948672	0.0530621	0.81225	-0.0801929	0.719292	-0.122396	0.582231	0.241942	0.269644	-0.0398336	0.858538	0.318797	0.139627	0.0882788	0.692234	-0.354885	0.0970634	0.11871	0.593754	-0.137132	0.53713	0.0141569	0.949515	-0.473948	0.0212327	-0.253867	0.245762	0.387121	0.0677809	-0.0449756	0.840485	-0.25931	0.235321	0.257661	0.238454	0.239049
ENSSSCG00000032340	CDR2	blue	-0.140067	0.52834	-0.0324787	0.884474	-0.184713	0.403349	0.524972	0.00910576	-0.22547	0.30491	-0.0666828	0.765201	0.0532986	0.811428	-0.226342	0.302977	-0.30948	0.152444	0.447626	0.0312126	-0.150983	0.496239	0.181092	0.412843	0.706903	8.15e-05	-0.0259542	0.907576	0.00797292	0.971556	-0.0590701	0.791412	-0.253524	0.246429	-0.423597	0.0432064	-0.0354421	0.874009	0.188332	0.393979	-0.0628568	0.778346	0.0752603	0.735957	0.397229	0.0601243	-0.0430064
ENSSSCG00000032557	LDHB	blue	0.268493	0.218357	0.00923731	0.967047	-0.0163469	0.941717	-0.463998	0.0246543	0.300971	0.164836	0.17721	0.423154	-0.081078	0.716314	0.274619	0.207495	0.450131	0.0301299	-0.324348	0.132358	0.28606	0.18817	-0.367863	0.0843446	-0.507053	0.0124605	0.0606156	0.786073	-0.176625	0.424717	-0.0018412	0.99343	0.228198	0.298887	0.590783	0.00239749	0.0917749	0.680641	-0.275107	0.206645	0.202844	0.357623	0.154366	0.486487	-0.0922611	0.679035	0.0352239
ENSSSCG00000032795	IL1RL1	blue	-0.102613	0.645143	-0.0961914	0.666094	-0.558286	0.00481789	0.651931	0.000497259	0.0459758	0.836982	-0.177717	0.4218	0.0522284	0.815152	-0.560701	0.00458709	-0.633746	0.000826993	0.658083	0.000414915	-0.133503	0.548087	0.146338	0.509782	0.322256	0.135066	-0.24583	0.261704	-0.0355179	0.873742	-0.172292	0.436406	-0.458608	0.0266808	-0.147789	0.505533	-0.118916	0.593108	0.0829717	0.709955	-0.376996	0.0761554	0.0250963	0.910619	0.506772	0.0125201	0.281066
ENSSSCG00000032814	DNAH7	blue	-0.247282	0.258778	0.233054	0.288345	0.200779	0.362677	0.21594	0.326515	-0.436785	0.0362526	-0.160864	0.468017	0.34641	0.106085	0.09548	0.66843	-0.130961	0.555821	0.399488	0.0585055	-0.287357	0.186057	0.188568	0.393374	0.192989	0.382101	0.176786	0.424287	0.211059	0.337918	-0.49395	0.0154931	0.0697917	0.754565	-0.290699	0.180687	-0.299166	0.167551	0.162677	0.462928	0.0910135	0.68316	-0.457659	0.0270508	0.067651	0.761884	0.109357
ENSSSCG00000033019		blue	0.438977	0.0351862	0.0406943	0.855511	-0.0249971	0.910971	-0.503581	0.013213	0.21568	0.327116	0.111811	0.615575	-0.135421	0.542281	0.210151	0.340065	0.499104	0.0142369	-0.546497	0.00608645	0.461592	0.0255436	-0.119411	0.591556	-0.470317	0.0224348	0.0521598	0.81539	-0.0328878	0.883028	0.138455	0.533159	0.0825079	0.711511	0.623256	0.00109057	0.152528	0.491772	-0.172776	0.435092	0.0573148	0.797487	0.152388	0.492176	-0.130615	0.55688	-0.203638
ENSSSCG00000033169	RPS15	blue	0.532559	0.0079272	0.0621341	0.780835	0.222632	0.311253	-0.589851	0.00244885	-0.0221731	0.920997	0.0988502	0.65739	-0.00699139	0.975057	0.445501	0.0321549	0.771929	4.55e-06	-0.577434	0.00322571	0.551477	0.00552075	-0.246224	0.260909	-0.280409	0.197559	0.197332	0.371201	0.0104192	0.962834	0.143325	0.518658	0.229349	0.296368	0.477802	0.0200132	0.1509	0.496481	0.0132032	0.952912	0.18338	0.40683	-0.00207182	0.992607	-0.0884769	0.691575	-0.20534
ENSSSCG00000033310		blue	0.456409	0.0275444	0.075	0.73684	-0.0894928	0.688201	-0.486964	0.0173359	0.226063	0.303596	0.157351	0.477957	-0.0134432	0.952057	0.280978	0.196599	0.556241	0.00502077	-0.354181	0.097791	0.465758	0.0240196	-0.234009	0.286299	-0.355943	0.0959772	0.175119	0.428761	-0.068872	0.757707	0.0891372	0.689382	0.0370201	0.868444	0.68536	0.000174869	0.0649488	0.771151	-0.170255	0.441958	0.0257619	0.908258	0.119938	0.589904	-0.0779575	0.72683	-0.060045
ENSSSCG00000033314	DLX6	blue	-0.308434	0.153932	0.0566248	0.799878	0.135253	0.54279	0.175504	0.427725	-0.156268	0.481043	-0.0503679	0.821635	0.315149	0.144554	0.144839	0.51419	-0.104315	0.639632	0.651451	0.000504243	-0.334395	0.119882	-0.159211	0.472681	0.0016551	0.994094	0.330262	0.124909	-0.0838152	0.707129	-0.323032	0.134057	-0.106361	0.633031	-0.364485	0.0875298	-0.173787	0.432355	-0.0525595	0.813999	-0.15838	0.475035	-0.26936	0.216799	0.145574	0.512027	0.295796
ENSSSCG00000033326	RPL37	blue	0.69208	0.000138979	-0.0723371	0.745887	0.0629627	0.777981	-0.457338	0.027177	0.00575512	0.979466	0.0560076	0.802018	-0.0881038	0.692816	0.130712	0.556582	0.559269	0.00472283	-0.583	0.00285535	0.714021	6.23e-05	-0.0543599	0.807738	-0.357969	0.0939232	0.136426	0.539251	-0.0328869	0.883031	0.130756	0.556449	0.163655	0.460194	0.420433	0.0450176	0.0941123	0.672929	-0.0613972	0.783376	0.130899	0.556011	0.114923	0.605691	-0.123367	0.579209	-0.173532
ENSSSCG00000033432	CHMP4A	blue	0.032807	0.883313	0.248332	0.256673	-0.026072	0.907158	-0.420248	0.0451253	0.234805	0.284599	0.0913319	0.682107	0.00210122	0.992502	0.222172	0.312287	0.225197	0.305517	-0.209229	0.342253	0.0360106	0.872004	-0.000314764	0.998877	-0.526958	0.00878442	0.262667	0.229025	-0.090507	0.684838	-0.241511	0.270533	-0.0783682	0.725443	0.364792	0.0872367	0.0685223	0.758903	-0.248989	0.255364	-0.0515248	0.817602	0.03241	0.884717	-0.492653	0.0158229	-0.0936929
ENSSSCG00000033500		blue	0.641756	0.000664101	-0.135539	0.541926	0.153844	0.487985	-0.485185	0.0178323	0.0234864	0.916333	-0.00101649	0.996373	-0.126007	0.571034	0.229395	0.296267	0.624395	0.00105889	-0.619223	0.00120928	0.658132	0.000414303	-0.161152	0.467207	-0.174204	0.431229	0.243107	0.267249	-0.002282	0.991857	0.1178	0.596613	0.241942	0.269644	0.500611	0.0138854	0.155224	0.484026	-0.0423791	0.849592	0.181165	0.412652	0.0785224	0.724923	-0.105643	0.635342	-0.168634
ENSSSCG00000033653	U2AF1	blue	0.363717	0.0882671	0.0434901	0.845693	0.0127099	0.95467	-0.336547	0.117322	0.057089	0.798269	0.0955744	0.668119	-0.0291326	0.896312	0.381853	0.0720481	0.633769	0.000826467	-0.273706	0.209092	0.39901	0.0588456	-0.309908	0.151838	-0.244841	0.263711	0.406614	0.0536144	-0.173531	0.433046	0.114264	0.607778	0.0255279	0.909088	0.384104	0.0702013	0.124217	0.576572	-0.271277	0.213376	-0.0561242	0.801614	0.342555	0.110381	0.0407607	0.855278	-0.0801956
ENSSSCG00000033697		blue	0.143708	0.517528	0.160766	0.468293	0.226118	0.303473	-0.617897	0.00125064	0.176261	0.425695	0.159557	0.471703	-0.0976987	0.661154	0.544367	0.00634255	0.657029	0.000428127	-0.583959	0.00279532	0.169415	0.444257	-0.263351	0.227756	-0.539461	0.00696599	0.0893692	0.688611	-0.098877	0.657302	0.113518	0.610145	0.247042	0.259261	0.592491	0.00230566	0.103082	0.643623	-0.0272176	0.903096	0.219054	0.319359	0.0368029	0.86921	-0.12626	0.570251	-0.203604
ENSSSCG00000033728	FABP9	blue	-0.153249	0.489697	-0.00810422	0.971088	-0.106211	0.633514	0.428265	0.0406374	-0.217501	0.322916	-0.145963	0.510885	0.352507	0.0995364	-0.132244	0.551913	-0.268014	0.219223	0.581668	0.00294056	-0.168371	0.447126	0.198707	0.367788	-0.084173	0.705932	0.135256	0.54278	-0.133108	0.549285	-0.163504	0.460615	-0.180413	0.414636	-0.204188	0.354356	-0.184829	0.403047	0.225139	0.305645	-0.157373	0.477897	-0.126241	0.570311	0.0889493	0.690006	0.52354
ENSSSCG00000033733	HMGN1	blue	0.279087	0.199798	0.0131444	0.953122	0.386146	0.0685557	-0.0360543	0.871849	-0.539261	0.00699248	0.210578	0.339054	-0.105386	0.636172	0.315728	0.143763	0.502011	0.013565	-0.292986	0.177073	0.302867	0.162017	0.113723	0.609495	-0.158926	0.473488	0.265099	0.224532	0.0286033	0.898186	-0.245092	0.263201	0.189027	0.392194	0.124174	0.576706	-0.130515	0.557184	0.041744	0.851823	0.213176	0.332944	0.0070354	0.9749	0.273566	0.209336	-0.144696
ENSSSCG00000033735		blue	0.0964414	0.665274	-0.0377256	0.865958	-0.341777	0.111263	0.0196212	0.930068	0.289205	0.183075	0.205143	0.352043	-0.215455	0.327637	-0.0343422	0.877891	0.0759064	0.733768	0.0167777	0.940184	0.132551	0.550979	-0.181317	0.41225	-0.407627	0.0529447	-0.0390315	0.86136	-0.221472	0.313868	0.264899	0.2249	-0.271043	0.213792	0.2039	0.355055	0.0715795	0.748467	-0.242539	0.268416	-0.19059	0.388196	0.487903	0.0170787	0.0491082	0.82603	0.276961
ENSSSCG00000033744		blue	0.186289	0.399255	-0.0404295	0.856442	-0.011307	0.959669	-0.478391	0.0198318	0.401166	0.0573247	0.0572476	0.79772	0.0547942	0.80623	0.337922	0.115707	0.451056	0.0297374	-0.169789	0.443234	0.190194	0.389207	-0.483411	0.018338	-0.379063	0.0743869	0.321089	0.136593	-0.0151472	0.945988	0.034116	0.878689	-0.100461	0.652137	0.64744	0.000565851	0.12119	0.585989	-0.157259	0.47822	-0.109052	0.624388	0.202159	0.359295	-0.0710249	0.750357	0.0425527
ENSSSCG00000033763	GNAQ	blue	-0.296123	0.172196	-0.144066	0.516469	0.197062	0.371872	0.664755	0.000339071	-0.561305	0.00453076	-0.15424	0.486848	0.0024248	0.991348	-0.20356	0.355881	-0.421086	0.0446393	0.396892	0.0603682	-0.324629	0.131997	0.36512	0.0869252	0.479989	0.0193461	-0.00156995	0.994398	0.15396	0.487652	-0.34287	0.110025	-0.0290452	0.896621	-0.463561	0.024814	-0.208972	0.342863	0.353074	0.0989427	-0.0274695	0.902203	-0.375065	0.0778364	0.174455	0.43055	0.192145
ENSSSCG00000033783		blue	0.262322	0.229667	-0.0873158	0.695439	0.0467239	0.834364	-0.340556	0.112658	0.192471	0.383412	-0.265365	0.224045	-0.110638	0.619314	0.265633	0.223553	0.435147	0.0370661	-0.352641	0.0993956	0.283623	0.192181	-0.291734	0.179045	-0.0724256	0.745586	0.20898	0.342844	0.0556995	0.803087	0.238328	0.277156	-0.0092195	0.967111	0.308723	0.153521	0.288511	0.18419	-0.0747239	0.737776	-0.0729766	0.743711	0.176327	0.425517	-0.138716	0.532377	-0.270341
ENSSSCG00000033807	C14orf132	blue	0.00584838	0.979134	0.0187505	0.933164	0.110355	0.620217	-0.0404739	0.856286	-0.0880154	0.69311	-0.0205941	0.926609	-0.329851	0.125418	0.156962	0.479066	0.213896	0.331261	-0.399847	0.0582514	0.045868	0.837359	-0.131003	0.555694	-0.139097	0.531237	-0.183538	0.406416	0.273129	0.210104	0.0819199	0.713485	0.275357	0.206211	0.211165	0.337669	0.141279	0.524727	-0.341193	0.111928	0.249254	0.254836	0.174132	0.431423	-0.0736117	0.741553	0.0202172
ENSSSCG00000033809	IFITM10	blue	-0.124242	0.576495	0.258111	0.237595	0.00688494	0.975436	-0.0503262	0.82178	-0.0747965	0.73753	0.257499	0.238763	0.165633	0.454689	0.174284	0.431013	0.0366623	0.869706	0.51878	0.0101699	-0.145083	0.513472	-0.132246	0.551905	-0.0878531	0.69365	0.271992	0.212109	0.0279015	0.900673	-0.0970252	0.66336	-0.281075	0.196436	-0.379155	0.0743092	-0.335493	0.118572	-0.0327409	0.883547	-0.0841033	0.706165	-0.27563	0.205737	0.400522	0.0577758	-0.00408238
ENSSSCG00000034027	ZNF544	blue	-0.211896	0.335946	-0.0857366	0.700705	0.188734	0.392947	0.319299	0.138958	-0.306305	0.156991	-0.0367498	0.869397	0.315123	0.144588	-0.103377	0.642668	-0.27599	0.205114	0.302733	0.162215	-0.242405	0.26869	0.425137	0.0423456	0.154506	0.486085	0.127449	0.566588	-0.0881261	0.692742	-0.411159	0.0506605	0.233281	0.287858	-0.148969	0.502091	-0.333508	0.120949	0.0581941	0.794442	-0.00511797	0.981739	-0.295392	0.173323	-0.0618534	0.781803	0.0592088
ENSSSCG00000034151	RNPEP	blue	0.385039	0.069444	0.249389	0.254567	-0.281309	0.196043	-0.283787	0.19191	0.126747	0.568749	0.251588	0.250219	-0.0168603	0.93989	0.161301	0.466787	0.446265	0.0318135	-0.31003	0.151666	0.423789	0.0430988	-0.155694	0.482683	-0.380644	0.0730548	-0.0673328	0.762974	-0.219195	0.319038	0.11795	0.596143	0.0250125	0.910917	0.393583	0.0628071	0.286515	0.187426	-0.418392	0.0462161	-0.0513844	0.818091	0.273169	0.210034	-0.116122	0.601901	-0.148604
ENSSSCG00000034227	RPL35	blue	0.652521	0.000488794	-0.144159	0.516195	0.0946668	0.671103	-0.450015	0.0301792	0.0471975	0.832707	0.0163173	0.941822	-0.149673	0.500042	0.151513	0.494706	0.550349	0.0056449	-0.578081	0.00318072	0.668603	0.000301005	-0.100036	0.653522	-0.323743	0.133137	0.168444	0.446923	-0.00708033	0.974739	0.0919231	0.680152	0.154053	0.487385	0.533759	0.0077528	0.0806429	0.717778	-0.0250529	0.910773	0.109958	0.621487	0.0853509	0.701993	-0.0802583	0.719072	-0.160472
ENSSSCG00000034440	MMP28	blue	-0.0350008	0.875566	-0.209349	0.341967	-0.00935622	0.966623	0.392517	0.0636081	-0.200138	0.364254	-0.00472552	0.983139	-0.0422442	0.850066	-0.137918	0.534769	-0.16701	0.450877	0.258176	0.237472	-0.0536233	0.810298	0.0444579	0.842299	0.732127	3e-05	-0.029368	0.895478	0.0984652	0.658648	0.183092	0.407586	-0.12976	0.559494	-0.184406	0.404149	-0.211233	0.337509	0.429037	0.040224	0.0271572	0.90331	-0.00302196	0.989217	0.48514	0.0178449	0.036832
ENSSSCG00000034534		blue	0.0633285	0.776722	-0.299217	0.167474	-0.229092	0.29693	-0.209026	0.342734	0.62697	0.000990131	-0.200592	0.363137	-0.239816	0.274046	-0.197006	0.372014	-0.107664	0.628838	-0.446283	0.0318057	0.0679547	0.760845	0.0664515	0.765994	-0.125986	0.571098	-0.174035	0.431684	-0.19954	0.365727	0.296376	0.171806	-0.222699	0.311101	0.480003	0.0193419	0.420131	0.0451935	0.258798	0.23629	-0.193673	0.380371	0.288302	0.184527	-0.2567	0.240291	-0.227604
[truncated: 24,651 more rows]
[truncated: 15 more columns]
