# Supplementary material for: Deciphering transcriptome patterns in porcine mesenchymal stem cells promoting phenotypic maintenance and differentiation by key driver genes
Source: Front Cell Dev Biol. 2024 Nov 6;12:1478757. doi: 10.3389/fcell.2024.1478757 (PMC11576426; doi:10.3389/fcell.2024.1478757)
Supplement: Supplementary file 13 [file Table5.xlsx]

## Sheet: Sheet1
Supplementary Table S5 Differentially expressed genes (DEGs) from chondrocyte vs BM-MSC analysis. All significant DEGs (adjusted p-value <0.05, |log2(FC)| >2) are displayed.
Contrast	Ensembl ID	BaseMean	log2FoldChange	lfcSE	stat	pvalue	padj	Gene name	Gene type	Common DEG with other tests
Chondrocyte_vs_MSC	ENSSSCG00000000029	47.8165	5.17268	1.53923	3.36057	0.000777812	0.0134842	SCUBE1	protein_coding	Adipocyte vs BM-MSC
Chondrocyte_vs_MSC	ENSSSCG00000000146	382.28	5.83561	1.2013	4.85776	1.18721e-06	0.000150247	MYH11	protein_coding	All
Chondrocyte_vs_MSC	ENSSSCG00000000148	243.13	2.85635	1.02197	2.79496	0.0051906	0.0491865	ENSSSCG00000000148	protein_coding	Unique
Chondrocyte_vs_MSC	ENSSSCG00000000261	2353.02	-2.82194	0.523933	-5.38606	7.20176e-08	2.66867e-05	IGFBP6	protein_coding	All
Chondrocyte_vs_MSC	ENSSSCG00000000435	424.719	3.77398	1.01042	3.73508	0.000187659	0.00515482	ARHGEF25	protein_coding	Osteocyte vs BM-MSC
Chondrocyte_vs_MSC	ENSSSCG00000000660	132.656	5.84872	1.25275	4.6687	3.03118e-06	0.000298586	A2M	protein_coding	Adipocyte vs BM-MSC
Chondrocyte_vs_MSC	ENSSSCG00000000778	63.6671	2.3952	0.781876	3.0634	0.00218835	0.028144	CPNE8	protein_coding	Adipocyte vs BM-MSC
Chondrocyte_vs_MSC	ENSSSCG00000000810	866.115	3.97508	0.886544	4.48379	7.33272e-06	0.000528254	AMIGO2	protein_coding	Unique
Chondrocyte_vs_MSC	ENSSSCG00000000975	206.591	-2.63012	0.491869	-5.34719	8.93292e-08	3.07847e-05	PANX2	protein_coding	Unique
Chondrocyte_vs_MSC	ENSSSCG00000001469	528.459	2.20809	0.614182	3.59517	0.000324176	0.00761636	SLA-DMB	protein_coding	Adipocyte vs BM-MSC
Chondrocyte_vs_MSC	ENSSSCG00000001561	184.134	3.79229	1.11488	3.40151	0.000670149	0.0121742	ETV7	protein_coding	Unique
Chondrocyte_vs_MSC	ENSSSCG00000001752	337.293	-3.29605	0.875243	-3.76587	0.000165973	0.00471613	CHRNA3	protein_coding	Unique
Chondrocyte_vs_MSC	ENSSSCG00000001832	2098.88	11.6326	1.66813	6.97345	3.09269e-12	1.36469e-08	ACAN	protein_coding	Adipocyte vs BM-MSC
Chondrocyte_vs_MSC	ENSSSCG00000002268	96.1904	2.97959	0.652633	4.56549	4.98327e-06	0.00041463	AKAP5	protein_coding	Unique
Chondrocyte_vs_MSC	ENSSSCG00000002274	162.016	2.81042	0.641705	4.37961	1.18894e-05	0.000758706	ENSSSCG00000002274	pseudogene	Unique
Chondrocyte_vs_MSC	ENSSSCG00000002275	71.3444	2.52148	0.760843	3.31406	0.000919529	0.0151511	PPP1R36	protein_coding	Unique
Chondrocyte_vs_MSC	ENSSSCG00000002314	13207.3	2.00573	0.665148	3.01546	0.00256588	0.0310878	SMOC1	protein_coding	Unique
Chondrocyte_vs_MSC	ENSSSCG00000002464	122.367	2.29198	0.764223	2.9991	0.00270776	0.0322362	PRIMA1	protein_coding	Adipocyte vs BM-MSC
Chondrocyte_vs_MSC	ENSSSCG00000002467	18.2043	3.72727	1.10559	3.3713	0.000748149	0.0131492	ASB2	protein_coding	Unique
Chondrocyte_vs_MSC	ENSSSCG00000002555	69.6244	-2.53076	0.79949	-3.16547	0.00154831	0.0221019	JAG2	protein_coding	Osteocyte vs BM-MSC
Chondrocyte_vs_MSC	ENSSSCG00000002557	150.057	-2.91922	0.483178	-6.0417	1.52494e-09	1.6404e-06	NUDT14	protein_coding	Osteocyte vs BM-MSC
Chondrocyte_vs_MSC	ENSSSCG00000003109	94.5418	-2.01807	0.41093	-4.91098	9.06227e-07	0.000122953	TMEM160	protein_coding	Unique
Chondrocyte_vs_MSC	ENSSSCG00000003351	920.978	-2.03584	0.556158	-3.66054	0.00025168	0.00626896	MMP23B	protein_coding	Unique
Chondrocyte_vs_MSC	ENSSSCG00000003374	25.3435	-2.1972	0.538659	-4.07902	4.52264e-05	0.00190787	ESPN	protein_coding	Unique
Chondrocyte_vs_MSC	ENSSSCG00000003414	56.8335	7.85245	2.61091	3.00755	0.00263362	0.0315936	ANGPTL7	protein_coding	Unique
Chondrocyte_vs_MSC	ENSSSCG00000003578	646.827	3.53085	0.733701	4.81239	1.49139e-06	0.000177852	FGR	protein_coding	Unique
Chondrocyte_vs_MSC	ENSSSCG00000003616	81.381	-3.87078	1.1272	-3.43397	0.0005948	0.011296	FAM167B	protein_coding	Unique
Chondrocyte_vs_MSC	ENSSSCG00000003763	2145.65	2.25894	0.796761	2.83516	0.00458027	0.0456511	IFI44	protein_coding	Unique
Chondrocyte_vs_MSC	ENSSSCG00000003803	15.0401	8.22851	2.30184	3.57475	0.000350564	0.00797506	C1orf141	protein_coding	Unique
Chondrocyte_vs_MSC	ENSSSCG00000004013	183.693	3.36037	0.855664	3.92721	8.59384e-05	0.00294814	SMOC2	protein_coding	All
Chondrocyte_vs_MSC	ENSSSCG00000004250	37.4572	3.67467	1.06847	3.4392	0.000583436	0.0111504	SLC35F1	protein_coding	Osteocyte vs BM-MSC
Chondrocyte_vs_MSC	ENSSSCG00000004479	27.4764	8.58932	1.6671	5.15225	2.57374e-07	5.61748e-05	FILIP1	protein_coding	Adipocyte vs BM-MSC
Chondrocyte_vs_MSC	ENSSSCG00000004484	131671	2.05402	0.621814	3.30326	0.000955662	0.0155761	COL12A1	protein_coding	Unique
Chondrocyte_vs_MSC	ENSSSCG00000004628	102.942	2.20097	0.526373	4.18138	2.89743e-05	0.00139857	TMOD2	protein_coding	Unique
Chondrocyte_vs_MSC	ENSSSCG00000004632	173.369	5.86219	1.46231	4.00884	6.10175e-05	0.00232371	GLDN	protein_coding	Adipocyte vs BM-MSC
Chondrocyte_vs_MSC	ENSSSCG00000004791	613.089	5.00876	1.46397	3.42134	0.000623127	0.0116142	RASGRP1	protein_coding	Adipocyte vs BM-MSC
Chondrocyte_vs_MSC	ENSSSCG00000005098	12.7629	2.20868	0.634527	3.48083	0.000499858	0.0101045	SYT16	protein_coding	Unique
Chondrocyte_vs_MSC	ENSSSCG00000005194	34.5772	5.11156	1.57215	3.25132	0.0011487	0.018039	PTPRD	protein_coding	Unique
Chondrocyte_vs_MSC	ENSSSCG00000005393	27.8295	-2.59606	0.753593	-3.44491	0.000571247	0.0109704	PLPPR1	protein_coding	Unique
Chondrocyte_vs_MSC	ENSSSCG00000005593	1785.46	-2.16584	0.543797	-3.98281	6.81059e-05	0.00249556	OLFML2A	protein_coding	Unique
Chondrocyte_vs_MSC	ENSSSCG00000005673	300.26	-2.8423	0.709064	-4.00852	6.11016e-05	0.00232371	IER5L	protein_coding	Osteocyte vs BM-MSC
Chondrocyte_vs_MSC	ENSSSCG00000005828	319.871	-2.07135	0.418239	-4.95256	7.32429e-07	0.000110167	EGFL7	protein_coding	Unique
Chondrocyte_vs_MSC	ENSSSCG00000005845	44.6239	-2.54753	0.638663	-3.98885	6.63958e-05	0.00246772	TOR4A	protein_coding	All
Chondrocyte_vs_MSC	ENSSSCG00000005855	80.1487	-2.06329	0.400115	-5.15673	2.513e-07	5.60672e-05	EXD3	protein_coding	Unique
Chondrocyte_vs_MSC	ENSSSCG00000005905	20.0264	-2.02622	0.623944	-3.24744	0.00116446	0.0181917	SLC39A4	protein_coding	Unique
Chondrocyte_vs_MSC	ENSSSCG00000006372	1821.65	4.71303	1.28334	3.67247	0.00024022	0.00605982	ARHGAP30	protein_coding	Unique
Chondrocyte_vs_MSC	ENSSSCG00000006396	14.6189	-2.45542	0.834584	-2.94209	0.00326004	0.0364486	IGSF9	protein_coding	Adipocyte vs BM-MSC
Chondrocyte_vs_MSC	ENSSSCG00000006572	29.2037	2.76298	0.877162	3.14991	0.0016332	0.0227944	NPR1	protein_coding	Unique
Chondrocyte_vs_MSC	ENSSSCG00000006857	89770.7	3.41555	0.896315	3.81066	0.000138597	0.00411442	COL11A1	protein_coding	Adipocyte vs BM-MSC
Chondrocyte_vs_MSC	ENSSSCG00000007312	383.186	-2.04926	0.524291	-3.90863	9.2822e-05	0.00310644	SCAND1	protein_coding	Unique
Chondrocyte_vs_MSC	ENSSSCG00000007344	13.3853	4.36435	1.00345	4.34936	1.36538e-05	0.000835423	KIAA1755	protein_coding	Adipocyte vs BM-MSC
Chondrocyte_vs_MSC	ENSSSCG00000007369	260.247	2.82288	0.649591	4.34563	1.38878e-05	0.000843348	ENSSSCG00000007369	protein_coding	Unique
Chondrocyte_vs_MSC	ENSSSCG00000007901	510.331	-2.80171	0.870975	-3.21675	0.0012965	0.0195253	CIITA	protein_coding	Unique
Chondrocyte_vs_MSC	ENSSSCG00000007927	2752.81	-4.41757	0.644773	-6.85135	7.31569e-12	1.83624e-08	PPL	protein_coding	Unique
Chondrocyte_vs_MSC	ENSSSCG00000008101	2052.73	2.88518	0.802882	3.59352	0.000326239	0.00761834	FBLN7	protein_coding	Unique
Chondrocyte_vs_MSC	ENSSSCG00000008159	410.443	2.2085	0.60026	3.67925	0.000233925	0.00594082	IL18R1	protein_coding	Osteocyte vs BM-MSC
Chondrocyte_vs_MSC	ENSSSCG00000008230	80.4424	3.39194	1.19565	2.8369	0.0045554	0.0455438	ATOH8	protein_coding	Unique
Chondrocyte_vs_MSC	ENSSSCG00000008294	2289.26	3.6319	0.933871	3.88908	0.000100626	0.00330984	ACTG2	protein_coding	Unique
Chondrocyte_vs_MSC	ENSSSCG00000008446	46.1142	-2.5891	0.878907	-2.94581	0.00322107	0.0361201	SIX2	protein_coding	Unique
Chondrocyte_vs_MSC	ENSSSCG00000008603	51.3373	4.47057	0.97835	4.5695	4.88892e-06	0.000411325	MATN3	protein_coding	Unique
Chondrocyte_vs_MSC	ENSSSCG00000008799	1484.83	2.53427	0.791221	3.20299	0.00136008	0.0201999	LIMCH1	protein_coding	Unique
Chondrocyte_vs_MSC	ENSSSCG00000008820	220.669	2.11602	0.518635	4.07998	4.50396e-05	0.00190533	TEC	protein_coding	Unique
Chondrocyte_vs_MSC	ENSSSCG00000008927	26.3719	-2.02524	0.502533	-4.03006	5.57637e-05	0.0022042	TMPRSS11A	protein_coding	Unique
Chondrocyte_vs_MSC	ENSSSCG00000008930	222.442	-3.44824	1.08777	-3.17	0.00152439	0.021946	TMPRSS11F	protein_coding	Unique
Chondrocyte_vs_MSC	ENSSSCG00000008966	108.011	2.24002	0.531749	4.21255	2.52506e-05	0.00125919	PARM1	protein_coding	Unique
Chondrocyte_vs_MSC	ENSSSCG00000009067	18.3084	2.30676	0.61295	3.76338	0.000167635	0.00475439	PABPC4L	protein_coding	Unique
Chondrocyte_vs_MSC	ENSSSCG00000009114	84.7599	2.60362	0.648433	4.01526	5.93808e-05	0.00229301	PRSS12	protein_coding	Osteocyte vs BM-MSC
Chondrocyte_vs_MSC	ENSSSCG00000009490	31.9323	2.95865	0.860436	3.43855	0.000584848	0.0111633	DCT	protein_coding	Unique
Chondrocyte_vs_MSC	ENSSSCG00000009630	74.1819	-3.81378	0.831224	-4.58816	4.47179e-06	0.00038483	EGR3	protein_coding	Unique
Chondrocyte_vs_MSC	ENSSSCG00000009720	902.101	3.10352	1.03095	3.01035	0.00260943	0.0313789	DDX60	protein_coding	Unique
Chondrocyte_vs_MSC	ENSSSCG00000009859	91.6784	4.00763	1.32836	3.01698	0.00255307	0.0310325	TESC	protein_coding	Osteocyte vs BM-MSC
Chondrocyte_vs_MSC	ENSSSCG00000009921	11.3117	3.46073	1.09788	3.15219	0.0016205	0.0227212	OASL	protein_coding	Unique
Chondrocyte_vs_MSC	ENSSSCG00000010087	36.538	-2.01838	0.439111	-4.59651	4.29625e-06	0.000377844	YDJC	protein_coding	Unique
Chondrocyte_vs_MSC	ENSSSCG00000010142	522.871	2.47001	0.582497	4.24038	2.23139e-05	0.0011705	RYR2	protein_coding	Adipocyte vs BM-MSC
Chondrocyte_vs_MSC	ENSSSCG00000010199	83.39	3.38724	0.737258	4.59438	4.34043e-06	0.000377844	RET	protein_coding	Adipocyte vs BM-MSC
Chondrocyte_vs_MSC	ENSSSCG00000010256	50.4789	4.8996	1.41476	3.46322	0.000533757	0.010494	COL13A1	protein_coding	Unique
Chondrocyte_vs_MSC	ENSSSCG00000010451	1407.27	4.29711	1.16988	3.67312	0.00023961	0.00605502	IFIT2	protein_coding	Unique
Chondrocyte_vs_MSC	ENSSSCG00000010461	179.416	3.95976	1.26985	3.11828	0.00181912	0.0245925	ANKRD1	protein_coding	Unique
Chondrocyte_vs_MSC	ENSSSCG00000010483	358.079	3.0513	1.00954	3.02246	0.00250729	0.030699	PLCE1	protein_coding	Unique
Chondrocyte_vs_MSC	ENSSSCG00000010494	473.632	3.62412	0.715442	5.06557	4.07174e-07	7.13027e-05	SORBS1	protein_coding	Adipocyte vs BM-MSC
Chondrocyte_vs_MSC	ENSSSCG00000010607	114.13	-2.46283	0.866718	-2.84156	0.00448931	0.0451553	COL17A1	protein_coding	All
Chondrocyte_vs_MSC	ENSSSCG00000010698	1865.37	2.22426	0.6266	3.54973	0.000385632	0.00856868	FGFR2	protein_coding	Adipocyte vs BM-MSC
Chondrocyte_vs_MSC	ENSSSCG00000010755	399.201	-2.14574	0.701522	-3.05869	0.00222306	0.0284205	PTPRE	protein_coding	Unique
Chondrocyte_vs_MSC	ENSSSCG00000010831	129.873	2.63473	0.744423	3.53928	0.000401213	0.00876689	DUSP10	protein_coding	Unique
Chondrocyte_vs_MSC	ENSSSCG00000011046	16495.9	2.23505	0.637703	3.50485	0.000456867	0.00949938	ITGA8	protein_coding	Unique
Chondrocyte_vs_MSC	ENSSSCG00000011070	160.176	3.4958	0.680211	5.13928	2.75788e-07	5.84981e-05	MPP7	protein_coding	Unique
Chondrocyte_vs_MSC	ENSSSCG00000011326	259.755	3.86155	0.899826	4.29144	1.77517e-05	0.000986494	PTH1R	protein_coding	All
Chondrocyte_vs_MSC	ENSSSCG00000011453	54.428	3.37192	1.1786	2.86094	0.00422382	0.0434499	ITIH4	protein_coding	Osteocyte vs BM-MSC
Chondrocyte_vs_MSC	ENSSSCG00000011641	90.3839	2.40532	0.819509	2.93507	0.00333468	0.0370356	SLCO2A1	protein_coding	Osteocyte vs BM-MSC
Chondrocyte_vs_MSC	ENSSSCG00000011695	302.396	2.1777	0.777877	2.79954	0.00511754	0.0488404	AGTR1	protein_coding	Adipocyte vs BM-MSC
Chondrocyte_vs_MSC	ENSSSCG00000011811	101.627	2.06516	0.436493	4.73126	2.23135e-06	0.000241757	LPP	protein_coding	Unique
Chondrocyte_vs_MSC	ENSSSCG00000011812	43.3205	2.648	0.584511	4.53028	5.89067e-06	0.000459655	TPRG1	protein_coding	Unique
Chondrocyte_vs_MSC	ENSSSCG00000011874	1338.89	3.11875	0.937897	3.32525	0.00088338	0.0147491	PARP14	protein_coding	Unique
Chondrocyte_vs_MSC	ENSSSCG00000011899	55.9999	4.01222	1.32289	3.03293	0.00242195	0.030045	CD80	protein_coding	Adipocyte vs BM-MSC
Chondrocyte_vs_MSC	ENSSSCG00000011915	38.4662	2.10546	0.574001	3.66803	0.000244422	0.0061289	GRAMD1C	protein_coding	Unique
Chondrocyte_vs_MSC	ENSSSCG00000012076	4463.54	4.56793	1.26002	3.6253	0.000288631	0.00697717	MX2	protein_coding	Unique
Chondrocyte_vs_MSC	ENSSSCG00000012077	9424.55	2.24489	0.78249	2.86891	0.00411895	0.0426626	MX1	protein_coding	Unique
Chondrocyte_vs_MSC	ENSSSCG00000012121	111.143	5.08784	1.81236	2.8073	0.00499592	0.0481681	EGFL6	protein_coding	Adipocyte vs BM-MSC
Chondrocyte_vs_MSC	ENSSSCG00000012607	1311.86	2.99906	0.847958	3.53681	0.000404997	0.0087894	TMEM255A	protein_coding	Unique
Chondrocyte_vs_MSC	ENSSSCG00000012871	152.433	-5.37089	1.00621	-5.33774	9.41147e-08	3.08123e-05	FGF19	protein_coding	All
Chondrocyte_vs_MSC	ENSSSCG00000012968	282.371	-2.90651	0.423939	-6.85597	7.08323e-12	1.83624e-08	CCDC85B	protein_coding	Osteocyte vs BM-MSC
Chondrocyte_vs_MSC	ENSSSCG00000013382	20.9972	4.41004	1.11192	3.96613	7.30482e-05	0.00260689	PLEKHA7	protein_coding	Unique
Chondrocyte_vs_MSC	ENSSSCG00000013614	2057.63	4.86828	1.04767	4.64676	3.37193e-06	0.000319379	CNN1	protein_coding	Unique
Chondrocyte_vs_MSC	ENSSSCG00000013735	3330.34	-3.05814	0.577032	-5.29977	1.15949e-07	3.42392e-05	JUNB	protein_coding	Adipocyte vs BM-MSC
Chondrocyte_vs_MSC	ENSSSCG00000013916	11347.9	3.85025	1.37587	2.79842	0.00513536	0.0489484	COMP	protein_coding	Unique
Chondrocyte_vs_MSC	ENSSSCG00000014029	367.895	-3.59994	0.965669	-3.72792	0.000193067	0.00522009	COL23A1	protein_coding	Adipocyte vs BM-MSC
Chondrocyte_vs_MSC	ENSSSCG00000014117	408.827	6.26816	1.44658	4.33309	1.47031e-05	0.000871767	THBS4	protein_coding	All
Chondrocyte_vs_MSC	ENSSSCG00000014127	1011.69	2.33507	0.630652	3.70263	0.000213377	0.00563105	RASGRF2	protein_coding	Unique
Chondrocyte_vs_MSC	ENSSSCG00000014336	4132.45	-2.70231	0.708255	-3.81545	0.000135937	0.0040494	EGR1	protein_coding	All
Chondrocyte_vs_MSC	ENSSSCG00000014399	231.181	2.74696	0.59862	4.58882	4.45768e-06	0.00038483	ARHGAP26	protein_coding	Unique
Chondrocyte_vs_MSC	ENSSSCG00000014988	5963.74	5.44126	1.53061	3.55496	0.00037804	0.00843449	MMP13	protein_coding	Osteocyte vs BM-MSC
Chondrocyte_vs_MSC	ENSSSCG00000015116	192.627	3.44243	1.06842	3.22199	0.00127303	0.0192901	MCAM	protein_coding	Unique
Chondrocyte_vs_MSC	ENSSSCG00000015487	41.2362	2.77593	0.892715	3.10954	0.00187381	0.0252411	TNFSF18	protein_coding	Osteocyte vs BM-MSC
Chondrocyte_vs_MSC	ENSSSCG00000015507	86.3655	2.67432	0.917056	2.9162	0.0035432	0.0384997	TNN	protein_coding	Unique
Chondrocyte_vs_MSC	ENSSSCG00000015810	94.0576	3.76742	1.11805	3.36963	0.000752689	0.0131932	ENSSSCG00000015810	protein_coding	Adipocyte vs BM-MSC
Chondrocyte_vs_MSC	ENSSSCG00000016199	77.5648	3.22092	1.02082	3.15522	0.00160374	0.0225367	CYP27A1	protein_coding	Adipocyte vs BM-MSC
Chondrocyte_vs_MSC	ENSSSCG00000016263	815.631	2.35468	0.714537	3.29539	0.000982848	0.0159673	ENSSSCG00000016263	protein_coding	Unique
Chondrocyte_vs_MSC	ENSSSCG00000016448	34.5011	4.34574	1.06692	4.07317	4.63781e-05	0.00194555	KCNH2	protein_coding	Unique
Chondrocyte_vs_MSC	ENSSSCG00000016502	1077.8	2.2518	0.721918	3.11919	0.00181352	0.0245608	PARP12	protein_coding	Unique
Chondrocyte_vs_MSC	ENSSSCG00000016589	14.8837	4.59212	1.50147	3.05841	0.00222517	0.0284233	LRRC4	protein_coding	Osteocyte vs BM-MSC
Chondrocyte_vs_MSC	ENSSSCG00000016664	42.3805	-2.11605	0.71343	-2.96602	0.0030168	0.0345532	NPSR1	protein_coding	Unique
Chondrocyte_vs_MSC	ENSSSCG00000016690	72.9913	3.48767	0.814134	4.2839	1.83645e-05	0.00100768	CREB5	protein_coding	Adipocyte vs BM-MSC
Chondrocyte_vs_MSC	ENSSSCG00000016838	25.1023	3.28186	0.889906	3.68787	0.000226137	0.00585678	RANBP3L	protein_coding	Osteocyte vs BM-MSC
Chondrocyte_vs_MSC	ENSSSCG00000016859	444.209	6.31983	1.74318	3.62546	0.000288453	0.00697717	C7	protein_coding	All
Chondrocyte_vs_MSC	ENSSSCG00000016866	495.604	2.49157	0.874979	2.84757	0.00440538	0.0447554	GHR	protein_coding	Adipocyte vs BM-MSC
Chondrocyte_vs_MSC	ENSSSCG00000016885	996.083	2.77027	0.796722	3.47709	0.000506891	0.0101985	ITGA1	protein_coding	Unique
Chondrocyte_vs_MSC	ENSSSCG00000016892	403.538	2.64657	0.908135	2.91429	0.00356496	0.0386525	FST	protein_coding	Adipocyte vs BM-MSC
Chondrocyte_vs_MSC	ENSSSCG00000017087	2808.06	2.0338	0.282213	7.2066	5.73657e-13	4.31964e-09	GM2A	protein_coding	Unique
Chondrocyte_vs_MSC	ENSSSCG00000017137	1556.65	-2.30741	0.586194	-3.93626	8.27623e-05	0.00287189	METRNL	protein_coding	Unique
Chondrocyte_vs_MSC	ENSSSCG00000017204	477.594	-4.44486	1.16302	-3.82183	0.000132465	0.00397996	ITGB4	protein_coding	Unique
Chondrocyte_vs_MSC	ENSSSCG00000017754	612.543	4.16693	0.918288	4.53771	5.68671e-06	0.000449507	ENSSSCG00000017754	protein_coding	Osteocyte vs BM-MSC
Chondrocyte_vs_MSC	ENSSSCG00000017920	577.733	2.00163	0.543424	3.68337	0.000230168	0.00590242	ENSSSCG00000017920	protein_coding	Unique
Chondrocyte_vs_MSC	ENSSSCG00000018047	17.7144	-2.36229	0.559084	-4.22529	2.3863e-05	0.00122237	FAM83G	protein_coding	Unique
Chondrocyte_vs_MSC	ENSSSCG00000020785	209.419	7.63039	1.71011	4.46193	8.12245e-06	0.000561119	DES	protein_coding	Unique
Chondrocyte_vs_MSC	ENSSSCG00000021328	210.258	-3.39117	0.671492	-5.05021	4.4133e-07	7.46789e-05	PCSK1N	protein_coding	Osteocyte vs BM-MSC
Chondrocyte_vs_MSC	ENSSSCG00000021597	456.854	-2.42425	0.703775	-3.44464	0.000571831	0.0109704	PHLDA2	protein_coding	All
Chondrocyte_vs_MSC	ENSSSCG00000021815	28.3721	2.0513	0.675883	3.03499	0.00240543	0.0299387	ENSSSCG00000021815	lncRNA	Unique
Chondrocyte_vs_MSC	ENSSSCG00000022151	94.6492	-2.69227	0.598985	-4.49472	6.96619e-06	0.000518178	B3GALT6	protein_coding	Unique
Chondrocyte_vs_MSC	ENSSSCG00000022636	157.49	2.13678	0.433276	4.9317	8.15187e-07	0.000114736	DENND5B	protein_coding	Adipocyte vs BM-MSC
Chondrocyte_vs_MSC	ENSSSCG00000022679	44.9522	6.4041	1.65045	3.88021	0.000104366	0.00336564	COCH	protein_coding	Adipocyte vs BM-MSC
Chondrocyte_vs_MSC	ENSSSCG00000022987	12.2182	3.58661	1.2607	2.84495	0.00444188	0.0448578	TMEM132E	protein_coding	Adipocyte vs BM-MSC
Chondrocyte_vs_MSC	ENSSSCG00000023186	50.2527	-4.31328	1.2978	-3.32355	0.000888807	0.0148073	CA4	protein_coding	Unique
Chondrocyte_vs_MSC	ENSSSCG00000024867	50.0459	4.78223	1.42441	3.35734	0.000786949	0.01356	ISG20	protein_coding	Unique
Chondrocyte_vs_MSC	ENSSSCG00000024973	1410.06	3.4072	0.750054	4.5426	5.55634e-06	0.00044533	GBP1	protein_coding	Unique
Chondrocyte_vs_MSC	ENSSSCG00000025273	101.58	3.44267	1.18071	2.91575	0.00354834	0.0385277	CYP11A1	protein_coding	All
Chondrocyte_vs_MSC	ENSSSCG00000025523	673.806	8.6187	2.06425	4.17523	2.97684e-05	0.00142321	COL2A1	protein_coding	Adipocyte vs BM-MSC
Chondrocyte_vs_MSC	ENSSSCG00000026142	27.8846	-3.77609	1.26036	-2.99604	0.00273513	0.0324285	TNK1	protein_coding	Unique
Chondrocyte_vs_MSC	ENSSSCG00000026453	51.3969	-3.36842	0.858798	-3.92225	8.77247e-05	0.00297871	ACSM5	protein_coding	Unique
Chondrocyte_vs_MSC	ENSSSCG00000027417	313.417	4.17051	1.13277	3.68167	0.000231707	0.00591443	LDLRAD4	protein_coding	All
Chondrocyte_vs_MSC	ENSSSCG00000027526	34.3394	-3.43428	0.794733	-4.32131	1.55108e-05	0.000908922	ENSSSCG00000027526	protein_coding	Osteocyte vs BM-MSC
Chondrocyte_vs_MSC	ENSSSCG00000027709	699.692	2.0277	0.5907	3.43271	0.000597571	0.0113343	PARP9	protein_coding	Unique
Chondrocyte_vs_MSC	ENSSSCG00000027872	778.784	2.07573	0.703065	2.95241	0.00315309	0.0356498	MYBL1	protein_coding	Unique
Chondrocyte_vs_MSC	ENSSSCG00000027952	39.4252	3.23484	0.840792	3.84737	0.000119392	0.00366419	ADCY5	protein_coding	Adipocyte vs BM-MSC
Chondrocyte_vs_MSC	ENSSSCG00000028047	31.3643	3.15794	0.716848	4.40531	1.05631e-05	0.00069134	DTNA	protein_coding	All
Chondrocyte_vs_MSC	ENSSSCG00000028531	680.923	-2.74393	0.847564	-3.23743	0.00120611	0.0186489	SH3BP1	protein_coding	Unique
Chondrocyte_vs_MSC	ENSSSCG00000029339	52.2493	-2.28085	0.34941	-6.52772	6.67787e-11	1.25711e-07	SPATA2L	protein_coding	Unique
Chondrocyte_vs_MSC	ENSSSCG00000029761	137.015	-2.46413	0.512159	-4.81126	1.49981e-06	0.000177852	ENSSSCG00000029761	protein_coding	Unique
Chondrocyte_vs_MSC	ENSSSCG00000029886	32.5998	5.624	1.57985	3.55984	0.000371084	0.00831625	LYVE1	protein_coding	Unique
Chondrocyte_vs_MSC	ENSSSCG00000030408	4417	2.96324	0.979686	3.02468	0.00248894	0.0305658	RIGI	protein_coding	Unique
Chondrocyte_vs_MSC	ENSSSCG00000030801	50.0293	3.42456	1.18511	2.88966	0.0038566	0.0406725	ENSSSCG00000030801	protein_coding	Unique
Chondrocyte_vs_MSC	ENSSSCG00000031321	1518.5	-3.24595	0.706338	-4.59546	4.31798e-06	0.000377844	NR4A1	protein_coding	Adipocyte vs BM-MSC
Chondrocyte_vs_MSC	ENSSSCG00000031342	79.8059	-2.01798	0.439147	-4.59522	4.32284e-06	0.000377844	ENSSSCG00000031342	protein_coding	Unique
Chondrocyte_vs_MSC	ENSSSCG00000031487	1384.52	-3.48593	0.807365	-4.31766	1.57689e-05	0.000916909	LSP1	protein_coding	Unique
Chondrocyte_vs_MSC	ENSSSCG00000031661	913.68	2.13578	0.64829	3.29448	0.000986037	0.0160018	C12orf75	protein_coding	Adipocyte vs BM-MSC
Chondrocyte_vs_MSC	ENSSSCG00000031692	38.0168	3.34533	0.87102	3.8407	0.000122684	0.00373257	ENSSSCG00000031692	protein_coding	Unique
Chondrocyte_vs_MSC	ENSSSCG00000031715	909.823	-2.27812	0.768763	-2.96335	0.00304308	0.0347187	CARD9	protein_coding	Unique
Chondrocyte_vs_MSC	ENSSSCG00000032082	30.9116	2.45001	0.858158	2.85497	0.00430413	0.044008	ENSSSCG00000032082	protein_coding	Osteocyte vs BM-MSC
Chondrocyte_vs_MSC	ENSSSCG00000032474	123.499	5.15554	1.63181	3.15939	0.001581	0.022393	CXCL10	protein_coding	Unique
Chondrocyte_vs_MSC	ENSSSCG00000032735	28.1315	-2.10375	0.578882	-3.63417	0.00027888	0.00681808	INAVA	protein_coding	Unique
Chondrocyte_vs_MSC	ENSSSCG00000032761	6570.91	-2.16723	0.580631	-3.73254	0.000189555	0.00517155	LAMA5	protein_coding	Unique
Chondrocyte_vs_MSC	ENSSSCG00000032795	1872.03	3.44254	0.988866	3.48129	0.000498996	0.0101006	IL1RL1	protein_coding	Unique
Chondrocyte_vs_MSC	ENSSSCG00000032803	48.766	-3.9929	1.35783	-2.94064	0.00327539	0.0365659	CYP2S1	protein_coding	Unique
Chondrocyte_vs_MSC	ENSSSCG00000032808	46.6795	2.86652	0.579217	4.94895	7.46152e-07	0.000110167	ENSSSCG00000032808	protein_coding	Osteocyte vs BM-MSC
Chondrocyte_vs_MSC	ENSSSCG00000032878	23.6078	7.77752	2.09821	3.70673	0.000209949	0.00557642	SHISA9	protein_coding	Osteocyte vs BM-MSC
Chondrocyte_vs_MSC	ENSSSCG00000033003	58.2319	-2.34461	0.646248	-3.62803	0.000285587	0.00693701	WFDC2	protein_coding	Adipocyte vs BM-MSC
Chondrocyte_vs_MSC	ENSSSCG00000033089	320.113	2.41989	0.619866	3.9039	9.46555e-05	0.00314682	ENSSSCG00000033089	protein_coding	Unique
Chondrocyte_vs_MSC	ENSSSCG00000033412	65.2426	3.13265	0.964411	3.24825	0.00116117	0.0181779	B4GALNT3	protein_coding	Unique
Chondrocyte_vs_MSC	ENSSSCG00000033452	38.0424	-2.89192	0.666381	-4.33974	1.42649e-05	0.000859317	ENSSSCG00000033452	protein_coding	All
Chondrocyte_vs_MSC	ENSSSCG00000033453	1095.62	3.85762	0.935033	4.12564	3.69697e-05	0.00165212	BST2	protein_coding	Unique
Chondrocyte_vs_MSC	ENSSSCG00000033544	429.404	-2.4392	0.586891	-4.15614	3.23669e-05	0.00149983	NTF3	protein_coding	Unique
Chondrocyte_vs_MSC	ENSSSCG00000033721	878.465	-3.01408	1.00013	-3.01368	0.00258103	0.0312296	ENSSSCG00000033721	protein_coding	Unique
Chondrocyte_vs_MSC	ENSSSCG00000033844	21607	2.64978	0.430508	6.15502	7.50683e-10	9.42107e-07	CYP1B1	protein_coding	Osteocyte vs BM-MSC
Chondrocyte_vs_MSC	ENSSSCG00000034044	72.9672	-2.35424	0.801105	-2.93875	0.00329542	0.0367079	RASD1	protein_coding	Adipocyte vs BM-MSC
Chondrocyte_vs_MSC	ENSSSCG00000034440	228.046	7.2854	1.68069	4.33477	1.45915e-05	0.000871767	MMP28	protein_coding	Unique
Chondrocyte_vs_MSC	ENSSSCG00000034566	136.987	-2.51858	0.668748	-3.76611	0.00016581	0.00471613	NPDC1	protein_coding	Unique
Chondrocyte_vs_MSC	ENSSSCG00000034656	40.2077	-2.41449	0.631823	-3.82146	0.000132665	0.00397996	RTN4R	protein_coding	Unique
Chondrocyte_vs_MSC	ENSSSCG00000035093	48.6974	-2.63684	0.563638	-4.67825	2.89334e-06	0.000290491	KIF26A	protein_coding	Osteocyte vs BM-MSC
Chondrocyte_vs_MSC	ENSSSCG00000035417	13.2383	-3.5505	0.88847	-3.9962	6.43678e-05	0.00240541	TMEM238	protein_coding	Unique
Chondrocyte_vs_MSC	ENSSSCG00000035420	429.653	5.25766	1.0786	4.87452	1.09074e-06	0.000141608	HES4	protein_coding	Unique
Chondrocyte_vs_MSC	ENSSSCG00000035664	63.2014	-2.00397	0.393241	-5.09602	3.46868e-07	6.48354e-05	ZBTB45	protein_coding	Unique
Chondrocyte_vs_MSC	ENSSSCG00000035760	84.5351	7.29202	1.38503	5.26488	1.40279e-07	3.70633e-05	RFLNA	protein_coding	Adipocyte vs BM-MSC
Chondrocyte_vs_MSC	ENSSSCG00000035934	130.789	2.16234	0.489166	4.42047	9.84856e-06	0.000650523	TXNDC16	protein_coding	Adipocyte vs BM-MSC
Chondrocyte_vs_MSC	ENSSSCG00000036015	346.141	-2.34087	0.462652	-5.05969	4.19945e-07	7.18678e-05	TSSC4	protein_coding	Unique
Chondrocyte_vs_MSC	ENSSSCG00000036022	141.114	-2.05384	0.510417	-4.02385	5.72532e-05	0.00223376	ENSSSCG00000036022	protein_coding	Unique
Chondrocyte_vs_MSC	ENSSSCG00000036201	1559.6	3.63937	1.01302	3.59258	0.000327421	0.00762127	NPR3	protein_coding	Unique
Chondrocyte_vs_MSC	ENSSSCG00000036261	27.4236	-2.32194	0.773589	-3.00151	0.0026864	0.0320323	CROCC2	protein_coding	Unique
Chondrocyte_vs_MSC	ENSSSCG00000036739	11.8866	-2.71137	0.874862	-3.09919	0.00194049	0.0258389	SNORA78	snoRNA	Unique
Chondrocyte_vs_MSC	ENSSSCG00000036964	42.4823	-2.33459	0.729376	-3.2008	0.00137046	0.0203142	FAM83H	protein_coding	Unique
Chondrocyte_vs_MSC	ENSSSCG00000037016	648.565	2.56852	0.899295	2.85615	0.00428815	0.0439018	ID1	protein_coding	Osteocyte vs BM-MSC
Chondrocyte_vs_MSC	ENSSSCG00000037395	91.7755	-2.99881	0.755135	-3.97122	7.15041e-05	0.00258238	CLIC3	protein_coding	All
Chondrocyte_vs_MSC	ENSSSCG00000037539	37.6291	4.58825	1.16181	3.94923	7.84023e-05	0.00276519	SORCS2	protein_coding	Unique
Chondrocyte_vs_MSC	ENSSSCG00000037572	445.733	2.22436	0.716261	3.10552	0.00189943	0.025427	EPSTI1	protein_coding	Unique
Chondrocyte_vs_MSC	ENSSSCG00000037616	95.3423	3.03158	0.965222	3.14081	0.00168483	0.0232999	SULT1C4	protein_coding	Unique
Chondrocyte_vs_MSC	ENSSSCG00000037975	93.3322	-2.46783	0.49756	-4.95987	7.0541e-07	0.000108896	JRK	protein_coding	Unique
Chondrocyte_vs_MSC	ENSSSCG00000038071	217.652	3.11146	0.502902	6.187	6.13209e-10	8.89534e-07	RASL12	protein_coding	Unique
Chondrocyte_vs_MSC	ENSSSCG00000038089	7750.29	-3.30192	0.722251	-4.5717	4.83772e-06	0.000409304	COL18A1	protein_coding	All
Chondrocyte_vs_MSC	ENSSSCG00000038905	469.761	-4.74341	1.62351	-2.92169	0.00348134	0.0380798	MSMP	protein_coding	Adipocyte vs BM-MSC
Chondrocyte_vs_MSC	ENSSSCG00000038965	46.7109	-3.96776	0.950645	-4.17376	2.99617e-05	0.00142792	ARC	protein_coding	Unique
Chondrocyte_vs_MSC	ENSSSCG00000039183	70.5248	-2.62299	0.507021	-5.17333	2.29957e-07	5.2472e-05	NDUFAF8	protein_coding	Osteocyte vs BM-MSC
Chondrocyte_vs_MSC	ENSSSCG00000039360	160.797	-2.58335	0.525222	-4.91858	8.71733e-07	0.000120443	LRFN4	protein_coding	Unique
Chondrocyte_vs_MSC	ENSSSCG00000039556	61.7035	-2.42772	0.76202	-3.1859	0.00144303	0.0211459	KCNQ1	protein_coding	Osteocyte vs BM-MSC
Chondrocyte_vs_MSC	ENSSSCG00000040119	126.921	-2.85208	0.559799	-5.09484	3.49044e-07	6.48354e-05	TIGD5	protein_coding	Osteocyte vs BM-MSC
Chondrocyte_vs_MSC	ENSSSCG00000040446	33.5389	-2.32194	0.498281	-4.6599	3.16362e-06	0.000308262	ENSSSCG00000040446	protein_coding	Unique
Chondrocyte_vs_MSC	ENSSSCG00000040513	610.215	5.48212	1.59297	3.44146	0.000578593	0.011086	AQP3	protein_coding	Adipocyte vs BM-MSC
Chondrocyte_vs_MSC	ENSSSCG00000040698	98.0639	-2.64161	0.685932	-3.85113	0.000117575	0.00365777	PRR7	protein_coding	Osteocyte vs BM-MSC
Chondrocyte_vs_MSC	ENSSSCG00000041467	15.7353	2.01351	0.69825	2.88366	0.00393087	0.0413112	CCDC194	protein_coding	Adipocyte vs BM-MSC
Chondrocyte_vs_MSC	ENSSSCG00000046793	177.136	-2.23673	0.635072	-3.522	0.000428298	0.00909755	ENSSSCG00000046793	protein_coding	Unique
Chondrocyte_vs_MSC	ENSSSCG00000050339	27.0873	-2.87284	0.862967	-3.32902	0.00087151	0.0146484	ENSSSCG00000050339	lncRNA	Adipocyte vs BM-MSC
Chondrocyte_vs_MSC	ENSSSCG00000051873	32.6174	-24.9471	5.10062	-4.891	1.00326e-06	0.000132536	ENSSSCG00000051873	protein_coding	Unique
Chondrocyte_vs_MSC	ENSSSCG00000052718	189.971	-2.1937	0.446262	-4.91572	8.84585e-07	0.000121108	TPGS1	protein_coding	Unique
Chondrocyte_vs_MSC	ENSSSCG00000052861	24.7839	-2.10219	0.57309	-3.66817	0.000244296	0.0061289	ENSSSCG00000052861	lncRNA	Unique
Chondrocyte_vs_MSC	ENSSSCG00000053283	39.8224	2.12345	0.711029	2.98644	0.00282242	0.0329246	SCN3B	protein_coding	Unique
Chondrocyte_vs_MSC	ENSSSCG00000053650	36.5031	-2.66056	0.940742	-2.82815	0.00468173	0.0462292	5_8S_rRNA	rRNA	Unique
Chondrocyte_vs_MSC	ENSSSCG00000053846	49.2724	-2.07471	0.436541	-4.75262	2.00795e-06	0.000223998	LRRC3	protein_coding	Unique
Chondrocyte_vs_MSC	ENSSSCG00000053907	33.1316	-2.30779	0.82624	-2.79312	0.00522017	0.049339	SPRN	protein_coding	Unique
Chondrocyte_vs_MSC	ENSSSCG00000054932	11.295	4.96967	1.34283	3.7009	0.000214836	0.00563664	ENSSSCG00000054932	lncRNA	All
Chondrocyte_vs_MSC	ENSSSCG00000055147	803.896	-3.37449	1.16291	-2.90176	0.00371073	0.0396901	ENSSSCG00000055147	protein_coding	Unique
Chondrocyte_vs_MSC	ENSSSCG00000056202	58.864	3.68454	0.770686	4.78086	1.74548e-06	0.000197662	ENSSSCG00000056202	protein_coding	Unique
Chondrocyte_vs_MSC	ENSSSCG00000056610	14479.4	2.68486	0.775141	3.46371	0.000532779	0.0104885	ENSSSCG00000056610	protein_coding	Unique
Chondrocyte_vs_MSC	ENSSSCG00000056698	437.394	-3.23856	0.840855	-3.8515	0.000117396	0.00365777	ENSSSCG00000056698	lncRNA	Osteocyte vs BM-MSC
Chondrocyte_vs_MSC	ENSSSCG00000056862	328.68	-2.92304	0.807784	-3.6186	0.000296205	0.00710326	GAS1	protein_coding	Unique
Chondrocyte_vs_MSC	ENSSSCG00000057685	1159.76	-2.79294	0.577509	-4.83618	1.32358e-06	0.000164737	PHLDA3	protein_coding	Osteocyte vs BM-MSC
Chondrocyte_vs_MSC	ENSSSCG00000058170	50.5051	-2.265	0.622837	-3.63659	0.000276268	0.00676519	TMEM121	protein_coding	Unique
Chondrocyte_vs_MSC	ENSSSCG00000058550	73.8663	-2.63229	0.755288	-3.48515	0.000491856	0.00999721	ssc-mir-6782	miRNA	Unique
Chondrocyte_vs_MSC	ENSSSCG00000058619	80.2998	2.58798	0.892046	2.90117	0.00371767	0.0397121	ENSSSCG00000058619	protein_coding	Unique
Chondrocyte_vs_MSC	ENSSSCG00000058709	601.291	4.90081	1.05568	4.64231	3.44535e-06	0.00032367	ENSSSCG00000058709	protein_coding	Unique
Chondrocyte_vs_MSC	ENSSSCG00000059119	158.651	-2.42891	0.760325	-3.19456	0.00140043	0.0206769	ENSSSCG00000059119	lncRNA	Unique
Chondrocyte_vs_MSC	ENSSSCG00000059727	132.66	3.39012	0.862052	3.93261	8.40268e-05	0.00289575	ENSSSCG00000059727	lncRNA	Adipocyte vs BM-MSC
Chondrocyte_vs_MSC	ENSSSCG00000060630	14.2598	-2.11398	0.648409	-3.26026	0.0011131	0.0175715	ENSSSCG00000060630	protein_coding	Osteocyte vs BM-MSC
Chondrocyte_vs_MSC	ENSSSCG00000060679	208.378	2.41776	0.830157	2.91241	0.0035865	0.0387466	ENSSSCG00000060679	protein_coding	Unique
Chondrocyte_vs_MSC	ENSSSCG00000061268	2825.55	4.14457	1.30393	3.17853	0.00148026	0.0215555	IFIT3	protein_coding	Unique
Chondrocyte_vs_MSC	ENSSSCG00000061597	199.323	-2.46138	0.558836	-4.40447	1.06042e-05	0.00069134	ENSSSCG00000061597	lncRNA	Unique
Chondrocyte_vs_MSC	ENSSSCG00000062001	13.091	-2.3354	0.680781	-3.43047	0.000602537	0.011357	SNORD24	snoRNA	Unique
Chondrocyte_vs_MSC	ENSSSCG00000062186	112.263	2.51912	0.735428	3.42539	0.000613927	0.0115224	ENSSSCG00000062186	protein_coding	Osteocyte vs BM-MSC
Chondrocyte_vs_MSC	ENSSSCG00000062656	244.077	2.0447	0.689834	2.96405	0.00303621	0.0346999	GBP5	protein_coding	Unique
Chondrocyte_vs_MSC	ENSSSCG00000063342	42.4864	2.09435	0.498213	4.20373	2.62548e-05	0.00130375	ENSSSCG00000063342	protein_coding	Unique
