# Supplementary material for: Deciphering transcriptome patterns in porcine mesenchymal stem cells promoting phenotypic maintenance and differentiation by key driver genes
Source: Front Cell Dev Biol. 2024 Nov 6;12:1478757. doi: 10.3389/fcell.2024.1478757 (PMC11576426; doi:10.3389/fcell.2024.1478757)
Supplement: Supplementary file 14 [file Table13.xlsx]

## Sheet: Tabelle1
Supplementary Table S13 Significantly enriched terms for the significantly correlated WGCNA modules. The list of significant terms (enrichment p-value < 0.05) is grouped based on module and database. The number of genes overlapping with the enriched term, the enrichment p-value and adjusted p-value (modified Fisher Exact), odds ratio, combined score and list of genes are displayed.
Module	Cell Type	Data base	Term	Overlap	P.value	Adjusted.P.value	Odds.Ratio	Combined.Score	Genes
yellow	Adipocytes and Chondrocytes	GO_Biological_Process_2023	Neuron Migration (GO:0001764)	7/55	0.000244439	0.147958	6.31782	52.5425	GPM6A;RELN;DCC;DDIT4;NAV1;RAC1;CELSR1
yellow	Adipocytes and Chondrocytes	GO_Biological_Process_2023	Wnt Signaling Pathway, Planar Cell Polarity Pathway (GO:0060071)	5/26	0.000269561	0.147958	10.2834	84.5163	SMURF2;FZD6;RAC1;CELSR1;RHOA
yellow	Adipocytes and Chondrocytes	GO_Biological_Process_2023	Substantia Nigra Development (GO:0021762)	6/42	0.000359717	0.147958	7.2088	57.1671	GLUD1;YWHAQ;NDRG2;SYNGR3;INA;RHOA
yellow	Adipocytes and Chondrocytes	GO_Biological_Process_2023	Protein Localization To Cell Periphery (GO:1990778)	11/142	0.00042794	0.147958	3.65474	28.3481	TSPAN15;DLG1;EHD3;RAP2A;ADIPOQ;KCNIP4;RAB29;LIN7A;EMP2;ATP1B1;TSPAN33
yellow	Adipocytes and Chondrocytes	GO_Biological_Process_2023	Regulation Of Establishment Of Planar Polarity (GO:0090175)	5/29	0.000459972	0.147958	8.99659	69.1329	SMURF2;FZD6;RAC1;CELSR1;RHOA
yellow	Adipocytes and Chondrocytes	GO_Biological_Process_2023	Sarcomere Organization (GO:0045214)	5/29	0.000459972	0.147958	8.99659	69.1329	WDR1;CSRP1;TNNT1;ANKRD1;MYOZ2
yellow	Adipocytes and Chondrocytes	GO_Biological_Process_2023	Negative Regulation Of Protein Dephosphorylation (GO:0035308)	4/19	0.000793976	0.21891	11.4955	82.0602	FKBP1A;PPP1R11;YWHAB;PPP1R1B
yellow	Adipocytes and Chondrocytes	GO_Biological_Process_2023	Substrate Adhesion-Dependent Cell Spreading (GO:0034446)	5/36	0.00128069	0.308966	6.9626	46.3734	ILK;RAC1;RHOA;MLF2;VAMP3
yellow	Adipocytes and Chondrocytes	GO_Biological_Process_2023	Positive Regulation Of Signaling (GO:0023056)	5/37	0.00145337	0.311667	6.74468	44.0688	RIMS3;RAB29;ILK;SOX11;VAMP3
yellow	Adipocytes and Chondrocytes	GO_Biological_Process_2023	Actomyosin Structure Organization (GO:0031032)	7/77	0.00188521	0.344262	4.32733	27.1484	WDR1;CSRP1;TNNT1;ANKRD1;MYH9;MYOZ2;RHOA
yellow	Adipocytes and Chondrocytes	GO_Biological_Process_2023	Establishment Or Maintenance Of Epithelial Cell Apical/Basal Polarity (GO:0045197)	5/40	0.00207441	0.344262	6.16561	38.0917	DLG1;RAP2A;WDR1;LIN7A;RHOA
yellow	Adipocytes and Chondrocytes	GO_Biological_Process_2023	Heart Morphogenesis (GO:0003007)	6/59	0.0022303	0.344262	4.89227	29.8704	TBX1;FKBP1A;MYLK2;INSR;ANKRD1;EMP2
yellow	Adipocytes and Chondrocytes	GO_Biological_Process_2023	Non-Canonical Wnt Signaling Pathway (GO:0035567)	5/41	0.00231886	0.344262	5.99404	36.3639	SMURF2;FZD6;RAC1;CELSR1;RHOA
yellow	Adipocytes and Chondrocytes	GO_Biological_Process_2023	Negative Regulation Of Cell Migration Involved In Sprouting Angiogenesis (GO:0090051)	3/13	0.00285773	0.393958	12.9073	75.6073	TBXA2R;MMRN2;RHOA
yellow	Adipocytes and Chondrocytes	GO_Biological_Process_2023	Myofibril Assembly (GO:0030239)	5/46	0.00386452	0.446252	5.26171	29.2336	WDR1;CSRP1;TNNT1;ANKRD1;MYOZ2
yellow	Adipocytes and Chondrocytes	GO_Biological_Process_2023	Protein Localization To Plasma Membrane (GO:0072659)	9/137	0.00428533	0.446252	3.04714	16.6147	TSPAN15;DLG1;EHD3;RAP2A;ADIPOQ;KCNIP4;EMP2;ATP1B1;TSPAN33
yellow	Adipocytes and Chondrocytes	GO_Biological_Process_2023	Adenylate Cyclase-Modulating G Protein-Coupled Receptor Signaling Pathway (GO:0007188)	10/163	0.00434992	0.446252	2.83517	15.4165	GABBR2;VIPR1;LHCGR;CALCRL;TBXA2R;GRM8;ADGRF5;ADCY8;TCP11;GPR157
yellow	Adipocytes and Chondrocytes	GO_Biological_Process_2023	Protein Localization To Membrane (GO:0072657)	11/192	0.0047805	0.446252	2.63833	14.0972	TSPAN15;DLG1;EHD3;RAP2A;ADIPOQ;KCNIP4;RAB29;LIN7A;EMP2;ATP1B1;TSPAN33
yellow	Adipocytes and Chondrocytes	GO_Biological_Process_2023	Positive Regulation Of Protein Catabolic Process In The Vacuole (GO:1904352)	2/5	0.00497692	0.446252	28.63	151.823	RNF128;LRP2
yellow	Adipocytes and Chondrocytes	GO_Biological_Process_2023	Radial Glial Cell Differentiation (GO:0060019)	2/5	0.00497692	0.446252	28.63	151.823	STAT3;GPR157
yellow	Adipocytes and Chondrocytes	GO_Biological_Process_2023	Cardiac Muscle Tissue Morphogenesis (GO:0055008)	4/31	0.00519321	0.446252	6.38247	33.5744	FKBP1A;MYLK2;ANKRD1;S1PR1
yellow	Adipocytes and Chondrocytes	GO_Biological_Process_2023	Regulation Of Transmembrane Receptor Protein Serine/Threonine Kinase Signaling Pathway (GO:0090092)	4/31	0.00519321	0.446252	6.38247	33.5744	FKBP1A;SMURF2;ITGA3;SOX11
yellow	Adipocytes and Chondrocytes	GO_Biological_Process_2023	Negative Regulation Of Phosphatase Activity (GO:0010923)	3/16	0.00531803	0.446252	9.92714	51.985	FKBP1A;PPP1R11;PPP1R1B
yellow	Adipocytes and Chondrocytes	GO_Biological_Process_2023	Muscle Tissue Morphogenesis (GO:0060415)	3/17	0.00634929	0.503055	9.21759	46.6356	TBX1;MYLK2;ANKRD1
yellow	Adipocytes and Chondrocytes	GO_Biological_Process_2023	Negative Regulation Of Blood Vessel Endothelial Cell Migration (GO:0043537)	4/33	0.00651625	0.503055	5.94169	29.9072	TBXA2R;MMRN2;APOE;RHOA
yellow	Adipocytes and Chondrocytes	GO_Biological_Process_2023	Actin Cytoskeleton Reorganization (GO:0031532)	5/53	0.00710532	0.516378	4.49276	22.2253	RAP2A;SIPA1L1;S1PR1;MYH9;RHOA
yellow	Adipocytes and Chondrocytes	GO_Biological_Process_2023	Dense Core Granule Cytoskeletal Transport (GO:0099519)	2/6	0.0073528	0.516378	21.4714	105.482	KIF5A;TANC2
yellow	Adipocytes and Chondrocytes	GO_Biological_Process_2023	Neuromuscular Process (GO:0050905)	3/18	0.0074915	0.516378	8.60264	42.1012	CHRNA1;DCTN1;KCNA1
yellow	Adipocytes and Chondrocytes	GO_Biological_Process_2023	Platelet Aggregation (GO:0070527)	4/35	0.00804529	0.535428	5.55779	26.8034	CSRP1;ILK;MYH9;CLIC1
yellow	Adipocytes and Chondrocytes	GO_Biological_Process_2023	Regulation Of Behavior (GO:0050795)	3/19	0.00874729	0.553529	8.06456	38.2181	RELN;STAT3;APOE
yellow	Adipocytes and Chondrocytes	GO_Biological_Process_2023	Positive Regulation Of Myeloid Cell Differentiation (GO:0045639)	4/36	0.00889087	0.553529	5.38383	25.4264	MAPK11;SCIN;STAT3;INHBA
yellow	Adipocytes and Chondrocytes	GO_Biological_Process_2023	Negative Regulation Of Phosphoprotein Phosphatase Activity (GO:0032515)	3/20	0.0101189	0.559092	7.58979	34.8625	FKBP1A;PPP1R11;PPP1R1B
yellow	Adipocytes and Chondrocytes	GO_Biological_Process_2023	Cellular Biogenic Amine Catabolic Process (GO:0042402)	2/7	0.010139	0.559092	17.1763	78.8625	CHDH;HNMT
yellow	Adipocytes and Chondrocytes	GO_Biological_Process_2023	Cellular Modified Amino Acid Biosynthetic Process (GO:0042398)	2/7	0.010139	0.559092	17.1763	78.8625	GATM;PTDSS1
yellow	Adipocytes and Chondrocytes	GO_Biological_Process_2023	Dendritic Spine Maintenance (GO:0097062)	2/7	0.010139	0.559092	17.1763	78.8625	ITGA3;INSR
yellow	Adipocytes and Chondrocytes	GO_Biological_Process_2023	Regulation Of Nitric Oxide Biosynthetic Process (GO:0045428)	4/39	0.0117686	0.584069	4.9216	21.8634	INSR;CD36;RAC1;CD47
yellow	Adipocytes and Chondrocytes	GO_Biological_Process_2023	Odontogenesis (GO:0042476)	4/39	0.0117686	0.584069	4.9216	21.8634	TBX1;TUFT1;SSUH2;INHBA
yellow	Adipocytes and Chondrocytes	GO_Biological_Process_2023	Endocytosis (GO:0006897)	10/189	0.0118432	0.584069	2.42011	10.7356	EHD3;INSR;ANXA11;APOE;CD36;SYP;LRP2;C9ORF72;IGF2R;RAB22A
yellow	Adipocytes and Chondrocytes	GO_Biological_Process_2023	Adenylate Cyclase-Activating G Protein-Coupled Receptor Signaling Pathway (GO:0007189)	7/110	0.0131863	0.584069	2.93592	12.7084	LHCGR;CALCRL;TBXA2R;ADGRF5;ADCY8;TCP11;GPR157
yellow	Adipocytes and Chondrocytes	GO_Biological_Process_2023	Response To Leptin (GO:0044321)	2/8	0.0133156	0.584069	14.3128	61.8145	STAT3;LRP2
yellow	Adipocytes and Chondrocytes	GO_Biological_Process_2023	Sphingosine-1-Phosphate Receptor Signaling Pathway (GO:0003376)	2/8	0.0133156	0.584069	14.3128	61.8145	S1PR1;RAC1
yellow	Adipocytes and Chondrocytes	GO_Biological_Process_2023	Maintenance Of Apical/Basal Cell Polarity (GO:0035090)	2/8	0.0133156	0.584069	14.3128	61.8145	WDR1;LIN7A
yellow	Adipocytes and Chondrocytes	GO_Biological_Process_2023	Maintenance Of Epithelial Cell Apical/Basal Polarity (GO:0045199)	2/8	0.0133156	0.584069	14.3128	61.8145	WDR1;LIN7A
yellow	Adipocytes and Chondrocytes	GO_Biological_Process_2023	Neuronal Action Potential (GO:0019228)	2/8	0.0133156	0.584069	14.3128	61.8145	CHRNA1;KCNA1
yellow	Adipocytes and Chondrocytes	GO_Biological_Process_2023	Regulation Of Transforming Growth Factor Beta Receptor Signaling Pathway (GO:0017015)	7/111	0.0138064	0.59214	2.90754	12.4519	FKBP1A;FAM89B;SMURF2;ITGA3;SNX25;TET1;SOX11
yellow	Adipocytes and Chondrocytes	GO_Biological_Process_2023	Regulation Of Cellular Response To Transforming Growth Factor Beta Stimulus (GO:1903844)	3/23	0.0149466	0.59227	6.45033	27.1125	SMURF2;ITGA3;SOX11
yellow	Adipocytes and Chondrocytes	GO_Biological_Process_2023	Positive Regulation Of Cell-Matrix Adhesion (GO:0001954)	4/43	0.0164467	0.59227	4.41592	18.1389	ENC1;EMP2;CD36;RAC1
yellow	Adipocytes and Chondrocytes	GO_Biological_Process_2023	Regulation Of Long-Term Synaptic Depression (GO:1900452)	2/9	0.0168633	0.59227	12.2675	50.0835	GRID2;CBLN1
yellow	Adipocytes and Chondrocytes	GO_Biological_Process_2023	Lipid Import Into Cell (GO:0140354)	2/9	0.0168633	0.59227	12.2675	50.0835	PLPPR4;CD36
yellow	Adipocytes and Chondrocytes	GO_Biological_Process_2023	Positive Regulation Of Receptor Recycling (GO:0001921)	2/9	0.0168633	0.59227	12.2675	50.0835	RAB29;VAMP3
yellow	Adipocytes and Chondrocytes	GO_Biological_Process_2023	Generation Of Neurons (GO:0048699)	9/172	0.0176087	0.59227	2.38853	9.64814	GPM6A;WNT2B;RELN;DCC;DDIT4;SOX11;NAV1;RAC1;CELSR1
yellow	Adipocytes and Chondrocytes	GO_Biological_Process_2023	Regulation Of Neuron Projection Development (GO:0010975)	9/174	0.0188352	0.59227	2.35933	9.37134	SIPA1L1;RELN;DCC;RAB29;ALKAL2;APOE;ALKAL1;CBFA2T2;TANC2
yellow	Adipocytes and Chondrocytes	GO_Biological_Process_2023	Development Of Primary Male Sexual Characteristics (GO:0046546)	4/46	0.0206225	0.59227	4.09986	15.9131	LHCGR;WNT2B;LRP2;INHBA
yellow	Adipocytes and Chondrocytes	GO_Biological_Process_2023	Homotypic Cell-Cell Adhesion (GO:0034109)	4/46	0.0206225	0.59227	4.09986	15.9131	CSRP1;ILK;MYH9;CLIC1
yellow	Adipocytes and Chondrocytes	GO_Biological_Process_2023	Male Gonad Development (GO:0008584)	4/46	0.0206225	0.59227	4.09986	15.9131	LHCGR;WNT2B;LRP2;INHBA
yellow	Adipocytes and Chondrocytes	GO_Biological_Process_2023	Actin Filament Depolymerization (GO:0030042)	2/10	0.0207637	0.59227	10.7335	41.5876	WDR1;MICAL2
yellow	Adipocytes and Chondrocytes	GO_Biological_Process_2023	Regulation Of Respiratory Burst (GO:0060263)	2/10	0.0207637	0.59227	10.7335	41.5876	INSR;RAC1
yellow	Adipocytes and Chondrocytes	GO_Biological_Process_2023	Cellular Response To Forskolin (GO:1904322)	2/10	0.0207637	0.59227	10.7335	41.5876	AHR;ADCY8
yellow	Adipocytes and Chondrocytes	GO_Biological_Process_2023	Response To Forskolin (GO:1904321)	2/10	0.0207637	0.59227	10.7335	41.5876	AHR;ADCY8
yellow	Adipocytes and Chondrocytes	GO_Biological_Process_2023	Establishment Of Epithelial Cell Apical/Basal Polarity (GO:0045198)	2/10	0.0207637	0.59227	10.7335	41.5876	RAP2A;RHOA
yellow	Adipocytes and Chondrocytes	GO_Biological_Process_2023	Fatty Acid Homeostasis (GO:0055089)	2/10	0.0207637	0.59227	10.7335	41.5876	DGAT2;APOE
yellow	Adipocytes and Chondrocytes	GO_Biological_Process_2023	Maintenance Of Synapse Structure (GO:0099558)	2/10	0.0207637	0.59227	10.7335	41.5876	DCTN1;CBLN1
yellow	Adipocytes and Chondrocytes	GO_Biological_Process_2023	Microtubule Anchoring At Centrosome (GO:0034454)	2/10	0.0207637	0.59227	10.7335	41.5876	CCDC68;DCTN1
yellow	Adipocytes and Chondrocytes	GO_Biological_Process_2023	Negative Regulation Of Hemostasis (GO:1900047)	2/10	0.0207637	0.59227	10.7335	41.5876	VTN;APOE
yellow	Adipocytes and Chondrocytes	GO_Biological_Process_2023	Neuron Projection Maintenance (GO:1990535)	2/10	0.0207637	0.59227	10.7335	41.5876	DCTN1;INSR
yellow	Adipocytes and Chondrocytes	GO_Biological_Process_2023	Dendritic Spine Organization (GO:0097061)	3/26	0.0208676	0.59227	5.60812	21.701	ITGA3;CTNND2;INSR
yellow	Adipocytes and Chondrocytes	GO_Biological_Process_2023	Plasma Membrane Invagination (GO:0099024)	3/26	0.0208676	0.59227	5.60812	21.701	MYH9;CD36;RHOA
yellow	Adipocytes and Chondrocytes	GO_Biological_Process_2023	Positive Regulation Of Erythrocyte Differentiation (GO:0045648)	3/26	0.0208676	0.59227	5.60812	21.701	MAPK11;STAT3;INHBA
yellow	Adipocytes and Chondrocytes	GO_Biological_Process_2023	Nervous System Development (GO:0007399)	17/433	0.022106	0.618326	1.77644	6.77161	GPM6A;DCTN1;STAT3;SOX11;NAV1;INHBA;ZIC5;CELSR1;KALRN;BRINP2;RELN;SCIN;NAGLU;ENC1;RAB29;NES;CBLN1
yellow	Adipocytes and Chondrocytes	GO_Biological_Process_2023	Positive Regulation Of Cell-Substrate Adhesion (GO:0010811)	5/71	0.0231493	0.63826	3.26445	12.2932	ENC1;ILK;EMP2;CD36;RAC1
yellow	Adipocytes and Chondrocytes	GO_Biological_Process_2023	Cell Differentiation In Hindbrain (GO:0021533)	2/11	0.0249988	0.643302	9.54042	35.1939	GRID2;CBLN1
yellow	Adipocytes and Chondrocytes	GO_Biological_Process_2023	Cellular Response To UV-B (GO:0071493)	2/11	0.0249988	0.643302	9.54042	35.1939	MAPK11;SPAM1
yellow	Adipocytes and Chondrocytes	GO_Biological_Process_2023	Negative Regulation Of Cell Division (GO:0051782)	2/11	0.0249988	0.643302	9.54042	35.1939	CHMP4C;TXNIP
yellow	Adipocytes and Chondrocytes	GO_Biological_Process_2023	Positive Regulation Of Lipid Transport (GO:0032370)	2/11	0.0249988	0.643302	9.54042	35.1939	ADIPOQ;APOE
yellow	Adipocytes and Chondrocytes	GO_Biological_Process_2023	Regulation Of Amyloid Precursor Protein Catabolic Process (GO:1902991)	2/11	0.0249988	0.643302	9.54042	35.1939	FKBP1A;APOE
yellow	Adipocytes and Chondrocytes	GO_Biological_Process_2023	Negative Regulation Of Cell Projection Organization (GO:0031345)	4/50	0.0271203	0.655691	3.74259	13.5013	DCC;RAB29;APOE;CBFA2T2
yellow	Adipocytes and Chondrocytes	GO_Biological_Process_2023	Regulation Of Muscle Contraction (GO:0006937)	3/29	0.0278949	0.655691	4.96027	17.7544	MYLK2;TNNT1;KCNA1
yellow	Adipocytes and Chondrocytes	GO_Biological_Process_2023	Regulated Exocytosis (GO:0045055)	4/51	0.0289148	0.655691	3.66277	12.9787	RIMS3;SCIN;MYH9;SYNGR3
yellow	Adipocytes and Chondrocytes	GO_Biological_Process_2023	Cellular Component Maintenance (GO:0043954)	2/12	0.0295514	0.655691	8.58593	30.2364	ITGA3;INSR
yellow	Adipocytes and Chondrocytes	GO_Biological_Process_2023	Regulation Of Vascular Associated Smooth Muscle Cell Migration (GO:1904752)	2/12	0.0295514	0.655691	8.58593	30.2364	DOCK4;ADIPOQ
yellow	Adipocytes and Chondrocytes	GO_Biological_Process_2023	Spinal Cord Development (GO:0021510)	2/12	0.0295514	0.655691	8.58593	30.2364	RELN;SOX11
yellow	Adipocytes and Chondrocytes	GO_Biological_Process_2023	Microtubule Anchoring At Microtubule Organizing Center (GO:0072393)	2/12	0.0295514	0.655691	8.58593	30.2364	CCDC68;DCTN1
yellow	Adipocytes and Chondrocytes	GO_Biological_Process_2023	Negative Regulation Of Coagulation (GO:0050819)	2/12	0.0295514	0.655691	8.58593	30.2364	VTN;APOE
yellow	Adipocytes and Chondrocytes	GO_Biological_Process_2023	Regulation Of Dendritic Spine Morphogenesis (GO:0061001)	3/30	0.0304826	0.655691	4.77631	16.6722	RELN;SIPA1L1;TANC2
yellow	Adipocytes and Chondrocytes	GO_Biological_Process_2023	Regulation Of Potassium Ion Transport (GO:0043266)	3/30	0.0304826	0.655691	4.77631	16.6722	DLG1;KCNIP4;KCNAB3
yellow	Adipocytes and Chondrocytes	GO_Biological_Process_2023	Phagocytosis, Engulfment (GO:0006911)	3/30	0.0304826	0.655691	4.77631	16.6722	MYH9;CD36;RAC1
yellow	Adipocytes and Chondrocytes	GO_Biological_Process_2023	Positive Regulation Of Cell Communication (GO:0010647)	3/30	0.0304826	0.655691	4.77631	16.6722	RIMS3;ILK;SOX11
yellow	Adipocytes and Chondrocytes	GO_Biological_Process_2023	Regulation Of Cell Migration Involved In Sprouting Angiogenesis (GO:0090049)	3/30	0.0304826	0.655691	4.77631	16.6722	TBXA2R;MMRN2;RHOA
yellow	Adipocytes and Chondrocytes	GO_Biological_Process_2023	Negative Regulation Of Transforming Growth Factor Beta Receptor Signaling Pathway (GO:0030512)	5/77	0.0314863	0.655691	2.99149	10.3452	FKBP1A;FAM89B;SMURF2;SNX25;TET1
yellow	Adipocytes and Chondrocytes	GO_Biological_Process_2023	Actin Polymerization Or Depolymerization (GO:0008154)	4/53	0.0327105	0.655691	3.51291	12.0143	SCIN;WDR1;MICAL2;RAC1
yellow	Adipocytes and Chondrocytes	GO_Biological_Process_2023	Gonad Development (GO:0008406)	4/53	0.0327105	0.655691	3.51291	12.0143	LHCGR;WNT2B;LRP2;INHBA
yellow	Adipocytes and Chondrocytes	GO_Biological_Process_2023	Regulation Of Long-Term Synaptic Potentiation (GO:1900271)	3/31	0.0331922	0.655691	4.60549	15.6837	RELN;APOE;ADCY8
yellow	Adipocytes and Chondrocytes	GO_Biological_Process_2023	Negative Regulation Of DNA Biosynthetic Process (GO:2000279)	3/31	0.0331922	0.655691	4.60549	15.6837	ADIPOQ;ANKRD1;TERF1
yellow	Adipocytes and Chondrocytes	GO_Biological_Process_2023	Cellular Modified Amino Acid Catabolic Process (GO:0042219)	2/13	0.0344048	0.655691	7.805	26.2994	HOGA1;CDO1
yellow	Adipocytes and Chondrocytes	GO_Biological_Process_2023	Apical Junction Assembly (GO:0043297)	4/54	0.0347124	0.655691	3.44247	11.569	CLDN6;DLG1;WDR1;RHOA
yellow	Adipocytes and Chondrocytes	GO_Biological_Process_2023	Negative Regulation Of Neuron Projection Development (GO:0010977)	4/54	0.0347124	0.655691	3.44247	11.569	DCC;RAB29;APOE;CBFA2T2
yellow	Adipocytes and Chondrocytes	GO_Biological_Process_2023	Negative Regulation Of G1/S Transition Of Mitotic Cell Cycle (GO:2000134)	3/32	0.0360228	0.655691	4.44645	14.7782	DLG1;INHBA;MYO16
yellow	Adipocytes and Chondrocytes	GO_Biological_Process_2023	Regulation Of Synaptic Transmission, Glutamatergic (GO:0051966)	4/55	0.0367839	0.655691	3.3748	11.1459	RELN;PLPPR4;GRM8;CACNG4
yellow	Adipocytes and Chondrocytes	GO_Biological_Process_2023	Regulation Of Potassium Ion Transmembrane Transport (GO:1901379)	3/33	0.0389735	0.655691	4.29802	13.9465	DLG1;KCNIP4;KCNAB3
yellow	Adipocytes and Chondrocytes	GO_Biological_Process_2023	Positive Regulation Of Ion Transmembrane Transporter Activity (GO:0032414)	3/33	0.0389735	0.655691	4.29802	13.9465	RELN;NDUFA4;ATP1B1
yellow	Adipocytes and Chondrocytes	GO_Biological_Process_2023	Positive Regulation Of Reproductive Process (GO:2000243)	3/33	0.0389735	0.655691	4.29802	13.9465	SMURF2;INHBA;SPAM1
yellow	Adipocytes and Chondrocytes	GO_Biological_Process_2023	Establishment Of Apical/Basal Cell Polarity (GO:0035089)	2/14	0.0395429	0.655691	7.15421	23.1107	RAP2A;RHOA
yellow	Adipocytes and Chondrocytes	GO_Biological_Process_2023	Polarized Epithelial Cell Differentiation (GO:0030859)	2/14	0.0395429	0.655691	7.15421	23.1107	RAP2A;RHOA
yellow	Adipocytes and Chondrocytes	GO_Biological_Process_2023	Positive Regulation Of Long-Term Synaptic Potentiation (GO:1900273)	2/14	0.0395429	0.655691	7.15421	23.1107	RELN;ADCY8
yellow	Adipocytes and Chondrocytes	GO_Biological_Process_2023	Striated Muscle Contraction (GO:0006941)	4/57	0.0411363	0.655691	3.24712	10.3611	CHRNA1;MYLK2;TNNT1;ATP1B1
yellow	Adipocytes and Chondrocytes	GO_Biological_Process_2023	Glial Cell Differentiation (GO:0010001)	3/34	0.0420431	0.655691	4.15916	13.1806	RELN;STAT3;GPR157
yellow	Adipocytes and Chondrocytes	GO_Biological_Process_2023	Negative Regulation Of Transmembrane Receptor Protein Serine/Threonine Kinase Signaling Pathway (GO:0090101)	6/111	0.0420628	0.655691	2.46284	7.80375	FKBP1A;FAM89B;SMURF2;SNX25;TET1;LRP2
yellow	Adipocytes and Chondrocytes	GO_Biological_Process_2023	DNA Double-Strand Break Processing (GO:0000729)	2/15	0.0449503	0.655691	6.60355	20.4855	RAD52;UBE2N
yellow	Adipocytes and Chondrocytes	GO_Biological_Process_2023	Regulation Of Hormone Secretion (GO:0046883)	2/15	0.0449503	0.655691	6.60355	20.4855	SOX11;VAMP3
yellow	Adipocytes and Chondrocytes	GO_Biological_Process_2023	Regulation Of Amyloid-Beta Clearance (GO:1900221)	2/15	0.0449503	0.655691	6.60355	20.4855	IFNGR1;APOE
yellow	Adipocytes and Chondrocytes	GO_Biological_Process_2023	Endoderm Formation (GO:0001706)	3/35	0.0452304	0.655691	4.02898	12.4737	VTN;INHBA;SOX7
yellow	Adipocytes and Chondrocytes	GO_Biological_Process_2023	Negative Regulation Of Cell Cycle G1/S Phase Transition (GO:1902807)	3/35	0.0452304	0.655691	4.02898	12.4737	DLG1;INHBA;MYO16
yellow	Adipocytes and Chondrocytes	GO_Biological_Process_2023	Regulation Of Erythrocyte Differentiation (GO:0045646)	3/36	0.048534	0.655691	3.90669	11.8196	MAPK11;STAT3;INHBA
yellow	Adipocytes and Chondrocytes	GO_Biological_Process_2023	Chemical Synaptic Transmission (GO:0007268)	11/273	0.0499503	0.655691	1.81504	5.43918	CHRNA1;GABBR2;DLG1;GRID2;SST;KCNA1;KIF5A;LIN7A;APOE;KCNK3;CBLN1
yellow	Adipocytes and Chondrocytes	KEGG_2021_Human	Pertussis	6/76	0.00783175	0.52256	3.70092	17.9479	MAPK11;C5;MAPK8;SERPING1;LY96;RHOA
yellow	Adipocytes and Chondrocytes	KEGG_2021_Human	Histidine metabolism	3/22	0.0132171	0.52256	6.79017	29.3759	AMDHD1;HNMT;CNDP2
yellow	Adipocytes and Chondrocytes	KEGG_2021_Human	Complement and coagulation cascades	6/85	0.0132174	0.52256	3.27778	14.1804	VTN;C5;SERPINA1;CFI;SERPING1;MASP2
yellow	Adipocytes and Chondrocytes	KEGG_2021_Human	Wnt signaling pathway	9/166	0.0142785	0.52256	2.48058	10.54	MAPK8;WNT2B;PLCB4;CTNND2;FZD6;RAC1;NLK;LGR5;RHOA
yellow	Adipocytes and Chondrocytes	KEGG_2021_Human	Tight junction	9/169	0.0158796	0.52256	2.43369	10.0821	CLDN6;MYL6;DLG1;MAPK8;MYH9;ACTN4;ARPC5;RAC1;RHOA
yellow	Adipocytes and Chondrocytes	KEGG_2021_Human	Focal adhesion	10/201	0.017536	0.52256	2.26665	9.16521	MYLK2;VTN;MAPK8;RELN;ITGA3;CAPN2;ILK;ACTN4;RAC1;RHOA
yellow	Adipocytes and Chondrocytes	KEGG_2021_Human	Sphingolipid signaling pathway	7/119	0.0195377	0.52256	2.69875	10.6207	CERS4;MAPK11;MAPK8;PLCB4;S1PR1;RAC1;RHOA
yellow	Adipocytes and Chondrocytes	KEGG_2021_Human	Prolactin signaling pathway	5/70	0.0219164	0.52256	3.31484	12.6644	MAPK11;LHCGR;MAPK8;STAT3;PRLR
yellow	Adipocytes and Chondrocytes	KEGG_2021_Human	Adherens junction	5/71	0.0231493	0.52256	3.26445	12.2932	INSR;RAC1;ACTN4;NLK;RHOA
yellow	Adipocytes and Chondrocytes	KEGG_2021_Human	Neuroactive ligand-receptor interaction	14/341	0.0257573	0.52256	1.85712	6.79527	CHRNA1;GABBR2;VIPR1;LHCGR;GRID2;NPFFR1;CALCRL;NTS;PRLR;C5;TBXA2R;SST;GRM8;S1PR1
yellow	Adipocytes and Chondrocytes	KEGG_2021_Human	Shigellosis	11/246	0.0264877	0.52256	2.02641	7.35804	MAPK11;MAPK8;PLCB4;CAPNS1;CAPN2;UBE2N;ILK;ACTN4;RAC1;ARPC5;RHOA
yellow	Adipocytes and Chondrocytes	KEGG_2021_Human	cAMP signaling pathway	10/216	0.0272202	0.52256	2.09998	7.56789	GABBR2;LHCGR;MAPK8;SST;HHIP;PPP1R1B;RAC1;ADCY8;ATP1B1;RHOA
yellow	Adipocytes and Chondrocytes	KEGG_2021_Human	Salmonella infection	11/249	0.028596	0.52256	2.00056	7.11096	MAPK11;ACTR1A;TUBB6;MAPK8;PODXL;DCTN1;KIF5A;LY96;RAC1;ARPC5;RHOA
yellow	Adipocytes and Chondrocytes	KEGG_2021_Human	Gastric acid secretion	5/76	0.029983	0.52256	3.03378	10.6398	MYLK2;PLCB4;SST;ATP1B1;ADCY8
yellow	Adipocytes and Chondrocytes	KEGG_2021_Human	Vascular smooth muscle contraction	7/133	0.0332313	0.540562	2.39716	8.16057	MYLK2;MYL6;CALCRL;PLCB4;MYH9;ADCY8;RHOA
yellow	Adipocytes and Chondrocytes	KEGG_2021_Human	Pathogenic Escherichia coli infection	9/197	0.0376788	0.574602	2.06823	6.78103	CLDN6;MAPK11;TUBB6;MAPK8;MYH9;RAC1;ARPC5;SEC24C;RHOA
yellow	Adipocytes and Chondrocytes	Jensen_TISSUES	Carcinoid cell	3/5	0.000114536	0.0678052	64.5628	585.883	SST;SYP;NTS
yellow	Adipocytes and Chondrocytes	Jensen_TISSUES	Adipocyte	4/31	0.00519321	0.678275	6.38247	33.5744	AOC3;DGAT2;ANXA6;CD36
yellow	Adipocytes and Chondrocytes	Jensen_TISSUES	Blastocyte	2/6	0.0073528	0.678275	21.4714	105.482	GATM;MSL3
yellow	Adipocytes and Chondrocytes	Jensen_TISSUES	Amyloid plaque	4/35	0.00804529	0.678275	5.55779	26.8034	PSENEN;YWHAQ;APOE;SYP
yellow	Adipocytes and Chondrocytes	Jensen_TISSUES	Granule cell	2/7	0.010139	0.678275	17.1763	78.8625	GRID2;CBLN1
yellow	Adipocytes and Chondrocytes	Jensen_TISSUES	mt3	2/7	0.010139	0.678275	17.1763	78.8625	ANXA11;TSPAN2
yellow	Adipocytes and Chondrocytes	Jensen_TISSUES	Metacyclic form	2/8	0.0133156	0.678275	14.3128	61.8145	PTDSS1;APOE
yellow	Adipocytes and Chondrocytes	Jensen_TISSUES	Rat-2 cell	2/8	0.0133156	0.678275	14.3128	61.8145	DCTN1;MYO16
yellow	Adipocytes and Chondrocytes	Jensen_TISSUES	Neural plate	3/23	0.0149466	0.678275	6.45033	27.1125	SP5;ZIC5;NES
yellow	Adipocytes and Chondrocytes	Jensen_TISSUES	Myenteric plexus	4/43	0.0164467	0.678275	4.41592	18.1389	PSENEN;SST;SYP;NTS
yellow	Adipocytes and Chondrocytes	Jensen_TISSUES	OV-90 cell	2/9	0.0168633	0.678275	12.2675	50.0835	MLXIP;EHD3
yellow	Adipocytes and Chondrocytes	Jensen_TISSUES	Polar cell	2/9	0.0168633	0.678275	12.2675	50.0835	NGLY1;ARPC5
yellow	Adipocytes and Chondrocytes	Jensen_TISSUES	Teratocarcinoma cell line	2/9	0.0168633	0.678275	12.2675	50.0835	CRABP1;SOX7
yellow	Adipocytes and Chondrocytes	Jensen_TISSUES	Cerebrospinal fluid	4/44	0.0177736	0.678275	4.3053	17.3505	SERPINA1;CFI;SERPING1;APOE
yellow	Adipocytes and Chondrocytes	Jensen_TISSUES	Psammoma body	2/10	0.0207637	0.678275	10.7335	41.5876	SST;TFE3
yellow	Adipocytes and Chondrocytes	Jensen_TISSUES	Flexor digitorum profundus	2/10	0.0207637	0.678275	10.7335	41.5876	PRG4;SHB
yellow	Adipocytes and Chondrocytes	Jensen_TISSUES	Urine	3/26	0.0208676	0.678275	5.60812	21.701	SERPINA1;PRG4;MASP2
yellow	Adipocytes and Chondrocytes	Jensen_TISSUES	Neurofibrillary tangle	3/27	0.023087	0.678275	5.37417	20.2525	YWHAQ;APOE;SYP
yellow	Adipocytes and Chondrocytes	Jensen_TISSUES	Larynx	12/275	0.0248709	0.678275	1.97684	7.30257	GLUD1;MYL6;RAP2A;CCNI;CAPNS1;TPM2;MYH9;UBA1;ACTN4;CD36;EEF2;EIF4B
yellow	Adipocytes and Chondrocytes	Jensen_TISSUES	Proventriculus	2/11	0.0249988	0.678275	9.54042	35.1939	SST;NTS
yellow	Adipocytes and Chondrocytes	Jensen_TISSUES	Temporomandibular joint	2/11	0.0249988	0.678275	9.54042	35.1939	PLCB4;PRG4
yellow	Adipocytes and Chondrocytes	Jensen_TISSUES	Ampulla	2/12	0.0295514	0.678275	8.58593	30.2364	SST;SYP
yellow	Adipocytes and Chondrocytes	Jensen_TISSUES	Outer ear	2/13	0.0344048	0.678275	7.805	26.2994	CECR2;PLCB4
yellow	Adipocytes and Chondrocytes	Jensen_TISSUES	Interstitial cell of Cajal	9/194	0.0346891	0.678275	2.1021	7.06585	SELENBP1;GLUD1;ACTR1A;SERPINA1;WDR1;UBE2N;UBA1;EEF2;INA
yellow	Adipocytes and Chondrocytes	Jensen_TISSUES	Carotid body	2/14	0.0395429	0.678275	7.15421	23.1107	KCNK9;KCNK3
yellow	Adipocytes and Chondrocytes	Jensen_TISSUES	Epithelial stem cell	2/14	0.0395429	0.678275	7.15421	23.1107	AMDHD1;LGR5
yellow	Adipocytes and Chondrocytes	Jensen_TISSUES	Filament	7/140	0.0420151	0.678275	2.27018	7.19583	RAD52;WDR1;YWHAQ;TNNT1;TPM2;NES;INA
yellow	Adipocytes and Chondrocytes	Jensen_TISSUES	U2-OS cell	3/34	0.0420431	0.678275	4.15916	13.1806	FBXO4;SHOX;TERF1
yellow	Adipocytes and Chondrocytes	Jensen_TISSUES	Gbm cell	2/15	0.0449503	0.678275	6.60355	20.4855	STAT3;NES
yellow	Adipocytes and Chondrocytes	Jensen_TISSUES	Human aortic endothelial cell	2/15	0.0449503	0.678275	6.60355	20.4855	MAPK8;APOE
yellow	Adipocytes and Chondrocytes	Jensen_TISSUES	Secretory cell	3/35	0.0452304	0.678275	4.02898	12.4737	SCIN;CBFA2T2;LGR5
yellow	Adipocytes and Chondrocytes	Jensen_TISSUES	Enteroendocrine cell	3/35	0.0452304	0.678275	4.02898	12.4737	SST;NTS;LGR5
yellow	Adipocytes and Chondrocytes	Reactome_2022	DSCAM Interactions R-HSA-376172	3/11	0.00170573	0.791743	16.1357	102.845	MAPK11;MAPK8;DCC
yellow	Adipocytes and Chondrocytes	Reactome_2022	RHO GTPases Activate PKNs R-HSA-5625740	6/62	0.0028736	0.791743	4.62947	27.0926	H2AJ;MYL6;YWHAQ;YWHAB;MYH9;RHOA
yellow	Adipocytes and Chondrocytes	Reactome_2022	EPHA-mediated Growth Cone Collapse R-HSA-3928663	3/15	0.0043947	0.791743	10.755	58.371	MYL6;MYH9;RHOA
yellow	Adipocytes and Chondrocytes	Reactome_2022	Complement Cascade R-HSA-166658	5/55	0.0083006	0.791743	4.31261	20.6636	VTN;C5;CFI;SERPING1;MASP2
yellow	Adipocytes and Chondrocytes	Reactome_2022	RHO GTPases Activate ROCKs R-HSA-5627117	3/19	0.00874729	0.791743	8.06456	38.2181	MYL6;MYH9;RHOA
yellow	Adipocytes and Chondrocytes	Reactome_2022	RHO GTPases Activate CIT R-HSA-5625900	3/19	0.00874729	0.791743	8.06456	38.2181	MYL6;MYH9;RHOA
yellow	Adipocytes and Chondrocytes	Reactome_2022	Sema4D Induced Cell Migration And Growth-Cone Collapse R-HSA-416572	3/20	0.0101189	0.791743	7.58979	34.8625	MYL6;MYH9;RHOA
yellow	Adipocytes and Chondrocytes	Reactome_2022	Histidine Catabolism R-HSA-70921	2/8	0.0133156	0.791743	14.3128	61.8145	AMDHD1;HNMT
yellow	Adipocytes and Chondrocytes	Reactome_2022	Muscle Contraction R-HSA-397014	10/196	0.0149607	0.791743	2.32819	9.7838	MYL6;KCNK9;TNNT1;TPM2;KCNIP4;ANXA6;ATP1B1;SCN3A;CACNG4;KCNK3
yellow	Adipocytes and Chondrocytes	Reactome_2022	Sema4D In Semaphorin Signaling R-HSA-400685	3/24	0.0167977	0.791743	6.14286	25.1029	MYL6;MYH9;RHOA
yellow	Adipocytes and Chondrocytes	Reactome_2022	mTORC1-mediated Signaling R-HSA-166208	3/24	0.0167977	0.791743	6.14286	25.1029	FKBP1A;YWHAB;EIF4B
yellow	Adipocytes and Chondrocytes	Reactome_2022	EPH-Ephrin Signaling R-HSA-2682334	6/91	0.0179934	0.791743	3.04547	12.2359	PSENEN;MYL6;MYH9;ARPC5;KALRN;RHOA
yellow	Adipocytes and Chondrocytes	Reactome_2022	Assembly And Cell Surface Presentation Of NMDA Receptors R-HSA-9609736	3/25	0.0187712	0.791743	5.86334	23.3093	MPP2;DLG1;LIN7A
yellow	Adipocytes and Chondrocytes	Reactome_2022	Regulation Of Complement Cascade R-HSA-977606	4/45	0.0191653	0.791743	4.20008	16.6098	VTN;C5;CFI;SERPING1
yellow	Adipocytes and Chondrocytes	Reactome_2022	Activation Of AP-1 Family Of Transcription Factors R-HSA-450341	2/10	0.0207637	0.791743	10.7335	41.5876	MAPK11;MAPK8
yellow	Adipocytes and Chondrocytes	Reactome_2022	IRAK1 Recruits IKK Complex R-HSA-937039	2/10	0.0207637	0.791743	10.7335	41.5876	PELI3;UBE2N
yellow	Adipocytes and Chondrocytes	Reactome_2022	RHO GTPases Activate KTN1 R-HSA-5625970	2/10	0.0207637	0.791743	10.7335	41.5876	KIF5A;RHOA
yellow	Adipocytes and Chondrocytes	Reactome_2022	Mucopolysaccharidoses R-HSA-2206281	2/11	0.0249988	0.791743	9.54042	35.1939	NAGLU;SPAM1
yellow	Adipocytes and Chondrocytes	Reactome_2022	Regulation Of Localization Of FOXO Transcription Factors R-HSA-9614399	2/12	0.0295514	0.791743	8.58593	30.2364	YWHAQ;YWHAB
yellow	Adipocytes and Chondrocytes	Reactome_2022	Tandem Pore Domain Potassium Channels R-HSA-1296346	2/12	0.0295514	0.791743	8.58593	30.2364	KCNK9;KCNK3
yellow	Adipocytes and Chondrocytes	Reactome_2022	Activation Of BH3-only Proteins R-HSA-114452	3/30	0.0304826	0.791743	4.77631	16.6722	MAPK8;YWHAQ;YWHAB
yellow	Adipocytes and Chondrocytes	Reactome_2022	Glyoxylate Metabolism And Glycine Degradation R-HSA-389661	3/31	0.0331922	0.791743	4.60549	15.6837	DLST;HOGA1;DHTKD1
yellow	Adipocytes and Chondrocytes	Reactome_2022	Chk1/Chk2(Cds1) Mediated Inactivation Of Cyclin B:Cdk1 Complex R-HSA-75035	2/13	0.0344048	0.791743	7.805	26.2994	YWHAQ;YWHAB
yellow	Adipocytes and Chondrocytes	Reactome_2022	SARS-CoV-2 Targets Host Intracellular Signaling And Regulatory Pathways R-HSA-9755779	2/13	0.0344048	0.791743	7.805	26.2994	YWHAQ;YWHAB
yellow	Adipocytes and Chondrocytes	Reactome_2022	Intrinsic Pathway For Apoptosis R-HSA-109606	4/55	0.0367839	0.791743	3.3748	11.1459	MAPK8;YWHAQ;YWHAB;STAT3
yellow	Adipocytes and Chondrocytes	Reactome_2022	Lysosphingolipid And LPA Receptors R-HSA-419408	2/14	0.0395429	0.791743	7.15421	23.1107	PLPPR4;S1PR1
yellow	Adipocytes and Chondrocytes	Reactome_2022	Neurexins And Neuroligins R-HSA-6794361	4/57	0.0411363	0.791743	3.24712	10.3611	MPP2;SIPA1L1;LRRTM2;LIN7A
yellow	Adipocytes and Chondrocytes	Reactome_2022	COPI-independent Golgi-to-ER Retrograde Traffic R-HSA-6811436	3/34	0.0420431	0.791743	4.15916	13.1806	ACTR1A;DCTN1;GALNT1
yellow	Adipocytes and Chondrocytes	Reactome_2022	EPHB-mediated Forward Signaling R-HSA-3928662	3/34	0.0420431	0.791743	4.15916	13.1806	ARPC5;KALRN;RHOA
yellow	Adipocytes and Chondrocytes	Reactome_2022	MyD88:MAL(TIRAP) Cascade Initiated On Plasma Membrane R-HSA-166058	6/112	0.0436259	0.791743	2.43948	7.64072	MAPK11;MAPK8;PELI3;UBE2N;LY96;CD36
yellow	Adipocytes and Chondrocytes	Reactome_2022	Activation Of BAD And Translocation To Mitochondria R-HSA-111447	2/15	0.0449503	0.791743	6.60355	20.4855	YWHAQ;YWHAB
red	Chondrocytes	GO_Biological_Process_2023	Mitotic Sister Chromatid Segregation (GO:0000070)	27/111	5.6967e-26	6.71072e-23	24.6508	1432.89	CDCA5;NCAPG2;KIF14;CDCA8;NCAPG;KIF11;NCAPH;SMC2;CCNB1;NUSAP1;KNTC1;SPDL1;CEP55;DLGAP5;SPAG5;PLK1;KIF23;KIF22;NDC80;SGO1;TPX2;CENPE;KIF18B;ESPL1;KIFC1;PRC1;KIF2C
red	Chondrocytes	GO_Biological_Process_2023	Positive Regulation Of Cell Cycle Process (GO:0090068)	22/118	1.13799e-18	6.70274e-16	17.2279	711.809	GEN1;PLK4;SPAG5;NCAPG2;KIF14;CDCA8;NCAPG;KIF23;CDC6;NCAPH;NDC80;AURKB;SMC2;CIT;AURKA;RACGAP1;NUSAP1;BIRC5;KIF20B;RAD18;E2F7;E2F8
red	Chondrocytes	GO_Biological_Process_2023	Microtubule Cytoskeleton Organization Involved In Mitosis (GO:1902850)	16/59	1.07336e-16	4.21472e-14	27.4178	1008.17	PLK1;CDCA8;TTK;KIF11;AURKB;NDC80;CENPE;CCNB1;ESPL1;KIF4A;NUF2;NUSAP1;CDK1;BIRC5;DLGAP5;SPC25
red	Chondrocytes	GO_Biological_Process_2023	Mitotic Spindle Organization (GO:0007052)	18/85	1.55007e-16	4.56494e-14	19.9211	725.191	PLK1;CDCA8;KIF23;TTK;KIF11;AURKB;NDC80;AURKA;CENPE;TPX2;CCNB1;KIFC1;PRC1;KIF4A;NUF2;BIRC5;DLGAP5;SPC25
red	Chondrocytes	GO_Biological_Process_2023	Negative Regulation Of Mitotic Metaphase/Anaphase Transition (GO:0045841)	12/28	1.26845e-15	2.98846e-13	54.5231	1870.19	CDC20;CENPF;NUF2;PLK1;BUB1B;TTK;KNTC1;FBXO5;HASPIN;BUB1;NDC80;SPC25
red	Chondrocytes	GO_Biological_Process_2023	Mitotic Cytokinesis (GO:0000281)	15/59	2.87488e-15	5.64435e-13	25.025	837.907	PLK1;CKAP2;CDCA8;KIF23;CENPA;AURKB;CIT;ANLN;ESPL1;RACGAP1;KIF4A;NUSAP1;BIRC5;KIF20A;CEP55
red	Chondrocytes	GO_Biological_Process_2023	Spindle Assembly Checkpoint Signaling (GO:0071173)	11/26	2.39918e-14	3.14026e-12	53.1181	1665.84	CDC20;CENPF;NUF2;PLK1;BUB1B;TTK;KNTC1;HASPIN;BUB1;NDC80;SPC25
red	Chondrocytes	GO_Biological_Process_2023	Mitotic Spindle Assembly Checkpoint Signaling (GO:0007094)	11/26	2.39918e-14	3.14026e-12	53.1181	1665.84	CDC20;CENPF;NUF2;PLK1;BUB1B;TTK;KNTC1;HASPIN;BUB1;NDC80;SPC25
red	Chondrocytes	GO_Biological_Process_2023	Mitotic Spindle Checkpoint Signaling (GO:0071174)	11/26	2.39918e-14	3.14026e-12	53.1181	1665.84	CDC20;CENPF;NUF2;PLK1;BUB1B;TTK;KNTC1;HASPIN;BUB1;NDC80;SPC25
red	Chondrocytes	GO_Biological_Process_2023	Regulation Of Chromosome Segregation (GO:0051983)	11/28	6.50329e-14	7.66088e-12	46.8642	1422.98	RMI2;CDCA2;NCAPG2;NCAPG;KIF2C;CDC6;MKI67;BUB1;NCAPH;RAD18;SMC2
red	Chondrocytes	GO_Biological_Process_2023	Metaphase Plate Congression (GO:0051310)	13/51	2.03913e-13	2.18372e-11	24.9344	728.61	CDCA5;KIF14;CDCA8;KIF22;NDC80;CENPE;CCNB1;CENPF;KIFC1;KIF2C;SPDL1;FAM83D;CEP55
red	Chondrocytes	GO_Biological_Process_2023	Mitotic Cell Cycle Phase Transition (GO:0044772)	17/111	3.12549e-13	3.06819e-11	13.3415	384.156	UBE2C;CCNF;PLK1;PKMYT1;FOXM1;MASTL;AURKA;CCNB3;CCNA2;CCNB2;CCNB1;MELK;CDC27;CDK1;E2F1;POLE;CDKN3
red	Chondrocytes	GO_Biological_Process_2023	Regulation Of Cell Cycle Process (GO:0010564)	18/130	3.71978e-13	3.3707e-11	11.8898	340.286	CDCA2;SPAG5;PLK1;KIF11;MKI67;PKMYT1;AURKB;AURKA;RACGAP1;PRC1;NEK2;CALM3;KIF2C;FBXO5;KIF20A;KIF20B;BUB1;MCM2
red	Chondrocytes	GO_Biological_Process_2023	Cytoskeleton-Dependent Cytokinesis (GO:0061640)	15/81	4.44377e-13	3.73912e-11	16.6647	473.979	PLK1;CKAP2;CDCA8;KIF23;CENPA;AURKB;CIT;ANLN;ESPL1;RACGAP1;KIF4A;NUSAP1;BIRC5;KIF20A;CEP55
red	Chondrocytes	GO_Biological_Process_2023	DNA Metabolic Process (GO:0006259)	25/288	4.97374e-13	3.90605e-11	7.1676	203.054	TOP2A;PRIM2;MCM10;BRCA1;RAD51AP1;ORC1;PCLAF;TOPBP1;KPNA2;POLE;POLH;BARD1;GEN1;POLQ;RMI2;RPA2;TICRR;NEIL3;UBE2T;POLE2;CDK1;MCM3;DNA2;RAD18;MCM2
red	Chondrocytes	GO_Biological_Process_2023	DNA Repair (GO:0006281)	25/291	6.27689e-13	4.62136e-11	7.08566	199.084	PCNA;CDCA5;BRCA1;BRCA2;RAD51AP1;EME1;TOPBP1;POLE;POLH;BARD1;FANCI;MGME1;POLQ;RMI2;FANCM;ZGRF1;RPA2;TRAIP;TICRR;NEIL3;UBE2T;POLE2;CDK1;DNA2;RAD18
red	Chondrocytes	GO_Biological_Process_2023	Sister Chromatid Segregation (GO:0000819)	11/34	8.03678e-13	5.56901e-11	34.6282	964.381	TOP2A;SGO1;KIF18B;SPAG5;ESPL1;KIFC1;NCAPG2;PLK1;NUSAP1;KNTC1;NDC80
red	Chondrocytes	GO_Biological_Process_2023	Mitotic Metaphase Plate Congression (GO:0007080)	12/50	3.8386e-12	2.51215e-10	22.9314	602.774	CENPE;CCNB1;KIFC1;CDCA5;NUF2;KIF14;CDCA8;KIF2C;SPDL1;KIF22;CEP55;NDC80
red	Chondrocytes	GO_Biological_Process_2023	Centromere Complex Assembly (GO:0034508)	8/14	4.06134e-12	2.51803e-10	95.5685	2506.71	CENPT;CENPE;CENPF;CENPW;MIS18A;HJURP;OIP5;DLGAP5
red	Chondrocytes	GO_Biological_Process_2023	Regulation Of Cytokinesis (GO:0032465)	14/80	6.11974e-12	3.60453e-10	15.4959	400.096	PLK1;KIF14;KIF23;CDC6;AURKB;CIT;AURKA;RACGAP1;PRC1;CALM3;KIF20A;KIF20B;E2F7;E2F8
red	Chondrocytes	GO_Biological_Process_2023	Mitotic Nuclear Division (GO:0140014)	11/45	2.48432e-11	1.39358e-09	23.4119	571.681	SGO1;KIF18B;SPAG5;ESPL1;UBE2C;KIFC1;NCAPG2;PLK1;NUSAP1;KNTC1;NDC80
red	Chondrocytes	GO_Biological_Process_2023	Positive Regulation Of Chromosome Segregation (GO:0051984)	8/18	5.63436e-11	3.01695e-09	57.3295	1352.95	CCNB1;NCAPG2;CDK1;NCAPG;CDC6;NCAPH;RAD18;SMC2
red	Chondrocytes	GO_Biological_Process_2023	Cell Cycle G2/M Phase Transition (GO:0044839)	10/40	1.60025e-10	8.19608e-09	24.0379	542.19	CCNA2;CCNB1;MELK;PLK1;CDK1;FOXM1;PKMYT1;MASTL;AURKB;AURKA
red	Chondrocytes	GO_Biological_Process_2023	Mitotic Spindle Assembly (GO:0090307)	10/44	4.45644e-10	2.18737e-08	21.2056	456.588	TPX2;RACGAP1;KIFC1;PRC1;KIF4A;CDCA8;BIRC5;KIF23;KIF11;AURKB
red	Chondrocytes	GO_Biological_Process_2023	Positive Regulation Of Mitotic Sister Chromatid Separation (GO:1901970)	7/15	6.15926e-10	2.7957e-08	62.4832	1325.14	CDC20;ESPL1;UBE2C;CDCA8;BIRC5;AURKB;DLGAP5
red	Chondrocytes	GO_Biological_Process_2023	Kinetochore Assembly (GO:0051382)	6/9	6.17049e-10	2.7957e-08	142.339	3018.46	CENPT;CENPE;CENPF;CENPW;KNTC1;DLGAP5
red	Chondrocytes	GO_Biological_Process_2023	Replication Fork Processing (GO:0031297)	10/46	7.14108e-10	3.11563e-08	20.0254	421.735	BARD1;GEN1;MMS22L;PCNA;EME1;FANCM;BRCA1;DNA2;BRCA2;TRAIP
red	Chondrocytes	GO_Biological_Process_2023	Kinetochore Organization (GO:0051383)	6/10	1.52434e-09	5.98558e-08	106.749	2167.19	CENPT;CENPE;CENPF;CENPW;NUF2;DLGAP5
red	Chondrocytes	GO_Biological_Process_2023	Mitotic Spindle Elongation (GO:0000022)	6/10	1.52434e-09	5.98558e-08	106.749	2167.19	RACGAP1;PRC1;KIF4A;BIRC5;CDCA8;KIF23
red	Chondrocytes	GO_Biological_Process_2023	Mitotic Spindle Midzone Assembly (GO:0051256)	6/10	1.52434e-09	5.98558e-08	106.749	2167.19	RACGAP1;PRC1;KIF4A;BIRC5;CDCA8;KIF23
red	Chondrocytes	GO_Biological_Process_2023	G2/M Transition Of Mitotic Cell Cycle (GO:0000086)	9/38	2.27915e-09	8.66079e-08	22.2995	443.748	CCNA2;CCNB1;MELK;PLK1;CDK1;FOXM1;PKMYT1;MASTL;AURKA
red	Chondrocytes	GO_Biological_Process_2023	Protein Localization To Chromosome, Centromeric Region (GO:0071459)	7/18	2.93722e-09	1.08126e-07	45.4354	892.616	MTBP;CDK1;TTK;KNL1;SPDL1;HASPIN;CENPA
red	Chondrocytes	GO_Biological_Process_2023	DNA-templated DNA Replication (GO:0006261)	11/69	3.3051e-09	1.14814e-07	13.7075	267.677	GINS1;PRIM2;MGME1;ORC1;POLE2;MCM3;MCM10;TOPBP1;DNA2;POLE;MCM2
red	Chondrocytes	GO_Biological_Process_2023	Protein Localization To Kinetochore (GO:0034501)	6/11	3.31381e-09	1.14814e-07	85.3949	1667.35	MTBP;CDK1;KNTC1;TTK;KNL1;SPDL1
red	Chondrocytes	GO_Biological_Process_2023	Positive Regulation Of Chromosome Separation (GO:1905820)	6/13	1.20185e-08	4.04507e-07	60.9902	1112.27	NCAPG2;CDCA8;NCAPG;BIRC5;NCAPH;SMC2
red	Chondrocytes	GO_Biological_Process_2023	Mitotic G2/M Transition Checkpoint (GO:0044818)	9/46	1.39519e-08	4.56538e-07	17.4709	316.008	BARD1;ORC1;PLK1;CDK1;BRCA1;CLSPN;TOPBP1;CDC6;TICRR
red	Chondrocytes	GO_Biological_Process_2023	Regulation Of Mitotic Metaphase/Anaphase Transition (GO:0030071)	9/49	2.50696e-08	7.9816e-07	16.1581	282.793	CDC20;CENPE;CCNB1;ESPL1;UBE2C;PLK1;FBXO5;CDC6;DLGAP5
red	Chondrocytes	GO_Biological_Process_2023	Mitotic Chromosome Condensation (GO:0007076)	6/15	3.42281e-08	1.06107e-06	47.432	815.367	CDCA5;PLK1;NUSAP1;NCAPG;NCAPH;SMC2
red	Chondrocytes	GO_Biological_Process_2023	Nuclear Chromosome Segregation (GO:0098813)	6/16	5.41163e-08	1.63459e-06	42.6866	714.238	TOP2A;CENPF;KIF2C;KIF22;FAM83D;NDC80
red	Chondrocytes	GO_Biological_Process_2023	Positive Regulation Of Cytokinesis (GO:0032467)	8/39	6.1227e-08	1.80313e-06	18.4737	306.823	RACGAP1;KIF14;CDCA8;BIRC5;KIF23;CDC6;KIF20B;CIT
red	Chondrocytes	GO_Biological_Process_2023	DNA Replication Checkpoint Signaling (GO:0000076)	6/17	8.26437e-08	2.31796e-06	38.8041	632.845	ORC1;CDC6;CLSPN;DNA2;TOPBP1;TICRR
red	Chondrocytes	GO_Biological_Process_2023	Regulation Of Mitotic Cell Cycle Spindle Assembly Checkpoint (GO:0090266)	6/17	8.26437e-08	2.31796e-06	38.8041	632.845	GEN1;CCNB1;CDCA8;BIRC5;AURKB;NDC80
red	Chondrocytes	GO_Biological_Process_2023	Regulation Of Mitotic Nuclear Division (GO:0007088)	9/56	8.4782e-08	2.32263e-06	13.7467	223.84	CCNB1;CDCA2;NUSAP1;NEK2;FBXO5;MKI67;KIF20B;PKMYT1;AURKA
red	Chondrocytes	GO_Biological_Process_2023	Protein Localization To Condensed Chromosome (GO:1903083)	5/10	1.30205e-07	3.48595e-06	70.9065	1124.16	MTBP;CDK1;TTK;KNL1;SPDL1
red	Chondrocytes	GO_Biological_Process_2023	Regulation Of Nuclear Division (GO:0051783)	6/19	1.76915e-07	4.63125e-06	32.8309	510.441	CDCA2;NEK2;FBXO5;MKI67;PKMYT1;KIF20B
red	Chondrocytes	GO_Biological_Process_2023	Regulation Of Mitotic Cell Cycle (GO:0007346)	12/125	2.17173e-07	5.56152e-06	7.68207	117.863	CDC20;CCNB1;CDCA2;CDC27;PLK1;NEK2;FBXO5;MKI67;KIF20B;PKMYT1;DLGAP5;AURKA
red	Chondrocytes	GO_Biological_Process_2023	Positive Regulation Of Mitotic Cell Cycle Phase Transition (GO:1901992)	9/63	2.42918e-07	6.08846e-06	11.9605	182.164	CDC20;CCNB1;RRM2;ESPL1;UBE2C;CDCA5;CDK1;FBXO5;DLGAP5
red	Chondrocytes	GO_Biological_Process_2023	Chromosome Condensation (GO:0030261)	7/32	2.62191e-07	6.43461e-06	19.9774	302.741	TOP2A;CDCA5;PLK1;NUSAP1;NCAPG;NCAPH;SMC2
red	Chondrocytes	GO_Biological_Process_2023	DNA Replication Initiation (GO:0006270)	6/21	3.45504e-07	8.30619e-06	28.4505	423.295	PRIM2;ORC1;MCM3;MCM10;TOPBP1;MCM2
red	Chondrocytes	GO_Biological_Process_2023	Regulation Of Mitotic Cell Cycle Phase Transition (GO:1901990)	10/86	3.77063e-07	8.88361e-06	9.46645	140.017	ANLN;CENPE;CENPF;UBE2C;PLK1;KIF14;E2F1;KNTC1;CDC6;AURKA
red	Chondrocytes	GO_Biological_Process_2023	Establishment Of Mitotic Spindle Localization (GO:0040001)	7/34	4.09038e-07	9.44796e-06	18.4957	272.062	ESPL1;SAPCD2;PLK1;NUSAP1;SPDL1;CENPA;NDC80
red	Chondrocytes	GO_Biological_Process_2023	CENP-A Containing Chromatin Assembly (GO:0034080)	4/6	5.75719e-07	1.27962e-05	141.326	2030.52	CENPW;MIS18A;HJURP;OIP5
red	Chondrocytes	GO_Biological_Process_2023	Chromatin Remodeling At Centromere (GO:0031055)	4/6	5.75719e-07	1.27962e-05	141.326	2030.52	CENPW;MIS18A;HJURP;OIP5
red	Chondrocytes	GO_Biological_Process_2023	Regulation Of Cyclin-Dependent Protein Kinase Activity (GO:1904029)	8/53	7.43079e-07	1.62101e-05	12.7173	179.472	CCNA2;CCNB3;CCNB2;CCNB1;CCNF;CDC6;PKMYT1;CDKN3
red	Chondrocytes	GO_Biological_Process_2023	Establishment Of Chromosome Localization (GO:0051303)	5/14	9.87411e-07	2.11486e-05	39.3845	544.616	CENPF;KIF2C;KIF22;FAM83D;NDC80
red	Chondrocytes	GO_Biological_Process_2023	Mitotic DNA Damage Checkpoint Signaling (GO:0044773)	8/56	1.148e-06	2.41491e-05	11.9206	163.044	EME1;PLK1;CDK1;RPA2;BRCA1;TOPBP1;CLSPN;TICRR
red	Chondrocytes	GO_Biological_Process_2023	Regulation Of Chromosome Condensation (GO:0060623)	4/7	1.32838e-06	2.69798e-05	94.2127	1274.84	NCAPG2;NCAPG;NCAPH;SMC2
red	Chondrocytes	GO_Biological_Process_2023	Positive Regulation Of Chromosome Condensation (GO:1905821)	4/7	1.32838e-06	2.69798e-05	94.2127	1274.84	NCAPG2;NCAPG;NCAPH;SMC2
red	Chondrocytes	GO_Biological_Process_2023	Regulation Of Cyclin-Dependent Protein Serine/Threonine Kinase Activity (GO:0000079)	9/79	1.73385e-06	3.46182e-05	9.21913	122.293	CCNA2;CCNB3;CCNB2;CCNB1;CCNF;PLK1;CDC6;PKMYT1;CDKN3
red	Chondrocytes	GO_Biological_Process_2023	DNA-templated DNA Replication Maintenance Of Fidelity (GO:0045005)	7/43	2.19752e-06	4.31447e-05	13.8654	180.641	GEN1;MMS22L;PCNA;EME1;FANCM;POLE;TRAIP
red	Chondrocytes	GO_Biological_Process_2023	DNA Damage Response (GO:0006974)	19/384	2.59612e-06	5.0135e-05	3.81577	49.0765	BARD1;TOP2A;POLQ;RMI2;MCM10;BRCA1;MASTL;TRAIP;TICRR;RAD51AP1;UBE2T;POLE2;PCLAF;CDK1;E2F1;FBXO5;TOPBP1;RAD18;POLH
red	Chondrocytes	GO_Biological_Process_2023	Mitotic G2 DNA Damage Checkpoint Signaling (GO:0007095)	6/30	3.39682e-06	6.45395e-05	17.7735	223.815	PLK1;CDK1;BRCA1;CLSPN;TOPBP1;TICRR
red	Chondrocytes	GO_Biological_Process_2023	Double-Strand Break Repair Via Homologous Recombination (GO:0000724)	10/111	4.02392e-06	7.52409e-05	7.11421	88.3816	GEN1;RAD51AP1;MMS22L;RMI2;FANCM;MCM3;RPA2;BRCA1;BRCA2;MCM2
red	Chondrocytes	GO_Biological_Process_2023	Mitotic DNA Replication Checkpoint Signaling (GO:0033314)	4/9	4.67623e-06	8.47476e-05	56.5219	693.694	ORC1;CLSPN;TOPBP1;TICRR
red	Chondrocytes	GO_Biological_Process_2023	Regulation Of Attachment Of Spindle Microtubules To Kinetochore (GO:0051988)	4/9	4.67623e-06	8.47476e-05	56.5219	693.694	CCNB1;RACGAP1;SPAG5;NEK2
red	Chondrocytes	GO_Biological_Process_2023	Double-Strand Break Repair (GO:0006302)	12/168	5.07795e-06	9.06337e-05	5.55237	67.6867	GEN1;RAD51AP1;MMS22L;POLQ;RMI2;EME1;ZGRF1;CDCA5;RPA2;DNA2;BRCA1;BRCA2
red	Chondrocytes	GO_Biological_Process_2023	Regulation Of Cell Cycle (GO:0051726)	16/298	5.84693e-06	0.000102801	4.12994	49.7641	BARD1;CCNF;PLK1;BRCA1;LIN9;FOXM1;MASTL;CDC20;CDC27;PCLAF;FBXO5;KIF20B;PRR11;DLGAP5;CDKN3;MCM2
red	Chondrocytes	GO_Biological_Process_2023	Positive Regulation Of Chromosome Organization (GO:2001252)	6/33	6.11425e-06	0.00010592	15.7962	189.632	NCAPG2;CDK1;NCAPG;AURKB;NCAPH;SMC2
red	Chondrocytes	GO_Biological_Process_2023	Negative Regulation Of Cell Cycle Process (GO:0010948)	6/34	7.33681e-06	0.000125257	15.2313	180.074	ESPL1;NEK2;FBXO5;AURKB;E2F7;E2F8
red	Chondrocytes	GO_Biological_Process_2023	Regulation Of Mitotic Sister Chromatid Separation (GO:0010965)	4/10	7.70694e-06	0.00012787	47.0992	554.517	CCNB1;BIRC5;CDCA8;AURKB
red	Chondrocytes	GO_Biological_Process_2023	Mitotic DNA Replication (GO:1902969)	4/10	7.70694e-06	0.00012787	47.0992	554.517	GINS1;MCM3;TK1;MCM2
red	Chondrocytes	GO_Biological_Process_2023	Positive Regulation Of Mitotic Nuclear Division (GO:0045840)	6/35	8.75027e-06	0.000142426	14.7053	171.265	CDC20;ESPL1;UBE2C;NUSAP1;DLGAP5;AURKA
red	Chondrocytes	GO_Biological_Process_2023	DNA Replication (GO:0006260)	8/73	8.82603e-06	0.000142426	8.7953	102.358	POLE2;PCLAF;CDK1;RPA2;DNA2;POLE;MCM2;TICRR
red	Chondrocytes	GO_Biological_Process_2023	Positive Regulation Of Metaphase/Anaphase Transition Of Cell Cycle (GO:1902101)	4/11	1.19761e-05	0.00018087	40.3687	457.482	CDC20;ESPL1;UBE2C;DLGAP5
red	Chondrocytes	GO_Biological_Process_2023	Positive Regulation Of Mitotic Cell Cycle Spindle Assembly Checkpoint (GO:0090267)	4/11	1.19761e-05	0.00018087	40.3687	457.482	GEN1;BIRC5;CDCA8;NDC80
red	Chondrocytes	GO_Biological_Process_2023	Positive Regulation Of Mitotic Metaphase/Anaphase Transition (GO:0045842)	4/11	1.19761e-05	0.00018087	40.3687	457.482	CDC20;ESPL1;UBE2C;DLGAP5
red	Chondrocytes	GO_Biological_Process_2023	Positive Regulation Of Spindle Checkpoint (GO:0090232)	4/11	1.19761e-05	0.00018087	40.3687	457.482	GEN1;BIRC5;CDCA8;NDC80
red	Chondrocytes	GO_Biological_Process_2023	Regulation Of Cell Cycle Checkpoint (GO:1901976)	4/11	1.19761e-05	0.00018087	40.3687	457.482	BARD1;RPA2;BRCA1;BRCA2
red	Chondrocytes	GO_Biological_Process_2023	Regulation Of Chromosome Separation (GO:1905818)	4/12	1.77644e-05	0.0002552	35.3208	386.35	NCAPG2;NCAPG;NCAPH;SMC2
red	Chondrocytes	GO_Biological_Process_2023	Attachment Of Mitotic Spindle Microtubules To Kinetochore (GO:0051315)	4/12	1.77644e-05	0.0002552	35.3208	386.35	CENPE;NUF2;KIF2C;NDC80
red	Chondrocytes	GO_Biological_Process_2023	Histone Monoubiquitination (GO:0010390)	4/12	1.77644e-05	0.0002552	35.3208	386.35	BARD1;UHRF1;BRCA1;BRCA2
red	Chondrocytes	GO_Biological_Process_2023	Mitotic DNA Integrity Checkpoint Signaling (GO:0044774)	4/12	1.77644e-05	0.0002552	35.3208	386.35	ORC1;CLSPN;TOPBP1;TICRR
red	Chondrocytes	GO_Biological_Process_2023	Centromeric Sister Chromatid Cohesion (GO:0070601)	3/5	2.7449e-05	0.00038494	105.616	1109.3	SGO1;BUB1B;BUB1
red	Chondrocytes	GO_Biological_Process_2023	Positive Regulation Of Mitotic Cytokinesis (GO:1903490)	3/5	2.7449e-05	0.00038494	105.616	1109.3	BIRC5;CDCA8;KIF20B
red	Chondrocytes	GO_Biological_Process_2023	Positive Regulation Of Cell Division (GO:0051781)	6/43	2.98904e-05	0.000414246	11.5211	120.027	RACGAP1;KIF14;KIF23;CDC6;KIF20B;CIT
red	Chondrocytes	GO_Biological_Process_2023	Regulation Of Protein Serine/Threonine Kinase Activity (GO:0071900)	9/112	3.08338e-05	0.000422352	6.25491	64.9691	CCNB3;CCNA2;CCNB2;CCNB1;CCNF;CALM3;CDC6;PKMYT1;CDKN3
red	Chondrocytes	GO_Biological_Process_2023	Establishment Of Mitotic Spindle Orientation (GO:0000132)	5/29	4.92212e-05	0.000666466	14.7579	146.387	SAPCD2;PLK1;SPDL1;CENPA;NDC80
red	Chondrocytes	GO_Biological_Process_2023	Regulation Of Mitotic Cytokinesis (GO:1902412)	3/6	5.43227e-05	0.000727183	70.4071	691.438	BIRC5;CDCA8;AURKB
red	Chondrocytes	GO_Biological_Process_2023	Regulation Of Ubiquitin Protein Ligase Activity (GO:1904666)	4/17	8.07717e-05	0.00106909	21.7304	204.784	CDC20;UBE2C;PLK1;FBXO5
red	Chondrocytes	GO_Biological_Process_2023	Regulation Of DNA Damage Checkpoint (GO:2000001)	4/18	0.000102697	0.00134419	20.1772	185.302	BARD1;RPA2;BRCA1;BRCA2
red	Chondrocytes	GO_Biological_Process_2023	Establishment Of Spindle Orientation (GO:0051294)	5/35	0.000125537	0.00160742	11.8028	106.023	SAPCD2;PLK1;SPDL1;CENPA;NDC80
red	Chondrocytes	GO_Biological_Process_2023	Regulation Of G2/M Transition Of Mitotic Cell Cycle (GO:0010389)	5/35	0.000125537	0.00160742	11.8028	106.023	CCNB1;CENPF;KIF14;CDK1;FBXO5
red	Chondrocytes	GO_Biological_Process_2023	Non-Membrane-Bounded Organelle Assembly (GO:0140694)	9/135	0.000132256	0.00167524	5.10714	45.6107	CENPT;CENPE;CENPF;CENPW;HAUS8;NEK2;CENPA;DLGAP5;MYH6
red	Chondrocytes	GO_Biological_Process_2023	Base-Excision Repair (GO:0006284)	5/36	0.000144112	0.001806	11.4214	101.022	POLQ;NEIL3;RPA2;DNA2;POLE
red	Chondrocytes	GO_Biological_Process_2023	Regulation Of Mitotic Sister Chromatid Segregation (GO:0033047)	3/8	0.000148934	0.00182755	42.24	372.219	CCNB1;CDK1;AURKB
red	Chondrocytes	GO_Biological_Process_2023	Positive Regulation Of Ubiquitin Protein Ligase Activity (GO:1904668)	3/8	0.000148934	0.00182755	42.24	372.219	CDC20;UBE2C;PLK1
red	Chondrocytes	GO_Biological_Process_2023	Regulation Of Cell Division (GO:0051302)	7/83	0.000174915	0.00212423	6.55449	56.7043	KIF18B;PRC1;PLK1;CALM3;KIF20A;AURKB;AURKA
red	Chondrocytes	GO_Biological_Process_2023	Protein Localization To Chromosome (GO:0034502)	5/40	0.000240192	0.0028872	10.1141	84.2915	MMS22L;PLK1;RPA2;HASPIN;CENPA
red	Chondrocytes	GO_Biological_Process_2023	Translesion Synthesis (GO:0019985)	4/23	0.000281077	0.00334453	14.8636	121.538	PCNA;POLE2;PCLAF;POLH
red	Chondrocytes	GO_Biological_Process_2023	DNA Recombination (GO:0006310)	5/42	0.000303443	0.00357455	9.5664	77.4909	BARD1;GEN1;RMI2;BRCA1;TOPBP1
red	Chondrocytes	GO_Biological_Process_2023	Positive Regulation Of Attachment Of Spindle Microtubules To Kinetochore (GO:0051987)	3/10	0.000312504	0.00364484	30.1684	243.486	CCNB1;BIRC5;CDCA8
red	Chondrocytes	GO_Biological_Process_2023	Recombinational Repair (GO:0000725)	7/95	0.000403172	0.00465624	5.65724	44.2178	GEN1;RAD51AP1;MMS22L;RMI2;RPA2;BRCA1;BRCA2
red	Chondrocytes	GO_Biological_Process_2023	Chromosome Organization (GO:0051276)	5/45	0.000421016	0.00481511	8.84757	68.7708	TOP2A;CENPT;CENPW;NUF2;CDCA8
red	Chondrocytes	GO_Biological_Process_2023	Histone H2A Ubiquitination (GO:0033522)	3/11	0.000425202	0.00481623	26.396	204.911	BARD1;BRCA1;BRCA2
red	Chondrocytes	GO_Biological_Process_2023	Protein Autoubiquitination (GO:0051865)	6/71	0.000504479	0.00565977	6.54885	49.7188	BARD1;UHRF1;UBE2T;BRCA1;BRCA2;RAD18
red	Chondrocytes	GO_Biological_Process_2023	DNA Synthesis Involved In DNA Repair (GO:0000731)	4/27	0.000532836	0.00592151	12.2761	92.5289	PCNA;PCLAF;POLE;POLH
red	Chondrocytes	GO_Biological_Process_2023	Response To Ionizing Radiation (GO:0010212)	6/72	0.000543902	0.005988	6.44929	48.4777	RAD51AP1;BARD1;BRCA1;TOPBP1;BRCA2;TICRR
red	Chondrocytes	GO_Biological_Process_2023	DNA Strand Elongation Involved In DNA Replication (GO:0006271)	3/12	0.000561016	0.00606309	23.4619	175.63	PCNA;MCM3;POLE
red	Chondrocytes	GO_Biological_Process_2023	Regulation Of DNA-templated DNA Replication Initiation (GO:0030174)	3/12	0.000561016	0.00606309	23.4619	175.63	MCM3;MCM2;TICRR
red	Chondrocytes	GO_Biological_Process_2023	Regulation Of Exit From Mitosis (GO:0007096)	3/14	0.000908959	0.0095603	19.1942	134.421	UBE2C;CDCA5;KNTC1
red	Chondrocytes	GO_Biological_Process_2023	Resolution Of Meiotic Recombination Intermediates (GO:0000712)	3/14	0.000908959	0.0095603	19.1942	134.421	TOP2A;FANCM;EME1
red	Chondrocytes	GO_Biological_Process_2023	Histone H2A Monoubiquitination (GO:0035518)	3/14	0.000908959	0.0095603	19.1942	134.421	BARD1;BRCA1;BRCA2
red	Chondrocytes	GO_Biological_Process_2023	Regulation Of Metaphase/Anaphase Transition Of Cell Cycle (GO:1902099)	4/32	0.00103284	0.0106727	10.0814	69.3141	CENPE;UBE2C;PLK1;CDC6
red	Chondrocytes	GO_Biological_Process_2023	Regulation Of Ubiquitin-Protein Transferase Activity (GO:0051438)	4/32	0.00103284	0.0106727	10.0814	69.3141	CDC20;PLK1;BUB1B;FBXO5
red	Chondrocytes	GO_Biological_Process_2023	Interstrand Cross-Link Repair (GO:0036297)	4/36	0.00161855	0.0164276	8.81944	56.6757	RAD51AP1;FANCI;NEIL3;FANCM
red	Chondrocytes	GO_Biological_Process_2023	Negative Regulation Of Ubiquitin-Protein Transferase Activity (GO:0051444)	3/17	0.00164555	0.0164276	15.0788	96.6505	CDC20;BUB1B;FBXO5
red	Chondrocytes	GO_Biological_Process_2023	Microtubule Depolymerization (GO:0007019)	3/17	0.00164555	0.0164276	15.0788	96.6505	KIF18B;KIF14;KIF2C
red	Chondrocytes	GO_Biological_Process_2023	Regulation Of DNA-templated DNA Replication (GO:0090329)	3/17	0.00164555	0.0164276	15.0788	96.6505	MCM3;TICRR;MCM2
red	Chondrocytes	GO_Biological_Process_2023	Negative Regulation Of Transferase Activity (GO:0051348)	4/37	0.00179478	0.0177668	8.55175	54.0717	CDC20;PIF1;BUB1B;FBXO5
red	Chondrocytes	GO_Biological_Process_2023	Resolution Of Recombination Intermediates (GO:0071139)	2/5	0.00193973	0.0185642	46.7711	292.095	GEN1;RMI2
red	Chondrocytes	GO_Biological_Process_2023	Hepatocyte Differentiation (GO:0070365)	2/5	0.00193973	0.0185642	46.7711	292.095	E2F7;E2F8
red	Chondrocytes	GO_Biological_Process_2023	Negative Regulation Of Cytokinesis (GO:0032466)	2/5	0.00193973	0.0185642	46.7711	292.095	E2F7;E2F8
red	Chondrocytes	GO_Biological_Process_2023	Regulation Of DNA Metabolic Process (GO:0051052)	7/124	0.00194295	0.0185642	4.24873	26.5271	BARD1;CCNA2;PIF1;FBXO5;BRCA1;KPNA2;POLH
red	Chondrocytes	GO_Biological_Process_2023	Regulation Of Cell Cycle G2/M Phase Transition (GO:1902749)	3/18	0.00195412	0.0185642	14.0729	87.7839	CENPF;KIF14;AURKA
red	Chondrocytes	GO_Biological_Process_2023	Mitotic Sister Chromatid Cohesion (GO:0007064)	3/19	0.0022964	0.0216413	13.1926	80.1639	SGO1;CDCA5;HASPIN
red	Chondrocytes	GO_Biological_Process_2023	Protein-Containing Complex Assembly (GO:0065003)	12/328	0.00259201	0.0242333	2.71862	16.1903	CENPT;MAGI1;ANLN;CENPE;CENPF;CENPW;PXN;DMD;KNTC1;CENPA;DLGAP5;MCU
red	Chondrocytes	GO_Biological_Process_2023	DNA Unwinding Involved In DNA Replication (GO:0006268)	3/20	0.00267359	0.0247991	12.416	73.5563	GINS1;MCM3;MCM2
red	Chondrocytes	GO_Biological_Process_2023	DNA Integrity Checkpoint Signaling (GO:0031570)	4/42	0.00287826	0.026489	7.42464	43.4384	E2F1;CLSPN;CDC6;DNA2
red	Chondrocytes	GO_Biological_Process_2023	Anaphase-Promoting Complex-Dependent Catabolic Process (GO:0031145)	3/21	0.00308681	0.0279713	11.7256	67.7812	CDC20;UBE2C;CDC27
red	Chondrocytes	GO_Biological_Process_2023	Positive Regulation Of G2/M Transition Of Mitotic Cell Cycle (GO:0010971)	3/21	0.00308681	0.0279713	11.7256	67.7812	CCNB1;CDK1;FBXO5
red	Chondrocytes	GO_Biological_Process_2023	Postreplication Repair (GO:0006301)	3/22	0.00353714	0.0318072	11.1079	62.6978	PCNA;PCLAF;RAD18
red	Chondrocytes	GO_Biological_Process_2023	Regulation Of Protein Localization To Cell Cortex (GO:1904776)	2/7	0.00399779	0.0348683	28.0598	154.947	SAPCD2;PLK1
red	Chondrocytes	GO_Biological_Process_2023	Positive Regulation Of Attachment Of Mitotic Spindle Microtubules To Kinetochore (GO:1902425)	2/7	0.00399779	0.0348683	28.0598	154.947	BIRC5;CDCA8
red	Chondrocytes	GO_Biological_Process_2023	Histone H2A K63-linked Deubiquitination (GO:0070537)	2/7	0.00399779	0.0348683	28.0598	154.947	BARD1;BRCA1
red	Chondrocytes	GO_Biological_Process_2023	Regulation Of Attachment Of Mitotic Spindle Microtubules To Kinetochore (GO:1902423)	2/7	0.00399779	0.0348683	28.0598	154.947	BIRC5;CDCA8
red	Chondrocytes	GO_Biological_Process_2023	Regulation Of Centrosome Cycle (GO:0046605)	3/23	0.00402555	0.0348683	10.552	58.1951	GEN1;AURKA;MCM2
red	Chondrocytes	GO_Biological_Process_2023	Regulation Of DNA Replication (GO:0006275)	5/75	0.00421835	0.0362716	5.04805	27.6043	CCNA2;PCNA;FBXO5;DNA2;CDC6
red	Chondrocytes	GO_Biological_Process_2023	Positive Regulation Of Cell Cycle G2/M Phase Transition (GO:1902751)	3/24	0.00455298	0.0388653	10.049	54.1838	CCNB1;CDK1;FBXO5
red	Chondrocytes	GO_Biological_Process_2023	Cellular Response To Radiation (GO:0071478)	4/48	0.00468353	0.039692	6.41023	34.3826	RAD51AP1;BARD1;BRCA1;BRCA2
red	Chondrocytes	GO_Biological_Process_2023	Mitotic Cell Cycle Checkpoint Signaling (GO:0007093)	3/25	0.00512029	0.0430836	9.59172	50.592	BARD1;BRCA1;AURKB
red	Chondrocytes	GO_Biological_Process_2023	Regulation Of Mitotic Centrosome Separation (GO:0046602)	2/8	0.00528074	0.04321	23.382	122.608	NEK2;KIF11
red	Chondrocytes	GO_Biological_Process_2023	Regulation Of Sister Chromatid Cohesion (GO:0007063)	2/8	0.00528074	0.04321	23.382	122.608	ESPL1;BUB1
red	Chondrocytes	GO_Biological_Process_2023	Negative Regulation Of Chromosome Organization (GO:2001251)	2/8	0.00528074	0.04321	23.382	122.608	TOP2A;ESPL1
red	Chondrocytes	GO_Biological_Process_2023	Protein Phosphorylation (GO:0006468)	15/500	0.00528203	0.04321	2.21942	11.6374	PLK4;PLK1;CDCA8;TTK;HASPIN;MASTL;AURKB;AURKA;MELK;PEAK3;PBK;CDK1;BIRC5;NEK2;CLSPN
red	Chondrocytes	GO_Biological_Process_2023	Spindle Assembly (GO:0051225)	5/81	0.00584891	0.0475173	4.6481	23.8982	TPX2;HAUS8;KIFC1;NEK2;KIF11
red	Chondrocytes	GO_Biological_Process_2023	Cell Cycle G1/S Phase Transition (GO:0044843)	4/52	0.00623608	0.0499735	5.87485	29.829	CCNA2;E2F1;POLE;CDKN3
red	Chondrocytes	GO_Biological_Process_2023	Cellular Response To Ionizing Radiation (GO:0071479)	4/52	0.00623608	0.0499735	5.87485	29.829	RAD51AP1;BARD1;BRCA1;BRCA2
red	Chondrocytes	GO_Biological_Process_2023	Regulation Of Microtubule Polymerization Or Depolymerization (GO:0031110)	3/27	0.00637772	0.0500864	8.79152	44.4406	SKA3;SKA1;SKA2
red	Chondrocytes	GO_Biological_Process_2023	Positive Regulation Of Ubiquitin-Protein Transferase Activity (GO:0051443)	3/27	0.00637772	0.0500864	8.79152	44.4406	CDC20;UBE2C;PLK1
red	Chondrocytes	GO_Biological_Process_2023	Microtubule Polymerization Or Depolymerization (GO:0031109)	3/27	0.00637772	0.0500864	8.79152	44.4406	KIF18B;KIF14;KIF2C
red	Chondrocytes	GO_Biological_Process_2023	Positive Regulation Of RNA Biosynthetic Process (GO:1902680)	2/9	0.00672637	0.0511204	20.0407	100.238	TOP2A;PRIM2
red	Chondrocytes	GO_Biological_Process_2023	Error-Prone Translesion Synthesis (GO:0042276)	2/9	0.00672637	0.0511204	20.0407	100.238	POLE2;POLH
red	Chondrocytes	GO_Biological_Process_2023	Homologous Recombination (GO:0035825)	2/9	0.00672637	0.0511204	20.0407	100.238	BRCA1;TOPBP1
red	Chondrocytes	GO_Biological_Process_2023	Protein K6-linked Ubiquitination (GO:0085020)	2/9	0.00672637	0.0511204	20.0407	100.238	UBE2T;BRCA1
red	Chondrocytes	GO_Biological_Process_2023	Protein Localization To Microtubule Cytoskeleton (GO:0072698)	2/9	0.00672637	0.0511204	20.0407	100.238	FAM83D;KIF20B
red	Chondrocytes	GO_Biological_Process_2023	Protein Depolymerization (GO:0051261)	3/28	0.00706928	0.0530421	8.43943	41.792	KIF18B;KIF14;KIF2C
red	Chondrocytes	GO_Biological_Process_2023	Negative Regulation Of G2/M Transition Of Mitotic Cell Cycle (GO:0010972)	3/28	0.00706928	0.0530421	8.43943	41.792	BARD1;BRCA1;AURKB
red	Chondrocytes	GO_Biological_Process_2023	Negative Regulation Of Protein Ubiquitination (GO:0031397)	4/54	0.00712662	0.0531339	5.63928	27.8802	CDC20;MINAR1;BUB1B;FBXO5
red	Chondrocytes	GO_Biological_Process_2023	Peptidyl-Serine Phosphorylation (GO:0018105)	7/158	0.00735213	0.0544705	3.28635	16.1451	PLK1;CDK1;PBK;TTK;CLSPN;MASTL;AURKA
red	Chondrocytes	GO_Biological_Process_2023	Protein K11-linked Ubiquitination (GO:0070979)	3/29	0.00780359	0.0574539	8.11442	39.3807	UBE2C;UBE2T;CDC27
red	Chondrocytes	GO_Biological_Process_2023	Positive Regulation Of DNA-templated DNA Replication (GO:2000105)	2/10	0.00832985	0.0605714	17.5347	83.9546	E2F7;E2F8
red	Chondrocytes	GO_Biological_Process_2023	Meiotic Sister Chromatid Cohesion (GO:0051177)	2/10	0.00832985	0.0605714	17.5347	83.9546	SGO2;BUB1B
red	Chondrocytes	GO_Biological_Process_2023	Nucleic Acid Metabolic Process (GO:0090304)	3/30	0.00858124	0.0620165	7.81349	37.178	TOPBP1;DNA2;KPNA2
red	Chondrocytes	GO_Biological_Process_2023	Positive Regulation Of G1/S Transition Of Mitotic Cell Cycle (GO:1900087)	3/31	0.00940275	0.0671299	7.53406	35.1596	MTBP;RRM2;CDC6
red	Chondrocytes	GO_Biological_Process_2023	Protein Localization To Chromatin (GO:0071168)	3/31	0.00940275	0.0671299	7.53406	35.1596	MMS22L;PLK1;CENPA
red	Chondrocytes	GO_Biological_Process_2023	Peptidyl-Serine Modification (GO:0018209)	7/166	0.00951577	0.0675275	3.11972	14.5217	PLK1;CDK1;PBK;TTK;CLSPN;MASTL;AURKA
red	Chondrocytes	GO_Biological_Process_2023	Double-Strand Break Repair Via Break-Induced Replication (GO:0000727)	2/11	0.0100864	0.0707252	15.5856	71.6402	MCM3;MCM2
red	Chondrocytes	GO_Biological_Process_2023	Negative Regulation Of Cell Division (GO:0051782)	2/11	0.0100864	0.0707252	15.5856	71.6402	E2F7;E2F8
red	Chondrocytes	GO_Biological_Process_2023	Aspartate Family Amino Acid Metabolic Process (GO:0009066)	2/12	0.0119915	0.0826083	14.0263	62.0463	ASS1;SLC25A13
red	Chondrocytes	GO_Biological_Process_2023	Positive Regulation Of DNA-directed DNA Polymerase Activity (GO:1900264)	2/12	0.0119915	0.0826083	14.0263	62.0463	GINS1;PCNA
red	Chondrocytes	GO_Biological_Process_2023	Regulation Of DNA-directed DNA Polymerase Activity (GO:1900262)	2/12	0.0119915	0.0826083	14.0263	62.0463	GINS1;PCNA
red	Chondrocytes	GO_Biological_Process_2023	Liver Development (GO:0001889)	3/35	0.0131363	0.0899683	6.59096	28.5545	E2F7;AURKA;E2F8
red	Chondrocytes	GO_Biological_Process_2023	Positive Regulation Of DNA Biosynthetic Process (GO:2000573)	4/65	0.0135274	0.0921118	4.61978	19.8791	GINS1;PCNA;NEK2;AURKB
red	Chondrocytes	GO_Biological_Process_2023	Response To UV (GO:0009411)	5/100	0.0138594	0.09383	3.71488	15.8952	PCNA;PCLAF;SDF4;POLH;AURKB
red	Chondrocytes	GO_Biological_Process_2023	DNA Damage Response, Signal Transduction By P53 Class Mediator (GO:0030330)	3/36	0.0141834	0.0954743	6.39091	27.1977	FOXM1;GTSE1;E2F7
red	Chondrocytes	GO_Biological_Process_2023	Establishment Of Spindle Localization (GO:0051293)	2/14	0.0162292	0.108172	11.6874	48.1632	ESPL1;NUSAP1
red	Chondrocytes	GO_Biological_Process_2023	Positive Regulation Of Transferase Activity (GO:0051347)	6/143	0.0162534	0.108172	3.09573	12.7527	GINS1;PRIM2;PCNA;PLK1;NEK2;AURKB
red	Chondrocytes	GO_Biological_Process_2023	Positive Regulation Of Protein Kinase Activity (GO:0045860)	6/145	0.0172889	0.114418	3.05088	12.3795	CCNA2;TPX2;CENPE;KIF14;CALM3;CLSPN
red	Chondrocytes	GO_Biological_Process_2023	Regulation Of Cellular Response To Stress (GO:0080135)	5/107	0.0180858	0.119015	3.4587	13.8785	BARD1;RPA2;BRCA1;BRCA2;POLH
red	Chondrocytes	GO_Biological_Process_2023	Regulation Of Double-Strand Break Repair Via Homologous Recombination (GO:0010569)	4/71	0.0181857	0.119015	4.20478	16.8491	RAD51AP1;POLQ;RMI2;RPA2
red	Chondrocytes	GO_Biological_Process_2023	Positive Regulation Of DNA Metabolic Process (GO:0051054)	5/108	0.0187516	0.121904	3.42495	13.6192	GINS1;PRIM2;PCNA;DNA2;BRCA1
red	Chondrocytes	GO_Biological_Process_2023	Regulation Of Microtubule Cytoskeleton Organization (GO:0070507)	3/40	0.018834	0.121904	5.69884	22.6363	SKA3;SKA1;SKA2
red	Chondrocytes	GO_Biological_Process_2023	DNA Duplex Unwinding (GO:0032508)	3/41	0.020113	0.129471	5.54859	21.6749	GINS1;MCM3;MCM2
red	Chondrocytes	GO_Biological_Process_2023	Regulation Of Cell Cycle G1/S Phase Transition (GO:1902806)	4/74	0.0208453	0.13305	4.02396	15.5753	MN1;KIF14;E2F1;FAM83D
red	Chondrocytes	GO_Biological_Process_2023	Regulation Of Osteoblast Proliferation (GO:0033688)	2/16	0.0210079	0.13305	10.0168	38.6934	CCNA2;MN1
red	Chondrocytes	GO_Biological_Process_2023	Regulation Of Cardiac Muscle Contraction By Regulation Of The Release Of Sequestered Calcium Ion (GO:0010881)	2/16	0.0210079	0.13305	10.0168	38.6934	CALM3;DMD
red	Chondrocytes	GO_Biological_Process_2023	Protein Ubiquitination (GO:0016567)	12/434	0.0212963	0.134155	2.02462	7.79322	BARD1;OS9;UBE2C;UHRF1;UBE2T;CCNF;PLK1;TRIM47;BRCA1;BRCA2;RAD18;TRAIP
red	Chondrocytes	GO_Biological_Process_2023	Regulation Of Chromosome Organization (GO:0033044)	3/43	0.0228113	0.142935	5.27062	19.9256	PIF1;RMI2;BUB1
red	Chondrocytes	GO_Biological_Process_2023	DNA Biosynthetic Process (GO:0071897)	2/17	0.0235895	0.146255	9.34852	35.0285	POLE;POLH
red	Chondrocytes	GO_Biological_Process_2023	T Cell Migration (GO:0072678)	2/17	0.0235895	0.146255	9.34852	35.0285	CXCL11;MSN
red	Chondrocytes	GO_Biological_Process_2023	Regulation Of DNA Recombination (GO:0000018)	3/44	0.0242306	0.149443	5.14181	19.1283	RAD51AP1;RPA2;KPNA2
red	Chondrocytes	GO_Biological_Process_2023	Regulation Of Telomerase Activity (GO:0051972)	3/45	0.0256966	0.157659	5.01913	18.377	PIF1;NEK2;AURKB
red	Chondrocytes	GO_Biological_Process_2023	Positive Regulation Of DNA Replication (GO:0045740)	2/18	0.0262939	0.160488	8.76379	31.8863	PCNA;DNA2
red	Chondrocytes	GO_Biological_Process_2023	Activation Of Protein Kinase Activity (GO:0032147)	4/81	0.0279399	0.169655	3.65684	13.0831	TPX2;KIF14;CLSPN;ADRA2C
red	Chondrocytes	GO_Biological_Process_2023	Protein Monoubiquitination (GO:0006513)	3/47	0.0287684	0.173791	4.7905	16.999	UHRF1;UBE2T;RAD18
red	Chondrocytes	GO_Biological_Process_2023	Regulation Of Centriole Replication (GO:0046599)	2/19	0.0291172	0.174112	8.24785	29.1679	PLK4;BRCA1
red	Chondrocytes	GO_Biological_Process_2023	Regulation Of Transcription Involved In G1/S Transition Of Mitotic Cell Cycle (GO:0000083)	2/19	0.0291172	0.174112	8.24785	29.1679	E2F1;E2F7
red	Chondrocytes	GO_Biological_Process_2023	Positive Regulation Of Protein Ubiquitination (GO:0031398)	4/84	0.0313695	0.185695	3.51918	12.1831	FANCI;FANCM;PLK1;BRCA1
red	Chondrocytes	GO_Biological_Process_2023	Purine Ribonucleotide Metabolic Process (GO:0009150)	4/84	0.0313695	0.185695	3.51918	12.1831	ACOT12;ACSM5;MYH6;SULT1C4
red	Chondrocytes	GO_Biological_Process_2023	Negative Regulation Of Microtubule Depolymerization (GO:0007026)	2/20	0.0320554	0.186937	7.78924	26.7973	TPX2;CKAP2
red	Chondrocytes	GO_Biological_Process_2023	Regulation Of Meiotic Cell Cycle (GO:0051445)	2/20	0.0320554	0.186937	7.78924	26.7973	CDC20;CDC27
red	Chondrocytes	GO_Biological_Process_2023	Regulation Of Cardiac Muscle Contraction By Calcium Ion Signaling (GO:0010882)	2/20	0.0320554	0.186937	7.78924	26.7973	CALM3;DMD
red	Chondrocytes	GO_Biological_Process_2023	Negative Regulation Of Double-Strand Break Repair Via Homologous Recombination (GO:2000042)	2/21	0.0351047	0.203711	7.37891	24.7151	POLQ;RMI2
red	Chondrocytes	GO_Biological_Process_2023	Regulation Of Release Of Sequestered Calcium Ion Into Cytosol (GO:0051279)	3/51	0.0354682	0.203812	4.3904	14.6601	CXCL11;DMD;CALM3
red	Chondrocytes	GO_Biological_Process_2023	Regulation Of Telomere Maintenance Via Telomerase (GO:0032210)	3/51	0.0354682	0.203812	4.3904	14.6601	PIF1;NEK2;AURKB
red	Chondrocytes	GO_Biological_Process_2023	Regulation Of Release Of Sequestered Calcium Ion Into Cytosol By Sarcoplasmic Reticulum (GO:0010880)	2/22	0.0382614	0.215655	7.00961	22.8745	CALM3;DMD
red	Chondrocytes	GO_Biological_Process_2023	Placenta Development (GO:0001890)	2/22	0.0382614	0.215655	7.00961	22.8745	E2F7;E2F8
red	Chondrocytes	GO_Biological_Process_2023	Regulation Of Telomere Capping (GO:1904353)	2/22	0.0382614	0.215655	7.00961	22.8745	NEK2;AURKB
red	Chondrocytes	GO_Biological_Process_2023	Homologous Chromosome Segregation (GO:0045143)	2/22	0.0382614	0.215655	7.00961	22.8745	PSMC3IP;PTTG1
red	Chondrocytes	GO_Biological_Process_2023	Epithelial Cell Differentiation (GO:0030855)	5/132	0.0397781	0.223136	2.77432	8.94561	PCNA;GATA6;CDK1;E2F7;E2F8
red	Chondrocytes	GO_Biological_Process_2023	Organelle Disassembly (GO:1903008)	3/54	0.0409734	0.228752	4.13151	13.1995	CDK1;STX5;AURKA
red	Chondrocytes	GO_Biological_Process_2023	Negative Regulation Of Protein Depolymerization (GO:1901880)	2/23	0.041522	0.230721	6.67548	21.2382	TPX2;CKAP2
red	Chondrocytes	GO_Biological_Process_2023	Phosphorylation (GO:0016310)	11/429	0.0425789	0.235483	1.86716	5.89351	PLK4;MELK;PEAK3;PLK1;CDK1;CDCA8;BIRC5;NEK2;HASPIN;AURKB;AURKA
red	Chondrocytes	GO_Biological_Process_2023	Nucleotide-Excision Repair (GO:0006289)	3/56	0.0448686	0.24365	3.9752	12.3391	RPA2;BRCA2;POLE
red	Chondrocytes	GO_Biological_Process_2023	Regulation Of Microtubule Depolymerization (GO:0031114)	2/24	0.0448828	0.24365	6.37172	19.7759	TPX2;CKAP2
red	Chondrocytes	GO_Biological_Process_2023	Regulation Of Ryanodine-Sensitive Calcium-Release Channel Activity (GO:0060314)	2/24	0.0448828	0.24365	6.37172	19.7759	CALM3;DMD
red	Chondrocytes	GO_Biological_Process_2023	Positive Regulation Of Peptidyl-Threonine Phosphorylation (GO:0010800)	2/24	0.0448828	0.24365	6.37172	19.7759	PLK1;CALM3
red	Chondrocytes	GO_Biological_Process_2023	Signal Transduction In Response To DNA Damage (GO:0042770)	3/57	0.0468828	0.253339	3.90139	11.9387	E2F1;CLSPN;E2F7
red	Chondrocytes	GO_Biological_Process_2023	Ribonucleoside Bisphosphate Metabolic Process (GO:0033875)	2/25	0.0483404	0.256509	6.09438	18.4629	ACOT12;ACSM5
red	Chondrocytes	GO_Biological_Process_2023	Mismatch Repair (GO:0006298)	2/25	0.0483404	0.256509	6.09438	18.4629	PCNA;RPA2
red	Chondrocytes	GO_Biological_Process_2023	Purine Nucleoside Bisphosphate Metabolic Process (GO:0034032)	2/25	0.0483404	0.256509	6.09438	18.4629	ACOT12;ACSM5
red	Chondrocytes	GO_Biological_Process_2023	Regulation Of Cell Cycle Phase Transition (GO:1901987)	2/25	0.0483404	0.256509	6.09438	18.4629	MN1;PLK1
red	Chondrocytes	KEGG_2021_Human	Cell cycle	20/124	8.49393e-16	1.51192e-13	14.3412	497.668	PCNA;PLK1;BUB1B;TTK;CDC6;PKMYT1;CDC20;CCNB3;CCNA2;CCNB2;CCNB1;PTTG1;ORC1;ESPL1;CDC27;CDK1;MCM3;E2F1;BUB1;MCM2
red	Chondrocytes	KEGG_2021_Human	Fanconi anemia pathway	10/54	3.7946e-09	2.53033e-07	16.3778	317.56	FANCI;RMI2;BRIP1;EME1;FANCM;UBE2T;RPA2;BRCA1;BRCA2;POLH
red	Chondrocytes	KEGG_2021_Human	Oocyte meiosis	14/129	4.26459e-09	2.53033e-07	8.87112	170.972	PLK1;PKMYT1;AURKA;CDC20;SGO1;CCNB2;CCNB1;PTTG1;ESPL1;CDC27;CDK1;CALM3;FBXO5;BUB1
red	Chondrocytes	KEGG_2021_Human	DNA replication	8/36	3.12424e-08	1.39029e-06	20.4561	353.512	PRIM2;PCNA;POLE2;MCM3;RPA2;DNA2;POLE;MCM2
red	Chondrocytes	KEGG_2021_Human	Homologous recombination	8/41	9.27852e-08	3.30315e-06	17.3523	280.985	BARD1;BRIP1;EME1;RAD54L;RPA2;BRCA1;TOPBP1;BRCA2
red	Chondrocytes	KEGG_2021_Human	Progesterone-mediated oocyte maturation	11/100	1.74182e-07	5.16738e-06	8.91887	138.806	CCNB3;CCNA2;CCNB2;CCNB1;CDC27;PLK1;CDK1;KIF22;PKMYT1;BUB1;AURKA
red	Chondrocytes	KEGG_2021_Human	Cellular senescence	12/156	2.34924e-06	5.97377e-05	6.01876	78.0116	CCNB3;CCNA2;CCNB2;CCNB1;CDK1;E2F1;CACNA1D;CALM3;MYBL2;LIN9;FOXM1;MCU
red	Chondrocytes	KEGG_2021_Human	Base excision repair	4/33	0.00116235	0.0258623	9.73328	65.7708	NEIL3;PCNA;POLE2;POLE
red	Chondrocytes	KEGG_2021_Human	p53 signaling pathway	5/73	0.00375573	0.070241	5.19705	29.0228	CCNB2;CCNB1;RRM2;CDK1;GTSE1
red	Chondrocytes	KEGG_2021_Human	Human T-cell leukemia virus 1 infection	9/219	0.00410868	0.070241	3.05115	16.765	CDC20;CCNA2;CCNB2;PTTG1;ESPL1;CDC27;E2F1;BUB1B;TNFRSF1A
red	Chondrocytes	KEGG_2021_Human	Nucleotide excision repair	4/47	0.00434074	0.070241	6.55964	35.6825	PCNA;POLE2;RPA2;POLE
red	Chondrocytes	KEGG_2021_Human	Human immunodeficiency virus 1 infection	8/212	0.010853	0.149608	2.7826	12.5866	CCNB3;CCNB2;CCNB1;GNG4;PXN;CDK1;CALM3;TNFRSF1A
red	Chondrocytes	KEGG_2021_Human	FoxO signaling pathway	6/131	0.0109264	0.149608	3.395	15.3338	CCNB3;PLK4;CCNB2;CCNB1;PLK1;RAG2
red	Chondrocytes	KEGG_2021_Human	Hypertrophic cardiomyopathy	4/90	0.0389407	0.492728	3.27265	10.6221	ITGA6;CACNA1D;DMD;MYH6
red	Chondrocytes	KEGG_2021_Human	Mismatch repair	2/23	0.041522	0.492728	6.67548	21.2382	PCNA;RPA2
red	Chondrocytes	KEGG_2021_Human	Dilated cardiomyopathy	4/96	0.0474665	0.528065	3.05828	9.32082	ITGA6;CACNA1D;DMD;MYH6
red	Chondrocytes	Jensen_TISSUES	Cervical carcinoma cell	138/4876	3.42407e-19	1.44496e-16	3.00884	127.931	ERCC6L;ACAA2;HJURP;BUB1B;MKI67;CDC20;MTBP;EME1;CDC27;NUSAP1;NEK2;KNTC1;OIP5;FBXO5;KPNA2;GTSE1;AGFG1;TBC1D2B;CDKAL1;NEIL3;MELK;KIF20A;KIF20B;PRR11;ASF1B;PIF1;CDCA2;CDCA3;CDCA5;TROAP;PXN;GATA6;CDCA8;NCAPG;HMMR;SKA3;PKMYT1;IQGAP3;NCAPH;SKA2;RAD51AP1;CCNB2;BRIP1;CCNB1;RACGAP1;ORC1;PSMF1;CLSPN;FAM83D;PLK4;BARD1;FANCI;FANCM;UBE2C;PLK1;MSN;CDC6;NDC80;ANLN;TPX2;KIF18B;DIAPH3;UBE2T;KIF4A;CDK1;CALM3;RAD18;…
red	Chondrocytes	Jensen_TISSUES	Erythroleukemia cell	123/4265	3.4048e-17	7.18413e-15	2.8907	109.612	ERCC6L;HJURP;BUB1B;MKI67;CDC20;MTBP;EME1;CDC27;NUSAP1;NEK2;KNTC1;OIP5;FBXO5;KPNA2;GTSE1;AGFG1;MAGI1;TBC1D2B;CDKAL1;NEIL3;MELK;KIF20A;KIF20B;PRR11;PIF1;CDCA2;CDCA3;CDCA5;TROAP;PXN;CDCA8;NCAPG;HMMR;MTMR4;SKA3;PKMYT1;IQGAP3;NCAPH;SKA2;RAD51AP1;CCNB2;BRIP1;RACGAP1;ORC1;PSMF1;CLSPN;FAM83D;PLK4;BARD1;FANCI;FANCM;PLK1;MSN;CDC6;NDC80;ANLN;TPX2;KIF18B;DIAPH3;KIF4A;CDK1;CALM3;RAD18;TOP2A;ARHGAP11A;KIF14;BR…
red	Chondrocytes	Jensen_TISSUES	Vegetative cell	17/115	5.68646e-13	7.99896e-11	12.7943	360.743	PLK1;BUB1B;CDCA8;KIF11;CENPA;AURKB;SMC2;AURKA;CDC20;CENPE;CCNB1;ESPL1;CDK1;NEK2;CALM3;KIF2C;BUB1
red	Chondrocytes	Jensen_TISSUES	DT-40 cell	7/38	9.14256e-07	9.2524e-05	16.1059	223.955	CENPT;BRIP1;UBE2T;TOPBP1;CENPO;CENPA;RAD18
red	Chondrocytes	Jensen_TISSUES	Erythroid cell	98/4448	1.09626e-06	9.2524e-05	1.87135	25.6816	ACAA2;CCNF;HJURP;BUB1B;MKI67;SMC2;CDC20;CDC27;HCFC1R1;NUSAP1;NEK2;OIP5;FBXO5;KRTAP3-2;KPNA2;GTSE1;KCNH3;ATP6V1G1;MELK;KIF20A;ASF1B;CDCA3;CDCA5;TROAP;CDCA8;NCAPG;HMMR;MTMR4;IQGAP3;NCAPH;SKA2;RAD51AP1;CCNB2;CCNB1;RACGAP1;PSMF1;FAM83D;PLK4;FANCI;UBE2C;MSN;CDC6;NDC80;DHFR;TPX2;KIF18B;UBE2T;KIF4A;CDK1;CALM3;TOP2A;NCAPG2;KIF14;MCM10;KIF11;KIF15;NUF2;PBK;SDF4;MYBL2;TK1;TOPBP1;DLGAP5;CKAP2;KIF23;KIF22;AD…
red	Chondrocytes	Jensen_TISSUES	HeLa cell	11/123	1.42218e-06	9.49767e-05	7.07901	95.307	CDC20;CENPE;PLK1;CDK1;MCM3;BUB1B;RPA2;KIF11;CENPA;BUB1;AURKB
red	Chondrocytes	Jensen_TISSUES	T-cell chronic lymphocytic leukemia cell	61/2344	1.57544e-06	9.49767e-05	2.0983	28.0354	TOP2A;ARHGAP11A;ERCC6L;HJURP;MCM10;BRCA1;MKI67;MTBP;EME1;CDC27;NUSAP1;OIP5;MYBL2;TOPBP1;KPNA2;GTSE1;CEP55;AGFG1;CKAP2;KIF23;TBC1D2B;KIF22;CIT;ASPM;MELK;ESPL1;MCM3;KIF2C;PRR11;DTL;MCM2;CDCA2;CDCA3;CDCA5;TROAP;PXN;CDCA8;NCAPG;TTK;LIN9;SKA3;NCAPH;BRIP1;RACGAP1;E2F1;PSMF1;CLSPN;BUB1;BARD1;CENPT;RRM2;SPAG5;ATAD2;MSN;SHCBP1;TICRR;ANLN;CENPF;CDK1;CALM3;RAD18
red	Chondrocytes	Jensen_TISSUES	smc1	6/29	2.74994e-06	0.000145059	18.5472	237.477	ESPL1;CDCA5;NUF2;RPA2;TOPBP1;SMC2
red	Chondrocytes	Jensen_TISSUES	MOLT-4 cell	96/4430	3.22374e-06	0.000151158	1.82214	23.0409	TOP2A;CCNF;NCAPG2;KIF14;HJURP;BUB1B;MCM10;BRCA1;KIF11;MKI67;SMC2;KIF15;NUF2;HCFC1R1;PBK;NUSAP1;SDF4;NEK2;KNTC1;MYBL2;FBXO5;TK1;KRTAP3-2;TOPBP1;SPDL1;KPNA2;GTSE1;MYBL1;CEP55;DLGAP5;KCNH3;ATP6V1G1;CKAP2;KIF23;KIF22;ADRA2C;CIT;ASPM;NEIL3;MELK;ESPL1;MCM3;BIRC5;KIF2C;KIF20A;DTL;ASF1B;MCM2;PCNA;CDCA5;CDCA8;NCAPG;TTK;HMMR;MTMR4;SKA3;IQGAP3;AURKB;SKA2;AURKA;RAD51AP1;CCNB2;CCNB1;RACGAP1;OS9;RAD54L;PSMF1;B…
red	Chondrocytes	Jensen_TISSUES	BTO:0000964	13/247	5.40309e-05	0.00228011	4.00885	39.3908	PLK1;BUB1B;PKMYT1;MASTL;AURKA;CDC20;CCNB2;CCNB1;PTTG1;ESPL1;CDK1;FBXO5;BUB1
red	Chondrocytes	Jensen_TISSUES	B-lymphoblastoid cell	114/5983	0.000117037	0.00448997	1.59163	14.409	ACAA2;CCNF;HJURP;BUB1B;MKI67;SMC2;CDC20;CDC27;HCFC1R1;NUSAP1;NEK2;KNTC1;OIP5;FBXO5;KRTAP3-2;KPNA2;GTSE1;AGFG1;KCNH3;ATP6V1G1;MELK;DNA2;KIF20A;ASF1B;CDCA3;CDCA5;TROAP;CDCA8;NCAPG;HMMR;MTMR4;IQGAP3;PMF1;NCAPH;SKA2;RAD51AP1;CCNB2;CCNB1;RACGAP1;ORC1;PSMF1;FAM83D;PLK4;BARD1;FANCI;UBE2C;MSN;CDC6;NDC80;DHFR;TPX2;KIF18B;UBE2T;KIF4A;CDK1;CALM3;CLIC6;TOP2A;NCAPG2;KIF14;MCM10;BRCA1;KIF11;KIF15;NUF2;PBK;SDF4…
red	Chondrocytes	Jensen_TISSUES	Pronephros	22/709	0.000507872	0.0178602	2.33488	17.7107	TCF19;CENPT;FANCI;RRM2;SPAG5;PXN;MCM10;BRCA1;KIF11;KIF22;BRCA2;IQGAP3;MMS22L;CENPF;KIF2C;CLSPN;TOPBP1;SPDL1;KIF20B;POLE;BUB1;MCM2
red	Chondrocytes	Jensen_TISSUES	Pt-K1 cell	3/13	0.000721709	0.0234278	21.1146	152.741	CDC20;CENPE;AURKB
red	Chondrocytes	Jensen_TISSUES	EB-1 cell	5/53	0.000902008	0.0271891	7.36998	51.6701	KIF18B;KIF4A;KIF2C;AURKB;KIF15
red	Chondrocytes	Jensen_TISSUES	Lymph	22/784	0.00185326	0.0521383	2.09677	13.1904	ACAA2;RRM2;CDCA5;PLK1;CDCA8;RPA2;KIF22;FOXM1;CDC20;TPX2;CCNB1;OS9;MCM3;CALM3;KIF2C;MYBL2;TK1;CENPO;KPNA2;POLH;ASF1B;MCM2
red	Chondrocytes	Jensen_TISSUES	g2	3/22	0.00353714	0.093292	11.1079	62.6978	CCNB1;CDK1;PKMYT1
red	Chondrocytes	Jensen_TISSUES	Filament	7/140	0.00383321	0.0951538	3.73455	20.7793	ANLN;DIAPH3;NEBL;CALM3;DMD;BRCA2;MYH6
red	Chondrocytes	Jensen_TISSUES	Red bone marrow	2/9	0.00672637	0.149162	20.0407	100.238	PBK;SLC25A13
red	Chondrocytes	Jensen_TISSUES	c32	2/9	0.00672637	0.149162	20.0407	100.238	TOX2;MIS18A
red	Chondrocytes	Jensen_TISSUES	Syncytium	3/28	0.00706928	0.149162	8.43943	41.792	ANLN;CDK1;ERVW-1
red	Chondrocytes	Jensen_TISSUES	Peritrophic membrane	2/10	0.00832985	0.16739	17.5347	83.9546	PIF1;PRH2
red	Chondrocytes	Jensen_TISSUES	Myeloma cell	2/11	0.0100864	0.193476	15.5856	71.6402	CXCL11;LIN9
red	Chondrocytes	Jensen_TISSUES	U2-OS cell	3/34	0.012135	0.222651	6.80392	30.0166	CCNB1;PLK1;CDK1
red	Chondrocytes	Jensen_TISSUES	Inner hair cell	3/37	0.0152765	0.267155	6.20263	25.9359	DIAPH3;CACNA1D;ATP2B2
red	Chondrocytes	Jensen_TISSUES	Breast cancer cell line	8/227	0.0158267	0.267155	2.59002	10.7384	TOP2A;CCNB1;PLK1;PXN;CDK1;BUB1B;BRCA1;BRCA2
red	Chondrocytes	Jensen_TISSUES	CEM cell	2/16	0.0210079	0.340974	10.0168	38.6934	ERVW-1;KNTC1
red	Chondrocytes	Jensen_TISSUES	Teratocarcinoma cell	15/592	0.0219143	0.342513	1.85662	7.09342	FANCI;ERCC6L;ACSS3;NCAPG;SMC2;SKA2;TNFRSF1A;TICRR;ANLN;G2E3;DEPDC1;SDF4;MPPE1;DTL;ASF1B
red	Chondrocytes	Jensen_TISSUES	Ovum	2/17	0.0235895	0.355527	9.34852	35.0285	CENPT;CENPW
red	Chondrocytes	Jensen_TISSUES	NG-108-15 cell	2/19	0.0291172	0.423705	8.24785	29.1679	POLE2;STX5
red	Chondrocytes	Jensen_TISSUES	Squamous cell carcinoma cell	2/20	0.0320554	0.440834	7.78924	26.7973	ANLN;MPPE1
red	Chondrocytes	Jensen_TISSUES	Chorionic villus	2/21	0.0351047	0.440834	7.37891	24.7151	DMD;MOCS1
red	Chondrocytes	Jensen_TISSUES	nuc1	2/21	0.0351047	0.440834	7.37891	24.7151	PIF1;CDC27
red	Chondrocytes	Jensen_TISSUES	Breast cancer cell	7/221	0.0382746	0.440834	2.31141	7.54205	PLK4;CENPF;RRM2;CDK1;BIRC5;HMMR;KPNA2
red	Chondrocytes	Jensen_TISSUES	Hair cell	4/91	0.0402953	0.440834	3.23487	10.3889	OTOG;CACNA1D;ATP2B2;CALM3
red	Chondrocytes	Jensen_TISSUES	fh1	2/23	0.041522	0.440834	6.67548	21.2382	DIAPH3;MOCS1
red	Chondrocytes	Jensen_TISSUES	Germ	4/94	0.0445184	0.440834	3.12656	9.7294	GATA6;CALM3;BRCA1;BRCA2
red	Chondrocytes	Jensen_TISSUES	Cervical cancer cell line	4/96	0.0474665	0.440834	3.05828	9.32082	CCNB1;ERVW-1;CALM3;MCM2
red	Chondrocytes	Jensen_TISSUES	Eggshell	2/25	0.0483404	0.440834	6.09438	18.4629	ESPL1;SDF4
red	Chondrocytes	Reactome_2022	Cell Cycle R-HSA-1640170	82/654	1.35827e-54	8.40769e-52	13.6545	1693.62	TOP2A;ERCC6L;NCAPG2;HJURP;BUB1B;MCM10;BRCA1;BRCA2;FOXM1;CDC20;PTTG1;CDC27;NUF2;NEK2;KNTC1;OIP5;MYBL2;FBXO5;TK1;TOPBP1;SPDL1;GTSE1;POLE;NDC1;RMI2;KIF23;KNL1;MASTL;SGO1;CCNA2;SGO2;ESPL1;MCM3;BIRC5;KIF2C;DNA2;KIF20A;PIF1;PRIM2;PCNA;CDCA5;CDCA8;NCAPG;HMMR;LIN9;PKMYT1;CENPA;SKA1;NCAPH;AURKB;SKA2;AURKA;PSMC3IP;CCNB2;BRIP1;CCNB1;HAUS8;E2F1;PSMF1;CLSPN;BUB1;PLK4;BARD1;GINS1;CENPT;CENPW;RRM2;UBE2C;PLK1;CD…
red	Chondrocytes	Reactome_2022	Cell Cycle, Mitotic R-HSA-69278	69/523	5.03819e-47	1.55932e-44	13.6805	1458.41	TOP2A;ERCC6L;NCAPG2;BUB1B;MCM10;FOXM1;CDC20;PTTG1;CDC27;NUF2;NEK2;KNTC1;MYBL2;FBXO5;TK1;SPDL1;GTSE1;POLE;NDC1;KIF23;KNL1;MASTL;SGO1;CCNA2;SGO2;ESPL1;MCM3;BIRC5;KIF2C;DNA2;KIF20A;PRIM2;PCNA;CDCA5;CDCA8;NCAPG;HMMR;LIN9;PKMYT1;CENPA;SKA1;NCAPH;AURKB;SKA2;AURKA;CCNB2;CCNB1;HAUS8;E2F1;PSMF1;BUB1;PLK4;GINS1;CENPT;RRM2;UBE2C;PLK1;CDC6;NDC80;DHFR;TPX2;CENPE;CENPF;POLE2;CENPL;CDK1;CENPN;CENPO;SPC25
red	Chondrocytes	Reactome_2022	Cell Cycle Checkpoints R-HSA-69620	45/271	5.82608e-35	1.20211e-32	16.3065	1285.41	ERCC6L;CDCA8;BUB1B;MCM10;BRCA1;PKMYT1;CENPA;SKA1;AURKB;SKA2;CDC20;CCNB2;BRIP1;CCNB1;CDC27;NUF2;KNTC1;PSMF1;CLSPN;SPDL1;TOPBP1;GTSE1;BUB1;BARD1;CENPT;RMI2;UBE2C;PLK1;KNL1;CDC6;NDC80;SGO1;CCNA2;CENPE;SGO2;CENPF;CENPL;CDK1;MCM3;BIRC5;KIF2C;CENPN;DNA2;CENPO;SPC25
red	Chondrocytes	Reactome_2022	Resolution Of Sister Chromatid Cohesion R-HSA-2500257	30/106	6.18856e-31	9.5768e-29	30.6444	2131.54	ERCC6L;CDCA5;BUB1B;CDCA8;CENPA;SKA1;AURKB;SKA2;CDC20;CCNB2;CCNB1;NUF2;KNTC1;SPDL1;BUB1;CENPT;PLK1;KNL1;NDC80;SGO1;SGO2;CENPE;CENPF;CDK1;CENPL;BIRC5;KIF2C;CENPN;CENPO;SPC25
red	Chondrocytes	Reactome_2022	M Phase R-HSA-68886	46/380	1.83302e-29	2.26928e-27	11.2638	745.313	ERCC6L;CDCA5;NCAPG2;CDCA8;NCAPG;BUB1B;CENPA;SKA1;NCAPH;AURKB;SKA2;CDC20;CCNB2;CCNB1;PTTG1;HAUS8;CDC27;NUF2;NEK2;KNTC1;FBXO5;PSMF1;SPDL1;BUB1;PLK4;NDC1;CENPT;UBE2C;PLK1;KIF23;KNL1;MASTL;NDC80;SGO1;CENPE;SGO2;CENPF;ESPL1;CENPL;CDK1;BIRC5;KIF2C;CENPN;KIF20A;CENPO;SPC25
red	Chondrocytes	Reactome_2022	Mitotic Prometaphase R-HSA-68877	35/186	2.96003e-29	3.05376e-27	18.287	1201.27	ERCC6L;CDCA5;BUB1B;CDCA8;NCAPG;CENPA;NCAPH;SKA1;AURKB;SKA2;CDC20;CCNB2;CCNB1;HAUS8;NUF2;KNTC1;NEK2;SPDL1;BUB1;PLK4;CENPT;PLK1;KNL1;NDC80;SGO1;SGO2;CENPE;CENPF;CDK1;CENPL;BIRC5;KIF2C;CENPN;CENPO;SPC25
red	Chondrocytes	Reactome_2022	Mitotic Metaphase And Anaphase R-HSA-2555396	37/233	4.29174e-28	3.79513e-26	14.98	943.977	ERCC6L;CDCA5;CDCA8;BUB1B;CENPA;SKA1;AURKB;SKA2;CDC20;CCNB2;CCNB1;PTTG1;CDC27;NUF2;KNTC1;FBXO5;PSMF1;SPDL1;BUB1;NDC1;CENPT;UBE2C;PLK1;KNL1;NDC80;SGO1;CENPE;SGO2;CENPF;ESPL1;CENPL;CDK1;BIRC5;KIF2C;CENPN;CENPO;SPC25
red	Chondrocytes	Reactome_2022	Mitotic Spindle Checkpoint R-HSA-69618	28/110	1.68334e-27	1.30248e-25	26.2927	1620.92	ERCC6L;BUB1B;CDCA8;CENPA;SKA1;AURKB;SKA2;CDC20;CDC27;NUF2;KNTC1;SPDL1;BUB1;CENPT;UBE2C;PLK1;KNL1;NDC80;SGO1;SGO2;CENPE;CENPF;CENPL;BIRC5;KIF2C;CENPN;CENPO;SPC25
red	Chondrocytes	Reactome_2022	Mitotic Anaphase R-HSA-68882	36/232	5.46698e-27	3.76006e-25	14.5162	877.807	ERCC6L;CDCA5;CDCA8;BUB1B;CENPA;SKA1;AURKB;SKA2;CDC20;CCNB2;CCNB1;PTTG1;CDC27;NUF2;KNTC1;PSMF1;SPDL1;BUB1;NDC1;CENPT;UBE2C;PLK1;KNL1;NDC80;SGO1;CENPE;SGO2;CENPF;ESPL1;CENPL;CDK1;BIRC5;KIF2C;CENPN;CENPO;SPC25
red	Chondrocytes	Reactome_2022	Separation Of Sister Chromatids R-HSA-2467813	32/170	8.07028e-27	4.94728e-25	18.0879	1086.75	ERCC6L;CDCA5;BUB1B;CDCA8;CENPA;SKA1;AURKB;SKA2;CDC20;PTTG1;CDC27;NUF2;KNTC1;PSMF1;SPDL1;BUB1;CENPT;UBE2C;PLK1;KNL1;NDC80;SGO1;SGO2;CENPE;CENPF;ESPL1;CENPL;BIRC5;KIF2C;CENPN;CENPO;SPC25
red	Chondrocytes	Reactome_2022	Unattached Kinetochores Signal Amplification Via A MAD2 Inhibitory Signal R-HSA-141444	26/93	8.79162e-27	4.94728e-25	29.6707	1780.12	ERCC6L;BUB1B;CDCA8;CENPA;AURKB;SKA1;SKA2;CDC20;NUF2;KNTC1;SPDL1;BUB1;CENPT;PLK1;KNL1;NDC80;SGO1;SGO2;CENPE;CENPF;CENPL;BIRC5;KIF2C;CENPN;CENPO;SPC25
red	Chondrocytes	Reactome_2022	EML4 And NUDC In Mitotic Spindle Formation R-HSA-9648025	26/97	2.98246e-26	1.53845e-24	27.9934	1645.3	ERCC6L;BUB1B;CDCA8;CENPA;SKA1;AURKB;SKA2;CDC20;NUF2;KNTC1;SPDL1;BUB1;CENPT;PLK1;KNL1;NDC80;SGO1;SGO2;CENPE;CENPF;CENPL;BIRC5;KIF2C;CENPN;CENPO;SPC25
red	Chondrocytes	Reactome_2022	RHO GTPases Activate Formins R-HSA-5663220	27/119	4.34443e-25	2.06862e-23	22.4981	1262.05	ERCC6L;BUB1B;CDCA8;CENPA;SKA1;AURKB;SKA2;CDC20;NUF2;KNTC1;SPDL1;BUB1;CENPT;PLK1;KNL1;NDC80;SGO1;SGO2;CENPE;CENPF;DIAPH3;CENPL;BIRC5;KIF2C;CENPN;CENPO;SPC25
red	Chondrocytes	Reactome_2022	RHO GTPase Effectors R-HSA-195258	30/269	1.96518e-18	8.68888e-17	9.66378	394.002	ERCC6L;KIF14;CDCA8;BUB1B;IQGAP3;CENPA;SKA1;AURKB;SKA2;CDC20;NUF2;KNTC1;SPDL1;BUB1;CENPT;PLK1;KNL1;NDC80;SGO1;CENPE;SGO2;CENPF;DIAPH3;PRC1;CENPL;BIRC5;KIF2C;CENPN;CENPO;SPC25
red	Chondrocytes	Reactome_2022	Mitotic G1 Phase And G1/S Transition R-HSA-453279	19/147	2.90319e-13	1.19805e-11	11.0142	317.955	TOP2A;PRIM2;PCNA;RRM2;MCM10;CDC6;LIN9;DHFR;CCNA2;CCNB1;POLE2;CDK1;MCM3;E2F1;MYBL2;FBXO5;PSMF1;TK1;POLE
red	Chondrocytes	Reactome_2022	Kinesins R-HSA-983189	12/42	3.86653e-13	1.49586e-11	29.0583	830.523	CENPE;KIF18B;RACGAP1;KIFC1;KIF4A;KIF23;KIF2C;KIF11;KIF22;KIF20A;KIF20B;KIF15
red	Chondrocytes	Reactome_2022	HDR Thru Homologous Recombination (HRR) R-HSA-5685942	14/67	4.67945e-13	1.70387e-11	19.3095	548.206	GEN1;BARD1;RMI2;PCNA;BRCA1;BRCA2;RAD51AP1;BRIP1;EME1;POLE2;TOPBP1;DNA2;POLE;POLH
red	Chondrocytes	Reactome_2022	G1/S Transition R-HSA-69206	17/129	3.86741e-12	1.32996e-10	11.1871	293.979	PRIM2;PCNA;RRM2;MCM10;CDC6;LIN9;DHFR;CCNA2;CCNB1;POLE2;CDK1;MCM3;E2F1;FBXO5;PSMF1;TK1;POLE
red	Chondrocytes	Reactome_2022	HDR Thru Homologous Recombination (HRR) Or Single Strand Annealing (SSA) R-HSA-5693567	16/114	6.2922e-12	2.04993e-10	11.9966	309.414	GEN1;BARD1;RMI2;PCNA;BRCA1;BRCA2;RAD51AP1;CCNA2;BRIP1;EME1;POLE2;DNA2;CLSPN;TOPBP1;POLE;POLH
red	Chondrocytes	Reactome_2022	Signaling By Rho GTPases R-HSA-194315	35/644	9.41239e-12	2.91313e-10	4.42807	112.424	ARHGAP11A;ERCC6L;KIF14;CDCA8;BUB1B;IQGAP3;CENPA;SKA1;AURKB;SKA2;CDC20;RACGAP1;NUF2;STX5;KNTC1;SPDL1;BUB1;CENPT;ARHGEF39;PLK1;KNL1;NDC80;SGO1;ANLN;CENPE;SGO2;CENPF;DIAPH3;PRC1;CENPL;BIRC5;KIF2C;CENPN;CENPO;SPC25
red	Chondrocytes	Reactome_2022	Homology Directed Repair R-HSA-5693538	16/119	1.23228e-11	3.63228e-10	11.4114	286.649	GEN1;BARD1;RMI2;PCNA;BRCA1;BRCA2;RAD51AP1;CCNA2;BRIP1;EME1;POLE2;DNA2;CLSPN;TOPBP1;POLE;POLH
red	Chondrocytes	Reactome_2022	Mitotic G2-G2/M Phases R-HSA-453274	19/184	1.66746e-11	4.38035e-10	8.52819	211.645	PLK4;PLK1;HMMR;LIN9;PKMYT1;FOXM1;AURKA;CCNA2;CCNB2;TPX2;CCNB1;CENPF;HAUS8;CDK1;E2F1;NEK2;MYBL2;PSMF1;GTSE1
red	Chondrocytes	Reactome_2022	DNA Repair R-HSA-73894	24/310	1.69785e-11	4.38035e-10	6.29565	156.126	BARD1;GEN1;FANCI;RMI2;PCNA;FANCM;BRCA1;BRCA2;RAD51AP1;CCNA2;NEIL3;BRIP1;EME1;UBE2T;POLE2;PCLAF;DNA2;CLSPN;TOPBP1;KPNA2;POLE;DTL;RAD18;POLH
red	Chondrocytes	Reactome_2022	Polo-like Kinase Mediated Events R-HSA-156711	8/16	1.69836e-11	4.38035e-10	71.6691	1777.31	CCNB2;CCNB1;CENPF;PLK1;MYBL2;LIN9;FOXM1;PKMYT1
red	Chondrocytes	Reactome_2022	Signaling By Rho GTPases, Miro GTPases And RHOBTB3 R-HSA-9716542	35/660	1.86396e-11	4.61516e-10	4.3111	106.509	ARHGAP11A;ERCC6L;KIF14;CDCA8;BUB1B;IQGAP3;CENPA;SKA1;AURKB;SKA2;CDC20;RACGAP1;NUF2;STX5;KNTC1;SPDL1;BUB1;CENPT;ARHGEF39;PLK1;KNL1;NDC80;SGO1;ANLN;CENPE;SGO2;CENPF;DIAPH3;PRC1;CENPL;BIRC5;KIF2C;CENPN;CENPO;SPC25
red	Chondrocytes	Reactome_2022	APC/C-mediated Degradation Of Cell Cycle Proteins R-HSA-174143	14/87	2.00908e-11	4.78316e-10	14.005	344.954	UBE2C;PLK1;BUB1B;AURKB;AURKA;CDC20;CCNA2;CCNB1;PTTG1;CDC27;CDK1;NEK2;FBXO5;PSMF1
red	Chondrocytes	Reactome_2022	DNA Double-Strand Break Repair R-HSA-5693532	17/149	4.05946e-11	9.30668e-10	9.48237	226.888	GEN1;BARD1;RMI2;PCNA;BRCA1;BRCA2;RAD51AP1;CCNA2;BRIP1;EME1;POLE2;DNA2;CLSPN;TOPBP1;KPNA2;POLE;POLH
red	Chondrocytes	Reactome_2022	G2/M Transition R-HSA-69275	18/182	1.18402e-10	2.61753e-09	8.09834	185.103	PLK4;PLK1;HMMR;LIN9;PKMYT1;FOXM1;AURKA;CCNA2;CCNB2;TPX2;CCNB1;CENPF;HAUS8;CDK1;NEK2;MYBL2;PSMF1;GTSE1
red	Chondrocytes	Reactome_2022	Chromosome Maintenance R-HSA-73886	15/118	1.23647e-10	2.63923e-09	10.6582	243.153	CENPT;PIF1;PRIM2;PCNA;CENPW;HJURP;KNL1;CENPA;CCNA2;MIS18A;CENPL;OIP5;CENPN;DNA2;CENPO
red	Chondrocytes	Reactome_2022	G1/S-Specific Transcription R-HSA-69205	9/29	1.56531e-10	3.22975e-09	32.3491	730.37	DHFR;PCNA;RRM2;E2F1;CDK1;LIN9;FBXO5;TK1;CDC6
red	Chondrocytes	Reactome_2022	G2/M Checkpoints R-HSA-69481	16/148	3.46743e-10	6.92368e-09	8.89116	193.671	BARD1;RMI2;MCM10;CDC6;BRCA1;PKMYT1;CCNB2;BRIP1;CCNB1;CDK1;MCM3;DNA2;CLSPN;PSMF1;TOPBP1;GTSE1
red	Chondrocytes	Reactome_2022	Resolution Of D-loop Structures Thru Holliday Junction Intermediates R-HSA-5693568	9/33	5.73659e-10	1.10967e-08	26.9521	573.513	RAD51AP1;BARD1;GEN1;BRIP1;RMI2;EME1;BRCA1;DNA2;BRCA2
red	Chondrocytes	Reactome_2022	Resolution Of D-Loop Structures R-HSA-5693537	9/34	7.70577e-10	1.44541e-08	25.8727	542.91	RAD51AP1;BARD1;GEN1;BRIP1;RMI2;EME1;BRCA1;DNA2;BRCA2
red	Chondrocytes	Reactome_2022	COPI-dependent Golgi-to-ER Retrograde Traffic R-HSA-6811434	12/78	9.6587e-10	1.75845e-08	13.1842	273.677	CENPE;KIF18B;RACGAP1;KIFC1;KIF4A;KIF23;KIF2C;KIF11;KIF22;KIF20A;KIF20B;KIF15
red	Chondrocytes	Reactome_2022	G0 And Early G1 R-HSA-1538133	8/27	2.55964e-09	4.52691e-08	30.1596	596.66	TOP2A;CCNA2;PCNA;E2F1;CDK1;MYBL2;LIN9;CDC6
red	Chondrocytes	Reactome_2022	Deposition Of New CENPA-containing Nucleosomes At Centromere R-HSA-606279	10/53	3.13064e-09	5.38297e-08	16.7595	328.185	CENPT;CENPW;MIS18A;HJURP;CENPL;OIP5;CENPN;KNL1;CENPO;CENPA
red	Chondrocytes	Reactome_2022	Phosphorylation Of Emi1 R-HSA-176417	5/6	3.24775e-09	5.43339e-08	354.604	6930.85	CDC20;CCNB1;PLK1;CDK1;FBXO5
red	Chondrocytes	Reactome_2022	Activation Of APC/C And APC/C:Cdc20 Mediated Degradation Of Mitotic Proteins R-HSA-176814	11/76	9.50835e-09	1.54886e-07	12.2269	225.845	CDC20;CCNA2;CCNB1;PTTG1;UBE2C;CDC27;PLK1;CDK1;BUB1B;NEK2;PSMF1
red	Chondrocytes	Reactome_2022	S Phase R-HSA-69242	15/161	9.80694e-09	1.55654e-07	7.50268	138.351	GINS1;PRIM2;PCNA;UBE2C;CDCA5;CDC6;LIN9;CCNA2;POLE2;CDC27;MCM3;E2F1;DNA2;PSMF1;POLE
red	Chondrocytes	Reactome_2022	Impaired BRCA2 Binding To PALB2 R-HSA-9709603	7/24	2.97032e-08	4.59658e-07	29.3905	509.396	BARD1;RAD51AP1;RMI2;BRIP1;BRCA1;DNA2;BRCA2
red	Chondrocytes	Reactome_2022	Diseases Of DNA Repair R-HSA-9675135	9/51	3.6217e-08	5.46789e-07	15.3871	263.639	RAD51AP1;BARD1;RMI2;NEIL3;BRIP1;BRCA1;TOPBP1;DNA2;BRCA2
red	Chondrocytes	Reactome_2022	Cyclin A/B1/B2 Associated Events During G2/M Transition R-HSA-69273	7/25	4.07577e-08	5.86721e-07	27.7562	472.29	CCNA2;CCNB2;CCNB1;PLK1;CDK1;FOXM1;PKMYT1
red	Chondrocytes	Reactome_2022	Defective HDR Thru Homologous Recombination (HRR) Due To BRCA1 Loss-Of-Function R-HSA-9701192	7/25	4.07577e-08	5.86721e-07	27.7562	472.29	RAD51AP1;BARD1;BRIP1;RMI2;BRCA1;DNA2;BRCA2
red	Chondrocytes	Reactome_2022	Golgi-to-ER Retrograde Transport R-HSA-8856688	12/112	6.40976e-08	9.01736e-07	8.68649	143.873	CENPE;KIF18B;RACGAP1;KIFC1;KIF4A;KIF23;KIF2C;KIF20A;KIF11;KIF22;KIF20B;KIF15
red	Chondrocytes	Reactome_2022	Factors Involved In Megakaryocyte Development And Platelet Production R-HSA-983231	13/136	7.10001e-08	9.76646e-07	7.67004	126.253	GATA6;KIF23;KIF11;KIF22;KIF15;CENPE;KIF18B;RACGAP1;KIFC1;KIF4A;KIF2C;KIF20A;KIF20B
red	Chondrocytes	Reactome_2022	Resolution Of D-loop Structures Thru Synthesis-Dependent Strand Annealing (SDSA) R-HSA-5693554	7/27	7.34922e-08	9.8895e-07	24.9781	410.292	RAD51AP1;BARD1;BRIP1;RMI2;BRCA1;DNA2;BRCA2
red	Chondrocytes	Reactome_2022	Defective Homologous Recombination Repair (HRR) Due To BRCA2 Loss Of Function R-HSA-9701190	8/41	9.27852e-08	1.222e-06	17.3523	280.985	RAD51AP1;BARD1;BRIP1;RMI2;BRCA1;TOPBP1;DNA2;BRCA2
red	Chondrocytes	Reactome_2022	APC/C:Cdc20 Mediated Degradation Of Mitotic Proteins R-HSA-176409	10/75	1.01208e-07	1.30516e-06	11.0747	178.37	CDC20;CCNA2;CCNB1;PTTG1;UBE2C;CDC27;CDK1;BUB1B;NEK2;PSMF1
red	Chondrocytes	Reactome_2022	Synthesis Of DNA R-HSA-69239	12/119	1.26121e-07	1.59324e-06	8.11532	128.92	CCNA2;GINS1;PRIM2;PCNA;UBE2C;POLE2;CDC27;MCM3;DNA2;PSMF1;CDC6;POLE
red	Chondrocytes	Reactome_2022	Condensation Of Prometaphase Chromosomes R-HSA-2514853	5/10	1.30205e-07	1.61194e-06	70.9065	1124.16	CCNB2;CCNB1;CDK1;NCAPG;NCAPH
red	Chondrocytes	Reactome_2022	Homologous DNA Pairing And Strand Exchange R-HSA-5693579	8/43	1.37407e-07	1.66774e-06	16.3591	258.478	RAD51AP1;BARD1;BRIP1;RMI2;BRCA1;TOPBP1;DNA2;BRCA2
red	Chondrocytes	Reactome_2022	Regulation Of APC/C Activators Between G1/S And Early Anaphase R-HSA-176408	10/80	1.88909e-07	2.24874e-06	10.281	159.171	CDC20;CCNA2;CCNB1;UBE2C;CDC27;PLK1;CDK1;BUB1B;FBXO5;PSMF1
red	Chondrocytes	Reactome_2022	G2/M DNA Replication Checkpoint R-HSA-69478	4/5	1.94069e-07	2.26658e-06	282.667	4368.63	CCNB2;CCNB1;CDK1;PKMYT1
red	Chondrocytes	Reactome_2022	DNA Replication R-HSA-69306	13/155	3.29753e-07	3.77994e-06	6.63732	99.0616	GINS1;PRIM2;PCNA;UBE2C;MCM10;CDC6;CCNA2;POLE2;CDC27;MCM3;DNA2;PSMF1;POLE
red	Chondrocytes	Reactome_2022	TP53 Regulates Transcription Of Cell Cycle Genes R-HSA-6791312	8/49	3.97063e-07	4.46877e-06	13.9608	205.771	CCNA2;CCNB1;PCNA;E2F1;CDK1;E2F7;AURKA;E2F8
red	Chondrocytes	Reactome_2022	Impaired BRCA2 Binding To RAD51 R-HSA-9709570	7/35	5.05148e-07	5.58369e-06	17.8342	258.568	BARD1;BRIP1;RMI2;BRCA1;TOPBP1;DNA2;BRCA2
red	Chondrocytes	Reactome_2022	Regulation Of TP53 Activity Thru Phosphorylation R-HSA-6804756	10/90	5.79642e-07	6.29471e-06	8.9913	129.123	CCNA2;BARD1;TPX2;RMI2;BRIP1;BRCA1;TOPBP1;DNA2;AURKB;AURKA
red	Chondrocytes	Reactome_2022	Presynaptic Phase Of Homologous DNA Pairing And Strand Exchange R-HSA-5693616	7/40	1.31834e-06	1.39367e-05	15.1282	204.823	BARD1;BRIP1;RMI2;BRCA1;TOPBP1;DNA2;BRCA2
red	Chondrocytes	Reactome_2022	Activation Of NIMA Kinases NEK9, NEK6, NEK7 R-HSA-2980767	4/7	1.32838e-06	1.39367e-05	94.2127	1274.84	CCNB2;CCNB1;PLK1;CDK1
red	Chondrocytes	Reactome_2022	Intra-Golgi And Retrograde Golgi-to-ER Traffic R-HSA-6811442	13/181	1.92682e-06	1.98783e-05	5.60267	73.7291	KIF23;KIF11;KIF22;KIF15;CENPE;KIF18B;RACGAP1;KIFC1;KIF4A;STX5;KIF2C;KIF20A;KIF20B
red	Chondrocytes	Reactome_2022	Transcription Of E2F Targets Under Negative Control By P107 (RBL1) And P130 (RBL2) In Complex With HDAC1 R-HSA-1362300	5/16	2.10488e-06	2.13593e-05	32.2204	421.161	CCNA2;CDK1;E2F1;MYBL2;LIN9
red	Chondrocytes	Reactome_2022	SUMOylation Of DNA Replication Proteins R-HSA-4615885	7/45	3.02079e-06	3.01592e-05	13.1343	166.937	TOP2A;NDC1;PCNA;CDCA8;BIRC5;AURKB;AURKA
red	Chondrocytes	Reactome_2022	Transcriptional Regulation By TP53 R-HSA-3700989	18/354	3.27377e-06	3.21661e-05	3.91799	49.4825	BARD1;FANCI;RMI2;PCNA;BRCA1;AURKB;AURKA;CCNA2;TPX2;BRIP1;CCNB1;CDK1;E2F1;BIRC5;DNA2;TOPBP1;E2F7;E2F8
red	Chondrocytes	Reactome_2022	DNA Damage Bypass R-HSA-73893	7/48	4.7269e-06	4.57179e-05	12.1714	149.249	PCNA;POLE2;PCLAF;POLE;DTL;POLH;RAD18
red	Chondrocytes	Reactome_2022	Activation Of Pre-Replicative Complex R-HSA-68962	6/32	5.06234e-06	4.8209e-05	16.4046	200.033	PRIM2;POLE2;MCM3;MCM10;CDC6;POLE
red	Chondrocytes	Reactome_2022	Transcription Of E2F Targets Under Negative Control By DREAM Complex R-HSA-1362277	5/19	5.41159e-06	5.07542e-05	25.3122	306.96	TOP2A;PCNA;E2F1;CDC6;LIN9
red	Chondrocytes	Reactome_2022	Phosphorylation Of APC/C R-HSA-176412	5/20	7.13223e-06	6.58932e-05	23.6235	279.959	CCNB1;UBE2C;PLK1;CDC27;CDK1
red	Chondrocytes	Reactome_2022	AURKA Activation By TPX2 R-HSA-8854518	8/72	7.9553e-06	7.24167e-05	8.93318	104.89	PLK4;TPX2;HAUS8;PLK1;CDK1;NEK2;HMMR;AURKA
red	Chondrocytes	Reactome_2022	APC/C:Cdh1 Mediated Degradation Of Cdc20 And APC/C:Cdh1 Targets In Late Mitosis/Early G1 R-HSA-174178	8/73	8.82603e-06	7.80473e-05	8.7953	102.358	CDC20;PTTG1;UBE2C;CDC27;PLK1;PSMF1;AURKB;AURKA
red	Chondrocytes	Reactome_2022	APC:Cdc20 Mediated Degradation Of Cell Cycle Proteins Before Cycle Checkpoint Satisfied R-HSA-179419	8/73	8.82603e-06	7.80473e-05	8.7953	102.358	CDC20;CCNA2;UBE2C;CDC27;CDK1;BUB1B;NEK2;PSMF1
red	Chondrocytes	Reactome_2022	HDR Thru Single Strand Annealing (SSA) R-HSA-5685938	6/37	1.22387e-05	0.000106701	13.7552	155.584	BARD1;BRIP1;RMI2;BRCA1;TOPBP1;DNA2
red	Chondrocytes	Reactome_2022	G2/M DNA Damage Checkpoint R-HSA-69473	8/77	1.3158e-05	0.000113122	8.28374	93.0967	BARD1;RMI2;BRIP1;CCNB1;CDK1;BRCA1;TOPBP1;DNA2
red	Chondrocytes	Reactome_2022	Regulation Of TP53 Activity R-HSA-5633007	11/157	1.51068e-05	0.000128097	5.42106	60.1757	BARD1;CCNA2;TPX2;BRIP1;RMI2;CDK1;DNA2;BRCA1;TOPBP1;AURKB;AURKA
red	Chondrocytes	Reactome_2022	MHC Class II Antigen Presentation R-HSA-2132295	9/104	1.70116e-05	0.0001423	6.7844	74.5037	CENPE;RACGAP1;KIF4A;KIF23;KIF2C;KIF20A;KIF11;KIF22;KIF15
red	Chondrocytes	Reactome_2022	Processing Of DNA Double-Strand Break Ends R-HSA-5693607	8/80	1.74752e-05	0.000144229	7.93737	86.9517	CCNA2;BARD1;RMI2;BRIP1;BRCA1;TOPBP1;DNA2;CLSPN
red	Chondrocytes	Reactome_2022	APC/C:Cdc20 Mediated Degradation Of Cyclin B R-HSA-174048	5/24	1.86669e-05	0.000152037	18.6463	203.036	CDC20;CCNB1;UBE2C;CDC27;CDK1
red	Chondrocytes	Reactome_2022	APC-Cdc20 Mediated Degradation Of Nek2A R-HSA-179409	5/26	2.82276e-05	0.000226921	16.8688	176.704	CDC20;UBE2C;CDC27;BUB1B;NEK2
red	Chondrocytes	Reactome_2022	Regulation Of PLK1 Activity At G2/M Transition R-HSA-2565942	8/87	3.23463e-05	0.000256697	7.23148	74.7664	PLK4;CCNB2;CCNB1;HAUS8;PLK1;CDK1;NEK2;AURKA
red	Chondrocytes	Reactome_2022	TP53 Regulates Transcription Of Genes Involved In G1 Cell Cycle Arrest R-HSA-6804116	4/14	3.51291e-05	0.000271812	28.2538	289.784	CCNA2;E2F1;E2F7;E2F8
red	Chondrocytes	Reactome_2022	Golgi Cisternae Pericentriolar Stack Reorganization R-HSA-162658	4/14	3.51291e-05	0.000271812	28.2538	289.784	CCNB2;CCNB1;PLK1;CDK1
red	Chondrocytes	Reactome_2022	Recognition Of DNA Damage By PCNA-containing Replication Complex R-HSA-110314	5/30	5.83861e-05	0.000446185	14.1669	138.105	PCNA;POLE2;POLE;DTL;RAD18
red	Chondrocytes	Reactome_2022	DNA Strand Elongation R-HSA-69190	5/31	6.88139e-05	0.000519461	13.6213	130.548	GINS1;PRIM2;PCNA;MCM3;DNA2
red	Chondrocytes	Reactome_2022	Cdc20:Phospho-APC/C Mediated Degradation Of Cyclin A R-HSA-174184	7/72	7.08253e-05	0.000528203	7.668	73.27	CDC20;CCNA2;UBE2C;CDC27;CDK1;BUB1B;PSMF1
red	Chondrocytes	Reactome_2022	Termination Of Translesion DNA Synthesis R-HSA-5656169	5/32	8.06198e-05	0.000594091	13.1162	123.63	PCNA;POLE2;PCLAF;POLE;POLH
red	Chondrocytes	Reactome_2022	DNA Replication Pre-Initiation R-HSA-69002	9/127	8.27223e-05	0.000602413	5.45562	51.2829	PRIM2;UBE2C;POLE2;CDC27;MCM3;MCM10;PSMF1;CDC6;POLE
red	Chondrocytes	Reactome_2022	TP53 Regulates Transcription Of Genes Involved In G2 Cell Cycle Arrest R-HSA-6804114	4/18	0.000102697	0.000739179	20.1772	185.302	CCNB1;PCNA;CDK1;AURKA
red	Chondrocytes	Reactome_2022	DNA Replication Initiation R-HSA-68952	3/8	0.000148934	0.00105966	42.24	372.219	PRIM2;POLE2;POLE
red	Chondrocytes	Reactome_2022	Role Of GTSE1 In G2/M Progression After G2 Checkpoint R-HSA-8852276	6/59	0.000182826	0.00128602	8.03651	69.17	CCNB2;CCNB1;PLK1;CDK1;PSMF1;GTSE1
red	Chondrocytes	Reactome_2022	Inactivation Of APC/C Via Direct Inhibition Of APC/C Complex R-HSA-141430	4/21	0.000194256	0.00135106	16.614	141.988	CDC20;UBE2C;CDC27;BUB1B
red	Chondrocytes	Reactome_2022	Translesion Synthesis By Y Family DNA Polymerases Bypasses Lesions On DNA Template R-HSA-110313	5/39	0.000212605	0.00146225	10.4121	88.0453	PCNA;POLE2;PCLAF;POLE;POLH
red	Chondrocytes	Reactome_2022	E2F Mediated Regulation Of DNA Replication R-HSA-113510	4/22	0.000234794	0.00159711	15.6902	131.12	PRIM2;CCNB1;CDK1;E2F1
red	Chondrocytes	Reactome_2022	MASTL Facilitates Mitotic Progression R-HSA-2465910	3/10	0.000312504	0.00210261	30.1684	243.486	CCNB1;CDK1;MASTL
red	Chondrocytes	Reactome_2022	Extension Of Telomeres R-HSA-180786	5/50	0.000689321	0.00458806	7.86251	57.2375	CCNA2;PIF1;PRIM2;PCNA;DNA2
red	Chondrocytes	Reactome_2022	Mitotic Telophase/Cytokinesis R-HSA-68884	3/13	0.000721709	0.00475253	21.1146	152.741	PLK1;KIF23;KIF20A
red	Chondrocytes	Reactome_2022	Nuclear Envelope Breakdown R-HSA-2980766	5/53	0.000902008	0.00586089	7.36998	51.6701	NDC1;CCNB2;CCNB1;PLK1;CDK1
red	Chondrocytes	Reactome_2022	Removal Of Flap Intermediate R-HSA-69166	3/14	0.000908959	0.00586089	19.1942	134.421	PRIM2;PCNA;DNA2
red	Chondrocytes	Reactome_2022	Mitotic Prophase R-HSA-68875	7/112	0.00107881	0.00688434	4.7372	32.3641	NDC1;CCNB2;CCNB1;PLK1;NCAPG2;CDK1;MASTL
red	Chondrocytes	Reactome_2022	Processive Synthesis On Lagging Strand R-HSA-69183	3/15	0.00112436	0.00710181	17.5938	119.471	PRIM2;PCNA;DNA2
red	Chondrocytes	Reactome_2022	Activation Of ATR In Response To Replication Stress R-HSA-176187	4/36	0.00161855	0.0100188	8.81944	56.6757	MCM3;MCM10;CLSPN;CDC6
red	Chondrocytes	Reactome_2022	Nuclear Pore Complex (NPC) Disassembly R-HSA-3301854	4/36	0.00161855	0.0100188	8.81944	56.6757	NDC1;CCNB2;CCNB1;CDK1
red	Chondrocytes	Reactome_2022	Switching Of Origins To A Post-Replicative State R-HSA-69052	6/90	0.00175461	0.0107535	5.06266	32.1251	CCNA2;UBE2C;CDC27;MCM3;PSMF1;CDC6
red	Chondrocytes	Reactome_2022	G2 Phase R-HSA-68911	2/5	0.00193973	0.0117715	46.7711	292.095	CCNA2;E2F1
red	Chondrocytes	Reactome_2022	Fanconi Anemia Pathway R-HSA-6783310	4/38	0.00198387	0.0119225	8.29981	51.6473	FANCI;EME1;FANCM;UBE2T
red	Chondrocytes	Reactome_2022	Initiation Of Nuclear Envelope (NE) Reformation R-HSA-2995383	3/19	0.0022964	0.013668	13.1926	80.1639	CCNB2;CCNB1;CDK1
red	Chondrocytes	Reactome_2022	APC/C:Cdc20 Mediated Degradation Of Securin R-HSA-174154	5/67	0.00258595	0.0152448	5.70173	33.969	CDC20;PTTG1;UBE2C;CDC27;PSMF1
red	Chondrocytes	Reactome_2022	Conversion From APC/C:Cdc20 To APC/C:Cdh1 In Late Anaphase R-HSA-176407	3/20	0.00267359	0.0154668	12.416	73.5563	CDC20;UBE2C;CDC27
red	Chondrocytes	Reactome_2022	Lagging Strand Synthesis R-HSA-69186	3/20	0.00267359	0.0154668	12.416	73.5563	PRIM2;PCNA;DNA2
red	Chondrocytes	Reactome_2022	SUMO E3 Ligases SUMOylate Target Proteins R-HSA-3108232	8/168	0.00275899	0.0158131	3.55582	20.9541	TOP2A;NDC1;PCNA;CDCA8;BIRC5;BRCA1;AURKB;AURKA
red	Chondrocytes	Reactome_2022	Loss Of Nlp From Mitotic Centrosomes R-HSA-380259	5/69	0.0029413	0.0167034	5.52299	32.193	PLK4;HAUS8;PLK1;CDK1;NEK2
red	Chondrocytes	Reactome_2022	PCNA-Dependent Long Patch Base Excision Repair R-HSA-5651801	3/21	0.00308681	0.0173703	11.7256	67.7812	PCNA;POLE2;POLE
red	Chondrocytes	Reactome_2022	Condensation Of Prophase Chromosomes R-HSA-2299718	4/43	0.00313865	0.0175029	7.23389	41.6959	CCNB1;NCAPG2;PLK1;CDK1
red	Chondrocytes	Reactome_2022	Signal Transduction R-HSA-162582	51/2465	0.00332413	0.0183718	1.57567	8.99166	ARHGAP11A;ERCC6L;KIF14;BUB1B;CDC20;NUF2;KNTC1;SPDL1;KPNA2;RAG2;DLGAP5;ATP6V1G1;KNL1;ADRA2C;TNFRSF1A;SGO1;SGO2;CD200R1;BIRC5;KIF2C;PTGER2;CDCA8;MTMR4;IQGAP3;CENPA;SKA1;AURKB;SKA2;NEURL1B;RACGAP1;OS9;GNG4;E2F1;STX5;PSMF1;BUB1;CENPT;ARHGEF39;PLK1;NDC80;ANLN;CENPE;CENPF;CXCL11;DIAPH3;PRC1;CENPL;CDK1;CENPN;CENPO;SPC25
red	Chondrocytes	Reactome_2022	SUMOylation R-HSA-2990846	8/174	0.00341918	0.0187299	3.42624	19.4554	TOP2A;NDC1;PCNA;CDCA8;BIRC5;BRCA1;AURKB;AURKA
red	Chondrocytes	Reactome_2022	CDK-mediated Phosphorylation And Removal Of Cdc6 R-HSA-69017	5/72	0.0035386	0.019214	5.27488	29.7716	CCNA2;UBE2C;CDC27;PSMF1;CDC6
red	Chondrocytes	Reactome_2022	RHOC GTPase Cycle R-HSA-9013106	5/73	0.00375573	0.0202156	5.19705	29.0228	ANLN;DIAPH3;RACGAP1;STX5;IQGAP3
red	Chondrocytes	Reactome_2022	Resolution Of AP Sites Via Multiple-Nucleotide Patch Replacement Pathway R-HSA-110373	3/25	0.00512029	0.0270894	9.59172	50.592	PCNA;POLE2;POLE
red	Chondrocytes	Reactome_2022	Gap-filling DNA Repair Synthesis And Ligation In GG-NER R-HSA-5696397	3/25	0.00512029	0.0270894	9.59172	50.592	PCNA;POLE2;POLE
red	Chondrocytes	Reactome_2022	Recruitment Of NuMA To Mitotic Centrosomes R-HSA-380320	5/80	0.0055506	0.0291171	4.71031	24.4646	PLK4;HAUS8;PLK1;CDK1;NEK2
red	Chondrocytes	Reactome_2022	Centrosome Maturation R-HSA-380287	5/81	0.00584891	0.0304241	4.6481	23.8982	PLK4;HAUS8;PLK1;CDK1;NEK2
red	Chondrocytes	Reactome_2022	E2F-enabled Inhibition Of Pre-Replication Complex Formation R-HSA-113507	2/9	0.00672637	0.0346969	20.0407	100.238	CCNB1;CDK1
red	Chondrocytes	Reactome_2022	Adrenaline,noradrenaline Inhibits Insulin Secretion R-HSA-400042	3/28	0.00706928	0.0361643	8.43943	41.792	GNG4;CACNA1D;ADRA2C
red	Chondrocytes	Reactome_2022	Hemostasis R-HSA-109582	16/576	0.00822972	0.0417557	2.04997	9.83988	GATA6;KIF23;KIF11;KIF22;ADRA2C;KIF15;CENPE;KIF18B;RACGAP1;KIFC1;GNG4;KIF4A;KIF2C;ITGA6;KIF20A;KIF20B
red	Chondrocytes	Reactome_2022	Telomere Maintenance R-HSA-157579	5/92	0.00990942	0.0498694	4.05813	18.7253	CCNA2;PIF1;PRIM2;PCNA;DNA2
red	Chondrocytes	Reactome_2022	Unwinding Of DNA R-HSA-176974	2/11	0.0100864	0.0503509	15.5856	71.6402	GINS1;MCM3
red	Chondrocytes	Reactome_2022	Telomere C-strand (Lagging Strand) Synthesis R-HSA-174417	3/33	0.0111792	0.0553595	7.03107	31.5955	PRIM2;PCNA;DNA2
red	Chondrocytes	Reactome_2022	Transcriptional Regulation By E2F6 R-HSA-8953750	3/34	0.012135	0.0596157	6.80392	30.0166	RRM2;E2F1;BRCA1
red	Chondrocytes	Reactome_2022	Anchoring Of Basal Body To Plasma Membrane R-HSA-5620912	5/97	0.0122724	0.0598157	3.8366	16.8826	PLK4;HAUS8;PLK1;CDK1;NEK2
red	Chondrocytes	Reactome_2022	Chk1/Chk2(Cds1) Mediated Inactivation Of Cyclin B:Cdk1 Complex R-HSA-75035	2/13	0.0140406	0.0673731	12.7506	54.3914	CCNB1;CDK1
red	Chondrocytes	Reactome_2022	Inhibition Of Replication Initiation Of Damaged DNA By RB1/E2F1 R-HSA-113501	2/13	0.0140406	0.0673731	12.7506	54.3914	PRIM2;E2F1
red	Chondrocytes	Reactome_2022	Aberrant Regulation Of Mitotic Cell Cycle Due To RB1 Defects R-HSA-9687139	3/36	0.0141834	0.0675346	6.39091	27.1977	UBE2C;CDC27;E2F1
red	Chondrocytes	Reactome_2022	Leading Strand Synthesis R-HSA-69109	2/14	0.0162292	0.0758224	11.6874	48.1632	PRIM2;PCNA
red	Chondrocytes	Reactome_2022	Resolution Of Abasic Sites (AP Sites) R-HSA-73933	3/38	0.0164158	0.0758224	6.0251	24.7602	PCNA;POLE2;POLE
red	Chondrocytes	Reactome_2022	Diseases Of Mitotic Cell Cycle R-HSA-9675126	3/38	0.0164158	0.0758224	6.0251	24.7602	UBE2C;CDC27;E2F1
red	Chondrocytes	Reactome_2022	Orc1 Removal From Chromatin R-HSA-68949	4/69	0.0165364	0.0758224	4.3346	17.7814	CCNA2;MCM3;PSMF1;CDC6
red	Chondrocytes	Reactome_2022	RHOB GTPase Cycle R-HSA-9013026	4/69	0.0165364	0.0758224	4.3346	17.7814	ANLN;DIAPH3;RACGAP1;IQGAP3
red	Chondrocytes	Reactome_2022	RHOA GTPase Cycle R-HSA-8980692	6/147	0.0183689	0.0836056	3.0073	12.0205	ARHGAP11A;ANLN;DIAPH3;RACGAP1;STX5;IQGAP3
red	Chondrocytes	Reactome_2022	Depolymerisation Of Nuclear Lamina R-HSA-4419969	2/15	0.018553	0.0838272	10.7878	43.0125	CCNB1;CDK1
red	Chondrocytes	Reactome_2022	Base Excision Repair R-HSA-73884	4/72	0.0190473	0.0854369	4.14274	16.4087	NEIL3;PCNA;POLE2;POLE
red	Chondrocytes	Reactome_2022	Dual Incision In GG-NER R-HSA-5696400	3/41	0.020113	0.0890088	5.54859	21.6749	PCNA;POLE2;POLE
red	Chondrocytes	Reactome_2022	Assembly Of Pre-Replicative Complex R-HSA-68867	5/110	0.0201312	0.0890088	3.35937	13.12	UBE2C;CDC27;MCM3;PSMF1;CDC6
red	Chondrocytes	Reactome_2022	Sensory Processing Of Sound R-HSA-9659379	4/75	0.021782	0.0949513	3.96709	15.1807	OTOG;MSN;CACNA1D;KIF20B
red	Chondrocytes	Reactome_2022	Nuclear Envelope (NE) Reassembly R-HSA-2995410	4/75	0.021782	0.0949513	3.96709	15.1807	NDC1;CCNB2;CCNB1;CDK1
red	Chondrocytes	Reactome_2022	Protein Ubiquitination R-HSA-8852135	4/76	0.0227441	0.0984519	3.91179	14.8	PCNA;UBE2C;UBE2T;RAD18
red	Chondrocytes	Reactome_2022	Removal Of Flap Intermediate From C-strand R-HSA-174437	2/17	0.0235895	0.101402	9.34852	35.0285	PCNA;DNA2
red	Chondrocytes	Reactome_2022	Cyclin E Associated Events During G1/S Transition R-HSA-69202	4/82	0.0290569	0.121781	3.60978	12.7732	CCNA2;E2F1;LIN9;PSMF1
red	Chondrocytes	Reactome_2022	Processive Synthesis On C-strand Of Telomere R-HSA-174414	2/19	0.0291172	0.121781	8.24785	29.1679	PCNA;DNA2
red	Chondrocytes	Reactome_2022	RHO GTPases Activate CIT R-HSA-5625900	2/19	0.0291172	0.121781	8.24785	29.1679	PRC1;KIF14
red	Chondrocytes	Reactome_2022	Translesion Synthesis By POLH R-HSA-110320	2/19	0.0291172	0.121781	8.24785	29.1679	PCNA;POLH
red	Chondrocytes	Reactome_2022	Cyclin A:Cdk2-associated Events At S Phase Entry R-HSA-69656	4/84	0.0313695	0.13032	3.51918	12.1831	CCNA2;E2F1;LIN9;PSMF1
red	Chondrocytes	Reactome_2022	Generic Transcription Pathway R-HSA-212436	25/1190	0.0315899	0.130361	1.54307	5.33117	PCNA;BRCA1;AURKB;AURKA;BRIP1;CCNB1;CDC27;E2F1;MYBL2;PSMF1;TOPBP1;E2F7;E2F8;BARD1;FANCI;RMI2;RRM2;UBE2C;ATAD2;GAD2;CCNA2;TPX2;CDK1;BIRC5;DNA2
red	Chondrocytes	Reactome_2022	Aberrant Regulation Of Mitotic Exit In Cancer Due To RB1 Defects R-HSA-9687136	2/20	0.0320554	0.131406	7.78924	26.7973	UBE2C;CDC27
red	Chondrocytes	Reactome_2022	Sensory Processing Of Sound By Outer Hair Cells Of Cochlea R-HSA-9662361	3/53	0.0390931	0.159201	4.21436	13.6621	OTOG;MSN;KIF20B
red	Chondrocytes	Reactome_2022	SCF-beta-TrCP Mediated Degradation Of Emi1 R-HSA-174113	3/54	0.0409734	0.165768	4.13151	13.1995	CDC20;FBXO5;PSMF1
red	Chondrocytes	Reactome_2022	Telomere Extension By Telomerase R-HSA-171319	2/23	0.041522	0.166897	6.67548	21.2382	CCNA2;PIF1
red	Chondrocytes	Reactome_2022	Meiotic Recombination R-HSA-912446	3/56	0.0448686	0.179185	3.9752	12.3391	PSMC3IP;BRCA1;BRCA2
red	Chondrocytes	Reactome_2022	Membrane Trafficking R-HSA-199991	14/599	0.0465787	0.184822	1.70208	5.21962	KIF23;KIF11;KIF22;KIF15;CENPE;KIF18B;RACGAP1;KIFC1;KIF4A;STX5;KIF2C;KIF20A;KIF20B;AGFG1
red	Chondrocytes	Reactome_2022	Polymerase Switching On C-strand Of Telomere R-HSA-174411	2/25	0.0483404	0.190591	6.09438	18.4629	PRIM2;PCNA
orange	Adipocytes	GO_Biological_Process_2023	Intracellular Triglyceride Homeostasis (GO:0035356)	1/6	0.0157969	0.184547	76.7	318.147	DGAT2
orange	Adipocytes	GO_Biological_Process_2023	Negative Regulation Of Establishment Of Protein Localization To Mitochondrion (GO:1903748)	1/6	0.0157969	0.184547	76.7	318.147	SIAH3
orange	Adipocytes	GO_Biological_Process_2023	Monoacylglycerol Biosynthetic Process (GO:0006640)	1/6	0.0157969	0.184547	76.7	318.147	DGAT2
orange	Adipocytes	GO_Biological_Process_2023	Diacylglycerol Biosynthetic Process (GO:0006651)	1/7	0.0184058	0.184547	63.9135	255.34	DGAT2
orange	Adipocytes	GO_Biological_Process_2023	Ethanol Oxidation (GO:0006069)	1/7	0.0184058	0.184547	63.9135	255.34	ADH7
orange	Adipocytes	GO_Biological_Process_2023	Apoptotic DNA Fragmentation (GO:0006309)	1/8	0.0210079	0.184547	54.7802	211.608	DNASE2B
orange	Adipocytes	GO_Biological_Process_2023	Fatty Acid Homeostasis (GO:0055089)	1/10	0.0261919	0.184547	42.6026	155.172	DGAT2
orange	Adipocytes	GO_Biological_Process_2023	Adipose Tissue Development (GO:0060612)	1/12	0.0313489	0.184547	34.8531	120.682	DGAT2
orange	Adipocytes	GO_Biological_Process_2023	Monoacylglycerol Metabolic Process (GO:0046462)	1/13	0.0339173	0.184547	31.9471	108.104	DGAT2
orange	Adipocytes	GO_Biological_Process_2023	Ethanol Metabolic Process (GO:0006067)	1/14	0.0364791	0.184547	29.4882	97.6358	ADH7
orange	Adipocytes	GO_Biological_Process_2023	Apoptotic Nuclear Changes (GO:0030262)	1/16	0.0415827	0.184547	25.5538	81.263	DNASE2B
orange	Adipocytes	GO_Biological_Process_2023	Cellular Response To Fatty Acid (GO:0071398)	1/16	0.0415827	0.184547	25.5538	81.263	DGAT2
orange	Adipocytes	GO_Biological_Process_2023	Triglyceride Biosynthetic Process (GO:0019432)	1/17	0.0441245	0.184547	23.9555	74.759	DGAT2
orange	Adipocytes	GO_Biological_Process_2023	Positive Regulation Of Peptidyl-Serine Phosphorylation Of STAT Protein (GO:0033141)	1/17	0.0441245	0.184547	23.9555	74.759	IFNW1
orange	Adipocytes	GO_Biological_Process_2023	Positive Regulation Of Phosphoprotein Phosphatase Activity (GO:0032516)	1/18	0.0466598	0.184547	22.5452	69.0983	PPP1R14D
orange	Adipocytes	GO_Biological_Process_2023	Response To Ethanol (GO:0045471)	1/18	0.0466598	0.184547	22.5452	69.0983	ADH7
orange	Adipocytes	GO_Biological_Process_2023	Regulation Of Peptidyl-Serine Phosphorylation Of STAT Protein (GO:0033139)	1/18	0.0466598	0.184547	22.5452	69.0983	IFNW1
orange	Adipocytes	GO_Biological_Process_2023	fatty-acyl-CoA Metabolic Process (GO:0035337)	1/18	0.0466598	0.184547	22.5452	69.0983	DGAT2
orange	Adipocytes	GO_Biological_Process_2023	DNA Catabolic Process (GO:0006308)	1/19	0.0491884	0.184547	21.2917	64.1326	DNASE2B
orange	Adipocytes	KEGG_2021_Human	Nitrogen metabolism	1/17	0.0441245	0.335395	23.9555	74.759	CA3
orange	Adipocytes	Jensen_TISSUES	FL83B cell	1/5	0.0131812	0.679255	95.8798	415.061	DGAT2
orange	Adipocytes	Jensen_TISSUES	Floret	1/8	0.0210079	0.679255	54.7802	211.608	IFNW1
orange	Adipocytes	Jensen_TISSUES	G-361 cell	1/8	0.0210079	0.679255	54.7802	211.608	BIRC7
orange	Adipocytes	Jensen_TISSUES	NCI-H295R cell	1/11	0.0287737	0.697763	38.3404	136.043	U1
orange	Adipocytes	Jensen_TISSUES	Aleurone layer	1/15	0.0390342	0.716559	27.3805	88.8036	ADH7
orange	Adipocytes	Jensen_TISSUES	A7r5 cell	1/19	0.0491884	0.716559	21.2917	64.1326	GDPD4
orange	Adipocytes	Reactome_2022	Acyl Chain Remodeling Of DAG And TAG R-HSA-1482883	1/7	0.0184058	0.177712	63.9135	255.34	DGAT2
orange	Adipocytes	Reactome_2022	Regulation Of Signaling By NODAL R-HSA-1433617	1/11	0.0287737	0.177712	38.3404	136.043	TDGF1P3
orange	Adipocytes	Reactome_2022	Pyrimidine Salvage R-HSA-73614	1/11	0.0287737	0.177712	38.3404	136.043	PUDP
orange	Adipocytes	Reactome_2022	Ethanol Oxidation R-HSA-71384	1/11	0.0287737	0.177712	38.3404	136.043	ADH7
orange	Adipocytes	Reactome_2022	Reversible Hydration Of Carbon Dioxide R-HSA-1475029	1/12	0.0313489	0.177712	34.8531	120.682	CA3
orange	Adipocytes	Reactome_2022	Triglyceride Biosynthesis R-HSA-75109	1/14	0.0364791	0.177712	29.4882	97.6358	DGAT2
orange	Adipocytes	Reactome_2022	Trafficking Of GluR2-containing AMPA Receptors R-HSA-416993	1/17	0.0441245	0.177712	23.9555	74.759	LGALS12
lightyellow	BM-MSC	GO_Biological_Process_2023	Positive Regulation Of Synapse Assembly (GO:0051965)	2/32	0.0159944	0.620432	11.1199	45.9865	SLITRK4;SLITRK3
lightyellow	BM-MSC	GO_Biological_Process_2023	Ammonium Homeostasis (GO:0097272)	1/5	0.029889	0.620432	41.4062	145.347	RHAG
lightyellow	BM-MSC	GO_Biological_Process_2023	Positive Regulation Of Nervous System Development (GO:0051962)	2/49	0.0354871	0.620432	7.09172	23.6763	SLITRK4;SLITRK3
lightyellow	BM-MSC	GO_Biological_Process_2023	Meiotic DNA Double-Strand Break Formation (GO:0042138)	1/6	0.0357596	0.620432	33.1233	110.332	MEI4
lightyellow	BM-MSC	GO_Biological_Process_2023	Regulation Of Synapse Assembly (GO:0051963)	2/51	0.0381767	0.620432	6.80158	22.2108	SLITRK4;SLITRK3
lightyellow	BM-MSC	GO_Biological_Process_2023	Establishment Of Centrosome Localization (GO:0051660)	1/7	0.041595	0.620432	27.6014	87.7662	PKHD1
lightyellow	BM-MSC	Jensen_TISSUES	SNU-449 cell	1/5	0.029889	0.74705	41.4062	145.347	WNT8B
lightyellow	BM-MSC	Jensen_TISSUES	mp4	1/5	0.029889	0.74705	41.4062	145.347	PMP2
lightyellow	BM-MSC	Jensen_TISSUES	Adenoid	1/7	0.041595	0.74705	27.6014	87.7662	KRT5
lightyellow	BM-MSC	Jensen_TISSUES	Johnston's organ	1/7	0.041595	0.74705	27.6014	87.7662	PMP2
lightyellow	BM-MSC	Jensen_TISSUES	Myelin	1/8	0.0473953	0.74705	23.6571	72.1361	PMP2
lightyellow	BM-MSC	Jensen_TISSUES	Anal canal	1/8	0.0473953	0.74705	23.6571	72.1361	KRT5
lightyellow	BM-MSC	Reactome_2022	Receptor-type Tyrosine-Protein Phosphatases R-HSA-388844	2/20	0.00642281	0.353255	18.5444	93.61	SLITRK4;SLITRK3
lightyellow	BM-MSC	Reactome_2022	Erythrocytes Take Up Oxygen And Release Carbon Dioxide R-HSA-1247673	1/7	0.041595	0.683146	27.6014	87.7662	RHAG
lightgreen	Chondrocytes	GO_Biological_Process_2023	Respiratory Electron Transport Chain (GO:0022904)	2/14	0.00325275	0.17077	27.3623	156.738	ETFB;SDHA
lightgreen	Chondrocytes	GO_Biological_Process_2023	Electron Transport Chain (GO:0022900)	2/14	0.00325275	0.17077	27.3623	156.738	ETFB;SDHA
lightgreen	Chondrocytes	GO_Biological_Process_2023	Vesicle Fusion With Golgi Apparatus (GO:0048280)	1/6	0.0363416	0.751671	32.577	107.986	YIPF7
lightgreen	Chondrocytes	GO_Biological_Process_2023	Protein Deglycosylation (GO:0006517)	1/7	0.0422698	0.751671	27.1462	85.8819	ENGASE
lightgreen	Chondrocytes	GO_Biological_Process_2023	tRNA Transcription By RNA Polymerase III (GO:0042797)	1/7	0.0422698	0.751671	27.1462	85.8819	POLR2F
lightgreen	Chondrocytes	GO_Biological_Process_2023	tRNA Transcription (GO:0009304)	1/8	0.0481619	0.751671	23.267	70.5731	POLR2F
lightgreen	Chondrocytes	KEGG_2021_Human	Citrate cycle (TCA cycle)	2/30	0.014584	0.335431	11.7172	49.5385	ACO2;SDHA
lightgreen	Chondrocytes	Jensen_TISSUES	PLC-PRF-5 cell	1/5	0.0303769	0.688142	40.7234	142.29	ASGR2
lightgreen	Chondrocytes	Jensen_TISSUES	Colonic mucosa	2/50	0.0379356	0.688142	6.82817	22.3408	TMEM104;STAP2
lightgreen	Chondrocytes	Jensen_TISSUES	Ink	1/7	0.0422698	0.688142	27.1462	85.8819	RASEF
lightgreen	Chondrocytes	Jensen_TISSUES	Bt	1/7	0.0422698	0.688142	27.1462	85.8819	ETFB
lightgreen	Chondrocytes	Jensen_TISSUES	CV-1 cell	1/8	0.0481619	0.688142	23.267	70.5731	ZNF17
lightgreen	Chondrocytes	Jensen_TISSUES	Stolon	1/8	0.0481619	0.688142	23.267	70.5731	ACO2
lightgreen	Chondrocytes	Reactome_2022	Citric Acid Cycle (TCA Cycle) R-HSA-71403	2/21	0.00729844	0.788952	17.2753	84.9963	ACO2;SDHA
lightgreen	Chondrocytes	Reactome_2022	Pyruvate Metabolism And Citric Acid (TCA) Cycle R-HSA-71406	2/54	0.0436211	0.788952	6.30165	19.7381	ACO2;SDHA
lightcyan	BM-MSC	GO_Biological_Process_2023	Vocal Learning (GO:0042297)	1/5	0.0342735	0.402518	35.9728	121.35	NRXN2
lightcyan	BM-MSC	GO_Biological_Process_2023	B Cell Chemotaxis (GO:0035754)	1/5	0.0342735	0.402518	35.9728	121.35	CXCL13
lightcyan	BM-MSC	GO_Biological_Process_2023	Negative Regulation Of Fibroblast Migration (GO:0010764)	1/5	0.0342735	0.402518	35.9728	121.35	HAS1
lightcyan	BM-MSC	GO_Biological_Process_2023	Imitative Learning (GO:0098596)	1/5	0.0342735	0.402518	35.9728	121.35	NRXN2
lightcyan	BM-MSC	GO_Biological_Process_2023	Positive Regulation Of Cell-Cell Adhesion Mediated By Integrin (GO:0033634)	1/5	0.0342735	0.402518	35.9728	121.35	CXCL13
lightcyan	BM-MSC	GO_Biological_Process_2023	Postsynaptic Density Assembly (GO:0097107)	1/5	0.0342735	0.402518	35.9728	121.35	NRXN2
lightcyan	BM-MSC	GO_Biological_Process_2023	Regulation Of Vitamin D Receptor Signaling Pathway (GO:0070562)	1/6	0.040987	0.402518	28.7768	91.9276	RXRB
lightcyan	BM-MSC	GO_Biological_Process_2023	Hyaluronan Biosynthetic Process (GO:0030213)	1/6	0.040987	0.402518	28.7768	91.9276	HAS1
lightcyan	BM-MSC	GO_Biological_Process_2023	Regulation Of Anion Channel Activity (GO:0010359)	1/6	0.040987	0.402518	28.7768	91.9276	TCAF2
lightcyan	BM-MSC	GO_Biological_Process_2023	Ganglioside Catabolic Process (GO:0006689)	1/6	0.040987	0.402518	28.7768	91.9276	NEU2
lightcyan	BM-MSC	GO_Biological_Process_2023	Postsynaptic Density Organization (GO:0097106)	1/7	0.0476541	0.402518	23.9795	72.9884	NRXN2
lightcyan	BM-MSC	GO_Biological_Process_2023	Postsynaptic Membrane Assembly (GO:0097104)	1/7	0.0476541	0.402518	23.9795	72.9884	NRXN2
lightcyan	BM-MSC	Jensen_TISSUES	Hi-5 cell	1/6	0.040987	0.904853	28.7768	91.9276	HAS1
lightcyan	BM-MSC	Jensen_TISSUES	Posterior pharynx	1/7	0.0476541	0.904853	23.9795	72.9884	NEU2
lightcyan	BM-MSC	Jensen_TISSUES	RCC 786-O cell	1/7	0.0476541	0.904853	23.9795	72.9884	HEPACAM
lightcyan	BM-MSC	Jensen_TISSUES	Retinal stem cell	1/7	0.0476541	0.904853	23.9795	72.9884	SIX6
lightcyan	BM-MSC	Jensen_TISSUES	Granule cell	1/7	0.0476541	0.904853	23.9795	72.9884	CBLN2
lightcyan	BM-MSC	Reactome_2022	NR1H2 And NR1H3 Regulate Gene Expression Linked To Gluconeogenesis R-HSA-9632974	1/5	0.0342735	0.750491	35.9728	121.35	RXRB
lightcyan	BM-MSC	Reactome_2022	NR1H2 And NR1H3 Regulate Gene Expression Linked To Triglyceride Lipolysis In Adipose R-HSA-9031528	1/5	0.0342735	0.750491	35.9728	121.35	RXRB
lightcyan	BM-MSC	Reactome_2022	NR1H2 And NR1H3 Regulate Gene Expression To Limit Cholesterol Uptake R-HSA-9031525	1/5	0.0342735	0.750491	35.9728	121.35	RXRB
lightcyan	BM-MSC	Reactome_2022	Sensory Perception Of Salty Taste R-HSA-9730628	1/6	0.040987	0.750491	28.7768	91.9276	CALHM3
green	Osteocytes	GO_Biological_Process_2023	Heart Contraction (GO:0060047)	6/41	3.31137e-05	0.0344052	11.3489	117.07	CASQ2;ATP1A2;DMD;SCN4B;TTN;TRDN
green	Osteocytes	GO_Biological_Process_2023	Regulation Of Release Of Sequestered Calcium Ion Into Cytosol By Sarcoplasmic Reticulum (GO:0010880)	4/22	0.000304543	0.15821	14.6258	118.421	CASQ2;ATP1A2;DMD;TRDN
green	Osteocytes	GO_Biological_Process_2023	Cardiac Muscle Cell Action Potential (GO:0086001)	4/29	0.000909709	0.214045	10.5268	73.7129	ATP1A2;DMD;SCN4B;SCN1A
green	Osteocytes	GO_Biological_Process_2023	Response To Muscle Stretch (GO:0035994)	3/14	0.00110719	0.214045	17.8964	121.801	CAV3;DMD;TTN
green	Osteocytes	GO_Biological_Process_2023	Cardiac Muscle Contraction (GO:0060048)	4/33	0.00149458	0.214045	9.073	59.0281	CASQ2;DMD;SCN4B;TTN
green	Osteocytes	GO_Biological_Process_2023	Regulation Of Cardiac Muscle Contraction By Regulation Of The Release Of Sequestered Calcium Ion (GO:0010881)	3/16	0.00166558	0.214045	15.1415	96.8693	CASQ2;ATP1A2;DMD
green	Osteocytes	GO_Biological_Process_2023	Striated Muscle Contraction (GO:0006941)	5/57	0.00169808	0.214045	6.33873	40.4301	CASQ2;ATP1A2;DMD;SCN4B;TTN
green	Osteocytes	GO_Biological_Process_2023	Polyamine Transport (GO:0015846)	2/5	0.00221963	0.214045	43.619	266.531	SLC22A3;SLC22A2
green	Osteocytes	GO_Biological_Process_2023	Striated Muscle Hypertrophy (GO:0014897)	2/5	0.00221963	0.214045	43.619	266.531	MYOC;TTN
green	Osteocytes	GO_Biological_Process_2023	Positive Regulation Of Focal Adhesion Assembly (GO:0051894)	3/18	0.00237321	0.214045	13.1213	79.2989	NELL1;MYOC;S100A10
green	Osteocytes	GO_Biological_Process_2023	Regulation Of Calcium Ion Transmembrane Transport (GO:1903169)	3/20	0.00324217	0.214045	11.5765	66.3507	CAV3;ATP1A2;TRDN
green	Osteocytes	GO_Biological_Process_2023	Regulation Of Cardiac Muscle Contraction By Calcium Ion Signaling (GO:0010882)	3/20	0.00324217	0.214045	11.5765	66.3507	CASQ2;ATP1A2;DMD
green	Osteocytes	GO_Biological_Process_2023	Regulation Of Lens Fiber Cell Differentiation (GO:1902746)	2/6	0.00329616	0.214045	32.7126	186.953	FOXE3;SPRY2
green	Osteocytes	GO_Biological_Process_2023	Norepinephrine Transport (GO:0015874)	2/6	0.00329616	0.214045	32.7126	186.953	SLC22A3;SLC22A2
green	Osteocytes	GO_Biological_Process_2023	Catecholamine Uptake (GO:0090493)	2/6	0.00329616	0.214045	32.7126	186.953	SLC22A3;SLC22A2
green	Osteocytes	GO_Biological_Process_2023	Regulation Of Skeletal Muscle Contraction (GO:0014819)	2/6	0.00329616	0.214045	32.7126	186.953	CAV3;DMD
green	Osteocytes	GO_Biological_Process_2023	Positive Regulation Of Cell-Matrix Adhesion (GO:0001954)	4/43	0.00400432	0.244734	6.74316	37.2248	CCL25;NELL1;MYOC;S100A10
green	Osteocytes	GO_Biological_Process_2023	Catecholamine Transport (GO:0051937)	2/7	0.00456856	0.249828	26.1688	141.012	SLC22A3;SLC22A2
green	Osteocytes	GO_Biological_Process_2023	Dopamine Uptake (GO:0090494)	2/7	0.00456856	0.249828	26.1688	141.012	SLC22A3;SLC22A2
green	Osteocytes	GO_Biological_Process_2023	Positive Regulation Of Cell-Substrate Junction Organization (GO:0150117)	3/23	0.00487085	0.250635	9.8385	52.385	NELL1;MYOC;S100A10
green	Osteocytes	GO_Biological_Process_2023	Regulation Of Ryanodine-Sensitive Calcium-Release Channel Activity (GO:0060314)	3/24	0.00550498	0.250635	9.36952	48.7412	CASQ2;DMD;TRDN
green	Osteocytes	GO_Biological_Process_2023	Neurotransmitter Reuptake (GO:0098810)	2/8	0.00603067	0.250635	21.8062	111.449	SLC22A3;SLC22A2
green	Osteocytes	GO_Biological_Process_2023	Response To Vitamin (GO:0033273)	2/8	0.00603067	0.250635	21.8062	111.449	CYP24A1;BGLAP
green	Osteocytes	GO_Biological_Process_2023	Response To Vitamin D (GO:0033280)	2/8	0.00603067	0.250635	21.8062	111.449	CYP24A1;BGLAP
green	Osteocytes	GO_Biological_Process_2023	Serotonin Uptake (GO:0051610)	2/8	0.00603067	0.250635	21.8062	111.449	SLC22A3;SLC22A2
green	Osteocytes	GO_Biological_Process_2023	Negative Regulation Of Potassium Ion Transmembrane Transporter Activity (GO:1901017)	2/9	0.0076765	0.275031	18.6901	91.013	CAV3;CASQ2
green	Osteocytes	GO_Biological_Process_2023	Dopamine Transport (GO:0015872)	2/9	0.0076765	0.275031	18.6901	91.013	SLC22A3;SLC22A2
green	Osteocytes	GO_Biological_Process_2023	Serotonin Transport (GO:0006837)	2/9	0.0076765	0.275031	18.6901	91.013	SLC22A3;SLC22A2
green	Osteocytes	GO_Biological_Process_2023	Toxin Transport (GO:1901998)	2/9	0.0076765	0.275031	18.6901	91.013	SLC22A3;SLC22A2
green	Osteocytes	GO_Biological_Process_2023	Regulation Of Focal Adhesion Assembly (GO:0051893)	4/54	0.00901524	0.298608	5.25672	24.7531	BCAS3;NELL1;MYOC;S100A10
green	Osteocytes	GO_Biological_Process_2023	Regulation Of Striated Muscle Contraction (GO:0006942)	3/29	0.0094008	0.298608	7.56577	35.3091	CAV3;ATP1A2;DMD
green	Osteocytes	GO_Biological_Process_2023	Monoamine Transport (GO:0015844)	2/10	0.00950019	0.298608	16.353	76.1468	SLC22A3;SLC22A2
green	Osteocytes	GO_Biological_Process_2023	Cardiac Muscle Cell Action Potential Involved In Contraction (GO:0086002)	3/30	0.0103301	0.298608	7.28519	33.3129	CAV3;SCN4B;SCN1A
green	Osteocytes	GO_Biological_Process_2023	Negative Regulation Of Calcium Ion Transmembrane Transporter Activity (GO:1901020)	3/30	0.0103301	0.298608	7.28519	33.3129	CASQ2;ATP1A2;TRDN
green	Osteocytes	GO_Biological_Process_2023	Negative Regulation Of Potassium Ion Transmembrane Transport (GO:1901380)	2/11	0.011496	0.298608	14.5353	64.9109	CAV3;CASQ2
green	Osteocytes	GO_Biological_Process_2023	Negative Regulation Of Release Of Sequestered Calcium Ion Into Cytosol (GO:0051280)	2/11	0.011496	0.298608	14.5353	64.9109	CASQ2;TRDN
green	Osteocytes	GO_Biological_Process_2023	Negative Regulation Of Ryanodine-Sensitive Calcium-Release Channel Activity (GO:0060315)	2/11	0.011496	0.298608	14.5353	64.9109	CASQ2;TRDN
green	Osteocytes	GO_Biological_Process_2023	Regulation Of Muscle System Process (GO:0090257)	2/11	0.011496	0.298608	14.5353	64.9109	ATP1A2;DMD
green	Osteocytes	GO_Biological_Process_2023	Neurotransmitter Uptake (GO:0001504)	2/11	0.011496	0.298608	14.5353	64.9109	SLC22A3;SLC22A2
green	Osteocytes	GO_Biological_Process_2023	Response To X-ray (GO:0010165)	2/11	0.011496	0.298608	14.5353	64.9109	MSH2;PRAP1
green	Osteocytes	GO_Biological_Process_2023	Muscle Cell Development (GO:0055001)	3/32	0.0123434	0.312799	6.78207	29.8047	CAV3;DMD;TTN
green	Osteocytes	GO_Biological_Process_2023	Negative Regulation Of Potassium Ion Transport (GO:0043267)	2/12	0.0136583	0.322523	13.0811	56.1623	CAV3;CASQ2
green	Osteocytes	GO_Biological_Process_2023	Quaternary Ammonium Group Transport (GO:0015697)	2/12	0.0136583	0.322523	13.0811	56.1623	SLC22A3;SLC22A2
green	Osteocytes	GO_Biological_Process_2023	Regulation Of Cell Communication By Electrical Coupling (GO:0010649)	2/12	0.0136583	0.322523	13.0811	56.1623	CASQ2;TRDN
green	Osteocytes	GO_Biological_Process_2023	Positive Regulation Of Substrate Adhesion-Dependent Cell Spreading (GO:1900026)	3/35	0.0157563	0.363794	6.14531	25.5062	NELL1;MYOC;S100A10
green	Osteocytes	GO_Biological_Process_2023	Regulation Of Sodium Ion Transmembrane Transporter Activity (GO:2000649)	3/37	0.0182969	0.408101	5.78324	23.1389	CAV3;DMD;SCN4B
green	Osteocytes	GO_Biological_Process_2023	Membrane Raft Organization (GO:0031579)	2/14	0.0184608	0.408101	10.8998	43.5131	CAV3;S100A10
green	Osteocytes	GO_Biological_Process_2023	Negative Regulation Of Epithelial Cell Differentiation (GO:0030857)	2/15	0.0210904	0.447202	10.0608	38.8241	FOXE3;SPRY2
green	Osteocytes	GO_Biological_Process_2023	Ganglioside Biosynthetic Process (GO:0001574)	2/15	0.0210904	0.447202	10.0608	38.8241	ST3GAL5;B4GALT6
green	Osteocytes	GO_Biological_Process_2023	Positive Regulation Of Cell-Substrate Adhesion (GO:0010811)	4/71	0.0227099	0.471911	3.91953	14.8353	CCL25;NELL1;MYOC;S100A10
green	Osteocytes	GO_Biological_Process_2023	Monoatomic Ion Transport (GO:0006811)	5/107	0.0234799	0.476848	3.22329	12.0925	SLC9A2;GABRB1;ATP10D;AQP11;PANX3
green	Osteocytes	GO_Biological_Process_2023	Membrane Depolarization During Cardiac Muscle Cell Action Potential (GO:0086012)	2/16	0.0238654	0.476848	9.34172	34.8944	ATP1A2;SCN4B
green	Osteocytes	GO_Biological_Process_2023	Monoatomic Cation Transport (GO:0006812)	3/42	0.0255858	0.501578	5.04051	18.4771	ATP10D;ATP1A2;PANX3
green	Osteocytes	GO_Biological_Process_2023	Central Nervous System Neuron Development (GO:0021954)	2/17	0.0267807	0.504739	8.71849	31.5616	NPY;B4GALT6
green	Osteocytes	GO_Biological_Process_2023	Negative Regulation Of Calcium Ion Transport (GO:0051926)	2/17	0.0267807	0.504739	8.71849	31.5616	CAV3;ATP1A2
green	Osteocytes	GO_Biological_Process_2023	Positive Regulation Of Stress Fiber Assembly (GO:0051496)	3/43	0.0272044	0.504739	4.91425	17.7128	NELL1;MYOC;S100A10
green	Osteocytes	GO_Biological_Process_2023	Bone Development (GO:0060348)	3/44	0.0288765	0.508117	4.79415	16.9939	MYOC;BGLAP;IFITM5
green	Osteocytes	GO_Biological_Process_2023	Negative Regulation Of Monoatomic Ion Transport (GO:0043271)	2/18	0.0298317	0.508117	8.17317	28.7057	CAV3;CASQ2
green	Osteocytes	GO_Biological_Process_2023	Cardiac Muscle Cell Contraction (GO:0086003)	2/18	0.0298317	0.508117	8.17317	28.7057	SCN4B;SCN1A
green	Osteocytes	GO_Biological_Process_2023	Regulation Of Ventricular Cardiac Muscle Cell Membrane Repolarization (GO:0060307)	2/18	0.0298317	0.508117	8.17317	28.7057	CAV3;SCN4B
green	Osteocytes	GO_Biological_Process_2023	Icosanoid Biosynthetic Process (GO:0046456)	2/18	0.0298317	0.508117	8.17317	28.7057	PLA2G5;NAIP
green	Osteocytes	GO_Biological_Process_2023	Regulation Of Cellular Response To Growth Factor Stimulus (GO:0090287)	2/19	0.0330135	0.535953	7.69201	26.2362	FSTL5;NELL1
green	Osteocytes	GO_Biological_Process_2023	Regulation Of Fibroblast Growth Factor Receptor Signaling Pathway (GO:0040036)	2/19	0.0330135	0.535953	7.69201	26.2362	SPRY2;FGFBP3
green	Osteocytes	GO_Biological_Process_2023	Glycosphingolipid Biosynthetic Process (GO:0006688)	2/19	0.0330135	0.535953	7.69201	26.2362	ST3GAL5;B4GALT6
green	Osteocytes	GO_Biological_Process_2023	Sodium Ion Transmembrane Transport (GO:0035725)	4/82	0.0359889	0.554022	3.36489	11.1867	SLC9A2;SCN9A;ATP1A2;SCN4B
green	Osteocytes	GO_Biological_Process_2023	Xenobiotic Transport (GO:0042908)	2/20	0.0363214	0.554022	7.2643	24.0837	SLC22A3;SLC22A2
green	Osteocytes	GO_Biological_Process_2023	Positive Regulation Of Protein Processing (GO:0010954)	2/20	0.0363214	0.554022	7.2643	24.0837	ANGPTL8;S100A10
green	Osteocytes	GO_Biological_Process_2023	Regulation Of Release Of Sequestered Calcium Ion Into Cytosol (GO:0051279)	3/51	0.0420603	0.554022	4.09354	12.971	CASQ2;DMD;TRDN
green	Osteocytes	GO_Biological_Process_2023	Regulation Of Substrate Adhesion-Dependent Cell Spreading (GO:1900024)	3/51	0.0420603	0.554022	4.09354	12.971	NELL1;MYOC;S100A10
green	Osteocytes	GO_Biological_Process_2023	Positive Regulation Of Actin Filament Bundle Assembly (GO:0032233)	3/51	0.0420603	0.554022	4.09354	12.971	NELL1;MYOC;S100A10
green	Osteocytes	GO_Biological_Process_2023	Negative Regulation Of MAP Kinase Activity (GO:0043407)	3/51	0.0420603	0.554022	4.09354	12.971	CAV3;SPRY2;ANKS1B
green	Osteocytes	GO_Biological_Process_2023	Mammary Gland Development (GO:0030879)	2/22	0.0432977	0.554022	6.53721	20.5246	PRL;WNT4
green	Osteocytes	GO_Biological_Process_2023	Regulation Of Cardiac Muscle Cell Membrane Repolarization (GO:0099623)	2/22	0.0432977	0.554022	6.53721	20.5246	CAV3;SCN4B
green	Osteocytes	GO_Biological_Process_2023	Sodium Ion Transport (GO:0006814)	4/89	0.0463461	0.554022	3.08668	9.48111	SCN9A;ATP1A2;SCN4B;SCN1A
green	Osteocytes	KEGG_2021_Human	Pancreatic secretion	5/102	0.0195377	0.999544	3.3903	13.3422	AMY1A;ADCY3;ATP1A2;CEL;PLA2G5
green	Osteocytes	KEGG_2021_Human	Steroid biosynthesis	2/20	0.0363214	0.999544	7.2643	24.0837	CYP24A1;CEL
green	Osteocytes	Jensen_TISSUES	Fhm	3/17	0.00199995	0.661455	14.0593	87.3733	GABRB1;ATP1A2;SCN1A
green	Osteocytes	Jensen_TISSUES	Perichondrium	3/28	0.00852241	0.661455	7.8688	37.4953	BGLAP;COL10A1;SP7
green	Osteocytes	Jensen_TISSUES	Cementum	3/28	0.00852241	0.661455	7.8688	37.4953	LAMC3;BGLAP;SP7
green	Osteocytes	Jensen_TISSUES	Long bone	4/57	0.0108711	0.661455	4.95841	22.4202	BGLAP;TBCE;COL10A1;SP7
green	Osteocytes	Jensen_TISSUES	Endochondral bone	3/31	0.0113108	0.661455	7.02464	31.4844	BGLAP;COL10A1;SP7
green	Osteocytes	Jensen_TISSUES	Epiphyseal growth plate	3/33	0.0134283	0.661455	6.55567	28.2575	BGLAP;COL10A1;SP7
green	Osteocytes	Jensen_TISSUES	Myotube	5/103	0.0202885	0.661455	3.35553	13.0789	CAV3;DMD;ANO5;TRDN;TTN
green	Osteocytes	Jensen_TISSUES	nd7/23	2/15	0.0210904	0.661455	10.0608	38.8241	SCN9A;SCN4B
green	Osteocytes	Jensen_TISSUES	Spinal nerve	2/15	0.0210904	0.661455	10.0608	38.8241	SCN9A;GFAP
green	Osteocytes	Jensen_TISSUES	Substantia nigra	4/71	0.0227099	0.661455	3.91953	14.8353	ADCY3;SPRY2;KCTD18;SLC16A4
green	Osteocytes	Jensen_TISSUES	Chondroblast	2/16	0.0238654	0.661455	9.34172	34.8944	BGLAP;SP7
green	Osteocytes	Jensen_TISSUES	Callus	3/42	0.0255858	0.661455	5.04051	18.4771	BGLAP;SP7;IFITM5
green	Osteocytes	Jensen_TISSUES	Bone matrix	3/44	0.0288765	0.661455	4.79415	16.9939	NELL1;BGLAP;SP7
green	Osteocytes	Jensen_TISSUES	Tectum mesencephali	2/18	0.0298317	0.661455	8.17317	28.7057	KIF9;EFNA2
green	Osteocytes	Jensen_TISSUES	Periodontal ligament	3/49	0.0380319	0.661455	4.27196	13.9664	LAMC3;BGLAP;SP7
green	Osteocytes	Jensen_TISSUES	Reticulum	2/22	0.0432977	0.661455	6.53721	20.5246	CASQ2;TRDN
green	Osteocytes	Reactome_2022	Abacavir Transmembrane Transport R-HSA-2161517	2/5	0.00221963	0.53233	43.619	266.531	SLC22A3;SLC22A2
green	Osteocytes	Reactome_2022	Vitamins R-HSA-211916	2/6	0.00329616	0.53233	32.7126	186.953	CYP26A1;CYP24A1
green	Osteocytes	Reactome_2022	Interaction Between L1 And Ankyrins R-HSA-445095	3/29	0.0094008	0.613712	7.56577	35.3091	SCN9A;SCN4B;SCN1A
green	Osteocytes	Reactome_2022	Organic Cation Transport R-HSA-549127	2/10	0.00950019	0.613712	16.353	76.1468	SLC22A3;SLC22A2
green	Osteocytes	Reactome_2022	Abacavir ADME R-HSA-2161522	2/10	0.00950019	0.613712	16.353	76.1468	SLC22A3;SLC22A2
green	Osteocytes	Reactome_2022	Phase 0 - Rapid Depolarisation R-HSA-5576892	3/32	0.0123434	0.664486	6.78207	29.8047	SCN9A;SCN4B;SCN1A
green	Osteocytes	Reactome_2022	Organic Cation/Anion/Zwitterion Transport R-HSA-549132	2/15	0.0210904	0.851524	10.0608	38.8241	SLC22A3;SLC22A2
green	Osteocytes	Reactome_2022	Negative Regulation Of TCF-dependent Signaling By WNT Ligand Antagonists R-HSA-3772470	2/15	0.0210904	0.851524	10.0608	38.8241	DKK4;WNT4
green	Osteocytes	Reactome_2022	Muscle Contraction R-HSA-397014	7/196	0.0301514	0.901229	2.44094	8.54701	CAV3;SCN9A;DMD;ATP1A2;SCN4B;SCN1A;TRDN
green	Osteocytes	Reactome_2022	Cardiac Conduction R-HSA-5576891	5/126	0.0429643	0.901229	2.71452	8.54363	SCN9A;ATP1A2;SCN4B;SCN1A;TRDN
green	Osteocytes	Reactome_2022	RA Biosynthesis Pathway R-HSA-5365859	2/22	0.0432977	0.901229	6.53721	20.5246	CYP26A1;SDR16C5
green	Osteocytes	Reactome_2022	Digestion R-HSA-8935690	2/23	0.0469575	0.901229	6.2256	19.0411	AMY1A;CEL
darkturquoise	Osteocytes	GO_Biological_Process_2023	Collecting Duct Development (GO:0072044)	2/7	0.000303416	0.0622003	106.229	860.501	TFAP2B;SHH
darkturquoise	Osteocytes	GO_Biological_Process_2023	Limb Morphogenesis (GO:0035108)	2/20	0.00265759	0.21314	29.4889	174.879	TFAP2B;SHH
darkturquoise	Osteocytes	GO_Biological_Process_2023	Metanephric Collecting Duct Development (GO:0072205)	1/5	0.0191041	0.21314	65.523	259.33	SHH
darkturquoise	Osteocytes	GO_Biological_Process_2023	Regulation Of Immature T Cell Proliferation In Thymus (GO:0033084)	1/5	0.0191041	0.21314	65.523	259.33	SHH
darkturquoise	Osteocytes	GO_Biological_Process_2023	Positive Regulation Of T Cell Differentiation In Thymus (GO:0033089)	1/5	0.0191041	0.21314	65.523	259.33	SHH
darkturquoise	Osteocytes	GO_Biological_Process_2023	Reproductive System Development (GO:0061458)	1/5	0.0191041	0.21314	65.523	259.33	SHH
darkturquoise	Osteocytes	GO_Biological_Process_2023	Nephron Tubule Development (GO:0072080)	1/5	0.0191041	0.21314	65.523	259.33	TFAP2B
darkturquoise	Osteocytes	GO_Biological_Process_2023	Neuroblast Proliferation (GO:0007405)	1/5	0.0191041	0.21314	65.523	259.33	SHH
darkturquoise	Osteocytes	GO_Biological_Process_2023	Lymphoid Progenitor Cell Differentiation (GO:0002320)	1/6	0.0228815	0.21314	52.4158	197.997	SHH
darkturquoise	Osteocytes	GO_Biological_Process_2023	Hindlimb Morphogenesis (GO:0035137)	1/6	0.0228815	0.21314	52.4158	197.997	TFAP2B
darkturquoise	Osteocytes	GO_Biological_Process_2023	Cellular Modified Amino Acid Biosynthetic Process (GO:0042398)	1/7	0.0266445	0.21314	43.6776	158.339	MTHFS
darkturquoise	Osteocytes	GO_Biological_Process_2023	Amino-Acid Betaine Transport (GO:0015838)	1/7	0.0266445	0.21314	43.6776	158.339	SLC22A16
darkturquoise	Osteocytes	GO_Biological_Process_2023	Regulation Of Alpha-Beta T Cell Differentiation (GO:0046637)	1/7	0.0266445	0.21314	43.6776	158.339	SHH
darkturquoise	Osteocytes	GO_Biological_Process_2023	Somite Development (GO:0061053)	1/8	0.0303932	0.21314	37.4361	130.784	SHH
darkturquoise	Osteocytes	GO_Biological_Process_2023	Proteasome Assembly (GO:0043248)	1/8	0.0303932	0.21314	37.4361	130.784	PSMD9
darkturquoise	Osteocytes	GO_Biological_Process_2023	Tetrahydrofolate Interconversion (GO:0035999)	1/8	0.0303932	0.21314	37.4361	130.784	MTHFS
darkturquoise	Osteocytes	GO_Biological_Process_2023	Acid Secretion (GO:0046717)	1/8	0.0303932	0.21314	37.4361	130.784	SLC22A16
darkturquoise	Osteocytes	GO_Biological_Process_2023	Negative Regulation Of Smooth Muscle Cell Differentiation (GO:0051151)	1/8	0.0303932	0.21314	37.4361	130.784	SHH
darkturquoise	Osteocytes	GO_Biological_Process_2023	Kidney Development (GO:0001822)	2/71	0.03064	0.21314	7.67304	26.744	TFAP2B;SHH
darkturquoise	Osteocytes	GO_Biological_Process_2023	Forelimb Morphogenesis (GO:0035136)	1/9	0.0341277	0.21314	32.7549	110.635	TFAP2B
darkturquoise	Osteocytes	GO_Biological_Process_2023	Positive Regulation Of Mesenchymal Cell Proliferation (GO:0002053)	1/9	0.0341277	0.21314	32.7549	110.635	SHH
darkturquoise	Osteocytes	GO_Biological_Process_2023	Regulation Of Animal Organ Morphogenesis (GO:2000027)	1/9	0.0341277	0.21314	32.7549	110.635	SHH
darkturquoise	Osteocytes	GO_Biological_Process_2023	Smooth Muscle Tissue Development (GO:0048745)	1/9	0.0341277	0.21314	32.7549	110.635	SHH
darkturquoise	Osteocytes	GO_Biological_Process_2023	Metanephric Mesenchyme Development (GO:0072075)	1/10	0.037848	0.21314	29.114	95.3245	SHH
darkturquoise	Osteocytes	GO_Biological_Process_2023	Urogenital System Development (GO:0001655)	1/10	0.037848	0.21314	29.114	95.3245	SHH
darkturquoise	Osteocytes	GO_Biological_Process_2023	Alpha-Amino Acid Biosynthetic Process (GO:1901607)	1/10	0.037848	0.21314	29.114	95.3245	PAH
darkturquoise	Osteocytes	GO_Biological_Process_2023	Embryonic Appendage Morphogenesis (GO:0035113)	1/10	0.037848	0.21314	29.114	95.3245	SHH
darkturquoise	Osteocytes	GO_Biological_Process_2023	Positive Regulation Of Voltage-Gated Potassium Channel Activity (GO:1903818)	1/10	0.037848	0.21314	29.114	95.3245	LRRC38
darkturquoise	Osteocytes	GO_Biological_Process_2023	Negative Regulation Of Cholesterol Transport (GO:0032375)	1/10	0.037848	0.21314	29.114	95.3245	SHH
darkturquoise	Osteocytes	GO_Biological_Process_2023	Catecholamine Biosynthetic Process (GO:0042423)	1/11	0.0415541	0.21314	26.2013	83.3401	PAH
darkturquoise	Osteocytes	GO_Biological_Process_2023	Tetrahydrofolate Metabolic Process (GO:0046653)	1/11	0.0415541	0.21314	26.2013	83.3401	MTHFS
darkturquoise	Osteocytes	GO_Biological_Process_2023	Tyrosine Metabolic Process (GO:0006570)	1/11	0.0415541	0.21314	26.2013	83.3401	PAH
darkturquoise	Osteocytes	GO_Biological_Process_2023	Neurotransmitter Biosynthetic Process (GO:0042136)	1/11	0.0415541	0.21314	26.2013	83.3401	PAH
darkturquoise	Osteocytes	GO_Biological_Process_2023	Self Proteolysis (GO:0097264)	1/11	0.0415541	0.21314	26.2013	83.3401	SHH
darkturquoise	Osteocytes	GO_Biological_Process_2023	Biogenic Amine Biosynthetic Process (GO:0042401)	1/11	0.0415541	0.21314	26.2013	83.3401	PAH
darkturquoise	Osteocytes	GO_Biological_Process_2023	Regulation Of Insulin Secretion (GO:0050796)	2/87	0.044354	0.21314	6.22369	19.3902	PSMD9;TFAP2B
darkturquoise	Osteocytes	GO_Biological_Process_2023	Folic Acid Metabolic Process (GO:0046655)	1/12	0.0452461	0.21314	23.8182	73.7325	MTHFS
darkturquoise	Osteocytes	GO_Biological_Process_2023	Regulation Of T Cell Differentiation In Thymus (GO:0033081)	1/12	0.0452461	0.21314	23.8182	73.7325	SHH
darkturquoise	Osteocytes	GO_Biological_Process_2023	Secretion (GO:0046903)	1/12	0.0452461	0.21314	23.8182	73.7325	SLC22A16
darkturquoise	Osteocytes	GO_Biological_Process_2023	Catecholamine Metabolic Process (GO:0006584)	1/13	0.0489241	0.21314	21.8322	65.8784	PAH
darkturquoise	Osteocytes	GO_Biological_Process_2023	Thymus Development (GO:0048538)	1/13	0.0489241	0.21314	21.8322	65.8784	SHH
darkturquoise	Osteocytes	GO_Biological_Process_2023	N-terminal Protein Amino Acid Modification (GO:0031365)	1/13	0.0489241	0.21314	21.8322	65.8784	NAA11
darkturquoise	Osteocytes	GO_Biological_Process_2023	T Cell Differentiation In Thymus (GO:0033077)	1/13	0.0489241	0.21314	21.8322	65.8784	SHH
darkturquoise	Osteocytes	GO_Biological_Process_2023	Positive Regulation Of Potassium Ion Transmembrane Transporter Activity (GO:1901018)	1/13	0.0489241	0.21314	21.8322	65.8784	LRRC38
darkturquoise	Osteocytes	GO_Biological_Process_2023	Positive Regulation Of Alpha-Beta T Cell Differentiation (GO:0046638)	1/13	0.0489241	0.21314	21.8322	65.8784	SHH
darkturquoise	Osteocytes	GO_Biological_Process_2023	Branching Involved In Blood Vessel Morphogenesis (GO:0001569)	1/13	0.0489241	0.21314	21.8322	65.8784	SHH
darkturquoise	Osteocytes	KEGG_2021_Human	Phenylalanine, tyrosine and tryptophan biosynthesis	1/6	0.0228815	0.503853	52.4158	197.997	PAH
darkturquoise	Osteocytes	Jensen_TISSUES	sp95	1/6	0.0228815	0.627985	52.4158	197.997	KHDRBS2
darkturquoise	Osteocytes	Jensen_TISSUES	Lacrimal gland acinar cell	1/6	0.0228815	0.627985	52.4158	197.997	PKD2L2
darkturquoise	Osteocytes	Jensen_TISSUES	Floral primordium	1/6	0.0228815	0.627985	52.4158	197.997	KHDRBS2
darkturquoise	Osteocytes	Jensen_TISSUES	Masseter	1/6	0.0228815	0.627985	52.4158	197.997	MYH13
darkturquoise	Osteocytes	Jensen_TISSUES	Pharate pupa	1/7	0.0266445	0.627985	43.6776	158.339	AANAT
darkturquoise	Osteocytes	Jensen_TISSUES	BL-3 cell	1/8	0.0303932	0.627985	37.4361	130.784	SLC22A16
darkturquoise	Osteocytes	Jensen_TISSUES	Larval integument	1/8	0.0303932	0.627985	37.4361	130.784	PAH
darkturquoise	Osteocytes	Jensen_TISSUES	Tail fin	1/10	0.037848	0.627985	29.114	95.3245	SHH
darkturquoise	Osteocytes	Jensen_TISSUES	Extraocular muscle	1/10	0.037848	0.627985	29.114	95.3245	MYH13
darkturquoise	Osteocytes	Jensen_TISSUES	Medulloblastoma cell line	1/12	0.0452461	0.627985	23.8182	73.7325	SHH
darkturquoise	Osteocytes	Jensen_TISSUES	Flower bud	1/13	0.0489241	0.627985	21.8322	65.8784	KHDRBS2
darkturquoise	Osteocytes	Reactome_2022	Hh Mutants Are Degraded By ERAD R-HSA-5362768	2/55	0.0190452	0.587433	9.99748	39.5994	PSMD9;SHH
darkturquoise	Osteocytes	Reactome_2022	Serotonin And Melatonin Biosynthesis R-HSA-209931	1/5	0.0191041	0.587433	65.523	259.33	AANAT
darkturquoise	Osteocytes	Reactome_2022	Hh Mutants Abrogate Ligand Secretion R-HSA-5387390	2/58	0.0210436	0.587433	9.46048	36.5284	PSMD9;SHH
darkturquoise	Osteocytes	Reactome_2022	Phenylalanine Metabolism R-HSA-8964208	1/6	0.0228815	0.587433	52.4158	197.997	PAH
darkturquoise	Osteocytes	Reactome_2022	Hedgehog Ligand Biogenesis R-HSA-5358346	2/64	0.0252885	0.587433	8.54237	31.4137	PSMD9;SHH
darkturquoise	Osteocytes	Reactome_2022	Ligand-receptor Interactions R-HSA-5632681	1/8	0.0303932	0.587433	37.4361	130.784	SHH
darkturquoise	Osteocytes	Reactome_2022	Release Of Hh-Np From Secreting Cell R-HSA-5362798	1/8	0.0303932	0.587433	37.4361	130.784	SHH
darkturquoise	Osteocytes	Reactome_2022	Organic Cation Transport R-HSA-549127	1/10	0.037848	0.587433	29.114	95.3245	SLC22A16
darkturquoise	Osteocytes	Reactome_2022	Role Of Second Messengers In Netrin-1 Signaling R-HSA-418890	1/10	0.037848	0.587433	29.114	95.3245	TRPC5
darkturquoise	Osteocytes	Reactome_2022	Negative Regulation Of Activity Of TFAP2 (AP-2) Family Transcription Factors R-HSA-8866904	1/10	0.037848	0.587433	29.114	95.3245	TFAP2B
darkturquoise	Osteocytes	Reactome_2022	Interaction With Cumulus Cells And Zona Pellucida R-HSA-2534343	1/10	0.037848	0.587433	29.114	95.3245	ADAM2
darkturquoise	Osteocytes	Reactome_2022	Phenylalanine And Tyrosine Metabolism R-HSA-8963691	1/11	0.0415541	0.587433	26.2013	83.3401	PAH
darkturquoise	Osteocytes	Reactome_2022	Hedgehog On State R-HSA-5632684	2/85	0.042534	0.587433	6.3743	20.1265	PSMD9;SHH
darkturquoise	Osteocytes	Reactome_2022	Activation Of TFAP2 (AP-2) Family Of Transcription Factors R-HSA-8866907	1/12	0.0452461	0.587433	23.8182	73.7325	TFAP2B
darkturquoise	Osteocytes	Reactome_2022	TFAP2 (AP-2) Family Regulates Transcription Of Growth Factors And Their Receptors R-HSA-8866910	1/13	0.0489241	0.587433	21.8322	65.8784	TFAP2B
darkred	Adipocytes	GO_Biological_Process_2023	Positive Regulation Of Necroptotic Process (GO:0060545)	2/5	0.000123396	0.0131417	192.522	1732.72	RIPK3;CASP6
darkred	Adipocytes	GO_Biological_Process_2023	Positive Regulation Of Programmed Necrotic Cell Death (GO:0062100)	2/5	0.000123396	0.0131417	192.522	1732.72	RIPK3;CASP6
darkred	Adipocytes	GO_Biological_Process_2023	Regulation Of T Cell Mediated Immunity (GO:0002709)	2/11	0.000669387	0.0475265	64.1546	468.915	RIPK3;CLC
darkred	Adipocytes	GO_Biological_Process_2023	Regulation Of Necroptotic Process (GO:0060544)	2/20	0.00226517	0.12062	32.0628	195.266	RIPK3;CASP6
darkred	Adipocytes	GO_Biological_Process_2023	Regulation Of Activated T Cell Proliferation (GO:0046006)	2/33	0.00611026	0.225082	18.605	94.8441	RIPK3;CLC
darkred	Adipocytes	GO_Biological_Process_2023	Axonemal Central Apparatus Assembly (GO:1904158)	1/5	0.017626	0.225082	71.1607	287.374	SPAG17
darkred	Adipocytes	GO_Biological_Process_2023	Positive Regulation Of Fever Generation (GO:0031622)	1/5	0.017626	0.225082	71.1607	287.374	PTGS2
darkred	Adipocytes	GO_Biological_Process_2023	Regulation Of Prostaglandin Biosynthetic Process (GO:0031392)	1/6	0.0211143	0.225082	56.9257	219.608	PTGS2
darkred	Adipocytes	GO_Biological_Process_2023	Regulation Of Digestive System Process (GO:0044058)	1/6	0.0211143	0.225082	56.9257	219.608	OPRK1
darkred	Adipocytes	GO_Biological_Process_2023	Regulation Of Saliva Secretion (GO:0046877)	1/6	0.0211143	0.225082	56.9257	219.608	OPRK1
darkred	Adipocytes	GO_Biological_Process_2023	Positive Regulation Of Unsaturated Fatty Acid Biosynthetic Process (GO:2001280)	1/6	0.0211143	0.225082	56.9257	219.608	PTGS2
darkred	Adipocytes	GO_Biological_Process_2023	Lymphocyte Apoptotic Process (GO:0070227)	1/7	0.0245904	0.225082	47.4357	175.768	CLC
darkred	Adipocytes	GO_Biological_Process_2023	Spleen Development (GO:0048536)	1/7	0.0245904	0.225082	47.4357	175.768	RIPK3
darkred	Adipocytes	GO_Biological_Process_2023	T Cell Apoptotic Process (GO:0070231)	1/7	0.0245904	0.225082	47.4357	175.768	CLC
darkred	Adipocytes	GO_Biological_Process_2023	Negative Regulation Of Phospholipase Activity (GO:0010519)	1/7	0.0245904	0.225082	47.4357	175.768	ANGPTL3
darkred	Adipocytes	GO_Biological_Process_2023	Sialylation (GO:0097503)	1/7	0.0245904	0.225082	47.4357	175.768	ST8SIA3
darkred	Adipocytes	GO_Biological_Process_2023	Cyclooxygenase Pathway (GO:0019371)	1/8	0.0280543	0.225082	40.6571	145.293	PTGS2
darkred	Adipocytes	GO_Biological_Process_2023	Sphingolipid Biosynthetic Process (GO:0030148)	2/77	0.03064	0.225082	7.67304	26.744	ST8SIA3;HACD4
darkred	Adipocytes	GO_Biological_Process_2023	Regulation Of T Cell Proliferation (GO:0042129)	2/77	0.03064	0.225082	7.67304	26.744	RIPK3;CLC
darkred	Adipocytes	GO_Biological_Process_2023	Regulation Of Leukocyte Mediated Cytotoxicity (GO:0001910)	1/9	0.0315061	0.225082	35.5732	122.997	RIPK3
darkred	Adipocytes	GO_Biological_Process_2023	Necroptotic Process (GO:0070266)	1/9	0.0315061	0.225082	35.5732	122.997	RIPK3
darkred	Adipocytes	GO_Biological_Process_2023	Epithelial Cell Apoptotic Process (GO:1904019)	1/10	0.0349458	0.225082	31.619	106.049	CASP6
darkred	Adipocytes	GO_Biological_Process_2023	Regulation Of Glycoprotein Biosynthetic Process (GO:0010559)	1/10	0.0349458	0.225082	31.619	106.049	NECAB1
darkred	Adipocytes	GO_Biological_Process_2023	Heparan Sulfate Proteoglycan Biosynthetic Process, Enzymatic Modification (GO:0015015)	1/10	0.0349458	0.225082	31.619	106.049	HS3ST3A1
darkred	Adipocytes	GO_Biological_Process_2023	Regulation Of Amyloid Precursor Protein Biosynthetic Process (GO:0042984)	1/10	0.0349458	0.225082	31.619	106.049	NECAB1
darkred	Adipocytes	GO_Biological_Process_2023	Positive Regulation Of Transforming Growth Factor Beta Production (GO:0071636)	1/10	0.0349458	0.225082	31.619	106.049	PTGS2
darkred	Adipocytes	GO_Biological_Process_2023	Regulation Of T Cell Apoptotic Process (GO:0070232)	1/11	0.0383734	0.225082	28.4557	92.7767	RIPK3
darkred	Adipocytes	GO_Biological_Process_2023	Programmed Necrotic Cell Death (GO:0097300)	1/11	0.0383734	0.225082	28.4557	92.7767	RIPK3
darkred	Adipocytes	GO_Biological_Process_2023	Organophosphate Catabolic Process (GO:0046434)	1/12	0.041789	0.225082	25.8675	82.1325	ANGPTL3
darkred	Adipocytes	GO_Biological_Process_2023	Fatty Acid Elongation (GO:0030497)	1/12	0.041789	0.225082	25.8675	82.1325	HACD4
darkred	Adipocytes	GO_Biological_Process_2023	Phospholipid Homeostasis (GO:0055091)	1/12	0.041789	0.225082	25.8675	82.1325	ANGPTL3
darkred	Adipocytes	GO_Biological_Process_2023	Very Long-Chain Fatty Acid Biosynthetic Process (GO:0042761)	1/12	0.041789	0.225082	25.8675	82.1325	HACD4
darkred	Adipocytes	GO_Biological_Process_2023	Extracellular Transport (GO:0006858)	1/13	0.0451927	0.225082	23.7107	73.4278	SPAG17
darkred	Adipocytes	GO_Biological_Process_2023	Thymus Development (GO:0048538)	1/13	0.0451927	0.225082	23.7107	73.4278	RIPK3
darkred	Adipocytes	GO_Biological_Process_2023	Microtubule-Based Transport (GO:0099111)	1/13	0.0451927	0.225082	23.7107	73.4278	SPAG17
darkred	Adipocytes	GO_Biological_Process_2023	T Cell Differentiation In Thymus (GO:0033077)	1/13	0.0451927	0.225082	23.7107	73.4278	RIPK3
darkred	Adipocytes	GO_Biological_Process_2023	Heparan Sulfate Proteoglycan Metabolic Process (GO:0030201)	1/13	0.0451927	0.225082	23.7107	73.4278	HS3ST3A1
darkred	Adipocytes	GO_Biological_Process_2023	Positive Regulation Of Brown Fat Cell Differentiation (GO:0090336)	1/13	0.0451927	0.225082	23.7107	73.4278	PTGS2
darkred	Adipocytes	GO_Biological_Process_2023	Monocarboxylic Acid Metabolic Process (GO:0032787)	2/97	0.0466082	0.225082	6.05156	18.554	VNN2;ANGPTL3
darkred	Adipocytes	GO_Biological_Process_2023	Prostanoid Biosynthetic Process (GO:0046457)	1/14	0.0485845	0.225082	21.8857	66.1923	PTGS2
darkred	Adipocytes	GO_Biological_Process_2023	Positive Regulation Of Acute Inflammatory Response (GO:0002675)	1/14	0.0485845	0.225082	21.8857	66.1923	PTGS2
darkred	Adipocytes	KEGG_2021_Human	Arachidonic acid metabolism	2/61	0.0198698	0.572081	9.76173	38.2519	CYP4F3;PTGS2
darkred	Adipocytes	Jensen_TISSUES	Occipital pole	1/5	0.017626	0.535883	71.1607	287.374	NECAB1
darkred	Adipocytes	Jensen_TISSUES	Vesicular gland	1/6	0.0211143	0.535883	56.9257	219.608	PTGS2
darkred	Adipocytes	Jensen_TISSUES	PC-14 cell	1/7	0.0245904	0.535883	47.4357	175.768	HS3ST3A1
darkred	Adipocytes	Jensen_TISSUES	Kco	1/8	0.0280543	0.535883	40.6571	145.293	ABCC8
darkred	Adipocytes	Jensen_TISSUES	Colonocyte	1/10	0.0349458	0.535883	31.619	106.049	PTGS2
darkred	Adipocytes	Jensen_TISSUES	Sporulating cell	1/10	0.0349458	0.535883	31.619	106.049	CLC
darkred	Adipocytes	Jensen_TISSUES	Lymphocyte	2/84	0.035932	0.535883	7.01555	23.3346	RIPK3;CASP6
darkred	Adipocytes	Jensen_TISSUES	Ovarian surface epithelial cell line	1/11	0.0383734	0.535883	28.4557	92.7767	GPR150
darkred	Adipocytes	Jensen_TISSUES	Trunk kidney	1/13	0.0451927	0.535883	23.7107	73.4278	SLC5A12
darkred	Adipocytes	Jensen_TISSUES	Peripheral blood	2/96	0.0457499	0.535883	6.11625	18.866	VNN2;PTGS2
darkred	Adipocytes	Jensen_TISSUES	Breast cancer cell line	3/227	0.0469683	0.535883	3.88097	11.8691	SPAG17;CASP6;PTGS2
darkred	Adipocytes	Jensen_TISSUES	rt1	1/14	0.0485845	0.535883	21.8857	66.1923	U6
darkred	Adipocytes	Jensen_TISSUES	Interneuron	1/14	0.0485845	0.535883	21.8857	66.1923	NECAB1
darkred	Adipocytes	Jensen_TISSUES	Gastrointestinal mucosa	1/14	0.0485845	0.535883	21.8857	66.1923	PTGS2
darkred	Adipocytes	Reactome_2022	Arachidonic Acid Metabolism R-HSA-2142753	2/59	0.0186622	0.297586	10.1053	40.2316	CYP4F3;PTGS2
darkred	Adipocytes	Reactome_2022	Synthesis Of 15-Eicosatetraenoic Acid Derivatives R-HSA-2142770	1/6	0.0211143	0.297586	56.9257	219.608	PTGS2
darkred	Adipocytes	Reactome_2022	TLR3-mediated TICAM1-dependent Programmed Cell Death R-HSA-9013957	1/6	0.0211143	0.297586	56.9257	219.608	RIPK3
darkred	Adipocytes	Reactome_2022	Microbial Modulation Of RIPK1-mediated Regulated Necrosis R-HSA-9686347	1/6	0.0211143	0.297586	56.9257	219.608	RIPK3
darkred	Adipocytes	Reactome_2022	Biosynthesis Of EPA-derived SPMs R-HSA-9018679	1/6	0.0211143	0.297586	56.9257	219.608	PTGS2
darkred	Adipocytes	Reactome_2022	Fatty Acid Metabolism R-HSA-8978868	3/173	0.0236732	0.297586	5.12777	19.1953	CYP4F3;PTGS2;HACD4
darkred	Adipocytes	Reactome_2022	Phase 1 - Inactivation Of Fast Na+ Channels R-HSA-5576894	1/7	0.0245904	0.297586	47.4357	175.768	KCND1
darkred	Adipocytes	Reactome_2022	TRIF-mediated Programmed Cell Death R-HSA-2562578	1/9	0.0315061	0.297586	35.5732	122.997	RIPK3
darkred	Adipocytes	Reactome_2022	Multifunctional Anion Exchangers R-HSA-427601	1/9	0.0315061	0.297586	35.5732	122.997	SLC5A12
darkred	Adipocytes	Reactome_2022	NR1H2 And NR1H3 Regulate Gene Expression Linked To Lipogenesis R-HSA-9029558	1/9	0.0315061	0.297586	35.5732	122.997	ANGPTL3
darkred	Adipocytes	Reactome_2022	TP53 Regulates Transcription Of Caspase Activators And Caspases R-HSA-6803207	1/12	0.041789	0.297586	25.8675	82.1325	CASP6
darkred	Adipocytes	Reactome_2022	Miscellaneous Substrates R-HSA-211958	1/12	0.041789	0.297586	25.8675	82.1325	CYP4F3
darkred	Adipocytes	Reactome_2022	Eicosanoids R-HSA-211979	1/12	0.041789	0.297586	25.8675	82.1325	CYP4F3
darkred	Adipocytes	Reactome_2022	Caspase-mediated Cleavage Of Cytoskeletal Proteins R-HSA-264870	1/12	0.041789	0.297586	25.8675	82.1325	CASP6
brown	Chondrocytes	GO_Biological_Process_2023	Mitochondrial Gene Expression (GO:0140053)	11/103	0.000243575	0.222879	3.96103	32.9561	GADD45GIP1;MRPS26;FASTK;MRPS34;MRPS2;POLRMT;MRPL12;MRPL57;MRPL21;MRPL11;TBRG4
brown	Chondrocytes	GO_Biological_Process_2023	Mitochondrial Respiratory Chain Complex Assembly (GO:0033108)	10/90	0.000335309	0.222879	4.13656	33.0944	TMEM223;NDUFAF8;NDUFS8;NDUFB7;NDUFS7;NDUFB10;SCO2;NDUFB11;SDHAF1;NDUFA2
brown	Chondrocytes	GO_Biological_Process_2023	Proton Motive Force-Driven ATP Synthesis (GO:0015986)	8/60	0.0003791	0.222879	5.08112	40.0276	NDUFS8;NDUFB7;NDUFS7;NDUFB10;NDUFS6;NDUFB11;NDUFA2;ATP5MJ
brown	Chondrocytes	GO_Biological_Process_2023	Mitochondrial Electron Transport, NADH To Ubiquinone (GO:0006120)	6/34	0.000442879	0.222879	7.06195	54.5339	NDUFB7;NDUFS8;NDUFB10;NDUFS7;NDUFS6;NDUFA2
brown	Chondrocytes	GO_Biological_Process_2023	ncRNA Processing (GO:0034470)	10/100	0.000779217	0.233276	3.67504	26.3031	RRP7A;NOP14;EXOSC4;INTS1;PES1;WDR18;DDX54;TUT1;RRP12;NOP53
brown	Chondrocytes	GO_Biological_Process_2023	NADH Dehydrogenase Complex Assembly (GO:0010257)	7/53	0.000927076	0.233276	5.01889	35.0493	NDUFAF8;NDUFS8;NDUFB7;NDUFS7;NDUFB10;NDUFB11;NDUFA2
brown	Chondrocytes	GO_Biological_Process_2023	Mitochondrial Respiratory Chain Complex I Assembly (GO:0032981)	7/53	0.000927076	0.233276	5.01889	35.0493	NDUFAF8;NDUFS8;NDUFB7;NDUFS7;NDUFB10;NDUFB11;NDUFA2
brown	Chondrocytes	GO_Biological_Process_2023	Proton Motive Force-Driven Mitochondrial ATP Synthesis (GO:0042776)	7/53	0.000927076	0.233276	5.01889	35.0493	NDUFS8;NDUFB7;NDUFS7;NDUFB10;NDUFS6;NDUFB11;NDUFA2
brown	Chondrocytes	GO_Biological_Process_2023	Aerobic Respiration (GO:0009060)	7/59	0.00176091	0.393856	4.43841	28.1481	NDUFS8;NDUFB7;NDUFS7;NDUFB10;NDUFS6;NDUFB11;NDUFA2
brown	Chondrocytes	GO_Biological_Process_2023	Mitochondrial Translation (GO:0032543)	9/98	0.00255045	0.432749	3.33915	19.9397	GADD45GIP1;MRPS26;MRPS34;MRPS2;MTIF3;MRPL12;MRPL57;MRPL21;MRPL11
brown	Chondrocytes	GO_Biological_Process_2023	Mitochondrial RNA Metabolic Process (GO:0000959)	4/20	0.0025545	0.432749	8.2161	49.0493	FASTK;MRPL12;POLRMT;TBRG4
brown	Chondrocytes	GO_Biological_Process_2023	Oxidative Phosphorylation (GO:0006119)	7/63	0.00257973	0.432749	4.12053	24.5586	NDUFS8;NDUFB7;NDUFS7;NDUFB10;NDUFS6;NDUFB11;NDUFA2
brown	Chondrocytes	GO_Biological_Process_2023	rRNA Processing (GO:0006364)	9/101	0.00313069	0.441099	3.22977	18.6245	RRP7A;NOP14;EXOSC4;PES1;WDR18;TSR3;DDX54;RRP12;NOP53
brown	Chondrocytes	GO_Biological_Process_2023	Protein Localization To Nucleus (GO:0034504)	10/122	0.00348052	0.441099	2.94979	16.6975	RRP7A;IPO8;DVL1;PINX1;NUP62;LMNA;ARL2;NOP53;SUPT7L;KPNA1
brown	Chondrocytes	GO_Biological_Process_2023	tRNA Processing (GO:0008033)	6/50	0.003506	0.441099	4.49026	25.3847	PTCD1;ELAC2;WDR4;RPP40;KTI12;TRMT1
brown	Chondrocytes	GO_Biological_Process_2023	Regulation Of TORC1 Signaling (GO:1903432)	6/50	0.003506	0.441099	4.49026	25.3847	DGKQ;NPRL3;GPR137;KPTN;WDR24;TELO2
brown	Chondrocytes	GO_Biological_Process_2023	Cellular Respiration (GO:0045333)	8/85	0.0037398	0.442837	3.42698	19.1524	COX8A;NDUFS8;NDUFB7;NDUFS7;NDUFB10;NDUFS6;NDUFB11;NDUFA2
brown	Chondrocytes	GO_Biological_Process_2023	Aerobic Electron Transport Chain (GO:0019646)	7/68	0.00398192	0.445312	3.7818	20.8982	COX8A;NDUFS8;NDUFB7;NDUFS7;NDUFB10;NDUFS6;NDUFA2
brown	Chondrocytes	GO_Biological_Process_2023	Regulation Of Centrosome Cycle (GO:0046605)	4/23	0.0043513	0.449877	6.91775	37.6138	FBXW5;CEP131;CHMP1A;MARK4
brown	Chondrocytes	GO_Biological_Process_2023	Mitochondrial ATP Synthesis Coupled Electron Transport (GO:0042775)	7/70	0.00468082	0.449877	3.66137	19.6406	COX8A;NDUFS8;NDUFB7;NDUFS7;NDUFB10;NDUFS6;NDUFA2
brown	Chondrocytes	GO_Biological_Process_2023	C4-dicarboxylate Transport (GO:0015740)	3/12	0.0046932	0.449877	10.9402	58.6575	SLC25A10;SLC25A12;SLC25A22
brown	Chondrocytes	GO_Biological_Process_2023	rRNA Metabolic Process (GO:0016072)	8/91	0.00566261	0.497074	3.17826	16.4439	RRP7A;NOP14;EXOSC4;PES1;WDR18;DDX54;RRP12;NOP53
brown	Chondrocytes	GO_Biological_Process_2023	Positive Regulation Of Intracellular Transport (GO:0032388)	5/39	0.00567944	0.497074	4.83671	25.0102	EHD1;B3GAT3;EIPR1;CAPN10;CEP131
brown	Chondrocytes	GO_Biological_Process_2023	Spliceosomal tri-snRNP Complex Assembly (GO:0000244)	3/13	0.00596776	0.500546	9.84569	50.4235	TSSC4;PRPF6;PRPF31
brown	Chondrocytes	GO_Biological_Process_2023	Proteasome-Mediated Ubiquitin-Dependent Protein Catabolic Process (GO:0043161)	18/319	0.00729002	0.506084	1.98349	9.76126	APC2;FBXW5;ZFAND2A;AXIN1;FBXL15;AGAP3;PSMA7;FBXO31;ITCH;NPLOC4;MAEA;SHARPIN;MTA1;TMEM129;RBCK1;MAN1B1;ZNF598;ANAPC2
brown	Chondrocytes	GO_Biological_Process_2023	Endoplasmic Reticulum To Golgi Vesicle-Mediated Transport (GO:0006888)	9/115	0.00733525	0.506084	2.80116	13.7679	TRAPPC6B;VAPB;SEC16A;LMAN2;TRAPPC5;GOSR1;TRAPPC11;TRAPPC8;SEC22C
brown	Chondrocytes	GO_Biological_Process_2023	Regulation Of System Process (GO:0044057)	2/5	0.00829646	0.506084	21.8502	104.705	ROCK2;MTG2
brown	Chondrocytes	GO_Biological_Process_2023	Establishment Of Lymphocyte Polarity (GO:0001767)	2/5	0.00829646	0.506084	21.8502	104.705	SNX27;SCRIB
brown	Chondrocytes	GO_Biological_Process_2023	Lipid Droplet Disassembly (GO:1905691)	2/5	0.00829646	0.506084	21.8502	104.705	PRKAA1;PNPLA2
brown	Chondrocytes	GO_Biological_Process_2023	Negative Regulation Of Histone Acetylation (GO:0035067)	2/5	0.00829646	0.506084	21.8502	104.705	CTBP1;THAP7
brown	Chondrocytes	GO_Biological_Process_2023	Positive Regulation Of Cholesterol Biosynthetic Process (GO:0045542)	2/5	0.00829646	0.506084	21.8502	104.705	SREBF1;PRKAA1
brown	Chondrocytes	GO_Biological_Process_2023	Positive Regulation Of Protein Localization To Cilium (GO:1903566)	2/5	0.00829646	0.506084	21.8502	104.705	CROCC;GAS8
brown	Chondrocytes	GO_Biological_Process_2023	Positive Regulation Of Sterol Biosynthetic Process (GO:0106120)	2/5	0.00829646	0.506084	21.8502	104.705	SREBF1;PRKAA1
brown	Chondrocytes	GO_Biological_Process_2023	Vesicle Coating (GO:0006901)	4/28	0.00895178	0.522487	5.47514	25.8202	TRAPPC6B;TRAPPC5;TRAPPC11;TRAPPC8
brown	Chondrocytes	GO_Biological_Process_2023	tRNA Wobble Uridine Modification (GO:0002098)	3/15	0.00908447	0.522487	8.20389	38.568	TRMU;CTU2;URM1
brown	Chondrocytes	GO_Biological_Process_2023	Tail-Anchored Membrane Protein Insertion Into ER Membrane (GO:0071816)	3/16	0.0109376	0.56622	7.57243	34.1937	UBL4A;EMC6;EMC9
brown	Chondrocytes	GO_Biological_Process_2023	Nuclear Migration (GO:0007097)	3/16	0.0109376	0.56622	7.57243	34.1937	TMEM201;LMNA;PAFAH1B1
brown	Chondrocytes	GO_Biological_Process_2023	GPI Anchor Biosynthetic Process (GO:0006506)	4/30	0.0114366	0.56622	5.05346	22.5937	PIGB;DPM3;GPAA1;PIGQ
brown	Chondrocytes	GO_Biological_Process_2023	Auditory Receptor Cell Morphogenesis (GO:0002093)	2/6	0.0122009	0.56622	16.3868	72.2043	STRC;TPRN
brown	Chondrocytes	GO_Biological_Process_2023	Auditory Receptor Cell Stereocilium Organization (GO:0060088)	2/6	0.0122009	0.56622	16.3868	72.2043	STRC;TPRN
brown	Chondrocytes	GO_Biological_Process_2023	Regulation Of Phospholipid Transport (GO:2001138)	2/6	0.0122009	0.56622	16.3868	72.2043	PRELID1;TSPO
brown	Chondrocytes	GO_Biological_Process_2023	tRNA 3'-End Processing (GO:0042780)	2/6	0.0122009	0.56622	16.3868	72.2043	PTCD1;ELAC2
brown	Chondrocytes	GO_Biological_Process_2023	Positive Regulation Of Protein Localization To Centrosome (GO:1904781)	2/6	0.0122009	0.56622	16.3868	72.2043	NUP62;MARK4
brown	Chondrocytes	GO_Biological_Process_2023	Protein Monoubiquitination (GO:0006513)	5/47	0.0124732	0.56622	3.91382	17.1589	ITCH;MGRN1;UBE2O;ZNF598;FAAP100
brown	Chondrocytes	GO_Biological_Process_2023	Regulation Of Cellular Respiration (GO:0043457)	3/17	0.0129928	0.56622	7.03118	30.539	PRELID1;ARL2;NOP53
brown	Chondrocytes	GO_Biological_Process_2023	Positive Regulation Of Protein Localization (GO:1903829)	7/85	0.0132076	0.56622	2.95496	12.786	PTP4A3;PRKAA1;CROCC;NUP62;SIRT6;MARK4;GAS8
brown	Chondrocytes	GO_Biological_Process_2023	Ubiquitin-Dependent Protein Catabolic Process (GO:0006511)	19/367	0.0140335	0.56622	1.80961	7.72033	APC2;UBL4A;HACE1;FBXW5;KLHL25;ZFAND2A;AXIN1;AGAP3;PSMA7;COPS3;ITCH;NPLOC4;MAEA;SHARPIN;MTA1;WDR81;CHMP1A;RBCK1;RNF166
brown	Chondrocytes	GO_Biological_Process_2023	Mitochondrial Membrane Organization (GO:0007006)	4/32	0.0143257	0.56622	4.69201	19.9209	LETM1;BAD;TMEM11;SPG7
brown	Chondrocytes	GO_Biological_Process_2023	tRNA Modification (GO:0006400)	6/67	0.0144527	0.56622	3.23603	13.7107	CTU2;PUS10;URM1;WDR4;KTI12;TRMT1
brown	Chondrocytes	GO_Biological_Process_2023	Golgi Vesicle Transport (GO:0048193)	12/197	0.0149616	0.56622	2.14221	9.00215	GABARAPL2;GOLGA5;TRAPPC6B;VAPB;LMAN2;SEC16A;TRAPPC5;GOSR1;TRAPPC11;TBC1D14;TRAPPC8;SEC22C
brown	Chondrocytes	GO_Biological_Process_2023	Ribosome Assembly (GO:0042255)	5/50	0.0160302	0.56622	3.65233	15.0961	RRP7A;TRAF7;MRPS2;PWP2;NOP53
brown	Chondrocytes	GO_Biological_Process_2023	Regulation Of Protein Localization To Cilium (GO:1903564)	2/7	0.0167476	0.56622	13.1088	53.6084	CROCC;GAS8
brown	Chondrocytes	GO_Biological_Process_2023	Regulation Of Triglyceride Metabolic Process (GO:0090207)	2/7	0.0167476	0.56622	13.1088	53.6084	SREBF1;PANK2
brown	Chondrocytes	GO_Biological_Process_2023	Cytochrome Complex Assembly (GO:0017004)	2/7	0.0167476	0.56622	13.1088	53.6084	CYBA;COX10
brown	Chondrocytes	GO_Biological_Process_2023	Endonucleolytic Cleavage In ITS1 To Separate SSU-rRNA From 5.8S rRNA And LSU-rRNA From Tricistronic rRNA Transcript (SSU-rRNA, 5.8S rRNA, LSU-rRNA) (GO:0000447)	2/7	0.0167476	0.56622	13.1088	53.6084	NOP14;RPP40
brown	Chondrocytes	GO_Biological_Process_2023	Negative Regulation Of Peptidyl-Lysine Acetylation (GO:2000757)	2/7	0.0167476	0.56622	13.1088	53.6084	CTBP1;THAP7
brown	Chondrocytes	GO_Biological_Process_2023	Positive Regulation Of Endocytic Recycling (GO:2001137)	2/7	0.0167476	0.56622	13.1088	53.6084	EHD1;EIPR1
brown	Chondrocytes	GO_Biological_Process_2023	Protein Localization To Nucleolus (GO:1902570)	2/7	0.0167476	0.56622	13.1088	53.6084	RRP7A;PINX1
brown	Chondrocytes	GO_Biological_Process_2023	rRNA Pseudouridine Synthesis (GO:0031118)	2/7	0.0167476	0.56622	13.1088	53.6084	RPUSD1;TSR3
brown	Chondrocytes	GO_Biological_Process_2023	Regulation Of Smoothened Signaling Pathway (GO:0008589)	5/51	0.0173514	0.56622	3.57275	14.4842	TEDC1;TEDC2;MGRN1;PTCH1;GAS8
brown	Chondrocytes	GO_Biological_Process_2023	Ribosome Biogenesis (GO:0042254)	10/155	0.0175398	0.56622	2.27456	9.1967	RRP7A;BOP1;NOP14;EXOSC4;PES1;WDR18;DDX54;RRP12;PWP2;NOP53
brown	Chondrocytes	GO_Biological_Process_2023	COPII Vesicle Coating (GO:0048208)	3/19	0.0177208	0.56622	6.15165	24.8097	TRAPPC5;TRAPPC11;TRAPPC8
brown	Chondrocytes	GO_Biological_Process_2023	Vesicle Targeting, Rough ER To cis-Golgi (GO:0048207)	3/19	0.0177208	0.56622	6.15165	24.8097	TRAPPC5;TRAPPC11;TRAPPC8
brown	Chondrocytes	GO_Biological_Process_2023	Regulation Of Cilium Assembly (GO:1902017)	6/71	0.0187988	0.585594	3.03626	12.066	PPP1R35;CROCC;TBC1D14;MARK4;TBC1D17;TBC1D22A
brown	Chondrocytes	GO_Biological_Process_2023	Endosomal Transport (GO:0016197)	11/180	0.0189089	0.585594	2.14771	8.52236	EHD1;AP5Z1;SNX27;HGS;EIPR1;CHMP1A;GOSR1;UBE2O;VPS54;TBC1D23;TBC1D17
brown	Chondrocytes	GO_Biological_Process_2023	COPII-coated Vesicle Budding (GO:0090114)	4/36	0.0213917	0.638762	4.10466	15.7814	VAPB;TRAPPC5;TRAPPC11;TRAPPC8
brown	Chondrocytes	GO_Biological_Process_2023	Histone H3 Acetylation (GO:0043966)	4/36	0.0213917	0.638762	4.10466	15.7814	TAF10;WDR5;TAF6;SUPT7L
brown	Chondrocytes	GO_Biological_Process_2023	Negative Regulation Of TOR Signaling (GO:0032007)	5/54	0.0217407	0.638762	3.35349	12.8391	PRKAA1;NPRL3;TSSK6;KPTN;WDR24
brown	Chondrocytes	GO_Biological_Process_2023	Positive Regulation Of Centriole Replication (GO:0046601)	2/8	0.021895	0.638762	10.9234	41.7438	PPP1R35;NUP62
brown	Chondrocytes	GO_Biological_Process_2023	Maturation Of 5.8S rRNA From Tricistronic rRNA Transcript (SSU-rRNA, 5.8S rRNA, LSU-rRNA) (GO:0000466)	3/21	0.023283	0.660122	5.46757	20.5582	NOP14;PES1;RPP40
brown	Chondrocytes	GO_Biological_Process_2023	Positive Regulation Of Smoothened Signaling Pathway (GO:0045880)	3/21	0.023283	0.660122	5.46757	20.5582	TEDC1;TEDC2;GAS8
brown	Chondrocytes	GO_Biological_Process_2023	Organelle Organization (GO:0006996)	20/418	0.0254956	0.677632	1.66407	6.10589	HACE1;SEC16A;TRAPPC8;CFAP410;ATAD3A;CAMSAP1;RHOT2;NPLOC4;GOLGA5;WDR81;TMEM11;VAPB;PEX6;CHMP1A;PLEKHM2;TRAPPC11;MARK4;ABCD1;ZNF135;PAK4
brown	Chondrocytes	GO_Biological_Process_2023	Regulation Of Histone Acetylation (GO:0035065)	3/22	0.0263782	0.677632	5.17954	18.8287	MYBBP1A;CTBP1;THAP7
brown	Chondrocytes	GO_Biological_Process_2023	snRNA 3'-End Processing (GO:0034472)	3/22	0.0263782	0.677632	5.17954	18.8287	EXOSC4;INTS1;TUT1
brown	Chondrocytes	GO_Biological_Process_2023	Positive Regulation Of Cilium Assembly (GO:0045724)	3/22	0.0263782	0.677632	5.17954	18.8287	PPP1R35;CROCC;MARK4
brown	Chondrocytes	GO_Biological_Process_2023	Golgi Lumen Acidification (GO:0061795)	2/9	0.0276035	0.677632	9.36245	33.6095	ATP6V0C;ATP6V1F
brown	Chondrocytes	GO_Biological_Process_2023	Aspartate Transmembrane Transport (GO:0015810)	2/9	0.0276035	0.677632	9.36245	33.6095	SLC25A12;SLC25A22
brown	Chondrocytes	GO_Biological_Process_2023	Regulation Of Protein Localization To Centrosome (GO:1904779)	2/9	0.0276035	0.677632	9.36245	33.6095	NUP62;MARK4
brown	Chondrocytes	GO_Biological_Process_2023	Regulation Of Viral-Induced Cytoplasmic Pattern Recognition Receptor Signaling Pathway (GO:0039531)	2/9	0.0276035	0.677632	9.36245	33.6095	XIAP;NOP53
brown	Chondrocytes	GO_Biological_Process_2023	Mitochondrial RNA Processing (GO:0000963)	2/9	0.0276035	0.677632	9.36245	33.6095	FASTK;TBRG4
brown	Chondrocytes	GO_Biological_Process_2023	Positive Regulation Of Mitochondrial Membrane Permeability (GO:0035794)	2/9	0.0276035	0.677632	9.36245	33.6095	ZNF205;SPG7
brown	Chondrocytes	GO_Biological_Process_2023	Protein Insertion Into ER Membrane By Stop-Transfer Membrane-Anchor Sequence (GO:0045050)	2/9	0.0276035	0.677632	9.36245	33.6095	EMC6;EMC9
brown	Chondrocytes	GO_Biological_Process_2023	Regulation Of TOR Signaling (GO:0032006)	6/78	0.0284038	0.688877	2.74008	9.75806	PRKAA1;DGKQ;NPRL3;TSSK6;WDR24;TELO2
brown	Chondrocytes	GO_Biological_Process_2023	Regulation Of Lipid Catabolic Process (GO:0050994)	3/23	0.0296823	0.695007	4.9203	17.3057	PRKAA1;SIRT6;ABCD1
brown	Chondrocytes	GO_Biological_Process_2023	Regulation Of Small Molecule Metabolic Process (GO:0062012)	4/40	0.0302678	0.695007	3.64783	12.7589	PANK2;DGKQ;ARL2;FOXK2
brown	Chondrocytes	GO_Biological_Process_2023	DNA-templated Transcription Initiation (GO:0006352)	5/59	0.0305464	0.695007	3.04219	10.6127	TAF1C;TAF10;ELOB;TAF6;POLRMT
brown	Chondrocytes	GO_Biological_Process_2023	Regulation Of DNA Metabolic Process (GO:0051052)	8/124	0.0317205	0.695007	2.27021	7.83403	TFPT;PPP2R1A;ALYREF;TAF10;SMARCAD1;TAF6;SUPT7L;KPNA1
brown	Chondrocytes	GO_Biological_Process_2023	Activation Of GTPase Activity (GO:0090630)	7/102	0.0323289	0.695007	2.42405	8.31883	APC2;TBC1D14;SCRIB;AGAP3;TBC1D17;TBC1D22A;SLC27A4
brown	Chondrocytes	GO_Biological_Process_2023	Regulation Of Release Of Cytochrome C From Mitochondria (GO:0090199)	4/41	0.0327786	0.695007	3.54906	12.1306	PRELID1;PLSCR3;BAD;BBC3
brown	Chondrocytes	GO_Biological_Process_2023	mRNA Polyadenylation (GO:0006378)	3/24	0.0331939	0.695007	4.68576	15.9568	CPSF1;TUT1;CDC73
brown	Chondrocytes	GO_Biological_Process_2023	Protein Exit From Endoplasmic Reticulum (GO:0032527)	3/24	0.0331939	0.695007	4.68576	15.9568	NPLOC4;SEC16A;TMEM129
brown	Chondrocytes	GO_Biological_Process_2023	Regulation Of mRNA Polyadenylation (GO:1900363)	2/10	0.0338354	0.695007	8.19172	27.7392	ZC3H3;HSF1
brown	Chondrocytes	GO_Biological_Process_2023	Diol Metabolic Process (GO:0034311)	2/10	0.0338354	0.695007	8.19172	27.7392	SPHK2;SGPP1
brown	Chondrocytes	GO_Biological_Process_2023	Positive Regulation Of Cholesterol Metabolic Process (GO:0090205)	2/10	0.0338354	0.695007	8.19172	27.7392	SREBF1;PRKAA1
brown	Chondrocytes	GO_Biological_Process_2023	Positive Regulation Of Mitochondrial Outer Membrane Permeabilization Involved In Apoptotic Signaling Pathway (GO:1901030)	2/10	0.0338354	0.695007	8.19172	27.7392	ZNF205;BBC3
brown	Chondrocytes	GO_Biological_Process_2023	Positive Regulation Of Phospholipid Transport (GO:2001140)	2/10	0.0338354	0.695007	8.19172	27.7392	PRELID1;TSPO
brown	Chondrocytes	GO_Biological_Process_2023	Protein Deneddylation (GO:0000338)	2/10	0.0338354	0.695007	8.19172	27.7392	COPS3;GPS1
brown	Chondrocytes	GO_Biological_Process_2023	Regulation Of Biosynthetic Process (GO:0009889)	2/10	0.0338354	0.695007	8.19172	27.7392	SPHK2;MID1IP1
brown	Chondrocytes	GO_Biological_Process_2023	Cellular Response To Starvation (GO:0009267)	8/126	0.0344102	0.699674	2.2315	7.51883	GABARAPL2;SREBF1;PRKAA1;MYBBP1A;NPRL3;TSSK6;KPTN;WDR24
brown	Chondrocytes	GO_Biological_Process_2023	protein-RNA Complex Assembly (GO:0022618)	9/150	0.0352652	0.701373	2.10202	7.03096	RRP7A;TRAF7;BOP1;PRPF6;TSSC4;PWP2;NOP53;CDC73;EIF3B
brown	Chondrocytes	GO_Biological_Process_2023	Cellular Response To Glucose Starvation (GO:0042149)	4/42	0.0354075	0.701373	3.45549	11.5442	PRKAA1;MYBBP1A;TSSK6;KPTN
brown	Chondrocytes	GO_Biological_Process_2023	Cytosolic Transport (GO:0016482)	8/127	0.0358113	0.701373	2.21264	7.36695	WDR81;AP1G1;FHIP1B;GOSR1;UBE2O;VPS54;TBC1D23;TBC1D17
brown	Chondrocytes	GO_Biological_Process_2023	DNA-templated Transcription (GO:0006351)	11/199	0.0358874	0.701373	1.92874	6.41764	DIDO1;GMEB2;TFDP1;TAF1C;TAF10;HSF1;ERCC2;TCEA2;TAF6;MRPL12;POLRMT
brown	Chondrocytes	GO_Biological_Process_2023	RNA Polyadenylation (GO:0043631)	3/25	0.0369115	0.701714	4.47254	14.756	CPSF1;TUT1;CDC73
brown	Chondrocytes	GO_Biological_Process_2023	Negative Regulation Of TORC1 Signaling (GO:1904262)	3/25	0.0369115	0.701714	4.47254	14.756	NPRL3;KPTN;WDR24
brown	Chondrocytes	GO_Biological_Process_2023	Vesicle-Mediated Transport To The Plasma Membrane (GO:0098876)	6/83	0.0369507	0.701714	2.56149	8.44823	EHD1;SNX27;EIPR1;HGS;SEC16A;LLGL1
brown	Chondrocytes	GO_Biological_Process_2023	Golgi Organization (GO:0007030)	8/130	0.0402441	0.702533	2.15789	6.93286	GOLGA5;HACE1;NPLOC4;STK25;SEC16A;TRAPPC11;PLEKHM2;TRAPPC8
brown	Chondrocytes	GO_Biological_Process_2023	Regulation Of Endocytic Recycling (GO:2001135)	2/11	0.0405547	0.702533	7.28116	23.3369	EHD1;EIPR1
brown	Chondrocytes	GO_Biological_Process_2023	Regulation Of mRNA 3'-End Processing (GO:0031440)	2/11	0.0405547	0.702533	7.28116	23.3369	ZC3H3;CDC73
brown	Chondrocytes	GO_Biological_Process_2023	Endosomal Lumen Acidification (GO:0048388)	2/11	0.0405547	0.702533	7.28116	23.3369	ATP6V0C;ATP6V1F
brown	Chondrocytes	GO_Biological_Process_2023	Sphingoid Metabolic Process (GO:0046519)	2/11	0.0405547	0.702533	7.28116	23.3369	SPHK2;SGPP1
brown	Chondrocytes	GO_Biological_Process_2023	Inner Ear Receptor Cell Stereocilium Organization (GO:0060122)	2/11	0.0405547	0.702533	7.28116	23.3369	STRC;TPRN
brown	Chondrocytes	GO_Biological_Process_2023	Negative Regulation Of Platelet-Derived Growth Factor Receptor Signaling Pathway (GO:0010642)	2/11	0.0405547	0.702533	7.28116	23.3369	HGS;PHF14
brown	Chondrocytes	GO_Biological_Process_2023	Positive Regulation Of Lipid Transport (GO:0032370)	2/11	0.0405547	0.702533	7.28116	23.3369	PRELID1;TSPO
brown	Chondrocytes	GO_Biological_Process_2023	Regulation Of Reactive Oxygen Species Biosynthetic Process (GO:1903426)	3/26	0.0408328	0.702533	4.27786	13.6818	SPHK2;CYBA;ABCD1
brown	Chondrocytes	GO_Biological_Process_2023	Respiratory Chain Complex IV Assembly (GO:0008535)	3/26	0.0408328	0.702533	4.27786	13.6818	TMEM223;SCO2;COX10
brown	Chondrocytes	GO_Biological_Process_2023	Telomere Maintenance Via Telomere Lengthening (GO:0010833)	3/26	0.0408328	0.702533	4.27786	13.6818	PINX1;SLX1A;TELO2
brown	Chondrocytes	GO_Biological_Process_2023	GPI Anchor Metabolic Process (GO:0006505)	3/27	0.0449551	0.735729	4.09941	12.7167	PIGB;DPM3;PIGQ
brown	Chondrocytes	GO_Biological_Process_2023	Iron-Sulfur Cluster Assembly (GO:0016226)	3/27	0.0449551	0.735729	4.09941	12.7167	NDOR1;FDX2;NUBP2
brown	Chondrocytes	GO_Biological_Process_2023	Metallo-Sulfur Cluster Assembly (GO:0031163)	3/27	0.0449551	0.735729	4.09941	12.7167	NDOR1;FDX2;NUBP2
brown	Chondrocytes	GO_Biological_Process_2023	Monoubiquitinated Histone H2A Deubiquitination (GO:0035522)	3/27	0.0449551	0.735729	4.09941	12.7167	TAF10;TAF6;SUPT7L
brown	Chondrocytes	GO_Biological_Process_2023	Monoubiquitinated Histone Deubiquitination (GO:0035521)	3/27	0.0449551	0.735729	4.09941	12.7167	TAF10;TAF6;SUPT7L
brown	Chondrocytes	GO_Biological_Process_2023	Positive Regulation Of TORC1 Signaling (GO:1904263)	3/27	0.0449551	0.735729	4.09941	12.7167	GPR137;WDR24;TELO2
brown	Chondrocytes	GO_Biological_Process_2023	Mitochondrial Transcription (GO:0006390)	2/12	0.047727	0.743609	6.5527	19.935	MRPL12;POLRMT
brown	Chondrocytes	GO_Biological_Process_2023	Positive Regulation Of Alcohol Biosynthetic Process (GO:1902932)	2/12	0.047727	0.743609	6.5527	19.935	SREBF1;PRKAA1
brown	Chondrocytes	GO_Biological_Process_2023	Positive Regulation Of Reactive Oxygen Species Biosynthetic Process (GO:1903428)	2/12	0.047727	0.743609	6.5527	19.935	CYBA;ZNF205
brown	Chondrocytes	KEGG_2021_Human	Oxidative phosphorylation	12/133	0.000617568	0.143893	3.28619	24.284	COX8A;NDUFS8;NDUFB7;NDUFB10;NDUFS7;NDUFB11;NDUFS6;NDUFA2;ATP6V0C;COX10;ATP6V1F;LHPP
brown	Chondrocytes	KEGG_2021_Human	Non-alcoholic fatty liver disease	11/155	0.00666858	0.637691	2.52385	12.6454	COX8A;SREBF1;PRKAA1;ITCH;NDUFS8;NDUFB7;NDUFB10;NDUFS7;NDUFB11;NDUFS6;NDUFA2
brown	Chondrocytes	KEGG_2021_Human	Amyotrophic lateral sclerosis	19/364	0.0129686	0.637691	1.82563	7.93276	COX8A;GABARAPL2;GRIA2;NDUFB7;NDUFB10;NDUFB11;BAD;ALYREF;ADRM1;NDUFA2;PSMA7;ATXN2;KLC2;NDUFS8;NDUFS7;NDUFS6;VAPB;NUP62;NEFL
brown	Chondrocytes	KEGG_2021_Human	Pathways of neurodegeneration	23/475	0.0154273	0.637691	1.6891	7.04625	APC2;COX8A;GABARAPL2;GRIA2;TRAP1;NDUFB7;NDUFB10;NDUFB11;BAD;ADRM1;NDUFA2;AXIN1;PSMA7;ATXN2;KLC2;NDUFS8;NDUFS7;VAPB;NDUFS6;DVL1;MFN1;NEFL;SLC25A6
brown	Chondrocytes	KEGG_2021_Human	N-Glycan biosynthesis	5/50	0.0160302	0.637691	3.65233	15.0961	DPM3;FUT8;ALG12;MAN1B1;MGAT2
brown	Chondrocytes	KEGG_2021_Human	Parkinson disease	14/249	0.0171834	0.637691	1.96914	8.00222	COX8A;TRAP1;NDUFB7;NDUFB10;NDUFB11;ADRM1;NDUFA2;PSMA7;KLC2;NDUFS8;NDUFS7;NDUFS6;MFN1;SLC25A6
brown	Chondrocytes	KEGG_2021_Human	Thermogenesis	13/232	0.0216966	0.637691	1.96033	7.50925	COX8A;PRKAA1;NDUFB7;NDUFB10;NDUFB11;NDUFA2;SIRT6;NDUFAF8;NDUFS8;NDUFS7;NDUFS6;COX10;PNPLA2
brown	Chondrocytes	KEGG_2021_Human	Sulfur relay system	2/8	0.021895	0.637691	10.9234	41.7438	CTU2;URM1
brown	Chondrocytes	KEGG_2021_Human	Various types of N-glycan biosynthesis	4/39	0.0278745	0.721641	3.75225	13.4332	FUT8;ALG12;MGAT2;MAN1B1
brown	Chondrocytes	KEGG_2021_Human	Retrograde endocannabinoid signaling	9/148	0.0327735	0.723611	2.13248	7.28912	GRIA2;GABRB2;NDUFS8;NDUFB7;NDUFB10;NDUFS7;NDUFB11;NDUFS6;NDUFA2
brown	Chondrocytes	KEGG_2021_Human	Prion disease	14/273	0.0341619	0.723611	1.78444	6.02541	COX8A;NDUFB7;NDUFB10;NDUFB11;BAD;ADRM1;NDUFA2;CYBA;PSMA7;KLC2;NDUFS8;NDUFS7;NDUFS6;SLC25A6
brown	Chondrocytes	KEGG_2021_Human	Huntington disease	15/306	0.0406561	0.731849	1.70174	5.45002	COX8A;GRIA2;NDUFB7;NDUFB10;NDUFB11;ADRM1;NDUFA2;CLTA;PSMA7;BBC3;KLC2;NDUFS8;NDUFS7;NDUFS6;SLC25A6
brown	Chondrocytes	KEGG_2021_Human	Glycosylphosphatidylinositol (GPI)-anchor biosynthesis	3/26	0.0408328	0.731849	4.27786	13.6818	PIGB;GPAA1;PIGQ
brown	Chondrocytes	KEGG_2021_Human	Basal transcription factors	4/45	0.0440062	0.732389	3.20215	10.0017	TAF7L;TAF10;ERCC2;TAF6
brown	Chondrocytes	Jensen_TISSUES	Cervical carcinoma cell	207/4876	4.13543e-09	2.2414e-06	1.68828	32.59	PANK2;PWWP2B;SLC4A2;PWP2;ELK1;CCDC102A;RPS6KA4;ALKBH5;NSDHL;GOLGA5;TBC1D22A;NFKBIL1;TALDO1;SCRIB;THAP7;RBCK1;SIK2;TELO2;PPP1R37;CTBP1;PPP1R35;AGAP3;RRP7A;DPH2;INPP5E;TNRC18;PPARGC1B;LHPP;HEXIM2;TRAP1;SIVA1;INTS1;SURF2;KTI12;EHD1;UCK1;OGFR;TRMU;GMEB2;TCF25;AP4E1;CLTA;AATF;GLI4;RRP12;LRRC47;BRD3;SREBF1;BRD1;SPHK2;HEG1;SIRT6;PGM2L1;MZT2B;PIGB;CTU2;INF2;ZNF598;SLC29A2;PAFAH1B1;FYTTD1;ZNF593;AP5Z1;GPS…
brown	Chondrocytes	Jensen_TISSUES	Erythroleukemia cell	182/4265	4.41917e-08	1.1976e-05	1.65782	28.0748	PUS10;PANK2;NARF;MPG;PWWP2B;ARHGAP39;SLC4A2;PHRF1;ELK1;CCDC102A;RPS6KA4;ALKBH5;NSDHL;ALKBH4;MAEA;PALM;FDXR;SMARCAD1;ZNF205;TBC1D22A;KPNA1;FBXW5;TRAFD1;TALDO1;SCRIB;CYBA;WRNIP1;CDYL;ATAD3A;PRPF6;THAP7;TIPRL;ERF;SPNS1;SIK2;TBC1D23;SNRPA;TELO2;ANAPC2;PPP1R37;NDUFB10;CTBP1;ANKRD11;PPP1R35;AGAP3;CAMSAP1;NPAT;RAI1;ATXN2;KLC2;SHARPIN;DPH2;INPP5E;TBC1D14;ZC3H18;TNRC18;RDH13;MARK4;SKIL;PPARGC1B;EEFSEC;HEX…
brown	Chondrocytes	Jensen_TISSUES	B-lymphocyte	305/8270	3.86422e-07	6.98135e-05	1.51593	22.3848	PANK2;CLPB;NUDT1;THYN1;SLC4A2;PWP2;ELK1;CCDC102A;NUBP2;RPS6KA4;ALKBH5;NSDHL;ALKBH4;GOLGA5;PPP2R1A;FDXR;TBC1D22A;GABARAPL2;NFKBIL1;TALDO1;SCRIB;ZNF14;MFSD10;WDR81;SCO2;THAP7;CLPP;RBCK1;TELO2;PPP1R37;CTBP1;SHMT1;PPP1R35;FOXG1;NPRL3;MRPL11;RRP7A;RHOT2;DPH2;TNRC18;RDH13;LHPP;TRAP1;HACE1;INTS1;SURF2;KTI12;OSGIN2;MRPL21;EHD1;FIBP;GNPTG;AIMP2;NPLOC4;OGDH;ZNF135;OGFR;TRMU;GMEB2;TCF25;MTMR11;CAB39L;GPAA1;…
brown	Chondrocytes	Jensen_TISSUES	Intestine	209/5377	3.92667e-06	0.000532064	1.49559	18.6167	PANK2;SLC4A2;ALKBH7;PWP2;NUBP2;RPS6KA4;ALKBH5;NSDHL;PPP2R1A;TBC1D22A;TALDO1;SCRIB;TMEM80;MFSD10;FNDC4;RBCK1;CTBP1;SHMT1;NPRL3;MRPL11;RRP7A;RHOT2;DPH2;TNRC18;RDH13;HMGXB3;TRAP1;PRELID1;SIVA1;INTS1;EHD1;FIBP;GNPTG;AIMP2;NPLOC4;UCK1;OGDH;OGFR;TCF25;MTMR11;GPAA1;CLTA;AATF;AACS;FASTK;CHMP1A;TSPO;RRP12;BRD3;COX8A;SREBF1;MRPS2;COMMD4;INF2;SDHAF1;TUT1;ZNF598;ATP6V0C;GAS8;SLC29A2;PAFAH1B1;CSTB;DTYMK;ECHS1…
brown	Chondrocytes	Jensen_TISSUES	BTO:0005453	264/7164	6.84644e-06	0.000742154	1.44997	17.2427	PANK2;CLPB;NUDT1;THYN1;SLC4A2;ALKBH7;PWP2;NUBP2;RPS6KA4;ALKBH5;NSDHL;GOLGA5;PPP2R1A;FDXR;TBC1D22A;NFKBIL1;TALDO1;SCRIB;MFSD10;WDR81;SCO2;CLPP;RBCK1;LLGL1;CTBP1;SHMT1;NPRL3;MRPL11;RRP7A;RHOT2;TNRC18;RDH13;LHPP;TRAP1;HACE1;INTS1;SURF2;KTI12;MRPL21;EHD1;FIBP;AIMP2;NPLOC4;OGDH;OGFR;TRMU;GMEB2;TCF25;MTMR11;CAB39L;GPAA1;AP4E1;CLTA;AATF;AACS;CHMP1A;TSPO;RRP12;LRRC47;BRD3;APC2;ATPAF2;COX8A;BRD1;MRPS26;WD…
brown	Chondrocytes	Jensen_TISSUES	BTO:0004410	328/9290	8.45692e-06	0.000763942	1.43699	16.7848	PANK2;CLPB;NUDT1;THYN1;SLC4A2;ALKBH7;PWP2;CCDC102A;NUBP2;RPS6KA4;ALKBH5;NSDHL;ALKBH4;GOLGA5;PPP2R1A;FDXR;TBC1D22A;GABARAPL2;NFKBIL1;TALDO1;SCRIB;ZNF14;MFSD10;WDR81;SCO2;CLPP;RBCK1;SIK2;TELO2;LLGL1;CTBP1;SHMT1;NPRL3;AGAP3;MRPL11;RRP7A;RHOT2;DPH2;TNRC18;RDH13;LHPP;HEXIM2;TRAP1;HACE1;INTS1;SURF2;KTI12;OSGIN2;MRPL21;EHD1;FIBP;GNPTG;AIMP2;NPLOC4;UCK1;OGDH;ADCK5;ZNF135;OGFR;TRMU;GMEB2;TCF25;MTMR11;CAB3…
brown	Chondrocytes	Jensen_TISSUES	Eye	208/5536	4.32408e-05	0.00334807	1.42381	14.3075	PANK2;SLC4A2;ALKBH7;PWP2;ELK1;NUBP2;ALKBH5;PPP2R1A;FDXR;TBC1D22A;GABARAPL2;TALDO1;SCRIB;MFSD10;FNDC4;THAP7;CLPP;RBCK1;SIK2;TELO2;CTBP1;SHMT1;NPRL3;AGAP3;MRPL12;MRPL11;RRP7A;RHOT2;DPH2;TNRC18;HMGXB3;HEXIM2;TRAP1;PRELID1;INTS1;SURF2;EHD1;GNPTG;AIMP2;NPLOC4;UCK1;OGDH;ZNF135;OGFR;TCF25;GPAA1;CLTA;AATF;AACS;FASTK;CHMP1A;TSPO;GPR137;BRD3;COX8A;SREBF1;BRD1;WDR37;HEG1;NME3;MRPS2;COMMD4;MZT2B;INF2;TUT1;ZN…
brown	Chondrocytes	Jensen_TISSUES	T-cell chronic lymphocytic leukemia cell	99/2344	0.000178731	0.012109	1.52882	13.1931	PANK2;ARHGAP39;SLC4A2;PHRF1;ELK1;ALKBH5;IPO8;GOLGA5;SMARCAD1;TBC1D22A;KPNA1;TRAFD1;SCRIB;WRNIP1;SUPT7L;PRPF6;CLPP;ERF;SIK2;ANAPC2;ANKRD11;PPP1R35;CAMSAP1;RAI1;ATXN2;KLC2;DPH2;ZC3H18;E4F1;TNRC18;NOP14;INTS1;CPSF1;SURF2;SEC16A;ALYREF;DENND4C;KTI12;UCKL1;EHD1;PTPRA;PHF14;UBE2O;MAFK;TAB1;OGFR;DIDO1;GMEB2;PINX1;AATF;CHTF18;IRF2BPL;BCL7C;SNAPC4;NUP62;RRP12;LRRC47;BRD3;BRD1;ASMTL;DDX54;ARFGAP1;EPN1;MZT2…
brown	Chondrocytes	Jensen_TISSUES	Uterus	414/12771	0.00135446	0.0815685	1.31203	8.66508	CLPB;PWWP2B;THYN1;SLC4A2;ALKBH7;ELK1;ENDOV;ALKBH5;NSDHL;ALKBH4;FDXR;GABARAPL2;SCRIB;TMEM80;ZNF14;WDR81;SCO2;CLPP;RBCK1;CTBP1;SHMT1;NPRL3;AGAP3;MRPL11;RRP7A;RHOT2;RDH13;HMGXB3;LHPP;HEXIM2;PRELID1;HACE1;SIVA1;MRPL21;EHD1;FIBP;GNPTG;NPLOC4;UCK1;OGDH;ZNF135;OGFR;GPR27;TRMU;GMEB2;TCF25;MTMR11;PIGQ;CLTA;VSIG10L;AACS;BBC3;FASTK;TSPO;GPR137;RRP12;LRRC47;BRD3;MAMDC4;BRD1;WDR37;SPHK2;NSUN5;SIRT6;PGM2L1;MZT…
brown	Chondrocytes	Jensen_TISSUES	Natural killer cell	318/9530	0.00203829	0.110475	1.275	7.89942	PANK2;CLPB;NUDT1;THYN1;SLC4A2;PWP2;ELK1;NUBP2;RPS6KA4;ALKBH5;NSDHL;ALKBH4;GOLGA5;PPP2R1A;FDXR;TBC1D22A;GABARAPL2;NFKBIL1;TALDO1;SCRIB;TMEM80;ZNF14;MFSD10;WDR81;SCO2;THAP7;CLPP;RBCK1;TELO2;LLGL1;CTBP1;SHMT1;FOXG1;AGAP3;MRPL12;MRPL11;RRP7A;RHOT2;INPP5E;TNRC18;RDH13;LHPP;TRAP1;PRELID1;HACE1;INTS1;SURF2;OSGIN2;MRPL21;EHD1;FIBP;GNPTG;AIMP2;NPLOC4;OGDH;ADCK5;ZNF135;OGFR;GPR27;TRMU;GMEB2;TCF25;CAB39L;GP…
brown	Chondrocytes	Jensen_TISSUES	Temporal lobe	282/8425	0.00428972	0.211366	1.25016	6.81527	PANK2;NUDT1;THYN1;SLC4A2;PWP2;ELK1;NUBP2;RPS6KA4;ALKBH5;ALKBH4;GOLGA5;PPP2R1A;TBC1D22A;GABARAPL2;TALDO1;MFSD10;FNDC4;ZNF839;WDR81;SCO2;CLPP;RBCK1;SIK2;LLGL1;PPP1R37;CTBP1;PPP1R35;FOXG1;NPRL3;AGAP3;ART3;MRPL11;RHOT2;INPP5E;RDH13;PPARGC1B;LHPP;HACE1;SIVA1;SURF2;OSGIN2;MRPL21;EHD1;FIBP;GNPTG;UCK1;OGDH;ADCK5;OGFR;GPR27;GABRB2;GPAA1;PIGQ;ZFAND2A;CLTA;AATF;AACS;BBC3;KHK;GPR137;RRP12;LRRC47;BRD3;APC2;AT…
brown	Chondrocytes	Jensen_TISSUES	Lymph	36/784	0.00667733	0.281043	1.60928	8.06095	TRABD;GPS1;URM1;NUDT1;CLTA;PHRF1;TBRG4;RRP7A;MTA1;PPP2R1A;DPH2;PES1;CHMP1A;NUP62;POLD2;RRP12;TRAP1;NOP14;NSUN5;ELAC2;TALDO1;MRPS2;DDX54;SCRIB;ATAD3A;EHD1;TRAF7;PRPF6;CAPN10;CLPP;TUT1;RBCK1;SNRPA;ANAPC2;SLC25A6;EIF3B
brown	Chondrocytes	Jensen_TISSUES	Helper T-lymphocyte	183/5270	0.00766629	0.281043	1.25331	6.1048	PANK2;NARF;MPG;SPPL2A;NUDT1;PWP2;ESPN;NUBP2;ALKBH5;MAEA;GOLGA5;PPP2R1A;SMARCAD1;SLC25A47;KPNA1;GABARAPL2;ZGPAT;TALDO1;CYBA;TMEM80;ZNF14;SUPT7L;MFSD10;LENG1;DPM3;PRPF6;SLC9A6;SCO2;THAP7;HGS;CLPP;ERF;SPNS1;RBCK1;MZF1;SNRPA;ANAPC2;RAB5C;NDUFB10;CTBP1;NDUFB11;ANKRD11;C1ORF56;AGAP3;MRPL12;MRPL11;NPAT;RHOT2;FUT8;SHARPIN;DVL1;INPP5E;TBC1D14;E4F1;MARK4;TBC1D17;ATP6V1F;ESRRA;PRELID1;NOP14;SIVA1;SEC16A;DEN…
brown	Chondrocytes	Jensen_TISSUES	Corpus callosum	299/9077	0.00787383	0.281043	1.22717	5.94468	PANK2;NUDT1;THYN1;SLC4A2;ALKBH7;PWP2;ELK1;NUBP2;RPS6KA4;ALKBH5;GOLGA5;PPP2R1A;TBC1D22A;GABARAPL2;TALDO1;TMEM80;MFSD10;FNDC4;ZNF839;WDR81;SCO2;CLPP;RBCK1;SIK2;TELO2;LLGL1;PPP1R37;CTBP1;SHMT1;PPP1R35;FOXG1;NPRL3;AGAP3;ART3;MRPL11;RHOT2;INPP5E;RDH13;PPARGC1B;LHPP;HACE1;SIVA1;SURF2;OSGIN2;MRPL21;EHD1;FIBP;GNPTG;UCK1;OGDH;ADCK5;OGFR;GPR27;GABRB2;GPAA1;PIGQ;ZFAND2A;CLTA;AATF;AACS;BBC3;TSPO;GPR137;RRP12…
brown	Chondrocytes	Jensen_TISSUES	Lung adenocarcinoma cell	2/5	0.00829646	0.281043	21.8502	104.705	ATAD3A;ATP6V1F
brown	Chondrocytes	Jensen_TISSUES	MOPC-315 cell	2/5	0.00829646	0.281043	21.8502	104.705	POLR3E;MAN1B1
brown	Chondrocytes	Jensen_TISSUES	Uterine serous carcinoma cell	2/6	0.0122009	0.388995	16.3868	72.2043	PPP2R1A;WDR18
brown	Chondrocytes	Jensen_TISSUES	Cytotoxic T-lymphocyte	178/5212	0.0165642	0.477747	1.2216	5.00921	PANK2;NARF;SPPL2A;NUDT1;PWP2;ESPN;NUBP2;ALKBH5;MAEA;GOLGA5;PPP2R1A;SMARCAD1;SLC25A47;GABARAPL2;ZGPAT;TALDO1;CYBA;CDYL;TMEM80;SUPT7L;MFSD10;LENG1;DPM3;PRPF6;SLC9A6;SCO2;THAP7;HGS;CLPP;ERF;SPNS1;RBCK1;SNRPA;ANAPC2;RAB5C;NDUFB10;CTBP1;NDUFB11;ANKRD11;C1ORF56;AGAP3;MRPL12;MRPL11;NPAT;RHOT2;SHARPIN;DVL1;INPP5E;TBC1D14;E4F1;MARK4;TBC1D17;ATP6V1F;ESRRA;PRELID1;NOP14;SEC16A;PTCH1;DENND4C;SREK1IP1;TRAPPC8…
brown	Chondrocytes	Jensen_TISSUES	Nervous system	2/7	0.0167476	0.477747	13.1088	53.6084	KIDINS220;ASPSCR1
brown	Chondrocytes	Jensen_TISSUES	AGS cell	2/8	0.021895	0.542498	10.9234	41.7438	TRABD;AACS
brown	Chondrocytes	Jensen_TISSUES	gh1	2/8	0.021895	0.542498	10.9234	41.7438	TRMT1;IGFALS
brown	Chondrocytes	Jensen_TISSUES	Monocyte	251/7640	0.0220202	0.542498	1.19012	4.54125	PANK2;CLPB;NUDT1;THYN1;SLC4A2;PWP2;NUBP2;RPS6KA4;ALKBH5;NSDHL;GOLGA5;PPP2R1A;FDXR;TBC1D22A;GABARAPL2;TALDO1;SCRIB;TMEM80;MFSD10;WDR81;SCO2;THAP7;CLPP;RBCK1;TELO2;CTBP1;SHMT1;AGAP3;MRPL12;MRPL11;RHOT2;INPP5E;HMGXB3;TRAP1;PRELID1;INTS1;EHD1;FIBP;GNPTG;AIMP2;NPLOC4;OGDH;ADCK5;OGFR;GPR27;GMEB2;TCF25;MTMR11;CAB39L;GPAA1;CLTA;AATF;AACS;BBC3;FASTK;CHMP1A;TSPO;RRP12;LRRC47;BRD3;APC2;ATPAF2;COX8A;MRPS26;T…
brown	Chondrocytes	Jensen_TISSUES	Sessile cell	2/9	0.0276035	0.623379	9.36245	33.6095	CLPB;CLPP
brown	Chondrocytes	Jensen_TISSUES	Geep	2/9	0.0276035	0.623379	9.36245	33.6095	EXOSC4;CAPN10
brown	Chondrocytes	Jensen_TISSUES	F-9 cell	3/23	0.0296823	0.632372	4.9203	17.3057	TFDP1;GPAA1;TAF1C
brown	Chondrocytes	Jensen_TISSUES	Retina	352/11092	0.0319004	0.632372	1.17366	4.04341	PANK2;CLPB;NUDT1;THYN1;SLC4A2;ALKBH7;PWP2;NUBP2;RPS6KA4;ALKBH5;NSDHL;ALKBH4;GOLGA5;PPP2R1A;FDXR;TBC1D22A;GABARAPL2;NFKBIL1;TALDO1;SCRIB;TMEM80;MFSD10;WDR81;SCO2;THAP7;CLPP;RBCK1;SIK2;TELO2;LLGL1;PPP1R37;CTBP1;SHMT1;AGAP3;MRPL12;MRPL11;RRP7A;RHOT2;DPH2;INPP5E;TNRC18;RDH13;LHPP;HEXIM2;TRAP1;PRELID1;HACE1;INTS1;SURF2;MRPL21;EHD1;FIBP;GNPTG;AIMP2;NPLOC4;UCK1;OGDH;ADCK5;ZNF135;OGFR;GPR27;TRMU;GABRB2;G…
brown	Chondrocytes	Jensen_TISSUES	32D clone3 cell	2/10	0.0338354	0.632372	8.19172	27.7392	NSUN5;NME3
brown	Chondrocytes	Jensen_TISSUES	Cervical intraepithelial neoplasia cell	2/10	0.0338354	0.632372	8.19172	27.7392	CLPB;PEX6
brown	Chondrocytes	Jensen_TISSUES	Insect tracheal system	2/10	0.0338354	0.632372	8.19172	27.7392	FIBP;SCRIB
brown	Chondrocytes	Jensen_TISSUES	Primary spermatocyte	2/11	0.0405547	0.682144	7.28116	23.3369	ALKBH4;DHRSX
brown	Chondrocytes	Jensen_TISSUES	Rootlet	2/11	0.0405547	0.682144	7.28116	23.3369	CROCC;ESPN
brown	Chondrocytes	Jensen_TISSUES	COS-1 cell	2/11	0.0405547	0.682144	7.28116	23.3369	MAMDC4;NAT2
brown	Chondrocytes	Jensen_TISSUES	Ovary cancer cell	10/179	0.0415328	0.682144	1.94912	6.20067	SLC34A2;DIDO1;MTMR11;ALYREF;WDR4;LMNA;ERF;ATG4B;SSH3;CDC73
brown	Chondrocytes	Jensen_TISSUES	B-lymphoblastoid cell	197/5983	0.044527	0.696162	1.16808	3.63468	PANK2;CLPB;NUDT1;PWP2;NUBP2;ALKBH5;NSDHL;ALKBH4;GOLGA5;PPP2R1A;FDXR;TBC1D22A;GABARAPL2;TALDO1;TMEM80;MFSD10;SCO2;THAP7;CLPP;RBCK1;CTBP1;NPRL3;AGAP3;MRPL12;MRPL11;RRP7A;INPP5E;PRELID1;SIVA1;FIBP;GNPTG;NPLOC4;OGDH;ADCK5;OGFR;TCF25;CLTA;AATF;AACS;BBC3;FASTK;CHMP1A;LRRC47;BRD3;COX8A;MRPS26;TIGD4;HEG1;MRPS2;COMMD4;PLSCR3;RPUSD1;SDHAF1;TUT1;ATP6V0C;GAS8;PAFAH1B1;CSTB;ZNF593;DTYMK;ECHS1;GPS1;URM1;TSR3;M…
brown	Chondrocytes	Jensen_TISSUES	Amniocyte	3/27	0.0449551	0.696162	4.09941	12.7167	ASMTL;PRPF31;ABCD1
brown	Chondrocytes	Jensen_TISSUES	RKO cell	2/12	0.047727	0.702178	6.5527	19.935	ADRM1;GPR137
brown	Chondrocytes	Reactome_2022	Respiratory Electron Transport R-HSA-611105	10/90	0.000335309	0.22205	4.13656	33.0944	COX8A;TRAP1;NDUFS8;NDUFB7;NDUFS7;NDUFB10;NDUFS6;SCO2;NDUFB11;NDUFA2
brown	Chondrocytes	Reactome_2022	Mitochondrial Translation Initiation R-HSA-5368286	9/82	0.000720885	0.22205	4.07439	29.4784	GADD45GIP1;MRPS26;MRPS34;MRPS2;MTIF3;MRPL12;MRPL57;MRPL21;MRPL11
brown	Chondrocytes	Reactome_2022	Complex I Biogenesis R-HSA-6799198	7/51	0.000732796	0.22205	5.24756	37.8803	NDUFS8;NDUFB7;NDUFS7;NDUFB10;NDUFS6;NDUFB11;NDUFA2
brown	Chondrocytes	Reactome_2022	Citric Acid (TCA) Cycle And Respiratory Electron Transport R-HSA-1428517	13/163	0.00118855	0.22205	2.87238	19.3455	COX8A;TRAP1;NDUFB7;NDUFB10;NDUFB11;NDUFA2;NDUFS8;NDUFS7;SCO2;NDUFS6;OGDH;D2HGDH;PPARD
brown	Chondrocytes	Reactome_2022	Mitochondrial Translation R-HSA-5368287	9/88	0.00120157	0.22205	3.76378	25.3081	GADD45GIP1;MRPS26;MRPS34;MRPS2;MTIF3;MRPL12;MRPL57;MRPL21;MRPL11
brown	Chondrocytes	Reactome_2022	Respiratory Electron Transport, ATP Synthesis By Chemiosmotic Coupling, Heat Production By Uncoupling Proteins R-HSA-163200	10/112	0.00185776	0.286095	3.24067	20.3786	COX8A;TRAP1;NDUFS8;NDUFB7;NDUFB10;NDUFS7;SCO2;NDUFB11;NDUFS6;NDUFA2
brown	Chondrocytes	Reactome_2022	Mitochondrial Translation Elongation R-HSA-5389840	8/82	0.00299168	0.333578	3.56646	20.728	GADD45GIP1;MRPS26;MRPS34;MRPS2;MRPL12;MRPL57;MRPL21;MRPL11
brown	Chondrocytes	Reactome_2022	Mitochondrial Translation Termination R-HSA-5419276	8/82	0.00299168	0.333578	3.56646	20.728	GADD45GIP1;MRPS26;MRPS34;MRPS2;MRPL12;MRPL57;MRPL21;MRPL11
brown	Chondrocytes	Reactome_2022	Pyrimidine Salvage R-HSA-73614	3/11	0.00359871	0.333578	12.3084	69.2615	UCK1;SCO2;UCKL1
brown	Chondrocytes	Reactome_2022	tRNA Processing R-HSA-72306	9/105	0.00406073	0.333578	3.09455	17.0398	TRMU;CTU2;CPSF1;ELAC2;URM1;RPP40;WDR4;NUP62;LAGE3
brown	Chondrocytes	Reactome_2022	Cytosolic Iron-Sulfur Cluster Assembly R-HSA-2564830	3/12	0.0046932	0.333578	10.9402	58.6575	NDOR1;ERCC2;NUBP2
brown	Chondrocytes	Reactome_2022	Pregnenolone Biosynthesis R-HSA-196108	3/12	0.0046932	0.333578	10.9402	58.6575	FDX2;FDXR;TSPO
brown	Chondrocytes	Reactome_2022	Transport Of Nucleosides And Free Purine And Pyrimidine Bases Across Plasma Membrane R-HSA-83936	3/12	0.0046932	0.333578	10.9402	58.6575	ARL2;SLC25A6;SLC29A2
brown	Chondrocytes	Reactome_2022	rRNA Processing R-HSA-72312	13/199	0.00666896	0.421863	2.31211	11.5843	NOP14;WDR18;ELAC2;TSR3;SPPL2A;RPP40;PWP2;MRM3;RRP7A;BOP1;EXOSC4;PES1;DNAJC5
brown	Chondrocytes	Reactome_2022	TNFR1-induced NFkappaB Signaling Pathway R-HSA-5357956	4/26	0.00684843	0.421863	5.9735	29.7703	SHARPIN;XIAP;RBCK1;TAB1
brown	Chondrocytes	Reactome_2022	tRNA Modification In Nucleus And Cytosol R-HSA-6782315	5/42	0.00780364	0.45066	4.44386	21.5668	TRMU;CTU2;URM1;WDR4;LAGE3
brown	Chondrocytes	Reactome_2022	Metabolism Of RNA R-HSA-8953854	31/666	0.00946411	0.468719	1.62767	7.58536	FYTTD1;TRMU;URM1;TSR3;WDR4;SPPL2A;PWP2;LAGE3;PSMA7;MRM3;RRP7A;EXOSC4;PPP2R1A;PES1;NUP62;NOP14;CPSF1;WDR18;ELAC2;ALYREF;RPP40;CTU2;BOP1;LSM7;PRPF6;DNAJC5;ERCC2;RBM42;PRPF31;DCP1A;SNRPA
brown	Chondrocytes	Reactome_2022	TNF Signaling R-HSA-75893	5/44	0.00949283	0.468719	4.21553	19.6327	SHARPIN;SPPL2A;XIAP;RBCK1;TAB1
brown	Chondrocytes	Reactome_2022	RNA Polymerase II Pre-transcription Events R-HSA-674695	7/80	0.00963816	0.468719	3.15818	14.6603	TAF7L;TAF10;ERCC2;ELOB;TAF6;NELFA;CDC73
brown	Chondrocytes	Reactome_2022	Rab Regulation Of Trafficking R-HSA-9007101	9/122	0.0106203	0.49066	2.62668	11.9382	GABARAPL2;RAB5C;TRAPPC6B;DENND4C;TRAPPC5;TRAPPC11;TBC1D14;TRAPPC8;TBC1D17
brown	Chondrocytes	Reactome_2022	Transcription Of HIV Genome R-HSA-167172	6/69	0.0165274	0.703399	3.13298	12.8538	TAF7L;TAF10;ERCC2;ELOB;TAF6;NELFA
brown	Chondrocytes	Reactome_2022	RHOT2 GTPase Cycle R-HSA-9013419	2/7	0.0167476	0.703399	13.1088	53.6084	RHOT2;MFN1
brown	Chondrocytes	Reactome_2022	Lysosome Vesicle Biogenesis R-HSA-432720	4/34	0.0176386	0.708611	4.37876	17.68	AP1G1;HGS;AP4E1;CLTA
brown	Chondrocytes	Reactome_2022	Metabolism Of Steroid Hormones R-HSA-196071	4/35	0.0194592	0.719213	4.23729	16.6925	POMC;FDXR;FDX2;TSPO
brown	Chondrocytes	Reactome_2022	Regulation Of TNFR1 Signaling R-HSA-5357905	4/35	0.0194592	0.719213	4.23729	16.6925	SHARPIN;SPPL2A;XIAP;RBCK1
brown	Chondrocytes	Reactome_2022	Miro GTPase Cycle R-HSA-9715370	2/8	0.021895	0.770548	10.9234	41.7438	RHOT2;MFN1
brown	Chondrocytes	Reactome_2022	Unblocking Of NMDA Receptors, Glutamate Binding And Activation R-HSA-438066	3/21	0.023283	0.770548	5.46757	20.5582	GRIA2;NEFL;LLGL1
brown	Chondrocytes	Reactome_2022	Amino Acids Regulate mTORC1 R-HSA-9639288	5/55	0.0233499	0.770548	3.28625	12.347	NPRL3;KPTN;ATP6V0C;WDR24;ATP6V1F
brown	Chondrocytes	Reactome_2022	rRNA Processing In Nucleus And Cytosol R-HSA-8868773	11/189	0.02598	0.797051	2.03816	7.44016	RRP7A;BOP1;NOP14;EXOSC4;DNAJC5;PES1;WDR18;SPPL2A;RPP40;TSR3;PWP2
brown	Chondrocytes	Reactome_2022	Mitochondrial Calcium Ion Transport R-HSA-8949215	3/22	0.0263782	0.797051	5.17954	18.8287	LETM1;SMDT1;SPG7
brown	Chondrocytes	Reactome_2022	Activation Of PUMA And Translocation To Mitochondria R-HSA-139915	2/9	0.0276035	0.797051	9.36245	33.6095	TFDP1;BBC3
brown	Chondrocytes	Reactome_2022	BH3-only Proteins Associate With And Inactivate Anti-Apoptotic BCL-2 Members R-HSA-111453	2/9	0.0276035	0.797051	9.36245	33.6095	BAD;BBC3
brown	Chondrocytes	Reactome_2022	Long-term Potentiation R-HSA-9620244	3/23	0.0296823	0.805624	4.9203	17.3057	GRIA2;NEFL;LLGL1
brown	Chondrocytes	Reactome_2022	Nucleotide Salvage R-HSA-8956321	3/23	0.0296823	0.805624	4.9203	17.3057	UCK1;SCO2;UCKL1
brown	Chondrocytes	Reactome_2022	rRNA Modification In Nucleus And Cytosol R-HSA-6790901	5/60	0.0325399	0.805624	2.98673	10.2304	RRP7A;NOP14;SPPL2A;TSR3;PWP2
brown	Chondrocytes	Reactome_2022	Diseases Of Metabolism R-HSA-5668914	13/247	0.0337375	0.805624	1.83324	6.21311	SLC34A2;B3GAT3;POMT1;TALDO1;ALG12;B3GALT6;KHK;GALNS;POMC;DPM3;FDXR;FDX2;MAN1B1
brown	Chondrocytes	Reactome_2022	Organic Anion Transporters R-HSA-428643	2/10	0.0338354	0.805624	8.19172	27.7392	SLC25A10;SLC25A22
brown	Chondrocytes	Reactome_2022	rRNA Processing In Mitochondrion R-HSA-8868766	2/10	0.0338354	0.805624	8.19172	27.7392	ELAC2;MRM3
brown	Chondrocytes	Reactome_2022	HIV Life Cycle R-HSA-162587	9/149	0.0340036	0.805624	2.11714	7.15867	TAF7L;RANBP1;TAF10;NUP62;ERCC2;ELOB;TAF6;NELFA;KPNA1
brown	Chondrocytes	Reactome_2022	Transport Of Vitamins, Nucleosides, And Related Molecules R-HSA-425397	4/43	0.038155	0.872188	3.36671	10.996	ARL2;SLC25A6;SLC27A4;SLC29A2
brown	Chondrocytes	Reactome_2022	Carnitine Metabolism R-HSA-200425	2/11	0.0405547	0.872188	7.28116	23.3369	MID1IP1;PPARD
brown	Chondrocytes	Reactome_2022	Hedgehog On State R-HSA-5632684	6/85	0.0407836	0.872188	2.49638	7.98712	ITCH;PTCH1;NUMB;CDC73;GAS8;PSMA7
brown	Chondrocytes	Reactome_2022	HIV Infection R-HSA-162906	12/229	0.0414175	0.872188	1.82327	5.80538	TAF7L;RANBP1;AP1G1;TAF10;NUP62;ERCC2;ELOB;TAF6;NELFA;PSMA7;KPNA1;SLC25A6
brown	Chondrocytes	Reactome_2022	Major Pathway Of rRNA Processing In Nucleolus And Cytosol R-HSA-6791226	10/179	0.0415328	0.872188	1.94912	6.20067	RRP7A;BOP1;NOP14;EXOSC4;DNAJC5;PES1;WDR18;SPPL2A;RPP40;PWP2
brown	Chondrocytes	Reactome_2022	TBC/RABGAPs R-HSA-8854214	4/45	0.0440062	0.8915	3.20215	10.0017	GABARAPL2;RAB5C;TBC1D14;TBC1D17
brown	Chondrocytes	Reactome_2022	Endogenous Sterols R-HSA-211976	3/27	0.0449551	0.8915	4.09941	12.7167	POMC;FDXR;FDX2
brown	Chondrocytes	Reactome_2022	COPII-mediated Vesicle Transport R-HSA-204005	5/66	0.0461858	0.8915	2.69212	8.27848	TRAPPC6B;LMAN2;SEC16A;TRAPPC5;SEC22C
brown	Chondrocytes	Reactome_2022	HIV Transcription Initiation R-HSA-167161	4/46	0.0471099	0.8915	3.12575	9.55001	TAF7L;TAF10;ERCC2;TAF6
brown	Chondrocytes	Reactome_2022	Glucose Metabolism R-HSA-70326	6/89	0.0491793	0.8915	2.37558	7.15593	PPP2R1A;NUP62;SLC25A10;SLC25A12;PGM2L1;PFKP
brown	Chondrocytes	Reactome_2022	RAB GEFs Exchange GTP For GDP On RABs R-HSA-8876198	6/89	0.0491793	0.8915	2.37558	7.15593	RAB5C;TRAPPC6B;DENND4C;TRAPPC5;TRAPPC11;TRAPPC8
brown	Chondrocytes	Reactome_2022	Recycling Pathway Of L1 R-HSA-437239	3/28	0.0492755	0.8915	3.93523	11.8463	RPS6KA4;NUMB;CLTA
blue	Chondrocytes	NA	NA
black	BM-MSC, Adipocytes and Chondrocytes	GO_Biological_Process_2023	Ribonucleoprotein Complex Biogenesis (GO:0022613)	10/118	6.76266e-06	0.00873736	6.67552	79.466	RCL1;RPS19BP1;SPPL2B;GRWD1;MRPS12;CINP;GTF3A;RRS1;RRP9;BYSL
black	BM-MSC, Adipocytes and Chondrocytes	GO_Biological_Process_2023	Ribosome Biogenesis (GO:0042254)	10/155	7.21056e-05	0.0465802	4.96273	47.3314	RCL1;RPS19BP1;SPPL2B;GRWD1;MRPS12;CINP;GTF3A;RRS1;RRP9;BYSL
black	BM-MSC, Adipocytes and Chondrocytes	GO_Biological_Process_2023	Endosome To Lysosome Transport Via Multivesicular Body Sorting Pathway (GO:0032510)	3/15	0.00111294	0.321858	17.6577	120.086	VPS4B;CHMP6;UBXN6
black	BM-MSC, Adipocytes and Chondrocytes	GO_Biological_Process_2023	Protein Targeting To Mitochondrion (GO:0006626)	5/59	0.00144627	0.321858	6.57307	42.9798	MIPEP;TOMM40;PITRM1;PMPCA;ROMO1
black	BM-MSC, Adipocytes and Chondrocytes	GO_Biological_Process_2023	Guanine Nucleotide Transmembrane Transport (GO:1903790)	2/5	0.00192621	0.321858	46.9405	293.481	SLC17A9;SLC19A1
black	BM-MSC, Adipocytes and Chondrocytes	GO_Biological_Process_2023	Carboxylic Acid Transmembrane Transport (GO:1905039)	4/39	0.0021584	0.321858	8.09168	49.6698	SLC7A5;SLC38A10;SLC36A4;SLC19A1
black	BM-MSC, Adipocytes and Chondrocytes	GO_Biological_Process_2023	Aerobic Electron Transport Chain (GO:0019646)	5/68	0.00271779	0.321858	5.63148	33.2704	UQCC3;CYC1;NDUFV3;COX6A2;NDUFV1
black	BM-MSC, Adipocytes and Chondrocytes	GO_Biological_Process_2023	Lysosome Localization (GO:0032418)	4/42	0.00284186	0.321858	7.45172	43.6917	FLCN;BLOC1S1;LAMTOR1;BORCS6
black	BM-MSC, Adipocytes and Chondrocytes	GO_Biological_Process_2023	Plasma Membrane Repair (GO:0001778)	3/21	0.00305615	0.321858	11.7682	68.145	VPS4B;SMPD1;CHMP6
black	BM-MSC, Adipocytes and Chondrocytes	GO_Biological_Process_2023	Mitochondrial ATP Synthesis Coupled Electron Transport (GO:0042775)	5/70	0.00308454	0.321858	5.45765	31.5526	UQCC3;CYC1;NDUFV3;COX6A2;NDUFV1
black	BM-MSC, Adipocytes and Chondrocytes	GO_Biological_Process_2023	ATP Synthesis Coupled Electron Transport (GO:0042773)	2/7	0.0039702	0.321858	28.1614	155.703	NDUFV3;NDUFV1
black	BM-MSC, Adipocytes and Chondrocytes	GO_Biological_Process_2023	Anterograde Axonal Protein Transport (GO:0099641)	2/7	0.0039702	0.321858	28.1614	155.703	HSPB1;MAPK8IP3
black	BM-MSC, Adipocytes and Chondrocytes	GO_Biological_Process_2023	Aromatic Amino Acid Transport (GO:0015801)	2/7	0.0039702	0.321858	28.1614	155.703	SLC7A5;SLC36A4
black	BM-MSC, Adipocytes and Chondrocytes	GO_Biological_Process_2023	Axo-Dendritic Protein Transport (GO:0099640)	2/7	0.0039702	0.321858	28.1614	155.703	HSPB1;MAPK8IP3
black	BM-MSC, Adipocytes and Chondrocytes	GO_Biological_Process_2023	Protein Localization To Presynapse (GO:1905383)	2/7	0.0039702	0.321858	28.1614	155.703	HSPB1;MAPK8IP3
black	BM-MSC, Adipocytes and Chondrocytes	GO_Biological_Process_2023	Nuclear Membrane Reassembly (GO:0031468)	3/23	0.00398585	0.321858	10.5903	58.5116	BROX;VPS4B;CHMP6
black	BM-MSC, Adipocytes and Chondrocytes	GO_Biological_Process_2023	Endosome Transport Via Multivesicular Body Sorting Pathway (GO:0032509)	3/24	0.00450825	0.336496	10.0855	54.4804	VPS4B;CHMP6;UBXN6
black	BM-MSC, Adipocytes and Chondrocytes	GO_Biological_Process_2023	Regulation Of Cell Growth (GO:0001558)	9/227	0.00506523	0.336496	2.94889	15.5859	FLCN;USP47;EGLN2;NDRG3;CCDC85B;MUL1;LAMTOR1;DNPH1;FXN
black	BM-MSC, Adipocytes and Chondrocytes	GO_Biological_Process_2023	Proline Transport (GO:0015824)	2/8	0.00524448	0.336496	23.4667	123.214	SLC7A5;SLC36A4
black	BM-MSC, Adipocytes and Chondrocytes	GO_Biological_Process_2023	Regulation Of Mitochondrion Organization (GO:0010821)	4/50	0.00535583	0.336496	6.15327	32.1789	FLCN;INF2;MUL1;MIEF2
black	BM-MSC, Adipocytes and Chondrocytes	GO_Biological_Process_2023	Wound Healing (GO:0042060)	5/80	0.00546936	0.336496	4.72756	24.6239	SMPD1;VPS4B;CHMP6;CORO1B;PLEC
black	BM-MSC, Adipocytes and Chondrocytes	GO_Biological_Process_2023	Metaphase Plate Congression (GO:0051310)	4/51	0.00574836	0.337454	6.02204	31.0668	MAP1S;VPS4B;RRS1;CHMP6
black	BM-MSC, Adipocytes and Chondrocytes	GO_Biological_Process_2023	Regulation Of Mitochondrial Fission (GO:0090140)	3/27	0.00631576	0.337454	8.82348	44.6883	INF2;MUL1;MIEF2
black	BM-MSC, Adipocytes and Chondrocytes	GO_Biological_Process_2023	Protein Insertion Into ER Membrane By Stop-Transfer Membrane-Anchor Sequence (GO:0045050)	2/9	0.0066804	0.337454	20.1133	100.739	EMC2;EMC10
black	BM-MSC, Adipocytes and Chondrocytes	GO_Biological_Process_2023	Ribosomal Small Subunit Biogenesis (GO:0042274)	5/84	0.00671273	0.337454	4.48727	22.4532	RCL1;RPS19BP1;SPPL2B;MRPS12;RRP9
black	BM-MSC, Adipocytes and Chondrocytes	GO_Biological_Process_2023	Primary Neural Tube Formation (GO:0014020)	3/28	0.00700085	0.337454	8.47011	42.0263	DEAF1;DVL2;PHACTR4
black	BM-MSC, Adipocytes and Chondrocytes	GO_Biological_Process_2023	Cellular Respiration (GO:0045333)	5/85	0.00705206	0.337454	4.43096	21.9529	BLOC1S1;CYC1;NDUFV3;MTLN;NDUFV1
black	BM-MSC, Adipocytes and Chondrocytes	GO_Biological_Process_2023	Organic Cyclic Compound Biosynthetic Process (GO:1901362)	3/29	0.00772834	0.344311	8.14392	39.6028	PYCR2;PYCR3;LSS
black	BM-MSC, Adipocytes and Chondrocytes	GO_Biological_Process_2023	Tube Closure (GO:0060606)	3/29	0.00772834	0.344311	8.14392	39.6028	DEAF1;DVL2;PHACTR4
black	BM-MSC, Adipocytes and Chondrocytes	GO_Biological_Process_2023	Mitochondrion Organization (GO:0007005)	7/162	0.00822979	0.344805	3.21269	15.4209	TOMM40;PITRM1;DNAJA3;MUL1;CHCHD10;MIEF2;RCC1L
black	BM-MSC, Adipocytes and Chondrocytes	GO_Biological_Process_2023	Mitochondrial Protein Processing (GO:0034982)	2/10	0.00827319	0.344805	17.5982	84.3788	MIPEP;PMPCA
black	BM-MSC, Adipocytes and Chondrocytes	GO_Biological_Process_2023	Positive Regulation Of Mitochondrion Organization (GO:0010822)	4/58	0.0090407	0.345804	5.23954	24.6574	PDCD5;MUL1;CHCHD10;MIEF2
black	BM-MSC, Adipocytes and Chondrocytes	GO_Biological_Process_2023	Aerobic Respiration (GO:0009060)	4/59	0.00959302	0.345804	5.14402	23.9028	BLOC1S1;CHCHD10;NDUFV3;NDUFV1
black	BM-MSC, Adipocytes and Chondrocytes	GO_Biological_Process_2023	Regulation Of Endosome Size (GO:0051036)	2/11	0.0100182	0.345804	15.6421	72.006	BLOC1S1;BORCS6
black	BM-MSC, Adipocytes and Chondrocytes	GO_Biological_Process_2023	Respiratory Chain Complex III Assembly (GO:0017062)	2/11	0.0100182	0.345804	15.6421	72.006	UQCC3;UQCC6
black	BM-MSC, Adipocytes and Chondrocytes	GO_Biological_Process_2023	Heterocycle Biosynthetic Process (GO:0018130)	2/11	0.0100182	0.345804	15.6421	72.006	PYCR2;PYCR3
black	BM-MSC, Adipocytes and Chondrocytes	GO_Biological_Process_2023	Mitochondrial Respiratory Chain Complex III Assembly (GO:0034551)	2/11	0.0100182	0.345804	15.6421	72.006	UQCC3;UQCC6
black	BM-MSC, Adipocytes and Chondrocytes	GO_Biological_Process_2023	Neural Tube Closure (GO:0001843)	3/32	0.0101707	0.345804	7.30033	33.4957	DEAF1;DVL2;PHACTR4
black	BM-MSC, Adipocytes and Chondrocytes	GO_Biological_Process_2023	Alanine Transport (GO:0032328)	2/12	0.0119108	0.378782	14.0771	62.3662	SLC7A5;SLC36A4
black	BM-MSC, Adipocytes and Chondrocytes	GO_Biological_Process_2023	Cristae Formation (GO:0042407)	2/12	0.0119108	0.378782	14.0771	62.3662	UQCC3;CHCHD6
black	BM-MSC, Adipocytes and Chondrocytes	GO_Biological_Process_2023	Inner Mitochondrial Membrane Organization (GO:0007007)	3/34	0.0120202	0.378782	6.82865	30.1906	UQCC3;CHCHD6;ROMO1
black	BM-MSC, Adipocytes and Chondrocytes	GO_Biological_Process_2023	Phosphatidylinositol Biosynthetic Process (GO:0006661)	5/98	0.0126087	0.378848	3.80905	16.6584	HYCC2;PIK3CA;MBOAT7;PMPCA;PIGL
black	BM-MSC, Adipocytes and Chondrocytes	GO_Biological_Process_2023	Mitochondrial Translation (GO:0032543)	5/98	0.0126087	0.378848	3.80905	16.6584	MRPL4;MRPL41;MRPS12;MRPL28;MRPL55
black	BM-MSC, Adipocytes and Chondrocytes	GO_Biological_Process_2023	Protein Methylation (GO:0006479)	3/35	0.0130125	0.382093	6.61492	28.721	TRMT112;METTL22;EEF1AKMT1
black	BM-MSC, Adipocytes and Chondrocytes	GO_Biological_Process_2023	Endonucleolytic Cleavage Of Tricistronic rRNA Transcript (SSU-rRNA, 5.8S rRNA, LSU-rRNA) (GO:0000479)	2/13	0.0139465	0.400419	12.7968	54.6745	RCL1;RRS1
black	BM-MSC, Adipocytes and Chondrocytes	GO_Biological_Process_2023	tRNA Modification (GO:0006400)	4/67	0.014809	0.415939	4.48898	18.9099	QTRT1;TRMT112;CTU1;PUSL1
black	BM-MSC, Adipocytes and Chondrocytes	GO_Biological_Process_2023	Mitochondrial Gene Expression (GO:0140053)	5/103	0.0153651	0.422376	3.61379	15.09	MRPL4;MRPL41;MRPS12;MRPL28;MRPL55
black	BM-MSC, Adipocytes and Chondrocytes	GO_Biological_Process_2023	Regulation Of Vesicle Size (GO:0097494)	2/14	0.0161209	0.432934	11.7298	48.4162	BLOC1S1;BORCS6
black	BM-MSC, Adipocytes and Chondrocytes	GO_Biological_Process_2023	Negative Regulation Of Mitochondrion Organization (GO:0010823)	3/39	0.0174382	0.432934	5.87873	23.8035	FLCN;MUL1;FXN
black	BM-MSC, Adipocytes and Chondrocytes	GO_Biological_Process_2023	Anterograde Axonal Transport (GO:0008089)	3/39	0.0174382	0.432934	5.87873	23.8035	BLOC1S1;HSPB1;MAPK8IP3
black	BM-MSC, Adipocytes and Chondrocytes	GO_Biological_Process_2023	Organelle Transport Along Microtubule (GO:0072384)	3/39	0.0174382	0.432934	5.87873	23.8035	BLOC1S1;MAP1S;BORCS6
black	BM-MSC, Adipocytes and Chondrocytes	GO_Biological_Process_2023	Lipid Biosynthetic Process (GO:0008610)	4/71	0.0179758	0.432934	4.22012	16.9595	PCYT2;FASN;MVD;LSS
black	BM-MSC, Adipocytes and Chondrocytes	GO_Biological_Process_2023	tRNA Wobble Base Modification (GO:0002097)	2/15	0.0184299	0.432934	10.8269	43.2404	CTU1;ELP1
black	BM-MSC, Adipocytes and Chondrocytes	GO_Biological_Process_2023	tRNA Wobble Uridine Modification (GO:0002098)	2/15	0.0184299	0.432934	10.8269	43.2404	CTU1;ELP1
black	BM-MSC, Adipocytes and Chondrocytes	GO_Biological_Process_2023	Midbody Abscission (GO:0061952)	2/15	0.0184299	0.432934	10.8269	43.2404	VPS4B;CHMP6
black	BM-MSC, Adipocytes and Chondrocytes	GO_Biological_Process_2023	Cellular Response To Gamma Radiation (GO:0071480)	2/16	0.0208691	0.464876	10.0531	38.9002	TLK2;HRAS
black	BM-MSC, Adipocytes and Chondrocytes	GO_Biological_Process_2023	Tail-Anchored Membrane Protein Insertion Into ER Membrane (GO:0071816)	2/16	0.0208691	0.464876	10.0531	38.9002	EMC2;EMC10
black	BM-MSC, Adipocytes and Chondrocytes	GO_Biological_Process_2023	Late Endosome To Lysosome Transport (GO:1902774)	2/16	0.0208691	0.464876	10.0531	38.9002	VPS4B;CHMP6
black	BM-MSC, Adipocytes and Chondrocytes	GO_Biological_Process_2023	Amino Acid Transmembrane Transport (GO:0003333)	3/42	0.021242	0.465165	5.4257	20.8986	SLC7A5;SLC38A10;SLC36A4
black	BM-MSC, Adipocytes and Chondrocytes	GO_Biological_Process_2023	Negative Regulation Of Oxidative Stress-Induced Intrinsic Apoptotic Signaling Pathway (GO:1902176)	2/17	0.0234344	0.475345	9.38238	35.2172	MAPK7;HSPB1
black	BM-MSC, Adipocytes and Chondrocytes	GO_Biological_Process_2023	Prostaglandin Biosynthetic Process (GO:0001516)	2/17	0.0234344	0.475345	9.38238	35.2172	CBR1;PNPLA8
black	BM-MSC, Adipocytes and Chondrocytes	GO_Biological_Process_2023	Protein Localization To Centrosome (GO:0071539)	2/17	0.0234344	0.475345	9.38238	35.2172	NUDCD3;CSNK1D
black	BM-MSC, Adipocytes and Chondrocytes	GO_Biological_Process_2023	Regulation Of Brown Fat Cell Differentiation (GO:0090335)	2/17	0.0234344	0.475345	9.38238	35.2172	FLCN;ZBTB7B
black	BM-MSC, Adipocytes and Chondrocytes	GO_Biological_Process_2023	Regulation Of Viral Entry Into Host Cell (GO:0046596)	3/44	0.0240099	0.475345	5.1605	19.245	SMPD1;TRIM68;HS3ST6
black	BM-MSC, Adipocytes and Chondrocytes	GO_Biological_Process_2023	Establishment Of Protein Localization To Mitochondrion (GO:0072655)	3/44	0.0240099	0.475345	5.1605	19.245	TOMM40;PITRM1;ROMO1
black	BM-MSC, Adipocytes and Chondrocytes	GO_Biological_Process_2023	Regulation Of Exosomal Secretion (GO:1903541)	2/18	0.0261219	0.475345	8.79554	32.0596	VPS4B;CHMP6
black	BM-MSC, Adipocytes and Chondrocytes	GO_Biological_Process_2023	Regulation Of Mitochondrial Outer Membrane Permeabilization Involved In Apoptotic Signaling Pathway (GO:1901028)	2/18	0.0261219	0.475345	8.79554	32.0596	CHCHD10;MUL1
black	BM-MSC, Adipocytes and Chondrocytes	GO_Biological_Process_2023	Regulation Of Oxidative Stress-Induced Intrinsic Apoptotic Signaling Pathway (GO:1902175)	2/18	0.0261219	0.475345	8.79554	32.0596	MAPK7;HSPB1
black	BM-MSC, Adipocytes and Chondrocytes	GO_Biological_Process_2023	Protein Import Into Mitochondrial Matrix (GO:0030150)	2/18	0.0261219	0.475345	8.79554	32.0596	TOMM40;ROMO1
black	BM-MSC, Adipocytes and Chondrocytes	GO_Biological_Process_2023	Mitochondrial Fusion (GO:0008053)	2/18	0.0261219	0.475345	8.79554	32.0596	MIEF2;RCC1L
black	BM-MSC, Adipocytes and Chondrocytes	GO_Biological_Process_2023	Mitotic Cytokinetic Process (GO:1902410)	2/18	0.0261219	0.475345	8.79554	32.0596	VPS4B;CHMP6
black	BM-MSC, Adipocytes and Chondrocytes	GO_Biological_Process_2023	Amino Acid Transport (GO:0006865)	3/46	0.0269633	0.478279	4.91998	17.7773	SLC7A5;SLC38A10;SLC36A4
black	BM-MSC, Adipocytes and Chondrocytes	GO_Biological_Process_2023	Positive Regulation Of Growth (GO:0045927)	4/81	0.0276276	0.478279	3.67019	13.1721	USP47;DNPH1;FXN;PPM1F
black	BM-MSC, Adipocytes and Chondrocytes	GO_Biological_Process_2023	Negative Regulation Of Hydrolase Activity (GO:0051346)	3/47	0.0285095	0.478279	4.80792	17.1043	GPSM1;MAPK7;HRAS
black	BM-MSC, Adipocytes and Chondrocytes	GO_Biological_Process_2023	Positive Regulation Of TOR Signaling (GO:0032008)	3/47	0.0285095	0.478279	4.80792	17.1043	FLCN;PIK3CA;LAMTOR1
black	BM-MSC, Adipocytes and Chondrocytes	GO_Biological_Process_2023	Positive Regulation Of Mitochondrial Fission (GO:0090141)	2/19	0.0289276	0.478279	8.27773	29.3277	MUL1;MIEF2
black	BM-MSC, Adipocytes and Chondrocytes	GO_Biological_Process_2023	Purine Ribonucleotide Transport (GO:0015868)	2/19	0.0289276	0.478279	8.27773	29.3277	SLC17A9;SLC19A1
black	BM-MSC, Adipocytes and Chondrocytes	GO_Biological_Process_2023	Protein Localization To Nucleus (GO:0034504)	5/122	0.0294158	0.478279	3.02401	10.6633	RRS1;CHCHD10;FAM53A;PTTG1IP;SPRN
black	BM-MSC, Adipocytes and Chondrocytes	GO_Biological_Process_2023	Positive Regulation Of Reactive Oxygen Species Metabolic Process (GO:2000379)	3/48	0.0301018	0.478279	4.70084	16.4678	CBR1;DCXR;ROMO1
black	BM-MSC, Adipocytes and Chondrocytes	GO_Biological_Process_2023	Fatty Acid Beta-Oxidation (GO:0006635)	3/49	0.03174	0.478279	4.59841	15.8653	ECI1;MTLN;ACAT2
black	BM-MSC, Adipocytes and Chondrocytes	GO_Biological_Process_2023	Adenine Nucleotide Transport (GO:0051503)	2/20	0.0318477	0.478279	7.81746	26.9451	SLC17A9;SLC19A1
black	BM-MSC, Adipocytes and Chondrocytes	GO_Biological_Process_2023	Regulation Of Mitotic Spindle Assembly (GO:1901673)	2/20	0.0318477	0.478279	7.81746	26.9451	VPS4B;CHMP6
black	BM-MSC, Adipocytes and Chondrocytes	GO_Biological_Process_2023	Transport Along Microtubule (GO:0010970)	2/20	0.0318477	0.478279	7.81746	26.9451	BLOC1S1;BORCS6
black	BM-MSC, Adipocytes and Chondrocytes	GO_Biological_Process_2023	Late Endosome To Vacuole Transport (GO:0045324)	2/20	0.0318477	0.478279	7.81746	26.9451	VPS4B;CHMP6
black	BM-MSC, Adipocytes and Chondrocytes	GO_Biological_Process_2023	Vesicle-Mediated Transport (GO:0016192)	11/411	0.0321372	0.478279	1.96031	6.73905	VPS51;BLOC1S1;CACFD1;VPS4B;AP2S1;CSNK1D;AP2A1;LAMTOR1;AP5B1;CHMP6;MAPK8IP3
black	BM-MSC, Adipocytes and Chondrocytes	GO_Biological_Process_2023	Negative Regulation Of Cell Growth (GO:0030308)	5/125	0.0321882	0.478279	2.94795	10.1296	FLCN;NDRG3;CCDC85B;MUL1;ULK2
black	BM-MSC, Adipocytes and Chondrocytes	GO_Biological_Process_2023	Establishment Of Protein Localization To Organelle (GO:0072594)	4/85	0.0322061	0.478279	3.48823	11.9842	LAMP1;FAM53A;PTTG1IP;SPRN
black	BM-MSC, Adipocytes and Chondrocytes	GO_Biological_Process_2023	Positive Regulation Of Transport (GO:0051050)	3/50	0.0334241	0.480542	4.50034	15.2943	RXRA;SMPD1;CHCHD10
black	BM-MSC, Adipocytes and Chondrocytes	GO_Biological_Process_2023	Mitotic Metaphase Plate Congression (GO:0007080)	3/50	0.0334241	0.480542	4.50034	15.2943	VPS4B;RRS1;CHMP6
black	BM-MSC, Adipocytes and Chondrocytes	GO_Biological_Process_2023	Modulation By Symbiont Of Entry Into Host (GO:0052372)	2/21	0.0348784	0.480542	7.40564	24.8525	TRIM68;HS3ST6
black	BM-MSC, Adipocytes and Chondrocytes	GO_Biological_Process_2023	Negative Regulation Of GTPase Activity (GO:0034260)	2/21	0.0348784	0.480542	7.40564	24.8525	GPSM1;HRAS
black	BM-MSC, Adipocytes and Chondrocytes	GO_Biological_Process_2023	Fatty Acid Oxidation (GO:0019395)	3/52	0.036929	0.480542	4.31622	14.2382	ECI1;MTLN;ACAT2
black	BM-MSC, Adipocytes and Chondrocytes	GO_Biological_Process_2023	Response To Gamma Radiation (GO:0010332)	2/22	0.038016	0.480542	7.035	23.0027	TLK2;HRAS
black	BM-MSC, Adipocytes and Chondrocytes	GO_Biological_Process_2023	Mitochondrial Cytochrome C Oxidase Assembly (GO:0033617)	2/22	0.038016	0.480542	7.035	23.0027	UQCC6;COA8
black	BM-MSC, Adipocytes and Chondrocytes	GO_Biological_Process_2023	Modulation By Host Of Viral Process (GO:0044788)	2/22	0.038016	0.480542	7.035	23.0027	ZDHHC20;FASN
black	BM-MSC, Adipocytes and Chondrocytes	GO_Biological_Process_2023	rRNA Metabolic Process (GO:0016072)	4/91	0.0398597	0.480542	3.24667	10.462	SPPL2B;GTF3A;RRP9;BYSL
black	BM-MSC, Adipocytes and Chondrocytes	GO_Biological_Process_2023	Regulation Of Actin Cytoskeleton Organization (GO:0032956)	4/91	0.0398597	0.480542	3.24667	10.462	RNH1;PIK3CA;ARHGDIA;HRAS
black	BM-MSC, Adipocytes and Chondrocytes	GO_Biological_Process_2023	Ribosomal Large Subunit Biogenesis (GO:0042273)	3/54	0.0406146	0.480542	4.14653	13.2839	CINP;GTF3A;RRS1
black	BM-MSC, Adipocytes and Chondrocytes	GO_Biological_Process_2023	Negative Regulation Of Epidermal Growth Factor Receptor Signaling Pathway (GO:0042059)	2/23	0.041257	0.480542	6.69966	21.3581	MVP;CHMP6
black	BM-MSC, Adipocytes and Chondrocytes	GO_Biological_Process_2023	Negative Regulation Of Oxidative Stress-Induced Cell Death (GO:1903202)	2/23	0.041257	0.480542	6.69966	21.3581	MAPK7;HSPB1
black	BM-MSC, Adipocytes and Chondrocytes	GO_Biological_Process_2023	Negative Regulation Of Protein Tyrosine Kinase Activity (GO:0061099)	2/23	0.041257	0.480542	6.69966	21.3581	MVP;CHMP6
black	BM-MSC, Adipocytes and Chondrocytes	GO_Biological_Process_2023	Positive Regulation Of Protein Targeting To Membrane (GO:0090314)	2/23	0.041257	0.480542	6.69966	21.3581	MIEF2;HRAS
black	BM-MSC, Adipocytes and Chondrocytes	GO_Biological_Process_2023	Protein Alkylation (GO:0008213)	2/23	0.041257	0.480542	6.69966	21.3581	METTL22;EEF1AKMT1
black	BM-MSC, Adipocytes and Chondrocytes	GO_Biological_Process_2023	Endosomal Transport (GO:0016197)	6/180	0.0426356	0.480542	2.44178	7.70397	ARFRP1;VPS51;BLOC1S1;VPS4B;LAMTOR1;AP5B1
black	BM-MSC, Adipocytes and Chondrocytes	GO_Biological_Process_2023	Regulation Of Reactive Oxygen Species Metabolic Process (GO:2000377)	3/56	0.0444788	0.480542	3.98965	12.4188	CBR1;DCXR;ROMO1
black	BM-MSC, Adipocytes and Chondrocytes	GO_Biological_Process_2023	Positive Regulation Of Cellular Metabolic Process (GO:0031325)	3/56	0.0444788	0.480542	3.98965	12.4188	CBR1;DCXR;ROMO1
black	BM-MSC, Adipocytes and Chondrocytes	GO_Biological_Process_2023	Acylglycerol Homeostasis (GO:0055090)	2/24	0.0445978	0.480542	6.39481	19.8883	PNPLA8;MTLN
black	BM-MSC, Adipocytes and Chondrocytes	GO_Biological_Process_2023	Regulation Of Supramolecular Fiber Organization (GO:1902903)	2/24	0.0445978	0.480542	6.39481	19.8883	PIK3CA;MAP1S
black	BM-MSC, Adipocytes and Chondrocytes	GO_Biological_Process_2023	Regulation Of Viral Life Cycle (GO:1903900)	2/24	0.0445978	0.480542	6.39481	19.8883	TRIM68;HS3ST6
black	BM-MSC, Adipocytes and Chondrocytes	GO_Biological_Process_2023	Positive Regulation Of Cellular Response To Transforming Growth Factor Beta Stimulus (GO:1903846)	2/24	0.0445978	0.480542	6.39481	19.8883	FLCN;RNF111
black	BM-MSC, Adipocytes and Chondrocytes	GO_Biological_Process_2023	Secondary Alcohol Biosynthetic Process (GO:1902653)	2/24	0.0445978	0.480542	6.39481	19.8883	MVD;LSS
black	BM-MSC, Adipocytes and Chondrocytes	GO_Biological_Process_2023	Positive Regulation Of Interleukin-17 Production (GO:0032740)	2/24	0.0445978	0.480542	6.39481	19.8883	SLC7A5;ZBTB7B
black	BM-MSC, Adipocytes and Chondrocytes	GO_Biological_Process_2023	Positive Regulation Of Transforming Growth Factor Beta Receptor Signaling Pathway (GO:0030511)	2/24	0.0445978	0.480542	6.39481	19.8883	FLCN;RNF111
black	BM-MSC, Adipocytes and Chondrocytes	GO_Biological_Process_2023	Multivesicular Body Sorting Pathway (GO:0071985)	2/24	0.0445978	0.480542	6.39481	19.8883	VPS4B;CHMP6
black	BM-MSC, Adipocytes and Chondrocytes	GO_Biological_Process_2023	Regulation Of Actin Nucleation (GO:0051125)	2/24	0.0445978	0.480542	6.39481	19.8883	RNH1;CORO1B
black	BM-MSC, Adipocytes and Chondrocytes	GO_Biological_Process_2023	Protein Localization To Organelle (GO:0033365)	5/137	0.0448757	0.480542	2.67832	8.31312	ARFRP1;TIA1;LAMP1;TOLLIP;CSNK1D
black	BM-MSC, Adipocytes and Chondrocytes	GO_Biological_Process_2023	Negative Regulation Of Protein Transport (GO:0051224)	2/25	0.048035	0.480542	6.11646	18.5685	SERGEF;PPM1F
black	BM-MSC, Adipocytes and Chondrocytes	GO_Biological_Process_2023	Phosphatidylethanolamine Metabolic Process (GO:0046337)	2/25	0.048035	0.480542	6.11646	18.5685	PCYT2;PNPLA8
black	BM-MSC, Adipocytes and Chondrocytes	GO_Biological_Process_2023	Cholesterol Biosynthetic Process (GO:0006695)	2/25	0.048035	0.480542	6.11646	18.5685	MVD;LSS
black	BM-MSC, Adipocytes and Chondrocytes	GO_Biological_Process_2023	Regulation Of Actin Cytoskeleton Reorganization (GO:2000249)	2/25	0.048035	0.480542	6.11646	18.5685	RNH1;ARHGDIA
black	BM-MSC, Adipocytes and Chondrocytes	KEGG_2021_Human	mTOR signaling pathway	7/154	0.00629944	0.854129	3.38892	17.1726	FLCN;SLC7A5;PIK3CA;DVL2;ULK2;LAMTOR1;HRAS
black	BM-MSC, Adipocytes and Chondrocytes	KEGG_2021_Human	Pentose phosphate pathway	3/30	0.0084988	0.854129	7.8419	37.3888	PFKL;PGLS;TKT
black	BM-MSC, Adipocytes and Chondrocytes	KEGG_2021_Human	Renal cell carcinoma	4/69	0.0163442	0.86168	4.35042	17.8971	FLCN;EGLN2;PIK3CA;HRAS
black	BM-MSC, Adipocytes and Chondrocytes	KEGG_2021_Human	Central carbon metabolism in cancer	4/70	0.0171479	0.86168	4.28428	17.4194	SLC7A5;PFKL;PIK3CA;HRAS
black	BM-MSC, Adipocytes and Chondrocytes	KEGG_2021_Human	Non-alcoholic fatty liver disease	6/155	0.0228	0.875366	2.85512	10.7952	RXRA;PIK3CA;CYC1;NDUFV3;COX6A2;NDUFV1
black	BM-MSC, Adipocytes and Chondrocytes	KEGG_2021_Human	Terpenoid backbone biosynthesis	2/22	0.038016	0.875366	7.035	23.0027	MVD;ACAT2
black	BM-MSC, Adipocytes and Chondrocytes	Jensen_TISSUES	Eye	115/5536	1.22655e-06	0.000473447	1.81613	24.7199	RNH1;ECI1;EMC10;ALKBH6;RRP9;LAMP1;ARHGDIA;CHCHD6;MACROD1;FAM3A;PMPCA;CHID1;GTF3A;MUL1;CSNK1D;MIF;MAPK8IP3;THAP4;ZC3H11A;GRWD1;ULK2;CARS2;CUTA;NDRG3;RPS19BP1;SLC38A10;ABCB8;PTTG1IP;HSPBP1;CORO1B;ACAT2;ANAPC11;C7ORF50;PCSK1N;PITRM1;BLOC1S1;DEAF1;FADD;NDUFV3;CYC1;SNX8;NDUFV1;RHBDD3;RHBDD2;MRPL28;PYCR2;UBAC1;NR2F6;LRFN4;TOLLIP;FASN;MAFG;PEMT;TCF4;SERGEF;DNAL4;SLC2A4RG;GPSM1;WDR47;PRKCSH;MRPS12;CCDC12…
black	BM-MSC, Adipocytes and Chondrocytes	Jensen_TISSUES	Megagametophyte	4/22	0.000231642	0.0319008	15.7474	131.811	CARS2;PPM1F;ANAPC11;RRP9
black	BM-MSC, Adipocytes and Chondrocytes	Jensen_TISSUES	Lymph	24/784	0.000327401	0.0319008	2.32044	18.62	RNH1;PRKCSH;MBOAT7;SLC38A10;AP2A1;MIF;HSPBP1;UBAC1;CORO1B;ACAT2;BYSL;MRPL4;SLC7A5;ARFRP1;PFKL;LRFN4;GRWD1;FASN;ARHGDIA;PMPCA;MVD;CYC1;TKT;NDUFV1
black	BM-MSC, Adipocytes and Chondrocytes	Jensen_TISSUES	Intestine	102/5377	0.000361506	0.0319008	1.55154	12.2963	RNH1;PDCD5;EMC10;LAMP1;ARHGDIA;MACROD1;FAM3A;PMPCA;CHID1;PCYT2;MAP1S;GTF3A;MUL1;CSNK1D;MIF;MAPK8IP3;GCAT;THAP4;ZC3H11A;CARS2;CUTA;RPS19BP1;SLC38A10;ABCB8;PTTG1IP;HSPBP1;CORO1B;ACAT2;ANAPC11;C7ORF50;ZNHIT2;PITRM1;BLOC1S1;ZNF668;FADD;CYC1;ZBTB7B;KIAA0319L;SNX8;NDUFV1;SLC19A1;GSDMD;TIA1;RHBDD2;NR2F6;THAP11;LRFN4;TOLLIP;FASN;MAFG;TCF4;SLC2A4RG;GALK1;MIPEP;PRKCSH;MRPS12;CCDC124;HSPB1;MRPL41;MRPL4;TRMT…
black	BM-MSC, Adipocytes and Chondrocytes	Jensen_TISSUES	Temporal lobe	147/8425	0.000413223	0.0319008	1.50482	11.7248	ANKRD39;IFI27L2;RNH1;PDCD5;EMC10;TPGS1;ALKBH6;COX6A2;RRP9;LAMP1;ARHGDIA;CHCHD6;PMPCA;NUDT14;ZNF444;RNF111;CHID1;MAP1S;BROX;GTF3A;MUL1;CSNK1D;MIF;FRS3;MAPK8IP3;GCAT;KATNAL1;FRMD8;ZC3H11A;ULK2;GEMIN8;CARS2;CUTA;NAA60;NDRG3;RPS19BP1;UBR3;ABCB8;PTTG1IP;HSPBP1;CORO1B;ACAT2;ANAPC11;TMEM121;C7ORF50;PCSK1N;PITRM1;BLOC1S1;RRS1;DVL2;NDUFV3;CYC1;PUSL1;SNX8;NDUFV1;NTSR2;PPP1R26;TIA1;MYPOP;RHBDD3;RHBDD2;CACFD…
black	BM-MSC, Adipocytes and Chondrocytes	Jensen_TISSUES	BTO:0005453	128/7164	0.00054324	0.0349484	1.49814	11.2629	RNH1;ECI1;PDCD5;CCP110;RRP9;COMTD1;LAMP1;ARHGDIA;CHCHD6;MACROD1;PMPCA;CHID1;PCYT2;MAP1S;BROX;BOLA1;GTF3A;MUL1;MIF;MAPK8IP3;ZC3H11A;GRWD1;GEMIN8;CARS2;CUTA;NDRG3;UBR3;ABCB8;PTTG1IP;HSPBP1;CORO1B;ACAT2;C7ORF50;ZNHIT2;PITRM1;BLOC1S1;RRS1;DVL2;FADD;NDUFV3;CYC1;ZBTB7B;PUSL1;NDUFV1;GSDMD;TIA1;RHBDD2;MRPL28;PYCR2;THAP11;ZBTB9;RCL1;TOLLIP;FASN;MAFG;SERGEF;GALK1;MIPEP;WDR47;PRKCSH;MRPS12;CCDC124;HSPB1;AP2…
black	BM-MSC, Adipocytes and Chondrocytes	Jensen_TISSUES	Corpus callosum	154/9077	0.00108551	0.0598579	1.45553	9.93505	ANKRD39;IFI27L2;RNH1;PDCD5;EMC10;TPGS1;ALKBH6;COX6A2;RRP9;LAMP1;WDR90;ARHGDIA;PMPCA;NUDT14;ZNF444;RNF111;CHID1;MAP1S;BROX;GTF3A;MUL1;CSNK1D;MIF;FRS3;MAPK8IP3;GCAT;KATNAL1;FRMD8;ZC3H11A;ULK2;GEMIN8;CARS2;CUTA;NAA60;NDRG3;RPS19BP1;UBR3;ABCB8;ZNF23;PTTG1IP;HSPBP1;CORO1B;ACAT2;ANAPC11;TMEM121;C7ORF50;PCSK1N;PITRM1;BLOC1S1;RRS1;DVL2;NDUFV3;CYC1;PUSL1;SNX8;NDUFV1;SLC19A1;NTSR2;PPP1R26;TIA1;MYPOP;RHBDD3…
black	BM-MSC, Adipocytes and Chondrocytes	Jensen_TISSUES	Occipital lobe	166/10045	0.00205725	0.0992624	1.42524	8.81708	ANKRD39;IFI27L2;RNH1;PDCD5;EMC10;TPGS1;ALKBH6;COX6A2;RRP9;LAMP1;ARHGDIA;MACROD1;PMPCA;NUDT14;ZNF444;RNF111;CHID1;MAP1S;BROX;GTF3A;MUL1;CSNK1D;MIF;FRS3;MAPK8IP3;GCAT;THAP4;KATNAL1;FRMD8;ZC3H11A;ULK2;GEMIN8;CARS2;CUTA;NAA60;NDRG3;RPS19BP1;UBR3;SLC38A10;ABCB8;PTTG1IP;HSPBP1;CORO1B;ACAT2;ANAPC11;TMEM121;C7ORF50;PCSK1N;PITRM1;BLOC1S1;DEAF1;RRS1;DVL2;FADD;NDUFV3;CYC1;PUSL1;KIAA0319L;SNX8;NDUFV1;NTSR2;P…
black	BM-MSC, Adipocytes and Chondrocytes	Jensen_TISSUES	Cervical carcinoma cell	90/4876	0.00236786	0.101555	1.46247	8.84175	GPSM1;WDR47;RNH1;CCDC124;PDCD5;HSPB1;AP2A1;TPGS1;ALKBH6;RRP9;TRMT112;FLCN;NUDCD3;ARHGDIA;CHCHD6;TLK2;FAM53A;HRAS;ZNF444;UBXN6;PHACTR4;USP47;MAP1S;BROX;CSNK1D;EDF1;CTPS1;ASH1L;APRT;QTRT1;SLC7A5;METTL22;CTU1;INF2;FRMD8;ZC3H11A;GRWD1;ZNF638;CINP;MVD;TKT;GEMIN8;CHMP6;ZMYND11;PLEC;NDRG3;ZDHHC20;VPS4B;MVP;PRICKLE3;MLLT1;FOXK1;HSPBP1;CORO1B;PPM1F;C7ORF50;ZNHIT2;RXRA;MAPK7;VPS51;DEAF1;FCHO2;RRS1;AP2S1;DV…
black	BM-MSC, Adipocytes and Chondrocytes	Jensen_TISSUES	Prefrontal cortex	101/5632	0.00292587	0.112938	1.4313	8.35042	RNH1;PDCD5;CCP110;LAMP1;ARHGDIA;MACROD1;PMPCA;ZNF444;RNF111;CHID1;MAP1S;BROX;CSNK1D;MIF;MAPK8IP3;THAP4;FRMD8;ZC3H11A;CUTA;NAA60;NDRG3;RPS19BP1;UBR3;SLC38A10;PTTG1IP;HSPBP1;ACAT2;ANAPC11;C7ORF50;PCSK1N;PITRM1;BLOC1S1;DEAF1;RRS1;CYC1;KIAA0319L;NDUFV1;TIA1;RHBDD3;RHBDD2;MRPL28;PYCR2;UBAC1;THAP11;ZBTB9;LRFN4;TOLLIP;FASN;TCF4;SERGEF;WDR47;PRKCSH;HSPB1;AP2A1;MRPL41;DSTYK;TLK2;PGLS;HRAS;UBXN6;CBR1;USP47…
black	BM-MSC, Adipocytes and Chondrocytes	Jensen_TISSUES	BTO:0004410	154/9290	0.00343431	0.120513	1.39355	7.90691	IFI27L2;RNH1;ECI1;PDCD5;CCP110;EMC10;RRP9;COMTD1;LAMP1;ARHGDIA;CHCHD6;MACROD1;PMPCA;ZNF444;CHID1;PCYT2;MAP1S;BROX;BOLA1;MUL1;CSNK1D;MIF;MAPK8IP3;THAP4;FRMD8;ZC3H11A;GRWD1;ULK2;GEMIN8;CARS2;CUTA;NDRG3;RPS19BP1;UBR3;SLC38A10;ABCB8;ZNF23;HSPBP1;CORO1B;ACAT2;C7ORF50;ZNHIT2;PITRM1;BLOC1S1;DEAF1;RRS1;DVL2;ZNF668;FADD;NDUFV3;CYC1;ZBTB7B;PUSL1;SNX8;NDUFV1;GSDMD;TIA1;CACFD1;MRPL28;PYCR2;UBAC1;THAP11;ZBTB9…
black	BM-MSC, Adipocytes and Chondrocytes	Jensen_TISSUES	Ktp	2/7	0.0039702	0.127708	28.1614	155.703	DCXR;SLC10A3
black	BM-MSC, Adipocytes and Chondrocytes	Jensen_TISSUES	CV-1 cell	2/8	0.00524448	0.144598	23.4667	123.214	POLR3H;NR2F6
black	BM-MSC, Adipocytes and Chondrocytes	Jensen_TISSUES	Longissimus thoracis	2/8	0.00524448	0.144598	23.4667	123.214	CCDC71L;ZC3H11A
black	BM-MSC, Adipocytes and Chondrocytes	Jensen_TISSUES	Caudate nucleus	82/4512	0.00614468	0.151099	1.41492	7.20499	WDR47;RNH1;PRKCSH;HSPB1;AP2A1;MRPL41;LAMP1;MACROD1;TLK2;PGLS;HRAS;ZNF444;UBXN6;CHID1;CBR1;USP47;TIGD5;EGFL7;MAP1S;BROX;DCXR;CSNK1D;EDF1;MIF;MAPK8IP3;LSS;APRT;THAP4;SLC7A5;INF2;ZC3H11A;DNAJC4;VWA1;TKT;ZMYND11;PLEC;CUTA;TSEN34;NAA60;TOMM40;NDRG3;RPS19BP1;VPS4B;MVP;STX18;UBR3;SLC38A10;PTTG1IP;HSPBP1;ACAT2;ANAPC11;C7ORF50;ARFRP1;PCSK1N;RXRA;VPS51;BLOC1S1;DEAF1;CCDC85B;EMC2;RRS1;AP2S1;ROMO1;CYC1;KIAA0…
black	BM-MSC, Adipocytes and Chondrocytes	Jensen_TISSUES	Cerebral peduncle	88/4907	0.00626317	0.151099	1.40243	7.11462	GPSM1;WDR47;RNH1;PRKCSH;PDCD5;HSPB1;AP2A1;MRPL41;LAMP1;MACROD1;TLK2;PGLS;HRAS;ZNF444;UBXN6;CHID1;CBR1;USP47;TIGD5;EGFL7;MAP1S;BROX;DCXR;CSNK1D;EDF1;MIF;MAPK8IP3;APRT;THAP4;SLC7A5;INF2;FRMD8;ZC3H11A;DNAJC4;VWA1;TKT;CHMP6;ZMYND11;CARS2;PLEC;CUTA;TSEN34;NAA60;TOMM40;NDRG3;RPS19BP1;MVP;STX18;UBR3;SLC38A10;PTTG1IP;HSPBP1;ACAT2;ANAPC11;C7ORF50;ARFRP1;PCSK1N;VPS51;BLOC1S1;DEAF1;CCDC85B;EMC2;RRS1;AP2S1;R…
black	BM-MSC, Adipocytes and Chondrocytes	Jensen_TISSUES	Cingulate cortex	86/4839	0.00892425	0.202633	1.3815	6.51928	WDR47;RNH1;PRKCSH;PDCD5;HSPB1;AP2A1;MRPL41;LAMP1;MACROD1;TLK2;PMPCA;PGLS;HRAS;ZNF444;UBXN6;CHID1;CBR1;USP47;TIGD5;EGFL7;MAP1S;BROX;DCXR;CSNK1D;EDF1;MIF;MAPK8IP3;LSS;APRT;THAP4;SLC7A5;INF2;ZC3H11A;DNAJC4;VWA1;TKT;ZMYND11;PLEC;CUTA;NAA60;TOMM40;NDRG3;RPS19BP1;MVP;STX18;UBR3;SLC38A10;PTTG1IP;HSPBP1;ACAT2;ANAPC11;C7ORF50;ARFRP1;PCSK1N;RXRA;VPS51;BLOC1S1;CCDC85B;EMC2;RRS1;AP2S1;ROMO1;CYC1;KIAA0319L;ND…
black	BM-MSC, Adipocytes and Chondrocytes	Jensen_TISSUES	Embryonic brain	87/4936	0.0105624	0.226506	1.36809	6.22542	GPSM1;WDR47;RNH1;PRKCSH;CCP110;HSPB1;AP2A1;MRPL41;LAMP1;MACROD1;TLK2;PGLS;HRAS;ZNF444;RNF111;UBXN6;CHID1;CBR1;USP47;TIGD5;MAP1S;BROX;CSNK1D;EDF1;MIF;MAPK8IP3;LSS;APRT;THAP4;SLC7A5;INF2;PACS2;ZC3H11A;DNAJC4;ULK2;VWA1;TKT;ZMYND11;PLEC;CUTA;TSEN34;NAA60;TOMM40;NDRG3;RPS19BP1;MVP;STX18;UBR3;SLC38A10;PTTG1IP;HSPBP1;ACAT2;ANAPC11;C7ORF50;ARFRP1;PCSK1N;RXRA;VPS51;BLOC1S1;DEAF1;CCDC85B;EMC2;RRS1;AP2S1;RO…
black	BM-MSC, Adipocytes and Chondrocytes	Jensen_TISSUES	Amygdala	92/5279	0.0112485	0.228521	1.35648	6.08724	GPSM1;WDR47;RNH1;PRKCSH;CCP110;HSPB1;AP2A1;MRPL41;DSTYK;LAMP1;ARHGDIA;MACROD1;TLK2;PGLS;HRAS;ZNF444;UBXN6;CHID1;CBR1;USP47;TIGD5;MAP1S;BROX;DCXR;RNF208;CSNK1D;EDF1;MIF;MAPK8IP3;LSS;APRT;THAP4;SLC7A5;INF2;PACS2;ZC3H11A;DNAJC4;ULK2;VWA1;TKT;ZMYND11;PLEC;CUTA;TSEN34;NAA60;TOMM40;NDRG3;RPS19BP1;VPS4B;STX18;UBR3;SLC38A10;PTTG1IP;HSPBP1;ACAT2;ANAPC11;C7ORF50;ARFRP1;PCSK1N;RXRA;PITRM1;VPS51;BLOC1S1;DEAF…
black	BM-MSC, Adipocytes and Chondrocytes	Jensen_TISSUES	Parietal lobe	159/9921	0.0127182	0.230038	1.31837	5.75433	ANKRD39;IFI27L2;RNH1;PDCD5;EMC10;TPGS1;ALKBH6;COX6A2;RRP9;LAMP1;ARHGDIA;CHCHD6;MACROD1;FAM3A;PMPCA;NUDT14;ZNF444;RNF111;CHID1;MAP1S;BROX;GTF3A;MUL1;CSNK1D;MIF;FRS3;MAPK8IP3;GCAT;THAP4;KATNAL1;FRMD8;ZC3H11A;ULK2;GEMIN8;CARS2;CUTA;NAA60;NDRG3;RPS19BP1;UBR3;SLC38A10;ABCB8;PTTG1IP;HSPBP1;CORO1B;ACAT2;ANAPC11;TMEM121;C7ORF50;PCSK1N;PITRM1;BLOC1S1;RRS1;DVL2;NDUFV3;CYC1;KIAA0319L;NDUFV1;NTSR2;PPP1R26;TI…
black	BM-MSC, Adipocytes and Chondrocytes	Jensen_TISSUES	B-lymphoblastoid cell	102/5983	0.0133924	0.230038	1.33327	5.75049	RNH1;PDCD5;RRP9;COMTD1;LAMP1;ARHGDIA;MACROD1;PMPCA;ZNF444;CHID1;MAP1S;BROX;CSNK1D;MIF;THAP4;FRMD8;ZC3H11A;CARS2;CUTA;NAA60;NDRG3;RPS19BP1;CDCA4;UBR3;SLC38A10;PTTG1IP;HSPBP1;ACAT2;ANAPC11;C7ORF50;PITRM1;BLOC1S1;RRS1;FADD;CYC1;KIAA0319L;NDUFV1;SLC19A1;TIA1;RHBDD3;MRPL28;PYCR2;UBAC1;THAP11;ZBTB9;RCL1;LRFN4;TOLLIP;FASN;MAFG;ZFP64;TCF4;SERGEF;SLC2A4RG;PRKCSH;MRPS12;HSPB1;AP2A1;MRPL41;MRPL4;TLK2;PGLS;H…
black	BM-MSC, Adipocytes and Chondrocytes	Jensen_TISSUES	Thalamus	85/4856	0.0138763	0.230038	1.35175	5.78222	WDR47;RNH1;PRKCSH;PDCD5;HSPB1;AP2A1;MRPL41;LAMP1;TLK2;FAM3A;PGLS;HRAS;ZNF444;UBXN6;CHID1;CBR1;USP47;TIGD5;EGFL7;MAP1S;BROX;DCXR;CSNK1D;EDF1;MIF;MAPK8IP3;LSS;APRT;THAP4;SLC7A5;INF2;PACS2;ZC3H11A;DNAJC4;VWA1;TKT;ZMYND11;PLEC;CUTA;TSEN34;NAA60;TOMM40;NDRG3;RPS19BP1;MVP;STX18;UBR3;SLC38A10;PTTG1IP;HSPBP1;ACAT2;ANAPC11;C7ORF50;ARFRP1;PCSK1N;RXRA;PITRM1;VPS51;BLOC1S1;DEAF1;CCDC85B;EMC2;RRS1;AP2S1;ROMO1…
black	BM-MSC, Adipocytes and Chondrocytes	Jensen_TISSUES	Ascites	21/884	0.014079	0.230038	1.7579	7.49405	RNH1;PRKCSH;MBOAT7;IER5L;MRPL28;HSPB1;PDAP1;MIF;PTTG1IP;BYSL;MRPL41;QTRT1;SLC7A5;PITRM1;ARHGDIA;CHCHD6;CINP;PMPCA;CYC1;TKT;NDUFV1
black	BM-MSC, Adipocytes and Chondrocytes	Jensen_TISSUES	Pons	77/4336	0.0143029	0.230038	1.36336	5.79059	WDR47;RNH1;PRKCSH;PDCD5;AP2A1;MRPL41;LAMP1;MACROD1;TLK2;PGLS;HRAS;ZNF444;UBXN6;CHID1;CBR1;USP47;TIGD5;EGFL7;MAP1S;BROX;CSNK1D;EDF1;MIF;MAPK8IP3;APRT;THAP4;INF2;ZC3H11A;DNAJC4;VWA1;TKT;ZMYND11;PLEC;CUTA;NAA60;TOMM40;NDRG3;RPS19BP1;MVP;UBR3;SLC38A10;PTTG1IP;HSPBP1;ACAT2;ANAPC11;C7ORF50;ARFRP1;PCSK1N;RXRA;VPS51;BLOC1S1;CCDC85B;EMC2;RRS1;AP2S1;ROMO1;CYC1;KIAA0319L;NDUFV1;RHBDD3;RHBDD2;MBOAT7;MRPL28;W…
black	BM-MSC, Adipocytes and Chondrocytes	Jensen_TISSUES	Gut	128/7807	0.0166431	0.25697	1.30309	5.33715	RNH1;ECI1;PDCD5;EMC10;ALKBH6;RRP9;COMTD1;LAMP1;ARHGDIA;CHCHD6;MACROD1;FAM3A;PMPCA;NUDT14;CHID1;PCYT2;MAP1S;BROX;CSNK1D;MIF;MAPK8IP3;PPP1R3G;FRMD8;ZC3H11A;GRWD1;ULK2;CARS2;CUTA;NDRG3;UBR3;SLC38A10;ABCB8;PTTG1IP;HSPBP1;CORO1B;ACAT2;C7ORF50;PCSK1N;PITRM1;BLOC1S1;RRS1;DVL2;FADD;NDUFV3;CYC1;SNX8;NDUFV1;NTSR2;GSDMD;TIA1;RHBDD2;MRPL28;PYCR2;UBAC1;NR2F6;RCL1;TOLLIP;FASN;PEMT;TCF4;GALK1;MIPEP;WDR47;PRKCSH…
black	BM-MSC, Adipocytes and Chondrocytes	Jensen_TISSUES	mp1	2/15	0.0184299	0.273613	10.8269	43.2404	LAMTOR1;SNX8
black	BM-MSC, Adipocytes and Chondrocytes	Jensen_TISSUES	Uterus	197/12771	0.0191523	0.273807	1.31679	5.20833	IFI27L2;RNH1;ECI1;CCP110;EMC10;ALKBH6;RRP9;COMTD1;WDR90;RNF111;CHID1;MAP1S;BROX;BOLA1;CSNK1D;MIF;FRS3;MAPK8IP3;GCAT;THAP4;KATNAL1;ZC3H11A;GRWD1;ULK2;NAA60;CDCA4;ABCB8;ZNF23;PTTG1IP;ANAPC11;C7ORF50;ZNHIT2;BLOC1S1;RRS1;FADD;ZBTB7B;PUSL1;KIAA0319L;SNX8;SLC19A1;GSDMD;PPP1R26;SLC10A3;MRPL28;PYCR2;UBAC1;NR2F6;THAP11;TOLLIP;FASN;PEMT;SLC2A4RG;WDR47;MRPS12;CCDC124;AP2A1;MRPL41;TRMT112;NUDCD3;DSTYK;SMPD1;…
black	BM-MSC, Adipocytes and Chondrocytes	Jensen_TISSUES	Bronchial epithelial cell	83/4837	0.0243523	0.317417	1.31285	4.87739	WDR47;RNH1;PRKCSH;MRPS12;PDCD5;HSPB1;AP2A1;MRPL41;MRPL4;LAMP1;MACROD1;TLK2;PMPCA;PGLS;HRAS;ZNF444;UBXN6;CHID1;CBR1;USP47;TIGD5;MAP1S;BROX;DCXR;CSNK1D;EDF1;CTPS1;MIF;LSS;APRT;THAP4;SLC7A5;ZC3H11A;VWA1;TKT;ZMYND11;CARS2;PLEC;CUTA;TSEN34;NAA60;TOMM40;NDRG3;RPS19BP1;CDCA4;VPS4B;MVP;UBR3;SLC38A10;PTTG1IP;HSPBP1;ACAT2;ANAPC11;C7ORF50;ARFRP1;RXRA;PITRM1;VPS51;BLOC1S1;CCDC85B;EMC2;RRS1;AP2S1;ROMO1;CYC1;K…
black	BM-MSC, Adipocytes and Chondrocytes	Jensen_TISSUES	Adrenal cortex	79/4574	0.024617	0.317417	1.31796	4.88213	RNH1;PRKCSH;PDCD5;HSPB1;AP2A1;MRPL41;LAMP1;TLK2;PMPCA;PGLS;HRAS;ZNF444;UBXN6;CHID1;CBR1;USP47;TIGD5;EGFL7;MAP1S;BROX;CSNK1D;EDF1;MIF;MAPK8IP3;LSS;APRT;THAP4;INF2;ZC3H11A;DNAJC4;VWA1;TKT;ZMYND11;FXN;PLEC;CUTA;TSEN34;NAA60;TOMM40;NDRG3;RPS19BP1;MVP;UBR3;SLC38A10;PTTG1IP;HSPBP1;ACAT2;ANAPC11;C7ORF50;ARFRP1;RXRA;VPS51;BLOC1S1;CCDC85B;EMC2;RRS1;AP2S1;ROMO1;CYC1;KIAA0319L;NDUFV1;RHBDD3;RHBDD2;MBOAT7;MR…
black	BM-MSC, Adipocytes and Chondrocytes	Jensen_TISSUES	Adipose tissue	188/12174	0.0249163	0.317417	1.29017	4.76362	ANKRD39;IFI27L2;RNH1;ECI1;PDCD5;CCP110;EMC10;TPGS1;ALKBH6;COX6A2;RRP9;LAMP1;WDR90;ARHGDIA;CHCHD6;MACROD1;FAM3A;PMPCA;NUDT14;ZNF444;RNF111;CHID1;PCYT2;MAP1S;BROX;BOLA1;GTF3A;MUL1;CSNK1D;MIF;FRS3;MAPK8IP3;THAP4;KATNAL1;FRMD8;ZC3H11A;GRWD1;ULK2;GEMIN8;CARS2;CUTA;NAA60;NDRG3;RPS19BP1;CDCA4;UBR3;SLC38A10;ZNF23;PTTG1IP;HSPBP1;CORO1B;ACAT2;ANAPC11;C7ORF50;PCSK1N;PITRM1;BLOC1S1;RRS1;DVL2;FADD;NDUFV3;CYC1…
black	BM-MSC, Adipocytes and Chondrocytes	Jensen_TISSUES	Subthalamic nucleus	76/4383	0.0254921	0.317417	1.32009	4.84391	WDR47;RNH1;PRKCSH;HSPB1;AP2A1;MRPL41;LAMP1;TLK2;PGLS;HRAS;ZNF444;UBXN6;CHID1;CBR1;USP47;TIGD5;EGFL7;MAP1S;BROX;DCXR;CSNK1D;EDF1;MIF;MAPK8IP3;APRT;THAP4;SLC7A5;INF2;ZC3H11A;DNAJC4;VWA1;TKT;ZMYND11;PLEC;CUTA;NAA60;TOMM40;NDRG3;RPS19BP1;MVP;STX18;UBR3;SLC38A10;PTTG1IP;HSPBP1;ACAT2;ANAPC11;C7ORF50;ARFRP1;PCSK1N;RXRA;VPS51;BLOC1S1;CCDC85B;EMC2;RRS1;AP2S1;ROMO1;CYC1;KIAA0319L;NDUFV1;RHBDD3;MBOAT7;MRPL2…
black	BM-MSC, Adipocytes and Chondrocytes	Jensen_TISSUES	Dendritic cell	95/5660	0.0266358	0.321295	1.29201	4.68417	WDR47;RNH1;SCT;PRKCSH;MRPS12;PDCD5;HSPB1;AP2A1;MRPL41;LAMP1;MACROD1;TLK2;PMPCA;PGLS;HRAS;ZNF444;RNF111;UBXN6;CHID1;CBR1;USP47;TIGD5;EGFL7;MAP1S;BROX;DCXR;FN3KRP;CSNK1D;EDF1;CTPS1;MIF;MAPK8IP3;LSS;APRT;THAP4;SLC7A5;PACS2;ZC3H11A;DNAJC4;TKT;CHMP6;ZMYND11;CARS2;FXN;PLEC;CUTA;TSEN34;NAA60;TOMM40;NDRG3;RPS19BP1;VPS4B;MVP;UBR3;SLC38A10;PTTG1IP;HSPBP1;ACAT2;PPM1F;ANAPC11;C7ORF50;ARFRP1;RXRA;SLC17A9;PITR…
black	BM-MSC, Adipocytes and Chondrocytes	Jensen_TISSUES	Large intestine	2/20	0.0318477	0.370362	7.81746	26.9451	PIK3CA;SCT
black	BM-MSC, Adipocytes and Chondrocytes	Jensen_TISSUES	Mammary gland	11/412	0.0326226	0.370362	1.95532	6.69258	GSDMD;MRPL41;CBR1;TIGD5;LAMP1;RPS19BP1;DEAF1;FN3KRP;ZNF668;ZBTB45;CARS2
black	BM-MSC, Adipocytes and Chondrocytes	Jensen_TISSUES	Globus pallidus	66/3792	0.0352769	0.389054	1.31145	4.38616	WDR47;RNH1;PRKCSH;AP2A1;MRPL41;LAMP1;MACROD1;TLK2;HRAS;ZNF444;UBXN6;CHID1;CBR1;USP47;TIGD5;EGFL7;MAP1S;BROX;CSNK1D;EDF1;MIF;MAPK8IP3;APRT;THAP4;SLC7A5;INF2;ZC3H11A;DNAJC4;TKT;ZMYND11;PLEC;CUTA;TOMM40;NDRG3;RPS19BP1;UBR3;SLC38A10;PTTG1IP;HSPBP1;ACAT2;ANAPC11;C7ORF50;ARFRP1;PCSK1N;RXRA;VPS51;BLOC1S1;CCDC85B;EMC2;RRS1;AP2S1;ROMO1;CYC1;KIAA0319L;NDUFV1;MBOAT7;MRPL28;WWP1;ZBTB9;PFKL;CAPN12;TOLLIP;FASN…
black	BM-MSC, Adipocytes and Chondrocytes	Jensen_TISSUES	Erythroleukemia cell	73/4265	0.0373294	0.400255	1.29364	4.25347	GPSM1;WDR47;CCDC124;PDCD5;CCP110;HSPB1;AP2A1;FLCN;ARHGDIA;TLK2;FAM53A;ZNF444;PHACTR4;USP47;PCYT2;MAP1S;CSNK1D;EDF1;CTPS1;APRT;THAP4;QTRT1;SLC7A5;CTU1;INF2;PACS2;FRMD8;ZC3H11A;GRWD1;ZNF638;CINP;MVD;TKT;ZMYND11;PLEC;NDRG3;RPS19BP1;ZDHHC20;VPS4B;STX18;PRICKLE3;MLLT1;FOXK1;HSPBP1;PPM1F;C7ORF50;ZNHIT2;RXRA;VPS51;DEAF1;FCHO2;RRS1;DVL2;ZNF668;FADD;NDUFV3;CYC1;KIAA0319L;SLC19A1;EGLN2;MYPOP;URGCP;PDAP1;PY…
black	BM-MSC, Adipocytes and Chondrocytes	Jensen_TISSUES	Medulla oblongata	77/4544	0.0396768	0.413925	1.28239	4.13825	WDR47;RNH1;PRKCSH;HSPB1;AP2A1;MRPL41;LAMP1;MACROD1;TLK2;PGLS;HRAS;ZNF444;UBXN6;CHID1;CBR1;USP47;TIGD5;EGFL7;MAP1S;BROX;DCXR;CSNK1D;EDF1;MIF;MAPK8IP3;APRT;THAP4;SLC7A5;INF2;ZC3H11A;VWA1;TKT;ZMYND11;PLEC;CUTA;NAA60;TOMM40;NDRG3;RPS19BP1;MVP;STX18;UBR3;SLC38A10;PTTG1IP;HSPBP1;ACAT2;ANAPC11;C7ORF50;ARFRP1;PCSK1N;RXRA;VPS51;BLOC1S1;CCDC85B;EMC2;RRS1;AP2S1;ROMO1;CYC1;KIAA0319L;NDUFV1;RHBDD3;MBOAT7;MRPL…
black	BM-MSC, Adipocytes and Chondrocytes	Jensen_TISSUES	Skin fibroblast	2/23	0.041257	0.419084	6.69966	21.3581	TCF4;ZBTB7B
black	BM-MSC, Adipocytes and Chondrocytes	Jensen_TISSUES	Pancreatic islet	83/4972	0.0445649	0.426668	1.26508	3.93541	RNH1;PRKCSH;PDCD5;HSPB1;AP2A1;MRPL41;LAMP1;MACROD1;TLK2;PGLS;HRAS;ZNF444;UBXN6;CHID1;CBR1;USP47;TIGD5;EGFL7;BROX;DCXR;CSNK1D;EDF1;MIF;MAPK8IP3;APRT;THAP4;SLC7A5;INF2;ZC3H11A;DNAJC4;VWA1;TKT;ZMYND11;CARS2;PLEC;CUTA;TSEN34;NAA60;TOMM40;NDRG3;RPS19BP1;VPS4B;MVP;UBR3;SLC38A10;PTTG1IP;HSPBP1;ACAT2;ANAPC11;C7ORF50;ARFRP1;PCSK1N;RXRA;VPS51;BLOC1S1;CCDC85B;EMC2;RRS1;AP2S1;ROMO1;CYC1;KIAA0319L;NDUFV1;RHBD…
black	BM-MSC, Adipocytes and Chondrocytes	Jensen_TISSUES	Nasal cavity	2/24	0.0445978	0.426668	6.39481	19.8883	TIA1;DCXR
black	BM-MSC, Adipocytes and Chondrocytes	Jensen_TISSUES	Blood platelet	92/5583	0.0453197	0.426668	1.25457	3.88167	WDR47;RNH1;PRKCSH;ECI1;CCDC124;PDCD5;HSPB1;EMC10;AP2A1;COMTD1;NUDCD3;LAMP1;ARHGDIA;C8ORF82;TLK2;FAM3A;PMPCA;PGLS;HRAS;UBXN6;CHID1;CBR1;USP47;TIGD5;PCYT2;MAP1S;BROX;DCXR;FN3KRP;EDF1;CTPS1;MIF;ASH1L;JOSD2;MAPK8IP3;LSS;APRT;DUSP23;INF2;KATNAL1;PACS2;PIK3CA;FRMD8;ZC3H11A;MVD;TKT;CHMP6;CARS2;FXN;PLEC;CUTA;TOMM40;ZDHHC20;VPS4B;MVP;STX18;ABCB8;ZBTB45;PTTG1IP;CORO1B;ACAT2;PPM1F;ARFRP1;PCSK1N;PITRM1;VPS51…
black	BM-MSC, Adipocytes and Chondrocytes	Jensen_TISSUES	Olfactory bulb	72/4257	0.0485435	0.438996	1.27254	3.84982	GPSM1;RNH1;PRKCSH;HSPB1;AP2A1;MRPL41;LAMP1;TLK2;PGLS;HRAS;ZNF444;CHID1;CBR1;USP47;TIGD5;BROX;DCXR;CSNK1D;EDF1;MIF;MAPK8IP3;APRT;THAP4;SLC7A5;INF2;PACS2;ZC3H11A;DNAJC4;VWA1;TKT;ZMYND11;PLEC;CUTA;TSEN34;NAA60;TOMM40;NDRG3;RPS19BP1;MVP;UBR3;SLC38A10;PTTG1IP;HSPBP1;ACAT2;PPM1F;ANAPC11;C7ORF50;ARFRP1;RXRA;VPS51;BLOC1S1;CCDC85B;EMC2;RRS1;AP2S1;ROMO1;CYC1;KIAA0319L;NDUFV1;MBOAT7;MRPL28;WWP1;PDAP1;PYCR2;…
black	BM-MSC, Adipocytes and Chondrocytes	Reactome_2022	Retrograde Neurotrophin Signaling R-HSA-177504	3/14	0.000899696	0.29816	19.2639	135.107	AP2S1;AP2A1;DNAL4
black	BM-MSC, Adipocytes and Chondrocytes	Reactome_2022	WNT5A-dependent Internalization Of FZD4 R-HSA-5099900	3/15	0.00111294	0.29816	17.6577	120.086	AP2S1;DVL2;AP2A1
black	BM-MSC, Adipocytes and Chondrocytes	Reactome_2022	FasL/ CD95L Signaling R-HSA-75157	2/5	0.00192621	0.29816	46.9405	293.481	FASN;FADD
black	BM-MSC, Adipocytes and Chondrocytes	Reactome_2022	Mitochondrial Protein Import R-HSA-1268020	5/65	0.00222835	0.29816	5.91396	36.1135	TOMM40;PITRM1;CHCHD10;PMPCA;FXN
black	BM-MSC, Adipocytes and Chondrocytes	Reactome_2022	Signaling By NTRKs R-HSA-166520	7/132	0.00271209	0.29816	3.98985	23.5801	MAPK7;PIK3CA;AP2S1;AP2A1;FRS3;DNAL4;HRAS
black	BM-MSC, Adipocytes and Chondrocytes	Reactome_2022	Nef Mediated CD8 Down-regulation R-HSA-182218	2/7	0.0039702	0.29816	28.1614	155.703	AP2S1;AP2A1
black	BM-MSC, Adipocytes and Chondrocytes	Reactome_2022	Signaling By NTRK2 (TRKB) R-HSA-9006115	3/23	0.00398585	0.29816	10.5903	58.5116	PIK3CA;FRS3;HRAS
black	BM-MSC, Adipocytes and Chondrocytes	Reactome_2022	Downstream Signaling Of Activated FGFR3 R-HSA-5654708	3/24	0.00450825	0.29816	10.0855	54.4804	PIK3CA;FRS3;HRAS
black	BM-MSC, Adipocytes and Chondrocytes	Reactome_2022	Nef Mediated CD4 Down-regulation R-HSA-167590	2/8	0.00524448	0.29816	23.4667	123.214	AP2S1;AP2A1
black	BM-MSC, Adipocytes and Chondrocytes	Reactome_2022	Signaling By NTRK1 (TRKA) R-HSA-187037	6/114	0.00558441	0.29816	3.94726	20.4775	MAPK7;PIK3CA;AP2S1;AP2A1;DNAL4;HRAS
black	BM-MSC, Adipocytes and Chondrocytes	Reactome_2022	Downstream Signaling Of Activated FGFR4 R-HSA-5654716	3/26	0.00567243	0.29816	9.20757	47.6228	PIK3CA;HRAS;FRS3
black	BM-MSC, Adipocytes and Chondrocytes	Reactome_2022	Activated NTRK2 Signals Thru FRS2 And FRS3 R-HSA-9028731	2/9	0.0066804	0.29816	20.1133	100.739	FRS3;HRAS
black	BM-MSC, Adipocytes and Chondrocytes	Reactome_2022	NR1H2 And NR1H3 Regulate Gene Expression Linked To Lipogenesis R-HSA-9029558	2/9	0.0066804	0.29816	20.1133	100.739	RXRA;FASN
black	BM-MSC, Adipocytes and Chondrocytes	Reactome_2022	Downstream Signaling Of Activated FGFR2 R-HSA-5654696	3/29	0.00772834	0.29816	8.14392	39.6028	PIK3CA;HRAS;FRS3
black	BM-MSC, Adipocytes and Chondrocytes	Reactome_2022	Signaling By FGFR4 In Disease R-HSA-5655291	2/10	0.00827319	0.29816	17.5982	84.3788	PIK3CA;HRAS
black	BM-MSC, Adipocytes and Chondrocytes	Reactome_2022	Downstream Signaling Of Activated FGFR1 R-HSA-5654687	3/30	0.0084988	0.29816	7.8419	37.3888	PIK3CA;HRAS;FRS3
black	BM-MSC, Adipocytes and Chondrocytes	Reactome_2022	Regulated Necrosis R-HSA-5218859	4/57	0.00850954	0.29816	5.33867	25.4471	GSDMD;FASN;FADD;CHMP6
black	BM-MSC, Adipocytes and Chondrocytes	Reactome_2022	CASP8 Activity Is Inhibited R-HSA-5218900	2/11	0.0100182	0.29816	15.6421	72.006	FASN;FADD
black	BM-MSC, Adipocytes and Chondrocytes	Reactome_2022	Dimerization Of Procaspase-8 R-HSA-69416	2/11	0.0100182	0.29816	15.6421	72.006	FASN;FADD
black	BM-MSC, Adipocytes and Chondrocytes	Reactome_2022	Signaling By PDGFRA Extracellular Domain Mutants R-HSA-9673770	2/11	0.0100182	0.29816	15.6421	72.006	PIK3CA;HRAS
black	BM-MSC, Adipocytes and Chondrocytes	Reactome_2022	WNT5A-dependent Internalization Of FZD2, FZD5 And ROR2 R-HSA-5140745	2/11	0.0100182	0.29816	15.6421	72.006	AP2S1;AP2A1
black	BM-MSC, Adipocytes and Chondrocytes	Reactome_2022	Synthesis Of Substrates In N-glycan Biosythesis R-HSA-446219	4/63	0.0120201	0.341479	4.79429	21.1964	EGFL7;MVD;GFUS;NUDT14
black	BM-MSC, Adipocytes and Chondrocytes	Reactome_2022	Glutamate And Glutamine Metabolism R-HSA-8964539	2/13	0.0139465	0.357668	12.7968	54.6745	PYCR2;PYCR3
black	BM-MSC, Adipocytes and Chondrocytes	Reactome_2022	Pentose Phosphate Pathway R-HSA-71336	2/14	0.0161209	0.357668	11.7298	48.4162	PGLS;TKT
black	BM-MSC, Adipocytes and Chondrocytes	Reactome_2022	Constitutive Signaling By EGFRvIII R-HSA-5637810	2/14	0.0161209	0.357668	11.7298	48.4162	PIK3CA;HRAS
black	BM-MSC, Adipocytes and Chondrocytes	Reactome_2022	Tryptophan Catabolism R-HSA-71240	2/14	0.0161209	0.357668	11.7298	48.4162	SLC7A5;SLC36A4
black	BM-MSC, Adipocytes and Chondrocytes	Reactome_2022	Signaling By FGFR3 R-HSA-5654741	3/39	0.0174382	0.357668	5.87873	23.8035	PIK3CA;HRAS;FRS3
black	BM-MSC, Adipocytes and Chondrocytes	Reactome_2022	Signaling By ERBB2 ECD Mutants R-HSA-9665348	2/15	0.0184299	0.357668	10.8269	43.2404	PIK3CA;HRAS
black	BM-MSC, Adipocytes and Chondrocytes	Reactome_2022	Signaling By FLT3 ITD And TKD Mutants R-HSA-9703648	2/15	0.0184299	0.357668	10.8269	43.2404	PIK3CA;HRAS
black	BM-MSC, Adipocytes and Chondrocytes	Reactome_2022	Signaling By FGFR4 R-HSA-5654743	3/40	0.0186598	0.357668	5.71956	22.7718	PIK3CA;HRAS;FRS3
black	BM-MSC, Adipocytes and Chondrocytes	Reactome_2022	Signaling By FGFR2 R-HSA-5654738	4/72	0.0188281	0.357668	4.15785	16.5167	TIA1;PIK3CA;HRAS;FRS3
black	BM-MSC, Adipocytes and Chondrocytes	Reactome_2022	Caspase Activation Via Death Receptors In Presence Of Ligand R-HSA-140534	2/16	0.0208691	0.357668	10.0531	38.9002	FASN;FADD
black	BM-MSC, Adipocytes and Chondrocytes	Reactome_2022	Signaling By NTRK3 (TRKC) R-HSA-9034015	2/16	0.0208691	0.357668	10.0531	38.9002	PIK3CA;HRAS
black	BM-MSC, Adipocytes and Chondrocytes	Reactome_2022	VLDLR Internalisation And Degradation R-HSA-8866427	2/16	0.0208691	0.357668	10.0531	38.9002	AP2S1;AP2A1
black	BM-MSC, Adipocytes and Chondrocytes	Reactome_2022	Activation Of Gene Expression By SREBF (SREBP) R-HSA-2426168	3/42	0.021242	0.357668	5.4257	20.8986	RXRA;FASN;MVD
black	BM-MSC, Adipocytes and Chondrocytes	Reactome_2022	tRNA Modification In Nucleus And Cytosol R-HSA-6782315	3/42	0.021242	0.357668	5.4257	20.8986	QTRT1;TRMT112;CTU1
black	BM-MSC, Adipocytes and Chondrocytes	Reactome_2022	Protein Methylation R-HSA-8876725	2/17	0.0234344	0.357668	9.38238	35.2172	METTL22;EEF1AKMT1
black	BM-MSC, Adipocytes and Chondrocytes	Reactome_2022	Gastrin-CREB Signaling Pathway Via PKC And MAPK R-HSA-881907	2/17	0.0234344	0.357668	9.38238	35.2172	MAPK7;HRAS
black	BM-MSC, Adipocytes and Chondrocytes	Reactome_2022	Tie2 Signaling R-HSA-210993	2/17	0.0234344	0.357668	9.38238	35.2172	PIK3CA;HRAS
black	BM-MSC, Adipocytes and Chondrocytes	Reactome_2022	Trafficking Of GluR2-containing AMPA Receptors R-HSA-416993	2/17	0.0234344	0.357668	9.38238	35.2172	AP2S1;AP2A1
black	BM-MSC, Adipocytes and Chondrocytes	Reactome_2022	Biosynthesis Of N-glycan Precursor (Dolichol LLO) And Transfer To Protein R-HSA-446193	4/77	0.023463	0.357668	3.87208	14.5293	EGFL7;MVD;GFUS;NUDT14
black	BM-MSC, Adipocytes and Chondrocytes	Reactome_2022	Constitutive Signaling By Ligand-Responsive EGFR Cancer Variants R-HSA-1236382	2/18	0.0261219	0.37105	8.79554	32.0596	PIK3CA;HRAS
black	BM-MSC, Adipocytes and Chondrocytes	Reactome_2022	Signaling By FLT3 Fusion Proteins R-HSA-9703465	2/18	0.0261219	0.37105	8.79554	32.0596	PIK3CA;HRAS
black	BM-MSC, Adipocytes and Chondrocytes	Reactome_2022	LDL Clearance R-HSA-8964038	2/18	0.0261219	0.37105	8.79554	32.0596	AP2S1;AP2A1
black	BM-MSC, Adipocytes and Chondrocytes	Reactome_2022	Signaling By KIT In Disease R-HSA-9669938	2/19	0.0289276	0.384676	8.27773	29.3277	PIK3CA;HRAS
black	BM-MSC, Adipocytes and Chondrocytes	Reactome_2022	Signaling By PDGFR In Disease R-HSA-9671555	2/19	0.0289276	0.384676	8.27773	29.3277	PIK3CA;HRAS
black	BM-MSC, Adipocytes and Chondrocytes	Reactome_2022	FRS-mediated FGFR3 Signaling R-HSA-5654706	2/19	0.0289276	0.384676	8.27773	29.3277	FRS3;HRAS
black	BM-MSC, Adipocytes and Chondrocytes	Reactome_2022	Signaling By FGFR1 R-HSA-5654736	3/49	0.03174	0.406221	4.59841	15.8653	PIK3CA;HRAS;FRS3
black	BM-MSC, Adipocytes and Chondrocytes	Reactome_2022	Nef-mediated Downmodulation Of Cell Surface Receptors By Recruitment To Clathrin Adapters R-HSA-164938	2/20	0.0318477	0.406221	7.81746	26.9451	AP2S1;AP2A1
black	BM-MSC, Adipocytes and Chondrocytes	Reactome_2022	Signaling By FGFR R-HSA-190236	4/86	0.033416	0.411302	3.44552	11.7103	TIA1;PIK3CA;HRAS;FRS3
black	BM-MSC, Adipocytes and Chondrocytes	Reactome_2022	Glycerophospholipid Biosynthesis R-HSA-1483206	5/127	0.0341243	0.411302	2.89933	9.79321	PCYT2;PRKCSH;PNPLA8;MBOAT7;PEMT
black	BM-MSC, Adipocytes and Chondrocytes	Reactome_2022	Signaling By FGFR3 In Disease R-HSA-5655332	2/21	0.0348784	0.411302	7.40564	24.8525	PIK3CA;HRAS
black	BM-MSC, Adipocytes and Chondrocytes	Reactome_2022	FRS-mediated FGFR4 Signaling R-HSA-5654712	2/21	0.0348784	0.411302	7.40564	24.8525	FRS3;HRAS
black	BM-MSC, Adipocytes and Chondrocytes	Reactome_2022	FRS-mediated FGFR1 Signaling R-HSA-5654693	2/22	0.038016	0.44	7.035	23.0027	FRS3;HRAS
black	BM-MSC, Adipocytes and Chondrocytes	Reactome_2022	Regulation Of Cholesterol Biosynthesis By SREBP (SREBF) R-HSA-1655829	3/55	0.0425246	0.472434	4.06658	12.8409	RXRA;FASN;MVD
black	BM-MSC, Adipocytes and Chondrocytes	Reactome_2022	Signaling By EGFR In Cancer R-HSA-1643713	2/24	0.0445978	0.472434	6.39481	19.8883	PIK3CA;HRAS
black	BM-MSC, Adipocytes and Chondrocytes	Reactome_2022	Signaling By ERBB2 KD Mutants R-HSA-9664565	2/24	0.0445978	0.472434	6.39481	19.8883	PIK3CA;HRAS
black	BM-MSC, Adipocytes and Chondrocytes	Reactome_2022	Signaling By Erythropoietin R-HSA-9006335	2/24	0.0445978	0.472434	6.39481	19.8883	PIK3CA;HRAS
black	BM-MSC, Adipocytes and Chondrocytes	Reactome_2022	FRS-mediated FGFR2 Signaling R-HSA-5654700	2/24	0.0445978	0.472434	6.39481	19.8883	FRS3;HRAS
black	BM-MSC, Adipocytes and Chondrocytes	Reactome_2022	Signaling By ERBB4 R-HSA-1236394	3/57	0.0464771	0.484137	3.91557	12.0161	PIK3CA;WWP1;HRAS
black	BM-MSC, Adipocytes and Chondrocytes	Reactome_2022	Basigin Interactions R-HSA-210991	2/25	0.048035	0.484224	6.11646	18.5685	SLC7A5;DEAF1
black	BM-MSC, Adipocytes and Chondrocytes	Reactome_2022	Signaling By ERBB2 In Cancer R-HSA-1227990	2/25	0.048035	0.484224	6.11646	18.5685	PIK3CA;HRAS
