# Supplementary material for: Deciphering transcriptome patterns in porcine mesenchymal stem cells promoting phenotypic maintenance and differentiation by key driver genes
Source: Front Cell Dev Biol. 2024 Nov 6;12:1478757. doi: 10.3389/fcell.2024.1478757 (PMC11576426; doi:10.3389/fcell.2024.1478757)
Supplement: Supplementary file 15 [file Table7.xlsx]

## Sheet: Sheet1
Supplementary Table S7 Significant enriched terms for the DEGs of adipocyte vs BM-MSC analysis. List of significant terms with enrichment p-value < 0.05. The number of genes overlapping within the enriched term, the enrichment p-value and adjusted p-value (modified Fisher Exact), odds ratio, combined score and list of genes are displayed.
Data base	Term	Overlap	P.value	Adjusted.P.value	Odds.Ratio	Combined.Score	Genes
GO_Biological_Process_2023	Extracellular Matrix Organization (GO:0030198)	22/176	2.91197e-10	6.59271e-07	6.01366	132.042	COL17A1;COL18A1;ECM2;COL11A1;COL23A1;COL11A2;DPT;NDNF;NPNT;ADAMTS12;ADAMTS20;ADAMTS15;SMOC2;ADAMTS2;MMP24;COL2A1;COL4A1;CTSK;TLL2;COL9A3;TLL1;GPM6B
GO_Biological_Process_2023	External Encapsulating Structure Organization (GO:0045229)	15/110	6.24356e-08	7.06771e-05	6.567	108.941	COL17A1;ECM2;COL11A1;COL23A1;NDNF;NPNT;ADAMTS12;ADAMTS20;TGM1;ADAMTS15;SMOC2;ADAMTS2;MMP24;COL4A1;COL9A3
GO_Biological_Process_2023	Extracellular Structure Organization (GO:0043062)	14/109	3.65921e-07	0.000276148	6.1161	90.6459	COL17A1;ECM2;COL11A1;COL23A1;NDNF;NPNT;ADAMTS12;ADAMTS20;ADAMTS15;SMOC2;ADAMTS2;MMP24;COL4A1;COL9A3
GO_Biological_Process_2023	Fat Cell Differentiation (GO:0045444)	10/62	2.10672e-06	0.0011924	7.93106	103.662	NR4A2;PER2;NR4A1;EGR2;STEAP4;ADIPOQ;PPARG;GDF6;PPARGC1A;ADIG
GO_Biological_Process_2023	Collagen Fibril Organization (GO:0030199)	8/42	6.16676e-06	0.00279231	9.67188	116.027	COL18A1;ADAMTS2;COL2A1;COL11A1;COL11A2;DPT;TLL2;TLL1
GO_Biological_Process_2023	Response To Purine-Containing Compound (GO:0014074)	6/24	1.76705e-05	0.00666768	13.6555	149.44	RYR2;NT5E;TRPC3;ADORA2A;VGF;DUOX2
GO_Biological_Process_2023	Negative Regulation Of Signal Transduction (GO:0009968)	19/267	2.80873e-05	0.00908423	3.18862	33.4173	MPIG6B;RGS14;HHIP;IGFBP3;ADIPOQ;ADAMTS12;APCDD1;AGT;SIGIRR;NR4A2;RGS2;CYP26B1;MMRN2;APOD;PPARG;SPRY1;PIP4K2C;SMPDL3B;TRABD2B
GO_Biological_Process_2023	Regulation Of Macrophage Derived Foam Cell Differentiation (GO:0010743)	6/30	6.89566e-05	0.0195147	10.2384	98.1051	ADIPOQ;IL18;AGTR1;PPARG;CD36;AGT
GO_Biological_Process_2023	Regulation Of MAP Kinase Activity (GO:0043405)	11/114	9.80689e-05	0.0246698	4.40222	40.6318	GHR;RGS2;RGS14;ADIPOQ;PPARG;SPRY1;APOE;FGF1;RASGRP1;AGT;PIK3R5
GO_Biological_Process_2023	Positive Regulation Of Neuroinflammatory Response (GO:0150078)	4/12	0.000141405	0.0320141	20.4079	180.894	IL33;TAFA3;IL18;NUPR1
GO_Biological_Process_2023	Positive Regulation Of Phosphorylation (GO:0042327)	16/231	0.000162293	0.0334028	3.08262	26.8993	RET;NTRK1;HGF;ADIPOQ;IGF2;VEGFD;AXIN2;FGF1;EFNA5;RASGRP1;RELN;CCND1;FGF19;ITGA6;EPHA1;FGFR2
GO_Biological_Process_2023	Positive Regulation Of Cell Differentiation (GO:0045597)	18/283	0.000188922	0.0354555	2.81843	24.1657	FBN2;LAMA2;HGF;IGFBP3;IL18;AXIN2;GDF6;NPNT;AGT;TMEM100;MAPK11;AGTR1;PPARG;NRCAM;CD36;TP63;ADIG;WNT4
GO_Biological_Process_2023	Neuron Projection Guidance (GO:0097485)	11/124	0.000207858	0.0354555	4.01058	34.0043	SEMA5A;SEMA6B;RET;KIAA1755;RELN;TUBB3;SLIT1;NRCAM;SEMA3E;EFNA5;IGSF9
GO_Biological_Process_2023	Negative Regulation Of Smooth Muscle Cell Proliferation (GO:0048662)	6/37	0.000234084	0.0354555	7.92369	66.2407	IGFBP3;OGN;APOD;PPARG;APOE;PPARGC1A
GO_Biological_Process_2023	Regulation Of Signal Transduction (GO:0009966)	14/193	0.000256016	0.0354555	3.23194	26.729	SEMA5A;MPIG6B;RGS14;ITGA3;HHIP;CD80;IGFBP3;ADIPOQ;RGS2;CD36;TIMP1;IGFBP6;FGFR2;LLGL2
GO_Biological_Process_2023	Fatty Acid Transport (GO:0015908)	6/38	0.000272376	0.0354555	7.67568	63.0045	CRABP2;FABP5;CRABP1;PPARG;APOE;CD36
GO_Biological_Process_2023	Cellular Response To Peptide Hormone Stimulus (GO:0071375)	9/89	0.000293423	0.0354555	4.6232	37.6046	NR4A2;NR4A1;CPEB1;CYP11A1;ADIPOQ;PPARG;SLC2A4;SORBS1;CRHR1
GO_Biological_Process_2023	Regulation Of Smooth Muscle Cell Proliferation (GO:0048660)	7/54	0.000300668	0.0354555	6.10513	49.5096	IGFBP3;OGN;IL18;PPARG;APOD;APOE;PPARGC1A
GO_Biological_Process_2023	Positive Regulation Of Peptidyl-Tyrosine Phosphorylation (GO:0050731)	11/130	0.000314015	0.0354555	3.80719	30.709	GHR;RELN;CD80;HGF;IGF2;IL18;NOX4;HES1;EFNA5;THBS4;AGT
GO_Biological_Process_2023	Regulation Of Peptidyl-Tyrosine Phosphorylation (GO:0050730)	9/90	0.000319199	0.0354555	4.56589	36.754	GHR;RELN;DMTN;CD80;HGF;IGF2;EFNA5;THBS4;AGT
GO_Biological_Process_2023	Neuron Migration (GO:0001764)	7/55	0.000337463	0.0354555	5.97763	47.7855	NR4A2;RELN;NRCAM;NDNF;SEMA3E;CELSR1;ASTN1
GO_Biological_Process_2023	Regulation Of Vasoconstriction (GO:0019229)	5/26	0.000344533	0.0354555	9.73196	77.596	PER2;AGTR1;KCNMB4;ADRA1D;AGT
GO_Biological_Process_2023	Negative Regulation Of Cell Population Proliferation (GO:0008285)	21/379	0.00037874	0.0372812	2.43798	19.2081	NTRK1;COL18A1;IGFBP3;HMGA1;ADRA1D;INHBA;AXIN2;PER2;SST;OGN;MMRN2;NOX4;APOD;PPARG;HES1;APOE;NUPR1;IGFBP6;IRF6;SOX7;PPARGC1A
GO_Biological_Process_2023	Proteolysis (GO:0006508)	19/330	0.000444999	0.0419782	2.53438	19.5589	RET;FCN2;CPM;HGF;HTRA4;ADAMTS12;WFDC2;ADAMTS20;ADAMTS15;THBD;ADAMTS2;MMP24;ANPEP;CTSK;CAPN3;TLL2;TLL1;FBXL2;TRABD2B
GO_Biological_Process_2023	Positive Regulation Of Multicellular Organismal Process (GO:0051240)	21/387	0.000498046	0.0451031	2.3837	18.1276	IL33;FST;ADIPOQ;DIO2;IL18;ADRA1D;INHBA;AXIN2;ETV4;AGT;TLE6;PER2;GHR;FABP5;MFAP2;MMRN2;ALPL;PPARG;APOE;CD36;PPARGC1A
GO_Biological_Process_2023	Positive Regulation Of MAPK Cascade (GO:0043410)	18/310	0.000565071	0.0466231	2.55423	19.102	RET;NTRK1;CCL11;IGF2;ADRA1D;FGF1;NPNT;ADRA1B;MID1;RASGRP1;PIK3R5;GHR;FGF19;TNFAIP8L3;APOE;CD36;IGFBP6;FGFR2
GO_Biological_Process_2023	Positive Regulation Of Cold-Induced Thermogenesis (GO:0120162)	9/98	0.00060058	0.0466231	4.15376	30.811	PER2;FABP5;ADIPOQ;MFAP2;DIO2;IL18;ALPL;CD36;PPARGC1A
GO_Biological_Process_2023	Embryonic Organ Morphogenesis (GO:0048562)	6/44	0.000616548	0.0466231	6.46174	47.7612	FBN2;RYR2;EFEMP1;MFAP2;HES1;FGFR2
GO_Biological_Process_2023	Positive Regulation Of Glial Cell Differentiation (GO:0045687)	4/17	0.000617797	0.0466231	12.5555	92.7771	EGR2;TENM4;HES1;ZNF365
GO_Biological_Process_2023	Positive Regulation Of Small GTPase Mediated Signal Transduction (GO:0051057)	4/17	0.000617797	0.0466231	12.5555	92.7771	NTRK1;RELN;RASGRP1;TGM2
GO_Biological_Process_2023	Axonogenesis (GO:0007409)	13/188	0.000662628	0.0482179	3.06377	22.4246	SEMA5A;SEMA6B;RET;WNT7A;SEMA3E;EFNA5;IGSF9;KIAA1755;RELN;TUBB3;SLIT1;NRCAM;FGFR2
GO_Biological_Process_2023	Negative Regulation Of Protein Serine/Threonine Kinase Activity (GO:0071901)	8/80	0.000681525	0.0482179	4.55837	33.2359	RGS2;RGS14;ADIPOQ;PPARG;SPRY1;APOE;RASIP1;AGT
GO_Biological_Process_2023	Response To Organophosphorus (GO:0046683)	4/18	0.000779278	0.0518908	11.6581	83.4387	NT5E;TRPC3;VGF;DUOX2
GO_Biological_Process_2023	Negative Regulation Of Nervous System Development (GO:0051961)	4/18	0.000779278	0.0518908	11.6581	83.4387	CCL11;SLIT1;WNT7A;ELAPOR2
GO_Biological_Process_2023	Regulation Of Cold-Induced Thermogenesis (GO:0120161)	11/146	0.000838943	0.0542676	3.3532	23.7519	PER2;FABP5;DDIT3;ADIPOQ;MFAP2;DIO2;IL18;ALPL;CD36;PPARGC1A;MAP2K6
GO_Biological_Process_2023	Phospholipase C-activating G Protein-Coupled Receptor Signaling Pathway (GO:0007200)	8/83	0.000871024	0.0547777	4.37536	30.8281	GPR35;AGTR1;ADRA1D;PTH1R;ADRA1B;ESR1;AGT;TGM2
GO_Biological_Process_2023	Axon Guidance (GO:0007411)	11/149	0.000991935	0.0583342	3.27979	22.6826	SEMA5A;SEMA6B;RET;KIAA1755;RELN;TUBB3;SLIT1;NRCAM;SEMA3E;EFNA5;IGSF9
GO_Biological_Process_2023	Skeletal System Development (GO:0001501)	11/149	0.000991935	0.0583342	3.27979	22.6826	COL18A1;COL2A1;HHIP;OGN;COL11A2;ALPL;TLL1;PTH1R;FGFR2;TGM2;RFLNA
GO_Biological_Process_2023	Axon Regeneration (GO:0031103)	3/9	0.00104853	0.0583342	20.3674	139.728	TNC;MTR;NREP
GO_Biological_Process_2023	Embryonic Eye Morphogenesis (GO:0048048)	3/9	0.00104853	0.0583342	20.3674	139.728	FBN2;EFEMP1;MFAP2
GO_Biological_Process_2023	Response To Calcium Ion (GO:0051592)	9/106	0.00105866	0.0583342	3.80962	26.0987	CPNE8;RYR2;DMTN;TRPC3;CAPN3;KCNMB4;AQP3;SYT8;KCNH1
GO_Biological_Process_2023	Epithelial Tube Morphogenesis (GO:0060562)	5/33	0.00108217	0.0583342	7.29635	49.8252	RYR2;PODXL;COL4A1;HES1;RASIP1
GO_Biological_Process_2023	Positive Regulation Of Protein Modification Process (GO:0031401)	14/225	0.00117362	0.0617925	2.73725	18.47	NTRK1;EGR1;HGF;ADIPOQ;IGF2;VEGFD;AXIN2;FGF1;EFNA5;RASGRP1;RELN;CCND1;FGF19;TRABD2B
GO_Biological_Process_2023	Positive Regulation Of Metabolic Process (GO:0009893)	9/108	0.00120894	0.0622053	3.73227	25.0734	PER2;FABP5;ADIPOQ;MFAP2;DIO2;IL18;ALPL;CD36;PPARGC1A
GO_Biological_Process_2023	Negative Regulation Of MAP Kinase Activity (GO:0043407)	6/51	0.00136507	0.0679747	5.45462	35.9817	RGS2;RGS14;PPARG;SPRY1;APOE;AGT
GO_Biological_Process_2023	Regulation Of Phospholipase Activity (GO:0010517)	3/10	0.00147118	0.0679747	17.4569	113.848	RGS2;RASGRP1;FGFR2
GO_Biological_Process_2023	Thyroid Hormone Generation (GO:0006590)	3/10	0.00147118	0.0679747	17.4569	113.848	CTSK;DIO2;DUOX2
GO_Biological_Process_2023	Glycine Transport (GO:0015816)	3/10	0.00147118	0.0679747	17.4569	113.848	SLC36A2;SLC7A8;SLC6A2
GO_Biological_Process_2023	Negative Regulation Of Pathway-Restricted SMAD Protein Phosphorylation (GO:0060394)	3/10	0.00147118	0.0679747	17.4569	113.848	SNX25;PPARG;LDLRAD4
GO_Biological_Process_2023	Blood Vessel Diameter Maintenance (GO:0097746)	5/36	0.0016201	0.0733582	6.58923	42.3376	PER2;AGTR1;KCNMB4;AGT;KLF2
GO_Biological_Process_2023	Negative Regulation Of Cell Communication (GO:0010648)	4/22	0.00172609	0.0751512	9.06555	57.6741	MPIG6B;HHIP;IGFBP3;ADIPOQ
GO_Biological_Process_2023	Positive Regulation Of Cholesterol Efflux (GO:0010875)	4/22	0.00172609	0.0751512	9.06555	57.6741	ADIPOQ;PPARG;APOE;PLTP
GO_Biological_Process_2023	Supramolecular Fiber Organization (GO:0097435)	17/316	0.00181785	0.077249	2.34993	14.8283	COL18A1;COL11A1;COL11A2;KRT7;DPT;TLE6;TRDN;SAMD14;KRT19;ADAMTS2;COL2A1;CAPN3;TLL2;MYH11;TLL1;PRSS8;CD36
GO_Biological_Process_2023	Peptidyl-Tyrosine Modification (GO:0018212)	6/54	0.00184251	0.077249	5.11292	32.1941	NTRK1;EFEMP1;RELN;ABI3;EPHA1;FGFR2
GO_Biological_Process_2023	Long-Chain Fatty Acid Transport (GO:0015909)	4/23	0.00205009	0.0829871	8.58798	53.1585	FABP5;PPARG;APOE;CD36
GO_Biological_Process_2023	Regulation Of Cell Migration (GO:0030334)	21/434	0.00208434	0.0829871	2.10725	13.0087	RET;SEMA5A;SEMA6B;CCL11;HGF;ADIPOQ;TNC;SEMA3E;LDLRAD4;FGF1;MAPK15;FRMD5;RELN;NAV3;SST;PODXL;FGF19;MMRN2;ITGA6;SRGAP3;EPHA1
GO_Biological_Process_2023	Positive Regulation Of Signal Transduction (GO:0009967)	15/266	0.00210828	0.0829871	2.46556	15.1925	DMTN;LAMA2;CD80;ADIPOQ;IGF2;WNT7A;SORBS1;SLC2A4;FGF1;KLF2;SMOC2;RELN;CTSK;TP63;FGFR2
GO_Biological_Process_2023	Positive Regulation Of Protein Phosphorylation (GO:0001934)	19/377	0.00212599	0.0829871	2.19627	13.5148	NTRK1;CD80;HGF;ADIPOQ;IGF2;VEGFD;INHBA;AXIN2;GDF6;FGF1;EFNA5;RASGRP1;AGT;THBS4;GHR;RELN;CCND1;FGF19;PPARG
GO_Biological_Process_2023	Odontogenesis (GO:0042476)	5/39	0.00233225	0.0892562	6.00691	36.4074	TUFT1;AXIN2;INHBA;AQP3;FGFR2
GO_Biological_Process_2023	Regulation Of Muscle Cell Differentiation (GO:0051147)	4/24	0.00241379	0.0892562	8.15816	49.1656	MAPK11;LAMA2;IGF2;FGFR2
GO_Biological_Process_2023	Positive Regulation Of Transferase Activity (GO:0051347)	10/143	0.00248141	0.0892562	3.08796	18.5245	RET;NTRK1;ADIPOQ;AGTR1;IGF2;APOE;EPHA1;MAPK15;FGFR2;AGT
GO_Biological_Process_2023	Regulation Of ERK1 And ERK2 Cascade (GO:0070372)	14/244	0.00250033	0.0892562	2.50866	15.0302	NTRK1;CCL11;RGS14;ADIPOQ;ADRA1D;FGF1;NPNT;RASGRP1;FGF19;TNFAIP8L3;SPRY1;APOE;CD36;FGFR2
GO_Biological_Process_2023	Actomyosin Structure Organization (GO:0031032)	7/77	0.00254221	0.0892562	4.09432	24.4624	PDLIM1;FRMD5;KRT19;CAPN3;MYH11;SORBS1;MYOZ2
GO_Biological_Process_2023	Positive Regulation Of Endothelial Cell Proliferation (GO:0001938)	7/77	0.00254221	0.0892562	4.09432	24.4624	SEMA5A;NR4A1;CCL11;AGTR1;IGF2;VEGFD;THBS4
GO_Biological_Process_2023	Low-Density Lipoprotein Particle Remodeling (GO:0034374)	3/12	0.00260199	0.0892562	13.5762	80.7985	AGTR1;PLA2G7;AGT
GO_Biological_Process_2023	Positive Regulation Of Alcohol Biosynthetic Process (GO:1902932)	3/12	0.00260199	0.0892562	13.5762	80.7985	PTH1R;FGF1;WNT4
GO_Biological_Process_2023	Positive Regulation Of Epithelial Cell Proliferation (GO:0050679)	9/123	0.00296757	0.100277	3.23868	18.8491	SEMA5A;TGM1;NR4A1;CCL11;WNT7A;VEGFD;AREG;FGFR2;THBS4
GO_Biological_Process_2023	Lipid Oxidation (GO:0034440)	3/13	0.00332248	0.109016	12.218	69.7284	ADIPOQ;PLA2G7;PPARGC1A
GO_Biological_Process_2023	Positive Regulation Of Granulocyte Macrophage Colony-Stimulating Factor Production (GO:0032725)	3/13	0.00332248	0.109016	12.218	69.7284	CD80;IL18;RASGRP1
GO_Biological_Process_2023	Organic Substance Transport (GO:0071702)	12/201	0.00360302	0.114933	2.61114	14.6903	RYR2;AQP7B;GRIN3A;CALCRL;TRPC3;ABCA9;TXNIP;KCNN4;RHCG;AQP3;SLC6A2;PLTP
GO_Biological_Process_2023	Skeletal System Morphogenesis (GO:0048705)	5/43	0.00360434	0.114933	5.3735	30.2292	FBN2;CYP26B1;HHIP;FGFR2;RFLNA
GO_Biological_Process_2023	Regulation Of Neuron Apoptotic Process (GO:0043523)	8/105	0.00389613	0.120366	3.37918	18.7469	NTRK1;EGR1;DDIT3;NDNF;SEMA3E;NUPR1;APOE;PPARGC1A
GO_Biological_Process_2023	Transmembrane Receptor Protein Tyrosine Kinase Signaling Pathway (GO:0007169)	15/284	0.00391037	0.120366	2.29842	12.7428	RET;NTRK1;RGS14;HGF;IGF2;VEGFD;SORBS1;FGF1;EFNA5;GFRA2;GHR;FGF19;EPHA1;NGEF;FGFR2
GO_Biological_Process_2023	Positive Regulation Of Biosynthetic Process (GO:0009891)	5/44	0.00398739	0.120366	5.23545	28.9238	APOE;CD36;SORBS1;SLC5A3;WNT4
GO_Biological_Process_2023	Positive Regulation Of Osteoblast Differentiation (GO:0045669)	5/44	0.00398739	0.120366	5.23545	28.9238	FBN2;HGF;NPNT;TP63;WNT4
GO_Biological_Process_2023	Calcium Ion-Regulated Exocytosis Of Neurotransmitter (GO:0048791)	3/14	0.00415356	0.123446	11.1067	60.9066	RIMS4;RIMS3;SYT8
GO_Biological_Process_2023	Positive Regulation Of ERK1 And ERK2 Cascade (GO:0070374)	11/179	0.00419846	0.123446	2.68995	14.7222	NTRK1;CCL11;FGF19;ADRA1D;TNFAIP8L3;APOE;CD36;FGF1;NPNT;RASGRP1;FGFR2
GO_Biological_Process_2023	Hematopoietic Progenitor Cell Differentiation (GO:0002244)	4/28	0.00431121	0.123552	6.79707	37.0205	FST;TMEM190;INHBA;MEOX1
GO_Biological_Process_2023	Negative Regulation Of Signaling (GO:0023057)	4/28	0.00431121	0.123552	6.79707	37.0205	MPIG6B;HHIP;IGFBP3;ADIPOQ
GO_Biological_Process_2023	Nervous System Development (GO:0007399)	20/433	0.00442926	0.123812	2.00256	10.8529	SEMA5A;SEMA6B;EGR2;MTR;INHBA;CELSR1;EFNA5;GFRA2;SDK1;RELN;ADORA2A;NAV3;FGF19;NRCAM;HES1;SERPINI1;SCRG1;GPM6B;CBLN1;CDON
GO_Biological_Process_2023	Regulation Of Osteoblast Differentiation (GO:0045667)	7/85	0.00442968	0.123812	3.67287	19.9049	FBN2;HGF;PPARG;NPNT;TP63;FGFR2;WNT4
GO_Biological_Process_2023	Positive Regulation Of Intracellular Signal Transduction (GO:1902533)	23/525	0.00452125	0.124831	1.89815	10.2481	RET;SEMA5A;NTRK1;HGF;ADIPOQ;IGF2;IL18;ADRA1D;SEMA3E;FGF1;ADRA1B;AGT;PIK3R5;RELN;DDIT3;RRAGD;PPARG;TNFAIP8L3;IGFBP6;NUPR1;CARD11;FGFR2;TGM2
GO_Biological_Process_2023	Lipid Transport (GO:0006869)	8/108	0.00462274	0.126095	3.2773	17.6213	CRABP2;FABP5;CRABP1;ABCA9;TNFAIP8L3;APOE;CD36;PLTP
GO_Biological_Process_2023	Cell-Matrix Adhesion (GO:0007160)	8/109	0.0048867	0.131708	3.24468	17.2657	COL17A1;ECM2;ITGA3;ITGA6;SORBS1;NPNT;ADAMTS12;ITGA9
GO_Biological_Process_2023	Regulation Of Granulocyte Macrophage Colony-Stimulating Factor Production (GO:0032645)	3/15	0.00509992	0.133022	10.1806	53.7385	CD80;IL18;RASGRP1
GO_Biological_Process_2023	Positive Regulation Of Cell Adhesion (GO:0045785)	7/88	0.00535874	0.133022	3.5363	18.4914	RET;FRMD5;ECM2;LAMA2;NDNF;NPNT;TGM2
GO_Biological_Process_2023	Regulation Of Neurogenesis (GO:0050767)	6/67	0.00548081	0.133022	4.0206	20.9332	PER2;CCL11;RGS14;WNT7A;HES1;TGM2
GO_Biological_Process_2023	Peptidyl-Tyrosine Phosphorylation (GO:0018108)	6/67	0.00548081	0.133022	4.0206	20.9332	NTRK1;EFEMP1;RELN;ABI3;EPHA1;FGFR2
GO_Biological_Process_2023	Regulation Of Renal Sodium Excretion (GO:0035813)	2/5	0.00552298	0.133022	27.1042	140.91	AGTR1;CORIN
GO_Biological_Process_2023	Cellular Response To Magnesium Ion (GO:0071286)	2/5	0.00552298	0.133022	27.1042	140.91	KCNA1;FBP1
GO_Biological_Process_2023	Regulation Of Type B Pancreatic Cell Proliferation (GO:0061469)	2/5	0.00552298	0.133022	27.1042	140.91	NR4A1;NUPR1
GO_Biological_Process_2023	Epithelial Tube Branching Involved In Lung Morphogenesis (GO:0060441)	2/5	0.00552298	0.133022	27.1042	140.91	CELSR1;FGFR2
GO_Biological_Process_2023	Epithelial Tube Formation (GO:0072175)	2/5	0.00552298	0.133022	27.1042	140.91	PODXL;FGFR2
GO_Biological_Process_2023	Notochord Development (GO:0030903)	2/5	0.00552298	0.133022	27.1042	140.91	COL18A1;COL2A1
GO_Biological_Process_2023	Regulation Of Inflammatory Response (GO:0050727)	13/240	0.00567634	0.135276	2.35559	12.1818	IL33;ADIPOQ;IL18;TNC;ADAMTS12;PLA2G7;AGT;NLRP6;AGTR1;PPARG;APOE;FBXL2;SMPDL3B
GO_Biological_Process_2023	Negative Regulation Of Cellular Process (GO:0048523)	23/537	0.00590267	0.139205	1.85267	9.50853	SEMA5A;NTRK1;COL18A1;IGFBP3;HMGA1;ADRA1D;INHBA;AXIN2;NR4A1;FRMD5;SST;PODXL;MMRN2;CCN5;CHMP4C;SLIT1;TXNIP;NOX4;IGFBP6;NUPR1;IRF6;SOX7;FBP1
GO_Biological_Process_2023	Positive Regulation Of Cholesterol Transport (GO:0032376)	4/31	0.00625984	0.146106	6.04091	30.6492	ADIPOQ;PPARG;APOE;PLTP
GO_Biological_Process_2023	Regulation Of Actin Cytoskeleton Organization (GO:0032956)	7/91	0.00642675	0.148471	3.40947	17.2086	BAIAP2L1;DMTN;SEMA3E;CELSR1;EFNA5;IQGAP2;GPM6B
GO_Biological_Process_2023	Regulation Of Actin Filament-Based Process (GO:0032970)	6/70	0.00678081	0.154307	3.83154	19.1334	BAIAP2L1;DMTN;CELSR1;EFNA5;IQGAP2;GPM6B
GO_Biological_Process_2023	Positive Regulation Of Neuron Projection Development (GO:0010976)	7/92	0.0068157	0.154307	3.36919	16.8073	RET;NTRK1;RELN;ITGA6;NDNF;APOE;SERPINI1
GO_Biological_Process_2023	Regulation Of Cholesterol Efflux (GO:0010874)	4/32	0.00702032	0.155823	5.82487	28.8852	ADIPOQ;PPARG;APOE;PLTP
GO_Biological_Process_2023	Gluconeogenesis (GO:0006094)	4/32	0.00702032	0.155823	5.82487	28.8852	PER2;PFKFB1;PPARGC1A;FBP1
GO_Biological_Process_2023	Positive Regulation Of Cell-Substrate Adhesion (GO:0010811)	6/71	0.00725995	0.157759	3.7724	18.5805	ECM2;DMTN;NDNF;CD36;NPNT;EPHA1
GO_Biological_Process_2023	Positive Regulation Of Heart Rate (GO:0010460)	3/17	0.00735454	0.157759	8.72532	42.8626	RYR2;ADRA1D;ADRA1B
GO_Biological_Process_2023	Positive Regulation Of Macrophage Derived Foam Cell Differentiation (GO:0010744)	3/17	0.00735454	0.157759	8.72532	42.8626	IL18;AGTR1;CD36
GO_Biological_Process_2023	Second-Messenger-Mediated Signaling (GO:0019932)	6/72	0.00776308	0.157759	3.71505	18.0491	RYR2;SAMD14;AGTR1;NDNF;CD36;APOE
GO_Biological_Process_2023	Actin Filament Bundle Organization (GO:0061572)	4/33	0.00783937	0.157759	5.62372	27.2671	BAIAP2L1;ESPNL;DMTN;RFLNA
GO_Biological_Process_2023	Negative Regulation Of Small Molecule Metabolic Process (GO:0062014)	4/33	0.00783937	0.157759	5.62372	27.2671	ADIPOQ;NUPR1;FBP1;WNT4
GO_Biological_Process_2023	Positive Regulation Of Nitrogen Compound Metabolic Process (GO:0051173)	4/33	0.00783937	0.157759	5.62372	27.2671	AGTR1;WNT7A;INHBA;KLF2
GO_Biological_Process_2023	Regulation Of Systemic Arterial Blood Pressure By Renin-Angiotensin (GO:0003081)	2/6	0.00815271	0.157759	20.3271	97.7612	AGTR1;AGT
GO_Biological_Process_2023	Cholesterol Catabolic Process (GO:0006707)	2/6	0.00815271	0.157759	20.3271	97.7612	CYP27A1;APOE
GO_Biological_Process_2023	Release Of Sequestered Calcium Ion Into Cytosol By Sarcoplasmic Reticulum (GO:0014808)	2/6	0.00815271	0.157759	20.3271	97.7612	RYR2;TRDN
GO_Biological_Process_2023	Detection Of Stimulus Involved In Sensory Perception Of Pain (GO:0062149)	2/6	0.00815271	0.157759	20.3271	97.7612	MMP24;KCNA1
GO_Biological_Process_2023	Sterol Catabolic Process (GO:0016127)	2/6	0.00815271	0.157759	20.3271	97.7612	CYP27A1;APOE
GO_Biological_Process_2023	White Fat Cell Differentiation (GO:0050872)	2/6	0.00815271	0.157759	20.3271	97.7612	PER2;PPARG
GO_Biological_Process_2023	Negative Regulation Of Dendritic Spine Development (GO:0061000)	2/6	0.00815271	0.157759	20.3271	97.7612	GRIN3A;NGEF
GO_Biological_Process_2023	Regulation Of Cardiac Muscle Hypertrophy In Response To Stress (GO:1903242)	2/6	0.00815271	0.157759	20.3271	97.7612	TRPC3;PPARG
GO_Biological_Process_2023	Regulation Of Cell Adhesion (GO:0030155)	9/144	0.00826465	0.158569	2.73192	13.1017	SEMA5A;RET;FRMD5;LAMA2;PODXL;TNC;IL18;EFNA5;TGM2
GO_Biological_Process_2023	Regulation Of Oligodendrocyte Differentiation (GO:0048713)	3/18	0.0086696	0.161797	8.14322	38.6634	TENM4;HES1;ZNF365
GO_Biological_Process_2023	Nitric Oxide Mediated Signal Transduction (GO:0007263)	3/18	0.0086696	0.161797	8.14322	38.6634	NDNF;APOE;CD36
GO_Biological_Process_2023	Negative Regulation Of Ras Protein Signal Transduction (GO:0046580)	4/34	0.00871877	0.161797	5.43598	25.7789	ITGA3;SPRY1;FBP1;RASIP1
GO_Biological_Process_2023	Regulation Of Blood Circulation (GO:1903522)	4/34	0.00871877	0.161797	5.43598	25.7789	PER2;AGTR1;KCNMB4;AGT
GO_Biological_Process_2023	Generation Of Neurons (GO:0048699)	10/172	0.00901722	0.165976	2.53139	11.9193	NR4A2;FZD2;RELN;TAFA3;WNT7A;NRCAM;NDNF;CELSR1;ASTN1;WNT4
GO_Biological_Process_2023	Hexose Biosynthetic Process (GO:0019319)	4/35	0.00966017	0.176132	5.26036	24.4067	PER2;PFKFB1;PPARGC1A;FBP1
GO_Biological_Process_2023	Axon Development (GO:0061564)	7/99	0.0100449	0.176132	3.11172	14.3161	SEMA5A;WNT7A;NRCAM;MTR;NREP;GPM6B;FGFR2
GO_Biological_Process_2023	Regulation Of Integrin-Mediated Signaling Pathway (GO:2001044)	3/19	0.0101136	0.176132	7.63387	35.0691	DMTN;LAMA2;TIMP1
GO_Biological_Process_2023	Regulation Of Neuroinflammatory Response (GO:0150077)	3/19	0.0101136	0.176132	7.63387	35.0691	IL33;IL18;NUPR1
GO_Biological_Process_2023	Superoxide Anion Generation (GO:0042554)	3/19	0.0101136	0.176132	7.63387	35.0691	NCF2;NOX4;DUOX2
GO_Biological_Process_2023	Eye Morphogenesis (GO:0048592)	3/19	0.0101136	0.176132	7.63387	35.0691	FBN2;EFEMP1;MFAP2
GO_Biological_Process_2023	Negative Regulation Of Axon Extension Involved In Axon Guidance (GO:0048843)	3/19	0.0101136	0.176132	7.63387	35.0691	SEMA5A;SEMA6B;SEMA3E
GO_Biological_Process_2023	Cellular Response To Fibroblast Growth Factor Stimulus (GO:0044344)	5/55	0.010301	0.178027	4.08134	18.6742	NR4A1;FGF19;NDNF;FGF1;FGFR2
GO_Biological_Process_2023	Negative Regulation Of Transforming Growth Factor Beta Receptor Signaling Pathway (GO:0030512)	6/77	0.0106609	0.181476	3.45254	15.6786	FBN2;SNX25;HTRA4;PPARG;SPRY1;LDLRAD4
GO_Biological_Process_2023	Positive Regulation Of Synaptic Transmission (GO:0050806)	6/77	0.0106609	0.181476	3.45254	15.6786	RIMS4;RIMS3;RELN;RGS14;ADRA1D;BAIAP3
GO_Biological_Process_2023	Regulation Of Extent Of Cell Growth (GO:0061387)	2/7	0.0112326	0.181648	16.2608	72.9938	NRCAM;APOE
GO_Biological_Process_2023	Release Of Sequestered Calcium Ion Into Cytosol By Endoplasmic Reticulum (GO:1903514)	2/7	0.0112326	0.181648	16.2608	72.9938	RYR2;TRDN
GO_Biological_Process_2023	Positive Regulation Of CoA-transferase Activity (GO:1905920)	2/7	0.0112326	0.181648	16.2608	72.9938	AGTR1;APOE
GO_Biological_Process_2023	Positive Regulation Of Oligodendrocyte Differentiation (GO:0048714)	2/7	0.0112326	0.181648	16.2608	72.9938	TENM4;ZNF365
GO_Biological_Process_2023	Protein Localization To Ciliary Transition Zone (GO:1904491)	2/7	0.0112326	0.181648	16.2608	72.9938	MAPK15;CC2D2B
GO_Biological_Process_2023	Regulation Of CoA-transferase Activity (GO:1905918)	2/7	0.0112326	0.181648	16.2608	72.9938	AGTR1;APOE
GO_Biological_Process_2023	Regulation Of DNA-templated Transcription In Response To Stress (GO:0043620)	2/7	0.0112326	0.181648	16.2608	72.9938	RGS14;DDIT3
GO_Biological_Process_2023	Regulation Of Cell Population Proliferation (GO:0042127)	29/766	0.0114214	0.18339	1.63136	7.2959	COL18A1;ADRA1D;FGF1;AREG;HES1;TIMP1;IGFBP6;JUNB;SOX7;KCNH1;NTRK1;IGFBP3;IGF2;HMGA1;VEGFD;LIFR;INHBA;AXIN2;MAPK15;AGT;SST;FGF19;MMRN2;AGTR1;NOX4;NUPR1;IRF6;EPHA1;FGFR2
GO_Biological_Process_2023	Positive Regulation Of Embryonic Development (GO:0040019)	3/20	0.0116887	0.185058	7.18445	31.9646	TENM4;TLE6;WNT4
GO_Biological_Process_2023	Positive Regulation Of Phospholipase Activity (GO:0010518)	3/20	0.0116887	0.185058	7.18445	31.9646	AGTR1;ESR1;FGFR2
GO_Biological_Process_2023	Regulation Of Cellular Component Organization (GO:0051128)	9/153	0.0120088	0.188805	2.55999	11.3206	CISH;TNC;AGTR1;APOE;CD36;AXIN2;SLC6A2;IL17RB;AGT
GO_Biological_Process_2023	Regulation Of Protein Phosphorylation (GO:0001932)	13/265	0.0124441	0.1943	2.11915	9.29566	NTRK1;HGF;IGFBP3;ADIPOQ;IGF2;VEGFD;AXIN2;FGF1;EFNA5;RASGRP1;RELN;CCND1;FGF19
GO_Biological_Process_2023	Response To Organic Cyclic Compound (GO:0014070)	5/58	0.0127989	0.19737	3.84973	16.7787	ADORA2A;IL18;ALPL;AQP3;ESR1
GO_Biological_Process_2023	Positive Regulation Of Protein Tyrosine Kinase Activity (GO:0061098)	4/38	0.012872	0.19737	4.79547	20.8733	RELN;NOX4;AREG;AGT
GO_Biological_Process_2023	Positive Regulation Of Inflammatory Response (GO:0050729)	7/104	0.0129511	0.19737	2.95056	12.8248	IL33;NLRP6;AGTR1;IL18;NUPR1;PLA2G7;AGT
GO_Biological_Process_2023	Cellular Response To Growth Factor Stimulus (GO:0071363)	9/155	0.0129894	0.19737	2.52466	10.9662	TMEM100;NTRK1;NR4A1;CLEC3B;HGF;WNT7A;NDNF;ADAMTS12;WNT4
GO_Biological_Process_2023	Positive Regulation Of Heart Contraction (GO:0045823)	3/21	0.013397	0.200866	6.78497	29.2617	RYR2;RGS2;ADRA1D
GO_Biological_Process_2023	Regulation Of Cardiac Conduction (GO:1903779)	3/21	0.013397	0.200866	6.78497	29.2617	RYR2;AGT;CORIN
GO_Biological_Process_2023	Negative Regulation Of MAPK Cascade (GO:0043409)	7/105	0.0135979	0.202536	2.9203	12.551	RGS2;RGS14;ADIPOQ;PPARG;SPRY1;APOE;AGT
GO_Biological_Process_2023	Glucose Metabolic Process (GO:0006006)	5/59	0.0137149	0.202944	3.77824	16.2059	PER2;PFKFB1;APOD;FBP1;PPARGC1A
GO_Biological_Process_2023	Alcohol Catabolic Process (GO:0046164)	2/8	0.0147396	0.205991	13.55	57.1433	CYP27A1;APOE
GO_Biological_Process_2023	Regulation Of Morphogenesis Of An Epithelium (GO:1905330)	2/8	0.0147396	0.205991	13.55	57.1433	MMRN2;FGF1
GO_Biological_Process_2023	Brown Fat Cell Differentiation (GO:0050873)	2/8	0.0147396	0.205991	13.55	57.1433	ADIPOQ;PPARGC1A
GO_Biological_Process_2023	Complement Activation, Lectin Pathway (GO:0001867)	2/8	0.0147396	0.205991	13.55	57.1433	FCN2;MASP2
GO_Biological_Process_2023	Cyclooxygenase Pathway (GO:0019371)	2/8	0.0147396	0.205991	13.55	57.1433	PTGDS;PTGS1
GO_Biological_Process_2023	Response To Magnesium Ion (GO:0032026)	2/8	0.0147396	0.205991	13.55	57.1433	KCNA1;FBP1
GO_Biological_Process_2023	Glycerol Transmembrane Transport (GO:0015793)	2/8	0.0147396	0.205991	13.55	57.1433	AQP7B;AQP3
GO_Biological_Process_2023	Neuronal Action Potential (GO:0019228)	2/8	0.0147396	0.205991	13.55	57.1433	KCNA1;KCNMB4
GO_Biological_Process_2023	p38MAPK Cascade (GO:0038066)	2/8	0.0147396	0.205991	13.55	57.1433	MAPK11;MAP2K6
GO_Biological_Process_2023	Regulation Of GTPase Activity (GO:0043087)	11/214	0.0150377	0.206604	2.22214	9.32673	NTRK1;CCL11;ITGA6;SRGAP3;EPHA1;EFNA5;SLC6A2;RASGRP1;NGEF;RASIP1;TGM2
GO_Biological_Process_2023	Glucose Transmembrane Transport (GO:1904659)	3/22	0.0152398	0.206604	6.42754	26.8918	SLC2A4;SLC2A5;SLC5A3
GO_Biological_Process_2023	Hexose Transmembrane Transport (GO:0008645)	3/22	0.0152398	0.206604	6.42754	26.8918	SLC2A4;SLC2A5;SLC5A3
GO_Biological_Process_2023	Negative Regulation Of Cell Development (GO:0010721)	3/22	0.0152398	0.206604	6.42754	26.8918	CCL11;WNT7A;RFLNA
GO_Biological_Process_2023	Placenta Development (GO:0001890)	3/22	0.0152398	0.206604	6.42754	26.8918	IGF2;PPARG;PHLDA2
GO_Biological_Process_2023	Negative Regulation Of Cell Motility (GO:2000146)	8/133	0.0153704	0.207134	2.61846	10.9329	FRMD5;NAV3;ADIPOQ;MMRN2;LDLRAD4;SRGAP3;EPHA1;MAPK15
GO_Biological_Process_2023	Regulation Of Pathway-Restricted SMAD Protein Phosphorylation (GO:0060393)	5/61	0.015677	0.210016	3.64293	15.1384	SNX25;PPARG;LDLRAD4;INHBA;GDF6
GO_Biological_Process_2023	Cellular Response To Salt (GO:1902075)	7/109	0.0164173	0.216971	2.8052	11.5278	CPNE8;EGR1;DMTN;CAPN3;SYT8;KCNH1;TGM2
GO_Biological_Process_2023	Positive Regulation Of DNA-binding Transcription Factor Activity (GO:0051091)	12/246	0.0166123	0.216971	2.10409	8.62175	NTRK1;FZD2;RELN;DDIT3;IL18;CAPN3;PPARG;CD36;PPARGC1A;ESR1;AGT;CARD11
GO_Biological_Process_2023	Regulation Of Chemokine Production (GO:0032642)	4/41	0.0166942	0.216971	4.40597	18.0323	SIGIRR;EGR1;IL33;IL18
GO_Biological_Process_2023	Lymphocyte Migration (GO:0072676)	4/41	0.0166942	0.216971	4.40597	18.0323	RET;CCL11;S1PR1;MSMP
GO_Biological_Process_2023	Non-Canonical Wnt Signaling Pathway (GO:0035567)	4/41	0.0166942	0.216971	4.40597	18.0323	FZD2;WNT7A;CELSR1;WNT4
GO_Biological_Process_2023	Transport Across Blood-Brain Barrier (GO:0150104)	6/85	0.0167712	0.216971	3.10164	12.6798	SLC7A8;FABP5;SLC1A3;SLC2A4;CD36;SLC5A3
GO_Biological_Process_2023	Adenylate Cyclase-Activating G Protein-Coupled Receptor Signaling Pathway (GO:0007189)	7/110	0.0171822	0.217777	2.77782	11.2887	CALCRL;ADORA2A;ADRA1D;PTH1R;ADRA1B;CRHR1;ADCY5
GO_Biological_Process_2023	Regulation Of Cellular Response To Transforming Growth Factor Beta Stimulus (GO:1903844)	3/23	0.0172182	0.217777	6.10585	24.8007	ITGA3;PPARG;NREP
GO_Biological_Process_2023	Regulation Of Extracellular Matrix Organization (GO:1903053)	3/23	0.0172182	0.217777	6.10585	24.8007	LAMA2;AXIN2;AGT
GO_Biological_Process_2023	Regulation Of Axon Extension Involved In Axon Guidance (GO:0048841)	3/23	0.0172182	0.217777	6.10585	24.8007	SEMA5A;SEMA6B;SEMA3E
GO_Biological_Process_2023	Regulation Of Protein Kinase B Signaling (GO:0051896)	8/136	0.017361	0.218362	2.5567	10.3637	SEMA5A;RET;NTRK1;DDIT3;IGF2;IL18;TNFAIP8L3;PIK3R5
GO_Biological_Process_2023	Negative Regulation Of Cell Migration (GO:0030336)	9/163	0.0175142	0.219072	2.39252	9.67714	NAV3;IGFBP3;ADIPOQ;MMRN2;LDLRAD4;SRGAP3;TIMP1;EPHA1;MAPK15
GO_Biological_Process_2023	Regulation Of Cellular Catabolic Process (GO:0031329)	5/63	0.017818	0.221082	3.51695	14.1647	DDIT3;PIP4K2C;NUPR1;FBXL2;MAPK15
GO_Biological_Process_2023	Regulation Of Transforming Growth Factor Beta Receptor Signaling Pathway (GO:0017015)	7/111	0.0179719	0.221082	2.75097	11.056	ITGA3;SNX25;HTRA4;PPARG;SPRY1;LDLRAD4;NREP
GO_Biological_Process_2023	Positive Regulation Of Cellular Process (GO:0048522)	23/594	0.0179976	0.221082	1.66272	6.68001	RYR2;EGR2;TENM4;LAMA2;IGF2;ADRA1D;VEGFD;LIFR;AXIN2;FGF1;AREG;MAPK15;TGM1;FRMD5;FGF19;ARMC12;HES1;TIMP1;NUPR1;EPHA1;DUOX2;FGFR2;TGM2
GO_Biological_Process_2023	Branching Morphogenesis Of An Epithelial Tube (GO:0048754)	4/42	0.0181095	0.221082	4.2898	17.2078	COL4A1;SEMA3E;NPNT;RASIP1
GO_Biological_Process_2023	Positive Regulation Of Cell Motility (GO:2000147)	11/221	0.0186464	0.221082	2.14729	8.55071	RET;SEMA5A;SEMA6B;CCL11;PODXL;HGF;ITGA6;SEMA3E;EPHA1;FGF1;DUOX2
GO_Biological_Process_2023	Regulation Of Sequestering Of Calcium Ion (GO:0051282)	2/9	0.0186514	0.221082	11.6137	46.2438	RYR2;TRDN
GO_Biological_Process_2023	Dopamine Transport (GO:0015872)	2/9	0.0186514	0.221082	11.6137	46.2438	MAPK15;TGM2
GO_Biological_Process_2023	Excitatory Synapse Assembly (GO:1904861)	2/9	0.0186514	0.221082	11.6137	46.2438	WNT7A;SRGAP3
GO_Biological_Process_2023	Homocysteine Metabolic Process (GO:0050667)	2/9	0.0186514	0.221082	11.6137	46.2438	NOX4;MTR
GO_Biological_Process_2023	Neuron Projection Regeneration (GO:0031102)	2/9	0.0186514	0.221082	11.6137	46.2438	MTR;NREP
GO_Biological_Process_2023	Negative Regulation Of Cell Junction Assembly (GO:1901889)	3/24	0.0193331	0.22797	5.81479	22.9448	DMTN;SLIT1;APOD
GO_Biological_Process_2023	Positive Regulation Of Biomineral Tissue Development (GO:0070169)	4/43	0.0195972	0.229887	4.17959	16.4357	FBN2;ODAPH;GPM6B;WNT4
GO_Biological_Process_2023	Positive Regulation Of T Cell Proliferation (GO:0042102)	5/65	0.0201436	0.232679	3.39937	13.2741	HLA-DMB;CD70;CD80;IL18;IGF2
GO_Biological_Process_2023	Positive Regulation Of Cell Cycle (GO:0045787)	5/65	0.0201436	0.232679	3.39937	13.2741	TGM1;SMOC2;CCND1;NUPR1;FGFR2
GO_Biological_Process_2023	Regulation Of Cell-Matrix Adhesion (GO:0001952)	5/65	0.0201436	0.232679	3.39937	13.2741	SEMA3E;CD36;EPHA1;EFNA5;GPM6B
GO_Biological_Process_2023	Negative Regulation Of Wnt Signaling Pathway (GO:0030178)	8/140	0.0202948	0.233235	2.47871	9.66051	DDIT3;TPBG;APOE;IGFBP6;AXIN2;APCDD1;TLE6;TRABD2B
GO_Biological_Process_2023	Regulation Of Cytoskeleton Organization (GO:0051493)	7/114	0.0204937	0.234184	2.67343	10.3933	BAIAP2L1;DMTN;CELSR1;EFNA5;IQGAP2;MID1;GPM6B
GO_Biological_Process_2023	Sensory Perception Of Mechanical Stimulus (GO:0050954)	6/89	0.0205842	0.234184	2.95155	11.4616	CLIC5;COL2A1;ESPNL;COL11A1;COL11A2;SLC26A4
GO_Biological_Process_2023	Positive Regulation Of Protein Metabolic Process (GO:0051247)	10/196	0.0208255	0.235744	2.20202	8.52531	CD80;AGTR1;IL18;WNT7A;CAPN3;APOE;INHBA;RASGRP1;AGT;KLF2
GO_Biological_Process_2023	Bone Development (GO:0060348)	4/44	0.0211582	0.237139	4.0749	15.7117	CYP26B1;OGN;FGFR2;TGM2
GO_Biological_Process_2023	Regulation Of Cell-Substrate Adhesion (GO:0010810)	4/44	0.0211582	0.237139	4.0749	15.7117	ECM2;DMTN;NDNF;NPNT
GO_Biological_Process_2023	Cellular Response To BMP Stimulus (GO:0071773)	5/66	0.0213774	0.238383	3.34347	12.8571	TMEM100;PPARG;INHBA;ADAMTS12;GDF6
GO_Biological_Process_2023	Regulation Of Chondrocyte Differentiation (GO:0032330)	3/25	0.021585	0.238383	5.5502	21.2892	EFEMP1;ADAMTS12;GDF6
GO_Biological_Process_2023	Lamellipodium Assembly (GO:0030032)	3/25	0.021585	0.238383	5.5502	21.2892	DMTN;S1PR1;SRGAP3
GO_Biological_Process_2023	Negative Regulation Of Cellular Catabolic Process (GO:0031330)	5/67	0.0226594	0.2439	3.28938	12.4575	HGF;RRAGD;TIMP1;NUPR1;RASIP1
GO_Biological_Process_2023	Sarcoplasmic Reticulum Calcium Ion Transport (GO:0070296)	2/10	0.0229464	0.2439	10.1615	38.3554	RYR2;TRDN
GO_Biological_Process_2023	Fatty Acid Homeostasis (GO:0055089)	2/10	0.0229464	0.2439	10.1615	38.3554	DGAT2;APOE
GO_Biological_Process_2023	Negative Regulation Of Glycolytic Process (GO:0045820)	2/10	0.0229464	0.2439	10.1615	38.3554	NUPR1;FBP1
GO_Biological_Process_2023	Negative Regulation Of Hemostasis (GO:1900047)	2/10	0.0229464	0.2439	10.1615	38.3554	THBD;APOE
GO_Biological_Process_2023	Negative Regulation Of Steroid Biosynthetic Process (GO:0010894)	2/10	0.0229464	0.2439	10.1615	38.3554	FGF19;WNT4
GO_Biological_Process_2023	Neuron Projection Fasciculation (GO:0106030)	2/10	0.0229464	0.2439	10.1615	38.3554	SEMA5A;NRCAM
GO_Biological_Process_2023	Positive Regulation Of Cholesterol Metabolic Process (GO:0090205)	2/10	0.0229464	0.2439	10.1615	38.3554	APOE;FGF1
GO_Biological_Process_2023	Sensory Perception Of Sound (GO:0007605)	6/92	0.0238025	0.248977	2.84815	10.6463	CLIC5;COL2A1;ESPNL;COL11A1;COL11A2;SLC26A4
GO_Biological_Process_2023	L-amino Acid Transport (GO:0015807)	3/26	0.023974	0.248977	5.30861	19.8053	SLC36A2;SLC7A8;SLC1A3
GO_Biological_Process_2023	Wnt Signaling Pathway, Planar Cell Polarity Pathway (GO:0060071)	3/26	0.023974	0.248977	5.30861	19.8053	FZD2;WNT7A;CELSR1
GO_Biological_Process_2023	Calcium-Ion Regulated Exocytosis (GO:0017156)	3/26	0.023974	0.248977	5.30861	19.8053	RIMS4;RIMS3;SYT8
GO_Biological_Process_2023	Dendritic Spine Organization (GO:0097061)	3/26	0.023974	0.248977	5.30861	19.8053	ITGA3;WNT7A;ZNF365
GO_Biological_Process_2023	Regulation Of Small GTPase Mediated Signal Transduction (GO:0051056)	7/118	0.0242257	0.249305	2.57656	9.58567	RELN;TAGAP;SRGAP3;SLC6A2;NGEF;TGM2;ARHGAP45
GO_Biological_Process_2023	Positive Regulation Of Cell Projection Organization (GO:0031346)	7/118	0.0242257	0.249305	2.57656	9.58567	RET;NTRK1;RELN;ITGA6;NDNF;APOE;SERPINI1
GO_Biological_Process_2023	Regulation Of Nervous System Development (GO:0051960)	4/46	0.0245032	0.251019	3.88045	14.3924	PER2;TENM4;HES1;ELAPOR2
GO_Biological_Process_2023	Regulation Of Endothelial Cell Proliferation (GO:0001936)	6/93	0.024946	0.253263	2.81527	10.3913	SEMA5A;NR4A1;CCL11;VEGFD;APOE;THBS4
GO_Biological_Process_2023	Positive Regulation Of Protein Kinase B Signaling (GO:0051897)	6/93	0.024946	0.253263	2.81527	10.3913	RET;SEMA5A;IL18;IGF2;TNFAIP8L3;PIK3R5
GO_Biological_Process_2023	Cellular Response To Calcium Ion (GO:0071277)	5/69	0.0253703	0.255248	3.18626	11.7069	CPNE8;DMTN;CAPN3;SYT8;KCNH1
GO_Biological_Process_2023	Regulation Of Neuron Projection Development (GO:0010975)	9/174	0.0254797	0.255248	2.23175	8.19024	RET;NTRK1;RELN;ABI3;ITGA6;NDNF;APOE;SERPINI1;ZNF365
GO_Biological_Process_2023	Positive Regulation Of Cellular Biosynthetic Process (GO:0031328)	9/174	0.0254797	0.255248	2.23175	8.19024	EGR1;SMOC2;HGF;IGF2;PTH1R;CD36;SORBS1;PPARGC1A;KLF2
GO_Biological_Process_2023	Muscle Contraction (GO:0006936)	6/94	0.0261255	0.258247	2.78314	10.1441	MYLK2;RYR2;DTNA;ADRA1D;MYH11;TRDN
GO_Biological_Process_2023	Regulation Of Insulin Secretion Involved In Cellular Response To Glucose Stimulus (GO:0061178)	3/27	0.0265	0.258247	5.08716	18.4695	EFNA5;ADCY5;BAIAP3
GO_Biological_Process_2023	Amino Acid Import Across Plasma Membrane (GO:0089718)	3/27	0.0265	0.258247	5.08716	18.4695	SLC7A8;SLC1A3;SLC6A2
GO_Biological_Process_2023	Cellular Response To Acid Chemical (GO:0071229)	3/27	0.0265	0.258247	5.08716	18.4695	CPEB1;RRAGD;KLF2
GO_Biological_Process_2023	Peptide Cross-Linking (GO:0018149)	3/27	0.0265	0.258247	5.08716	18.4695	TGM1;NDNF;TGM2
GO_Biological_Process_2023	Regulation Of Phospholipase C Activity (GO:1900274)	2/11	0.0276041	0.258247	9.03194	32.4228	ESR1;RASGRP1
GO_Biological_Process_2023	Central Nervous System Myelination (GO:0022010)	2/11	0.0276041	0.258247	9.03194	32.4228	TENM4;GPM6B
GO_Biological_Process_2023	Retinoic Acid Receptor Signaling Pathway (GO:0048384)	2/11	0.0276041	0.258247	9.03194	32.4228	RARB;PPARG
GO_Biological_Process_2023	Intestinal Absorption (GO:0050892)	2/11	0.0276041	0.258247	9.03194	32.4228	CD36;SLC2A5
GO_Biological_Process_2023	Lipoprotein Transport (GO:0042953)	2/11	0.0276041	0.258247	9.03194	32.4228	PPARG;CD36
GO_Biological_Process_2023	Melanocyte Differentiation (GO:0030318)	2/11	0.0276041	0.258247	9.03194	32.4228	OCA2;MREG
GO_Biological_Process_2023	Negative Regulation Of Cell Division (GO:0051782)	2/11	0.0276041	0.258247	9.03194	32.4228	CHMP4C;TXNIP
GO_Biological_Process_2023	Nucleoside Phosphate Catabolic Process (GO:1901292)	2/11	0.0276041	0.258247	9.03194	32.4228	ENTPD1;ENTPD3
GO_Biological_Process_2023	Positive Regulation Of Lipid Transport (GO:0032370)	2/11	0.0276041	0.258247	9.03194	32.4228	ADIPOQ;APOE
GO_Biological_Process_2023	Positive Regulation Of Myelination (GO:0031643)	2/11	0.0276041	0.258247	9.03194	32.4228	EGR2;TENM4
GO_Biological_Process_2023	Regulation Of Actin Filament Depolymerization (GO:0030834)	2/11	0.0276041	0.258247	9.03194	32.4228	SEMA5A;PLEKHH2
GO_Biological_Process_2023	Positive Regulation Of Reactive Oxygen Species Metabolic Process (GO:2000379)	4/48	0.02815	0.26227	3.70369	13.2229	AGTR1;CD36;SLC5A3;AGT
GO_Biological_Process_2023	Negative Regulation Of Supramolecular Fiber Organization (GO:1902904)	5/71	0.0282806	0.262407	3.08938	11.0154	PLEKHH2;NAV3;APOE;SSH2;TUBB4A
GO_Biological_Process_2023	Regulation Of Protein Metabolic Process (GO:0051246)	6/96	0.0285945	0.264236	2.72101	9.67194	AGTR1;WNT7A;APOE;INHBA;AGT;KLF2
GO_Biological_Process_2023	Regulation Of Lipid Biosynthetic Process (GO:0046890)	3/28	0.0291626	0.266227	4.88342	17.2623	THRSP;APOE;SORBS1
GO_Biological_Process_2023	Cell-Substrate Junction Assembly (GO:0007044)	3/28	0.0291626	0.266227	4.88342	17.2623	COL17A1;ITGA6;SORBS1
GO_Biological_Process_2023	Negative Regulation Of Cation Channel Activity (GO:2001258)	3/28	0.0291626	0.266227	4.88342	17.2623	GPR35;CRHR1;TRDN
GO_Biological_Process_2023	Modulation Of Chemical Synaptic Transmission (GO:0050804)	7/123	0.029515	0.268361	2.46486	8.68336	RIMS4;RIMS3;GRIN3A;RELN;ADIPOQ;KCNMB4;BAIAP3
GO_Biological_Process_2023	Positive Regulation Of Nucleic Acid-Templated Transcription (GO:1903508)	21/557	0.0296942	0.268425	1.61323	5.67341	RET;EGR1;EGR2;FZD2;CD80;HMGA1;WNT7A;INHBA;GDF6;ESR1;AGT;KLF2;DDIT3;CAPN3;PPARG;APOE;IRF6;PPARGC1A;TP63;WNT4;CREB5
GO_Biological_Process_2023	Regulation Of Defense Response (GO:0031347)	6/97	0.0298846	0.268425	2.69097	9.44641	NLRP6;TNC;AGTR1;APOE;FBXL2;ADAMTS12
GO_Biological_Process_2023	Erythrocyte Differentiation (GO:0030218)	4/49	0.030088	0.268425	3.6212	12.6873	DMTN;MPIG6B;IKZF1;INHBA
GO_Biological_Process_2023	Positive Regulation Of Defense Response (GO:0031349)	7/124	0.0306592	0.268425	2.44367	8.51576	IL33;NLRP6;MMRN2;AGTR1;IL18;PLA2G7;AGT
GO_Biological_Process_2023	Positive Regulation Of Apoptotic Process (GO:0043065)	12/270	0.0313378	0.268425	1.90599	6.6003	TCTN3;DDIT3;CTSK;IGFBP3;ADIPOQ;HTRA4;ITGA6;NUPR1;SLC6A2;PHLDA1;TP63;TGM2
GO_Biological_Process_2023	Regulation Of Rho Protein Signal Transduction (GO:0035023)	5/73	0.0313941	0.268425	2.99821	10.3772	GPR35;ITGA3;APOE;SLC6A2;RASIP1
GO_Biological_Process_2023	Positive Regulation Of Macromolecule Metabolic Process (GO:0010604)	15/364	0.0314469	0.268425	1.7642	6.10318	EGR1;IL33;MYLK2;TNC;WNT7A;INHBA;FGF1;AGT;KLF2;MAPK11;FGF19;AGTR1;PPARG;CD36;PPARGC1A
GO_Biological_Process_2023	Regulation Of Developmental Growth (GO:0048638)	3/29	0.0319613	0.268425	4.69536	16.1672	GHR;NRCAM;APOE
GO_Biological_Process_2023	Regulation Of Establishment Of Planar Polarity (GO:0090175)	3/29	0.0319613	0.268425	4.69536	16.1672	FZD2;WNT7A;CELSR1
GO_Biological_Process_2023	Sarcomere Organization (GO:0045214)	3/29	0.0319613	0.268425	4.69536	16.1672	KRT19;CAPN3;MYOZ2
GO_Biological_Process_2023	Regulation Of Blood Coagulation (GO:0030193)	3/29	0.0319613	0.268425	4.69536	16.1672	THBD;DMTN;APOE
GO_Biological_Process_2023	Cell Chemotaxis (GO:0060326)	4/50	0.0321028	0.268425	3.5423	12.1813	SEMA5A;NR4A1;HGF;AGTR1
GO_Biological_Process_2023	Axonal Fasciculation (GO:0007413)	2/12	0.0326046	0.268425	8.12833	27.8257	SEMA5A;NRCAM
GO_Biological_Process_2023	Regulation Of Retinoic Acid Receptor Signaling Pathway (GO:0048385)	2/12	0.0326046	0.268425	8.12833	27.8257	CYP26B1;KLF2
GO_Biological_Process_2023	Regulation Of Transcription From RNA Polymerase II Promoter In Response To Stress (GO:0043618)	2/12	0.0326046	0.268425	8.12833	27.8257	DDIT3;KLF2
GO_Biological_Process_2023	Detection Of Calcium Ion (GO:0005513)	2/12	0.0326046	0.268425	8.12833	27.8257	RYR2;KCNMB4
GO_Biological_Process_2023	Lipoprotein Localization (GO:0044872)	2/12	0.0326046	0.268425	8.12833	27.8257	PPARG;CD36
GO_Biological_Process_2023	Negative Regulation Of Cardiac Muscle Hypertrophy (GO:0010614)	2/12	0.0326046	0.268425	8.12833	27.8257	RGS2;PPARG
GO_Biological_Process_2023	Negative Regulation Of Coagulation (GO:0050819)	2/12	0.0326046	0.268425	8.12833	27.8257	THBD;APOE
GO_Biological_Process_2023	Negative Regulation Of Macrophage Derived Foam Cell Differentiation (GO:0010745)	2/12	0.0326046	0.268425	8.12833	27.8257	ADIPOQ;PPARG
GO_Biological_Process_2023	Negative Regulation Of Substrate Adhesion-Dependent Cell Spreading (GO:1900025)	2/12	0.0326046	0.268425	8.12833	27.8257	DMTN;EFNA5
GO_Biological_Process_2023	Negative Regulation Of Voltage-Gated Calcium Channel Activity (GO:1901386)	2/12	0.0326046	0.268425	8.12833	27.8257	GPR35;CRHR1
GO_Biological_Process_2023	Positive Regulation Of T-helper Cell Differentiation (GO:0045624)	2/12	0.0326046	0.268425	8.12833	27.8257	CD80;IL18
GO_Biological_Process_2023	Positive Regulation Of Insulin Receptor Signaling Pathway (GO:0046628)	2/12	0.0326046	0.268425	8.12833	27.8257	IGF2;SORBS1
GO_Biological_Process_2023	Positive Regulation Of Integrin-Mediated Signaling Pathway (GO:2001046)	2/12	0.0326046	0.268425	8.12833	27.8257	DMTN;LAMA2
GO_Biological_Process_2023	Positive Regulation Of Reactive Oxygen Species Biosynthetic Process (GO:1903428)	2/12	0.0326046	0.268425	8.12833	27.8257	CD36;SLC5A3
GO_Biological_Process_2023	Negative Regulation Of Neuron Apoptotic Process (GO:0043524)	5/74	0.0330282	0.270927	2.95461	10.0764	NTRK1;NDNF;SEMA3E;APOE;PPARGC1A
GO_Biological_Process_2023	Positive Regulation Of Ras Protein Signal Transduction (GO:0046579)	4/51	0.034195	0.279162	3.46675	11.7026	NTRK1;GPR35;SLC6A2;RASGRP1
GO_Biological_Process_2023	Positive Regulation Of Response To External Stimulus (GO:0032103)	8/155	0.0344281	0.279162	2.22406	7.49259	THBD;IL33;NLRP6;MMRN2;AGTR1;IL18;PLA2G7;AGT
GO_Biological_Process_2023	Regulation Of Dendritic Spine Morphogenesis (GO:0061001)	3/30	0.0348953	0.279162	4.52122	15.1705	RELN;ABI3;NGEF
GO_Biological_Process_2023	Negative Regulation Of Axon Extension (GO:0030517)	3/30	0.0348953	0.279162	4.52122	15.1705	SEMA5A;SEMA6B;SEMA3E
GO_Biological_Process_2023	Negative Regulation Of Calcium Ion Transmembrane Transporter Activity (GO:1901020)	3/30	0.0348953	0.279162	4.52122	15.1705	GPR35;CRHR1;TRDN
GO_Biological_Process_2023	Negative Regulation Of Carbohydrate Metabolic Process (GO:0045912)	3/30	0.0348953	0.279162	4.52122	15.1705	ADIPOQ;NUPR1;FBP1
GO_Biological_Process_2023	Positive Regulation Of Cell Communication (GO:0010647)	3/30	0.0348953	0.279162	4.52122	15.1705	RIMS4;RIMS3;CD80
GO_Biological_Process_2023	Cartilage Development (GO:0051216)	4/52	0.0363646	0.288875	3.39435	11.2494	COL2A1;COL11A2;OGN;WNT7A
GO_Biological_Process_2023	Sprouting Angiogenesis (GO:0002040)	4/52	0.0363646	0.288875	3.39435	11.2494	SEMA5A;NR4A1;SEMA3E;VEGFD
GO_Biological_Process_2023	Calcium Ion Homeostasis (GO:0055074)	6/102	0.0369055	0.289391	2.55016	8.41397	RYR2;CCL11;RGN;ALPL;PTH1R;TRDN
GO_Biological_Process_2023	Response To UV-A (GO:0070141)	2/13	0.0379286	0.289391	7.38902	24.1772	CCND1;TIMP1
GO_Biological_Process_2023	Positive Regulation Of T Cell Receptor Signaling Pathway (GO:0050862)	2/13	0.0379286	0.289391	7.38902	24.1772	KCNN4;CARD11
GO_Biological_Process_2023	Positive Regulation Of Cellular Response To Insulin Stimulus (GO:1900078)	2/13	0.0379286	0.289391	7.38902	24.1772	IGF2;SORBS1
GO_Biological_Process_2023	Positive Regulation Of Glycogen Biosynthetic Process (GO:0045725)	2/13	0.0379286	0.289391	7.38902	24.1772	IGF2;SORBS1
GO_Biological_Process_2023	Cardiac Muscle Tissue Morphogenesis (GO:0055008)	3/31	0.0379633	0.289391	4.35953	14.2606	MYLK2;S1PR1;FGFR2
GO_Biological_Process_2023	Regulation Of Transmembrane Receptor Protein Serine/Threonine Kinase Signaling Pathway (GO:0090092)	3/31	0.0379633	0.289391	4.35953	14.2606	ITGA3;FST;NREP
GO_Biological_Process_2023	Triglyceride Homeostasis (GO:0070328)	3/31	0.0379633	0.289391	4.35953	14.2606	DGAT2;IL18;APOE
GO_Biological_Process_2023	Modulation Of Excitatory Postsynaptic Potential (GO:0098815)	3/31	0.0379633	0.289391	4.35953	14.2606	RELN;WNT7A;CBLN1
GO_Biological_Process_2023	Negative Chemotaxis (GO:0050919)	3/31	0.0379633	0.289391	4.35953	14.2606	SEMA6B;SLIT1;SEMA3E
GO_Biological_Process_2023	Negative Regulation Of Cell-Matrix Adhesion (GO:0001953)	3/31	0.0379633	0.289391	4.35953	14.2606	DMTN;SEMA3E;APOD
GO_Biological_Process_2023	Negative Regulation Of Chemotaxis (GO:0050922)	3/31	0.0379633	0.289391	4.35953	14.2606	SEMA5A;SEMA6B;SEMA3E
GO_Biological_Process_2023	Chloride Transport (GO:0006821)	5/77	0.0382439	0.289579	2.83106	9.23994	CLIC5;CLIC3;TTYH1;SLC1A3;GABRE
GO_Biological_Process_2023	Embryonic Organ Development (GO:0048568)	5/77	0.0382439	0.289579	2.83106	9.23994	COL18A1;COL2A1;IGF2;RARB;FGFR2
GO_Biological_Process_2023	Actin Cytoskeleton Reorganization (GO:0031532)	4/53	0.0386119	0.290423	3.32491	10.8199	DMTN;THSD7B;S1PR1;PLEK2
GO_Biological_Process_2023	Positive Regulation Of Chemokine Production (GO:0032722)	4/53	0.0386119	0.290423	3.32491	10.8199	EGR1;IL33;ADIPOQ;IL18
GO_Biological_Process_2023	Positive Regulation Of Kinase Activity (GO:0033674)	6/104	0.0399856	0.299759	2.49786	8.04119	RET;NTRK1;RELN;AXIN2;EPHA1;FGFR2
GO_Biological_Process_2023	Regulation Of Focal Adhesion Assembly (GO:0051893)	4/54	0.0409369	0.305879	3.25824	10.4124	DMTN;APOD;EFNA5;GPM6B
GO_Biological_Process_2023	Mesenchymal Cell Migration (GO:0090497)	3/32	0.0411643	0.306566	4.20898	13.4274	SEMA5A;SEMA6B;SEMA3E
GO_Biological_Process_2023	Positive Regulation Of Stress-Activated MAPK Cascade (GO:0032874)	6/105	0.0415848	0.308682	2.4725	7.86259	FGF19;WNT7A;IGFBP6;GDF6;MID1;RASGRP1
GO_Biological_Process_2023	Regulation Of Endothelial Cell Chemotaxis (GO:2001026)	2/14	0.0435578	0.312072	6.77292	21.2241	SEMA5A;SMOC2
GO_Biological_Process_2023	Bone Morphogenesis (GO:0060349)	2/14	0.0435578	0.312072	6.77292	21.2241	CYP26B1;FGFR2
GO_Biological_Process_2023	Contractile Actin Filament Bundle Assembly (GO:0030038)	2/14	0.0435578	0.312072	6.77292	21.2241	PDLIM1;SORBS1
GO_Biological_Process_2023	Detection Of Mechanical Stimulus Involved In Sensory Perception (GO:0050974)	2/14	0.0435578	0.312072	6.77292	21.2241	COL11A1;KCNA1
GO_Biological_Process_2023	Stress Fiber Assembly (GO:0043149)	2/14	0.0435578	0.312072	6.77292	21.2241	PDLIM1;SORBS1
GO_Biological_Process_2023	Establishment Of Spindle Localization (GO:0051293)	2/14	0.0435578	0.312072	6.77292	21.2241	TLE6;LLGL2
GO_Biological_Process_2023	Mammary Gland Epithelium Development (GO:0061180)	2/14	0.0435578	0.312072	6.77292	21.2241	IRF6;WNT4
GO_Biological_Process_2023	Negative Regulation Of Chondrocyte Differentiation (GO:0032331)	2/14	0.0435578	0.312072	6.77292	21.2241	EFEMP1;RFLNA
GO_Biological_Process_2023	Positive Regulation Of Endothelial Cell Chemotaxis (GO:2001028)	2/14	0.0435578	0.312072	6.77292	21.2241	SEMA5A;SMOC2
GO_Biological_Process_2023	Positive Regulation Of Glycogen Metabolic Process (GO:0070875)	2/14	0.0435578	0.312072	6.77292	21.2241	IGF2;SORBS1
GO_Biological_Process_2023	Prostanoid Biosynthetic Process (GO:0046457)	2/14	0.0435578	0.312072	6.77292	21.2241	PTGDS;PTGS1
GO_Biological_Process_2023	Actin Filament Bundle Assembly (GO:0051017)	3/33	0.0444968	0.316795	4.06848	12.6625	BAIAP2L1;ESPNL;DMTN
GO_Biological_Process_2023	Negative Regulation Of Blood Vessel Endothelial Cell Migration (GO:0043537)	3/33	0.0444968	0.316795	4.06848	12.6625	MMRN2;PPARG;APOE
GO_Biological_Process_2023	Cellular Response To Metal Ion (GO:0071248)	7/135	0.0452426	0.321095	2.2324	6.91088	CPNE8;DMTN;KCNA1;CAPN3;SYT8;FBP1;KCNH1
GO_Biological_Process_2023	Semaphorin-Plexin Signaling Pathway (GO:0071526)	3/34	0.0479592	0.333363	3.93703	11.9584	SEMA5A;SEMA6B;SEMA3E
GO_Biological_Process_2023	Superoxide Metabolic Process (GO:0006801)	3/34	0.0479592	0.333363	3.93703	11.9584	NCF2;NOX4;DUOX2
GO_Biological_Process_2023	Glial Cell Differentiation (GO:0010001)	3/34	0.0479592	0.333363	3.93703	11.9584	EGR2;MMP24;RELN
GO_Biological_Process_2023	Regulation Of DNA Biosynthetic Process (GO:2000278)	3/34	0.0479592	0.333363	3.93703	11.9584	SMOC2;HGF;ADIPOQ
GO_Biological_Process_2023	Cellular Response To Organic Substance (GO:0071310)	5/82	0.0479971	0.333363	2.64655	8.03654	NPFFR2;GHR;CLEC3B;IL18;SLIT1
GO_Biological_Process_2023	Monoatomic Anion Transport (GO:0006820)	4/57	0.0483784	0.333363	3.07334	9.30823	CLIC5;CLIC3;TTYH1;SLC26A4
GO_Biological_Process_2023	Regulation Of Cell Growth (GO:0001558)	10/227	0.0490854	0.333363	1.88442	5.68001	CISH;AGTR1;TNC;SLIT1;ARMC12;INHBA;SLC6A2;FBP1;IL17RB;AGT
GO_Biological_Process_2023	Regulation Of Cholesterol Biosynthetic Process (GO:0045540)	2/15	0.0494744	0.333363	6.2516	18.7942	APOE;FGF1
GO_Biological_Process_2023	B Cell Mediated Immunity (GO:0019724)	2/15	0.0494744	0.333363	6.2516	18.7942	CD70;MPL
GO_Biological_Process_2023	Adenylate Cyclase-Activating Adrenergic Receptor Signaling Pathway (GO:0071880)	2/15	0.0494744	0.333363	6.2516	18.7942	ADRA1D;ADRA1B
GO_Biological_Process_2023	Regulation Of Systemic Arterial Blood Pressure By Hormone (GO:0001990)	2/15	0.0494744	0.333363	6.2516	18.7942	AGTR1;CORIN
GO_Biological_Process_2023	Dendritic Spine Morphogenesis (GO:0060997)	2/15	0.0494744	0.333363	6.2516	18.7942	WNT7A;ZNF365
GO_Biological_Process_2023	High-Density Lipoprotein Particle Remodeling (GO:0034375)	2/15	0.0494744	0.333363	6.2516	18.7942	APOE;PLTP
GO_Biological_Process_2023	Negative Regulation Of Cell-Substrate Junction Organization (GO:0150118)	2/15	0.0494744	0.333363	6.2516	18.7942	DMTN;APOD
GO_Biological_Process_2023	Negative Regulation Of Focal Adhesion Assembly (GO:0051895)	2/15	0.0494744	0.333363	6.2516	18.7942	DMTN;APOD
GO_Biological_Process_2023	Negative Regulation Of Platelet Activation (GO:0010544)	2/15	0.0494744	0.333363	6.2516	18.7942	THBD;APOE
GO_Biological_Process_2023	Positive Regulation Of Muscle Cell Differentiation (GO:0051149)	2/15	0.0494744	0.333363	6.2516	18.7942	MAPK11;LAMA2
KEGG_2021_Human	ECM-receptor interaction	13/88	1.82327e-07	4.52171e-05	7.18576	111.505	LAMA2;ITGA3;TNC;NPNT;THBS4;COL2A1;RELN;COL4A1;ITGA6;COL9A3;CD36;FREM1;ITGA9
KEGG_2021_Human	PI3K-Akt signaling pathway	24/354	5.84884e-06	0.000580836	3.04692	36.7132	NTRK1;LAMA2;ITGA3;HGF;IGF2;TNC;VEGFD;FGF1;EFNA5;AREG;THBS4;PIK3R5;GHR;NR4A1;COL2A1;RELN;CCND1;COL4A1;FGF19;COL9A3;ITGA6;FGFR2;CREB5;ITGA9
KEGG_2021_Human	Protein digestion and absorption	12/103	7.02624e-06	0.000580836	5.45064	64.6766	COL17A1;COL18A1;SLC36A2;COL2A1;SLC7A8;COL4A1;COL11A1;COL23A1;COL11A2;COL21A1;COL9A3;KCNN4
KEGG_2021_Human	PPAR signaling pathway	9/74	7.01264e-05	0.00434784	5.69449	54.469	CYP27A1;FABP5;ADIPOQ;SCD5;PPARG;CD36;PLIN1;SORBS1;PLTP
KEGG_2021_Human	Cushing syndrome	13/155	0.000100451	0.00470291	3.78222	34.8185	FZD2;WNT7A;AXIN2;CRHR1;AGT;ADCY5;NR4A1;RASD1;CCND1;CYP11A1;AGTR1;WNT4;CREB5
KEGG_2021_Human	Focal adhesion	15/201	0.00011378	0.00470291	3.3384	30.3168	MYLK2;LAMA2;ITGA3;HGF;TNC;VEGFD;THBS4;COL2A1;RELN;CCND1;COL4A1;COL9A3;ITGA6;PAK5;ITGA9
KEGG_2021_Human	Pathways in cancer	27/531	0.000237331	0.00840828	2.2387	18.6843	RET;LAMA2;HHIP;FGF1;RASGRP1;ADCY5;CCND1;BDKRB1;HES1;WNT4;NTRK1;FZD2;ITGA3;HGF;IGF2;WNT7A;VEGFD;AXIN2;ESR1;AGT;COL4A1;FGF19;AGTR1;RARB;PPARG;ITGA6;FGFR2
KEGG_2021_Human	Axon guidance	13/182	0.00048789	0.0151246	3.17353	24.1995	SEMA5A;SEMA6B;NRP1;TRPC3;SEMA3E;EFNA5;SSH2;SLIT1;SRGAP3;EPHA1;NGEF;PAK5;WNT4
KEGG_2021_Human	AMPK signaling pathway	10/120	0.000657063	0.0171076	3.73806	27.3915	PFKFB1;CCND1;ADIPOQ;SCD5;PPARG;SLC2A4;CD36;PPARGC1A;FBP1;CREB5
KEGG_2021_Human	AGE-RAGE signaling pathway in diabetic complications	9/100	0.000695962	0.0171076	4.06205	29.532	EGR1;THBD;MAPK11;CCND1;COL4A1;AGTR1;NOX4;VEGFD;AGT
KEGG_2021_Human	Calcium signaling pathway	15/240	0.000758804	0.0171076	2.75418	19.7854	RET;NTRK1;RYR2;MYLK2;HGF;VEGFD;ADRA1D;FGF1;ADRA1B;TRDN;ADORA2A;FGF19;AGTR1;BDKRB1;FGFR2
KEGG_2021_Human	Human papillomavirus infection	18/331	0.00119804	0.0247594	2.38026	16.0122	FZD2;LAMA2;ITGA3;TNC;WNT7A;AXIN2;THBS4;COL2A1;RELN;CCND1;COL4A1;COL9A3;ITGA6;HES1;LLGL2;WNT4;CREB5;ITGA9
KEGG_2021_Human	Vascular smooth muscle contraction	10/133	0.00144914	0.0276452	3.34074	21.8377	MYLK2;CALCRL;ADORA2A;AGTR1;KCNMB4;MYH11;ADRA1D;ADRA1B;AGT;ADCY5
KEGG_2021_Human	Apelin signaling pathway	10/137	0.00180911	0.0320471	3.23485	20.4278	MYLK2;EGR1;RYR2;CCND1;AGTR1;PLIN1;PPARGC1A;KLF2;PIK3R5;ADCY5
KEGG_2021_Human	MAPK signaling pathway	16/294	0.00218058	0.0360522	2.37626	14.5621	NTRK1;HGF;HSPA6;IGF2;VEGFD;FGF1;EFNA5;AREG;RASGRP1;NR4A1;MAPK11;DDIT3;FGF19;PTPN7;FGFR2;MAP2K6
KEGG_2021_Human	Growth hormone synthesis, secretion and action	9/119	0.00237217	0.0367687	3.35714	20.2904	GHR;MAPK11;SST;IGFBP3;SSTR1;JUNB;MAP2K6;CREB5;ADCY5
KEGG_2021_Human	Regulation of actin cytoskeleton	13/218	0.00252236	0.0367968	2.61136	15.6226	MYLK2;ITGA3;IQGAP2;FGF1;SSH2;FGF19;BDKRB1;MYH11;ITGA6;PIP4K2C;PAK5;FGFR2;ITGA9
KEGG_2021_Human	Gastric cancer	10/149	0.00334075	0.0460282	2.95376	16.841	FZD2;CCND1;HGF;FGF19;RARB;WNT7A;AXIN2;FGF1;FGFR2;WNT4
KEGG_2021_Human	Neuroactive ligand-receptor interaction	17/341	0.00397184	0.051843	2.16579	11.9736	NPFFR2;CALCRL;GPR35;ADRA1D;PTH1R;SSTR1;ADRA1B;CRHR1;AGT;GHR;GRIN3A;ADORA2A;SST;AGTR1;S1PR1;BDKRB1;GABRE
KEGG_2021_Human	Cortisol synthesis and secretion	6/65	0.00472209	0.058554	4.15731	22.2645	NR4A1;CYP11A1;AGTR1;AGT;CREB5;ADCY5
KEGG_2021_Human	Rap1 signaling pathway	12/210	0.00510213	0.0602537	2.4913	13.1493	MAPK11;ADORA2A;RGS14;HGF;FGF19;ARAP3;VEGFD;FGF1;EFNA5;FGFR2;ADCY5;MAP2K6
KEGG_2021_Human	Hippo signaling pathway	10/163	0.00627109	0.0706922	2.68154	13.6002	FZD2;CCND1;DCHS2;WNT7A;AXIN2;FGF1;GDF6;AREG;LLGL2;WNT4
KEGG_2021_Human	Dilated cardiomyopathy	7/96	0.00854798	0.0921695	3.2171	15.32	RYR2;LAMA2;ITGA3;ITGA6;AGT;ITGA9;ADCY5
KEGG_2021_Human	Breast cancer	9/147	0.00939698	0.0945	2.67212	12.4718	FZD2;CCND1;FGF19;WNT7A;HES1;AXIN2;FGF1;ESR1;WNT4
KEGG_2021_Human	Aldosterone synthesis and secretion	7/98	0.00952621	0.0945	3.14607	14.6409	NR4A2;NR4A1;CYP11A1;AGTR1;AGT;CREB5;ADCY5
KEGG_2021_Human	Adrenergic signaling in cardiomyocytes	9/150	0.0106428	0.101516	2.61486	11.879	RYR2;MAPK11;AGTR1;ADRA1D;ADRA1B;AGT;PIK3R5;CREB5;ADCY5
KEGG_2021_Human	Thyroid cancer	4/37	0.0117353	0.107791	4.94104	21.9637	RET;NTRK1;CCND1;PPARG
KEGG_2021_Human	Renin-angiotensin system	3/23	0.0172182	0.152374	6.10585	24.8007	ANPEP;AGTR1;AGT
KEGG_2021_Human	Basal cell carcinoma	5/63	0.017818	0.152374	3.51695	14.1647	FZD2;HHIP;WNT7A;AXIN2;WNT4
KEGG_2021_Human	Toxoplasmosis	7/112	0.0187868	0.155304	2.72463	10.8293	MAPK11;HLA-DMB;LAMA2;HSPA6;ITGA6;PIK3R5;MAP2K6
KEGG_2021_Human	cGMP-PKG signaling pathway	9/167	0.0201643	0.161315	2.33147	9.10168	MYLK2;RGS2;AGTR1;KCNMB4;ADRA1D;ADRA1B;PIK3R5;CREB5;ADCY5
KEGG_2021_Human	Hypertrophic cardiomyopathy	6/90	0.021622	0.167571	2.91627	11.1811	RYR2;LAMA2;ITGA3;ITGA6;AGT;ITGA9
KEGG_2021_Human	Signaling pathways regulating pluripotency of stem cells	8/143	0.0227148	0.170705	2.42325	9.17138	MAPK11;FZD2;WNT7A;LIFR;INHBA;AXIN2;FGFR2;WNT4
KEGG_2021_Human	Small cell lung cancer	6/92	0.0238025	0.173618	2.84815	10.6463	CCND1;LAMA2;ITGA3;COL4A1;RARB;ITGA6
KEGG_2021_Human	Cholesterol metabolism	4/50	0.0321028	0.221153	3.5423	12.1813	CYP27A1;CD36;APOE;PLTP
KEGG_2021_Human	Malaria	4/50	0.0321028	0.221153	3.5423	12.1813	HGF;IL18;CD36;THBS4
KEGG_2021_Human	Longevity regulating pathway	6/102	0.0369055	0.247367	2.55016	8.41397	ADIPOQ;HSPA6;PPARG;PPARGC1A;CREB5;ADCY5
KEGG_2021_Human	Arrhythmogenic right ventricular cardiomyopathy	5/77	0.0382439	0.249592	2.83106	9.23994	RYR2;LAMA2;ITGA3;ITGA6;ITGA9
KEGG_2021_Human	Parathyroid hormone synthesis, secretion and action	6/106	0.0432239	0.269997	2.44765	7.68895	NR4A2;EGR1;MMP24;PTH1R;CREB5;ADCY5
KEGG_2021_Human	Transcriptional misregulation in cancer	9/192	0.0435478	0.269997	2.01036	6.30027	NTRK1;PER2;IGFBP3;DDIT3;TSPAN7;PPARG;NUPR1;ETV4;BAIAP3
Jensen_TISSUES	Adult	48/918	4.15038e-07	0.000187217	2.37063	34.8362	RET;CD80;TNC;MPL;SLC1A3;IKZF1;SLC2A4;FGF1;SLC6A2;CRHR1;GHR;ACAN;ADAMTS2;NT5E;RELN;CCND1;TUBB3;CYP11A1;ANPEP;MYH11;TIMP1;APOE;A2M;PPARGC1A;KCNH1;TGM2;WNT4;NTRK1;EGR1;FST;IGFBP3;HGF;ADIPOQ;IGF2;IL18;KRT7;ESR1;AGT;NR4A2;KRT19;COL2A1;SST;AGTR1;ALPL;PPARG;IRF6;EPHA1;FGFR2
Jensen_TISSUES	Plasma cell	23/286	5.08051e-07	0.000187217	3.66862	53.1682	AOC3;NRP1;FCN2;ITIH3;LAMA2;IGFBP3;ICAM2;TNC;PRG4;AGT;ACAN;CLEC3B;HLA-DMB;C7;ANPEP;MMRN2;DPEP2;SPARCL1;APOD;NRCAM;TIMP1;PTGDS;A2M
Jensen_TISSUES	Mesenchyme	21/264	1.89353e-06	0.000465178	3.61332	47.613	HGF;CRABP1;IGF2;TNC;KRT7;WNT7A;FGF1;ESR1;ACAN;NT5E;KRT19;COL2A1;CCND1;ANPEP;PPARG;ITGA6;SPRY1;TIMP1;FREM1;FGFR2;WNT4
Jensen_TISSUES	Cerebrospinal fluid	8/44	8.87695e-06	0.00163558	9.13361	106.243	IGFBP3;OGN;IGF2;SPARCL1;APOD;IGFBP6;APOE;PTGDS
Jensen_TISSUES	Ear	16/186	1.19243e-05	0.00175764	3.9077	44.3013	EGR1;NRP1;COL11A1;NREP;NPNT;COCH;EFEMP1;COL2A1;RELN;CA3;COL4A1;TSPAN7;OGN;COL9A3;A2M;GPM6B
Jensen_TISSUES	Neointima	8/58	7.14767e-05	0.00764551	6.57148	62.7322	EGR1;CCND1;TNC;AGTR1;PPARG;MYH11;TIMP1;APOE
Jensen_TISSUES	Artery	21/336	7.26167e-05	0.00764551	2.77701	26.4657	EGR1;CALCRL;TRPC3;NCF2;ADIPOQ;IL18;HIF3A;PLA2G7;TSPAN33;AGT;PTGS1;SELENBP1;SST;AGTR1;NOX4;PPARG;MYH11;APOE;TIMP1;KCNN4;DUOX2
Jensen_TISSUES	HUVEC cell	11/113	9.05345e-05	0.00834049	4.44561	41.3876	COL18A1;NRP1;THBD;HGF;ICAM2;NOX4;PPARG;APOE;TIMP1;FGF1;KLF2
Jensen_TISSUES	Follicular stem cell	3/5	0.00013417	0.010987	61.1148	544.924	KRT19;WNT7A;PHLDA1
Jensen_TISSUES	Myotube	10/103	0.000191888	0.0141421	4.42523	37.8738	TRIM63;LAMA2;ADIPOQ;IGF2;CAPN3;PPARG;SLC2A4;PPARGC1A;CDON;TRDN
Jensen_TISSUES	3T3-L1 cell	9/88	0.000269394	0.0180494	4.68197	38.4826	DDIT3;ADIPOQ;PPARG;SLC2A4;PLIN1;SORBS1;PPARGC1A;CIDEC;ADIG
Jensen_TISSUES	Myofibroblast	8/74	0.000401724	0.0224734	4.9743	38.8978	KRT19;HGF;FGF19;TNC;NOX4;PPARG;MYH11;TIMP1
Jensen_TISSUES	Long bone	7/57	0.00042186	0.0224734	5.73794	44.5886	ACAN;COL2A1;CTSK;ALPL;LIFR;PTH1R;FGFR2
Jensen_TISSUES	Immune system	43/1046	0.000464957	0.0224734	1.80812	13.8747	FCN2;CCL11;TNC;ICAM2;SLC40A1;DPT;IKZF1;PTGS1;NT5E;CCND1;ANPEP;S1PR1;TIMP1;APOE;PGLYRP1;A2M;KCNN4;JUNB;DUOX2;TGM2;AOC3;EGR1;IL33;ENTPD1;EGR2;CISH;IGFBP3;HGF;ADIPOQ;SCD5;IGF2;IL18;MUC5B;TUBB4A;KLF2;IL17RB;NR4A1;ADORA2A;SST;AGTR1;PPARG;IRF6;CARD11
Jensen_TISSUES	Abdominal adipose tissue	7/58	0.000469952	0.0224734	5.62514	43.1048	DGAT2;ADIPOQ;PPARG;SLC2A4;PLIN1;PPARGC1A;CIDEC
Jensen_TISSUES	Stromal cell	13/182	0.00048789	0.0224734	3.17353	24.1995	HGF;IGFBP3;TNC;IGF2;ESR1;ACAN;NT5E;CCND1;ANPEP;PPARG;TIMP1;FGFR2;CORIN
Jensen_TISSUES	Nerve	10/118	0.000575686	0.0249577	3.80767	28.4051	NR4A1;TUBB3;ADH1B;IGF2;SPARCL1;TXNIP;APOD;PTGDS;TUBB4A;GPM6B
Jensen_TISSUES	Myoblast	9/99	0.000646836	0.0264843	4.1074	30.1624	TRIM63;CCND1;FST;IGF2;PPARG;SLC2A4;PPARGC1A;CDON;MAP2K6
Jensen_TISSUES	Vasculature	10/121	0.000701179	0.0271984	3.70419	26.9026	COL18A1;NRP1;THBD;ENTPD1;CALCRL;ANPEP;AGTR1;NOX4;PPARG;APOE
Jensen_TISSUES	Femur	7/63	0.000779978	0.0287422	5.12158	36.6513	CYP27A1;ACAN;COL2A1;CTSK;IGFBP3;PTH1R;ESR1
Jensen_TISSUES	Teratocarcinoma cell line	3/9	0.00104853	0.0367984	20.3674	139.728	CRABP1;RARB;SOX7
Jensen_TISSUES	Atherosclerotic plaque	7/69	0.0013442	0.0450306	4.62452	30.5771	ADIPOQ;IL18;AGTR1;PPARG;TIMP1;APOE;PLA2G7
Jensen_TISSUES	Ureteric bud	5/35	0.00142289	0.0455942	6.80922	44.6349	RET;SPRY1;NPNT;ETV4;WNT4
Jensen_TISSUES	Amniotic fluid	6/52	0.00151225	0.0464386	5.33577	34.6513	NT5E;IGFBP3;IGF2;EPHA1;A2M;AQP3
Jensen_TISSUES	Fiber	15/263	0.00188932	0.0556971	2.49577	15.6523	NTRK1;TRIM63;LAMA2;TNC;SLC2A4;TRDN;ACAN;CA3;SST;CAPN3;PPARG;MASP2;APOE;TIMP1;PPARGC1A
Jensen_TISSUES	Blood vessel endothelium	9/124	0.00313342	0.0888203	3.21035	18.5097	EGR1;CALCRL;ADIPOQ;AGTR1;NOX4;PPARG;APOE;TIMP1;PTGS1
Jensen_TISSUES	Bone matrix	5/44	0.00398739	0.102371	5.23545	28.9238	CTSK;OGN;IGF2;ALPL;SUSD5
Jensen_TISSUES	Blastocyst	9/129	0.00407527	0.102371	3.07579	16.9255	ECM2;FST;IGF2;LIFR;TFCP2L1;SLC2A5;AQP3;AREG;FGFR2
Jensen_TISSUES	Sympathetic nervous system	3/14	0.00415356	0.102371	11.1067	60.9066	AGTR1;ADRA1B;SLC6A2
Jensen_TISSUES	Hip	8/107	0.00436986	0.102371	3.31057	17.9864	CYP27A1;ACAN;COL2A1;IGFBP3;CTSK;ADIPOQ;COL9A3;ESR1
Jensen_TISSUES	Seedling	8/108	0.00462274	0.102371	3.2773	17.6213	AOC3;COL18A1;NLRP6;ADH1B;ABI3;HMGA1;IRF6;IGSF9
Jensen_TISSUES	Myoepithelium	4/29	0.00490723	0.102371	6.52485	34.6929	KRT19;KRT7;ITGA6;ESR1
Jensen_TISSUES	Mesenchymal stem cell	10/159	0.00528318	0.102371	2.7541	14.4403	ACAN;KRT19;COL2A1;CCND1;ANPEP;HGF;ADIPOQ;TNC;ALPL;PPARG
Jensen_TISSUES	Ganglion	16/323	0.00543189	0.102371	2.14855	11.2057	RET;NTRK1;EGR1;SLC1A3;FGF1;SLC6A2;ESR1;CRHR1;PER2;NR4A2;NR4A1;RGS2;ADORA2A;TUBB3;SST;APOE
Jensen_TISSUES	Tendon	8/111	0.0054491	0.102371	3.18135	16.5822	ACAN;COL2A1;CTSK;TNC;PRG4;TIMP1;GDF6;THBS4
Jensen_TISSUES	Semen	2/5	0.00552298	0.102371	27.1042	140.91	SPINK2;PRSS8
Jensen_TISSUES	Seminal plasma	2/5	0.00552298	0.102371	27.1042	140.91	PTGDS;WFDC2
Jensen_TISSUES	Uterine gland	2/5	0.00552298	0.102371	27.1042	140.91	WNT7A;WNT4
Jensen_TISSUES	Endometrioid carcinoma cell	2/5	0.00552298	0.102371	27.1042	140.91	CYP27A1;RCVRN
Jensen_TISSUES	Vascular tissue	4/30	0.00555612	0.102371	6.27358	32.5778	AOC3;APOE;IRF6;IGSF9
Jensen_TISSUES	Biliary epithelial cell	3/16	0.0061657	0.104852	9.39698	47.8189	KRT19;HGF;KRT7
Jensen_TISSUES	Chondroblast	3/16	0.0061657	0.104852	9.39698	47.8189	ACAN;NT5E;COL2A1
Jensen_TISSUES	Tail bud	3/16	0.0061657	0.104852	9.39698	47.8189	AREG;ESR1;ETV4
Jensen_TISSUES	Adipocyte	4/31	0.00625984	0.104852	6.04091	30.6492	AOC3;DGAT2;CD36;PLIN1
Jensen_TISSUES	Cranium	9/141	0.00723918	0.115326	2.79445	13.7717	ACAN;COL2A1;CTSK;OGN;TNC;IGF2;ALPL;PTH1R;FGFR2
Jensen_TISSUES	Np	3/17	0.00735454	0.115326	8.72532	42.8626	ACAN;KRT19;COL2A1
Jensen_TISSUES	Podocyte	3/17	0.00735454	0.115326	8.72532	42.8626	CLIC5;PLEKHH2;SMPDL3B
Jensen_TISSUES	Epiphyseal growth plate	4/33	0.00783937	0.115549	5.62372	27.2671	ACAN;COL2A1;IGF2;PTH1R
Jensen_TISSUES	adipose-derived stem cell	4/33	0.00783937	0.115549	5.62372	27.2671	ACAN;NT5E;HGF;PPARG
Jensen_TISSUES	SKOV-3 cell	2/6	0.00815271	0.115549	20.3271	97.7612	PHLDA2;C12ORF75
Jensen_TISSUES	Floral primordium	2/6	0.00815271	0.115549	20.3271	97.7612	ABI3;AXIN2
Jensen_TISSUES	Liposarcoma cell	2/6	0.00815271	0.115549	20.3271	97.7612	PPARG;THRSP
Jensen_TISSUES	Trachea	33/882	0.00856313	0.118324	1.61615	7.69333	CALCRL;ADH1B;SLC40A1;AQP3;THBD;NT5E;EFEMP1;C7;MYH11;PRSS8;A2M;PHLDA1;TGM2;AOC3;TMEM184A;IGFBP3;ADIPOQ;HSPA6;MTUS1;IGF2;CYP4B1;KRT7;MID1;NR4A2;NR4A1;OGN;MMRN2;SPARCL1;TXNIP;CD302;IRF6;GAS7;FKBP5
Jensen_TISSUES	Limb bud	3/18	0.0086696	0.118324	8.14322	38.6634	ACAN;RIMS4;CRABP1
Jensen_TISSUES	Intervertebral disc	5/53	0.00883528	0.118393	4.25183	20.1069	ACAN;COL2A1;COL11A2;COL9A3;TIMP1
Jensen_TISSUES	Schwann cell	6/75	0.0094228	0.124011	3.55298	16.5733	NTRK1;EGR2;LAMA2;KCNA1;NRCAM;GLDN
Jensen_TISSUES	Endothelial cell	5/55	0.010301	0.133191	4.08134	18.6742	IL33;SCD5;ICAM2;PTX3;TGM2
Jensen_TISSUES	Adipocyte cell line	2/7	0.0112326	0.140313	16.2608	72.9938	ADIPOQ;SLC2A4
Jensen_TISSUES	Sternal cartilage	2/7	0.0112326	0.140313	16.2608	72.9938	ACAN;IGF2
Jensen_TISSUES	Adult liver stem cell	3/20	0.0116887	0.143577	7.18445	31.9646	KRT19;HGF;KRT7
Jensen_TISSUES	Lumbar spine	5/57	0.0119252	0.144079	3.92396	17.3796	CYP27A1;CTSK;IGFBP3;ADIPOQ;ESR1
Jensen_TISSUES	Root nodule	8/131	0.0141387	0.168069	2.66132	11.3341	RET;ACAN;KRT19;CCND1;MLANA;IGF2;KRT7;ESR1
Jensen_TISSUES	7d4	2/8	0.0147396	0.169736	13.55	57.1433	ACAN;GPC6
Jensen_TISSUES	Vertebral endplate	2/8	0.0147396	0.169736	13.55	57.1433	COL11A2;COL9A3
Jensen_TISSUES	NIH-3T3 cell	7/109	0.0164173	0.185046	2.8052	11.5278	RET;NTRK1;EGR1;CCND1;PPARG;SLC2A4;FGF1
Jensen_TISSUES	Ectoderm	8/136	0.017361	0.185046	2.5567	10.3637	EGR2;TUFT1;FST;CRABP1;TNC;WNT7A;FGF1;FGFR2
Jensen_TISSUES	Synovia	5/63	0.017818	0.185046	3.51695	14.1647	ACAN;IL18;PRG4;TIMP1;A2M
Jensen_TISSUES	Keratinocyte	8/137	0.0180639	0.185046	2.53675	10.1821	TGM1;CASP14;KRT19;ENTPD3;FABP5;KRT7;ITGA6;TP63
Jensen_TISSUES	Cancellous bone	4/42	0.0181095	0.185046	4.2898	17.2078	CTSK;PPARG;PTH1R;ESR1
Jensen_TISSUES	Adrenocortical carcinoma cell line	2/9	0.0186514	0.185046	11.6137	46.2438	CYP11A1;HMGA1
Jensen_TISSUES	Femorotibial joint	2/9	0.0186514	0.185046	11.6137	46.2438	ACAN;NDNF
Jensen_TISSUES	Gonocyte	2/9	0.0186514	0.185046	11.6137	46.2438	TMEM184A;KLHL8
Jensen_TISSUES	Inferior frontal gyrus	2/9	0.0186514	0.185046	11.6137	46.2438	MREG;CCDC68
Jensen_TISSUES	Labyrinthine zone	2/9	0.0186514	0.185046	11.6137	46.2438	LAMA2;IGF2
Jensen_TISSUES	Metatarsal bone	3/24	0.0193331	0.185046	5.81479	22.9448	EGFL6;COL2A1;SLC40A1
Jensen_TISSUES	Somatic embryo	3/24	0.0193331	0.185046	5.81479	22.9448	MAP1LC3C;ABI3;MUC5B
Jensen_TISSUES	Cerebellar Purkinje cell	3/24	0.0193331	0.185046	5.81479	22.9448	SCRG1;CBLN1;SPTBN2
Jensen_TISSUES	Vascular cell	4/43	0.0195972	0.185169	4.17959	16.4357	THBD;NOX4;PPARG;APOE
Jensen_TISSUES	Female pudendum	3/25	0.021585	0.201328	5.5502	21.2892	COL17A1;KRT7;HIF3A
Jensen_TISSUES	Neural stem cell	7/116	0.0223057	0.201328	2.6241	9.97924	NR4A2;RCVRN;RELN;CCND1;TUBB3;SLC1A3;HES1
Jensen_TISSUES	Psammoma body	2/10	0.0229464	0.201328	10.1615	38.3554	SST;KRT7
Jensen_TISSUES	Anus	2/10	0.0229464	0.201328	10.1615	38.3554	KRT7;FREM1
Jensen_TISSUES	Blast cell	2/10	0.0229464	0.201328	10.1615	38.3554	OGN;MPL
Jensen_TISSUES	Laryngeal muscle	2/10	0.0229464	0.201328	10.1615	38.3554	RIMS3;MYH15
Jensen_TISSUES	Meniscus	3/27	0.0265	0.216428	5.08716	18.4695	ACAN;COL2A1;PRG4
Jensen_TISSUES	HMEpC cell	3/27	0.0265	0.216428	5.08716	18.4695	CCND1;AREG;ESR1
Jensen_TISSUES	NCI-H295R cell	2/11	0.0276041	0.216428	9.03194	32.4228	CYP11A1;HMGA1
Jensen_TISSUES	Pheochromocytoma cell	2/11	0.0276041	0.216428	9.03194	32.4228	NTRK1;SLC6A2
Jensen_TISSUES	ATDC-5 cell	2/11	0.0276041	0.216428	9.03194	32.4228	ACAN;COL2A1
Jensen_TISSUES	Chondrocyte cell line	2/11	0.0276041	0.216428	9.03194	32.4228	ACAN;COL2A1
Jensen_TISSUES	Venous system	2/11	0.0276041	0.216428	9.03194	32.4228	NLRP6;PLD5
Jensen_TISSUES	Epiphysis	2/11	0.0276041	0.216428	9.03194	32.4228	GHR;ACAN
Jensen_TISSUES	Fetal serum	2/11	0.0276041	0.216428	9.03194	32.4228	IGFBP3;IGF2
Jensen_TISSUES	Germinal epithelium	2/11	0.0276041	0.216428	9.03194	32.4228	KRT7;MUC5B
Jensen_TISSUES	Tibia	5/71	0.0282806	0.219398	3.08938	11.0154	ACAN;COL2A1;CTSK;IGFBP3;PTH1R
Jensen_TISSUES	Perichondrium	3/28	0.0291626	0.223884	4.88342	17.2623	ACAN;COL2A1;TNC
Jensen_TISSUES	Prepuce	4/49	0.030088	0.228606	3.6212	12.6873	COL17A1;EGR1;CCL11;PTX3
Jensen_TISSUES	AtT-20 cell	3/29	0.0319613	0.237917	4.69536	16.1672	RASD1;SST;CRHR1
Jensen_TISSUES	Keloid	3/29	0.0319613	0.237917	4.69536	16.1672	TNC;APCDD1;GDF6
Jensen_TISSUES	Osteophyte	2/12	0.0326046	0.237917	8.12833	27.8257	ACAN;COL2A1
Jensen_TISSUES	Ampulla	2/12	0.0326046	0.237917	8.12833	27.8257	SST;KRT7
Jensen_TISSUES	Sputum	4/51	0.034195	0.247075	3.46675	11.7026	CCL11;TIMP1;A2M;MUC5B
Jensen_TISSUES	Blood vessel wall	3/30	0.0348953	0.249687	4.52122	15.1705	NOX4;PPARG;APOE
Jensen_TISSUES	Apocrine gland	2/13	0.0379286	0.266466	7.38902	24.1772	KRT7;APOD
Jensen_TISSUES	Endochondral bone	3/31	0.0379633	0.266466	4.35953	14.2606	ACAN;COL2A1;PTH1R
Jensen_TISSUES	Osteoclast	4/54	0.0409369	0.284628	3.25824	10.4124	CYP27A1;CTSK;PTH1R;ESR1
Jensen_TISSUES	Needle	5/79	0.0419851	0.289187	2.75426	8.73223	RET;KRT19;MLANA;KRT7;ESR1
Jensen_TISSUES	Lymphoma cell	4/55	0.0433398	0.291837	3.19419	10.0256	NCF2;ALPL;ITGA6;PLA2G7
Jensen_TISSUES	SW-1353 cell	2/14	0.0435578	0.291837	6.77292	21.2241	ACAN;COL2A1
Jensen_TISSUES	Epithelial stem cell	2/14	0.0435578	0.291837	6.77292	21.2241	KRT19;AMDHD1
Jensen_TISSUES	Thyroid nodule	3/33	0.0444968	0.295443	4.06848	12.6625	RET;KRT19;PPARG
Jensen_TISSUES	Umbilical vein	3/34	0.0479592	0.315589	3.93703	11.9584	ENTPD1;DIO2;PHLDA2
Jensen_TISSUES	Palatine uvula	2/15	0.0494744	0.317066	6.2516	18.7942	IRF6;TP63
Jensen_TISSUES	Superior vena cava	2/15	0.0494744	0.317066	6.2516	18.7942	NLRP6;PLD5
Jensen_TISSUES	Human aortic endothelial cell	2/15	0.0494744	0.317066	6.2516	18.7942	NOX4;APOE
Reactome_2022	Extracellular Matrix Organization R-HSA-1474244	26/291	1.08278e-08	8.68393e-06	4.14249	75.9779	COL17A1;FBN2;COL18A1;LAMA2;COL11A1;COL11A2;ICAM2;ACAN;ADAMTS2;MMP24;EFEMP1;SCUBE1;CTSK;CAPN3;TIMP1;ITGA3;COL23A1;COL2A1;COL4A1;MFAP2;COL21A1;TLL2;COL9A3;ITGA6;TLL1;ITGA9
Reactome_2022	Collagen Biosynthesis And Modifying Enzymes R-HSA-1650814	12/67	6.03566e-08	2.4203e-05	9.03505	150.19	COL17A1;COL18A1;ADAMTS2;COL2A1;COL4A1;COL11A1;COL23A1;COL11A2;COL21A1;TLL2;COL9A3;TLL1
Reactome_2022	Collagen Formation R-HSA-1474290	13/90	2.38871e-07	6.38582e-05	6.99839	106.707	COL17A1;COL18A1;COL11A1;COL23A1;COL11A2;ADAMTS2;COL2A1;COL4A1;COL21A1;TLL2;ITGA6;COL9A3;TLL1
Reactome_2022	Collagen Chain Trimerization R-HSA-8948216	9/44	8.52542e-07	0.000170935	10.5918	148.021	COL17A1;COL18A1;COL2A1;COL4A1;COL11A1;COL11A2;COL23A1;COL21A1;COL9A3
Reactome_2022	Defective B3GALTL Causes PpS R-HSA-5083635	8/37	2.24203e-06	0.000359622	11.3424	147.543	SEMA5A;ADAMTSL1;ADAMTS15;ADAMTS2;THSD7B;ADAMTSL3;ADAMTS12;ADAMTS20
Reactome_2022	O-glycosylation Of TSR Domain-Containing Proteins R-HSA-5173214	8/38	2.78048e-06	0.000371657	10.9637	140.258	SEMA5A;ADAMTSL1;ADAMTS15;ADAMTS2;THSD7B;ADAMTSL3;ADAMTS12;ADAMTS20
Reactome_2022	Assembly Of Collagen Fibrils And Other Multimeric Structures R-HSA-2022090	9/57	8.19655e-06	0.000939091	7.71802	90.3919	COL18A1;COL2A1;COL4A1;COL11A1;COL11A2;TLL2;ITGA6;COL9A3;TLL1
Reactome_2022	Degradation Of Extracellular Matrix R-HSA-1474228	12/109	1.2639e-05	0.00126706	5.11191	57.6558	COL17A1;COL18A1;ACAN;SCUBE1;MMP24;CTSK;COL23A1;CAPN3;TLL2;COL9A3;TLL1;TIMP1
Reactome_2022	Diseases Associated With O-glycosylation Of Proteins R-HSA-3906995	9/69	3.99896e-05	0.00356352	6.17061	62.4891	SEMA5A;ADAMTSL1;ADAMTS15;ADAMTS2;THSD7B;ADAMTSL3;ADAMTS12;MUC5B;ADAMTS20
Reactome_2022	Signal Transduction R-HSA-162582	87/2465	0.000151566	0.0121556	1.58753	13.9615	RET;NPFFR2;KLB;CPNE8;NRP1;NCF2;HHIP;CD80;ADRA1D;MTR;PTH1R;IKZF1;FGF1;ADRA1B;AREG;CYP26B1;BAIAP2L1;CCND1;TAGAP;BDKRB1;PIP4K2C;TNS4;SOX7;CDON;TRPC3;GPR35;ITGA3;FST;ARAP3;SSTR1;AXIN2;GFRA2;ETV4;ARHGAP45;ADORA2A;VGF;NRG4;COL4A1;RRAGD;AGTR1;RARB;PPARG;PLIN1;NGEF;FKBP5;CCL11;CALCRL;CRABP2;RGS14;LAMA2;CRABP1;IQGAP2;RASGRP1;CRHR1;THBS4;ADCY5;PIK3R5;PDZD2;CPAMD8;RHPN1;S1PR1;APOD;MYH11;APOE;PLTP;DYNC1I1;SP…
Reactome_2022	Integrin Cell Surface Interactions R-HSA-216083	8/66	0.000181041	0.012258	5.66274	48.7946	COL18A1;ITGA3;COL4A1;COL23A1;ICAM2;ITGA6;COL9A3;ITGA9
Reactome_2022	Diseases Of Glycosylation R-HSA-3781865	12/143	0.000183411	0.012258	3.77853	32.5096	SEMA5A;ADAMTSL1;ADAMTS15;ACAN;ADAMTS2;THSD7B;ADAMTSL3;OGN;ADAMTS12;MUC5B;GPC6;ADAMTS20
Reactome_2022	PI5P, PP2A And IER3 Regulate PI3K/AKT Signaling R-HSA-6811558	10/106	0.000243016	0.0149922	4.28628	35.6721	KLB;IL33;NRG4;CD80;FGF19;PIP4K2C;FGF1;ESR1;AREG;FGFR2
Reactome_2022	O-linked Glycosylation R-HSA-5173105	10/107	0.000262408	0.0150322	4.24187	34.9768	SEMA5A;ADAMTSL1;ADAMTS15;ADAMTS2;THSD7B;ADAMTSL3;GCNT4;ADAMTS12;MUC5B;ADAMTS20
Reactome_2022	Diseases Of Metabolism R-HSA-5668914	16/247	0.00034573	0.0184851	2.86673	22.8474	SEMA5A;THSD7B;MTR;ADAMTS12;MUC5B;ADAMTS20;CYP27A1;ADAMTSL1;ADAMTS15;ACAN;ADAMTS2;CYP26B1;CYP11A1;ADAMTSL3;OGN;GPC6
Reactome_2022	Negative Regulation Of PI3K/AKT Network R-HSA-199418	10/113	0.000407989	0.0204504	3.99354	31.1667	KLB;IL33;NRG4;CD80;FGF19;PIP4K2C;FGF1;ESR1;AREG;FGFR2
Reactome_2022	Signaling By Receptor Tyrosine Kinases R-HSA-9006934	25/496	0.000455228	0.0214761	2.21223	17.0224	KLB;NRP1;LAMA2;NCF2;FGF1;AREG;THBS4;APOE;TNS4;NTRK1;EGR1;EGR2;ITGA3;IGF2;VEGFD;ESR1;MAPK11;ADORA2A;VGF;NRG4;COL4A1;FGF19;COL9A3;SPRY1;FGFR2
Reactome_2022	Constitutive Signaling By Aberrant PI3K In Cancer R-HSA-2219530	8/78	0.000574793	0.0256102	4.68909	34.9876	KLB;NRG4;CD80;FGF19;FGF1;AREG;ESR1;FGFR2
Reactome_2022	Transcriptional Regulation Of White Adipocyte Differentiation R-HSA-381340	8/84	0.000942824	0.0396751	4.31757	30.0789	EGR2;ADIPOQ;EBF1;PPARG;SLC2A4;CD36;PLIN1;PPARGC1A
Reactome_2022	PI3K/AKT Signaling In Cancer R-HSA-2219528	9/105	0.000989403	0.0396751	3.8495	26.6324	KLB;NR4A1;NRG4;CD80;FGF19;FGF1;ESR1;AREG;FGFR2
Reactome_2022	PI5P Regulates TP53 Acetylation R-HSA-6811555	3/9	0.00104853	0.0400438	20.3674	139.728	PDZD2;PIP4K2C;MAP2K6
Reactome_2022	Thyroxine Biosynthesis R-HSA-209968	3/10	0.00147118	0.0536313	17.4569	113.848	DIO2;DIO3;DUOX2
Reactome_2022	Nuclear Receptor Transcription Pathway R-HSA-383280	6/53	0.0016712	0.0576801	5.22197	33.3904	NR4A2;NR4A1;RARB;PPARG;AREG;ESR1
Reactome_2022	Laminin Interactions R-HSA-3000157	4/22	0.00172609	0.0576801	9.06555	57.6741	COL18A1;LAMA2;ITGA3;ITGA6
Reactome_2022	Collagen Degradation R-HSA-1442490	5/40	0.00261349	0.0838406	5.83498	34.701	COL17A1;COL18A1;CTSK;COL23A1;COL9A3
Reactome_2022	Cell Recruitment (Pro-Inflammatory Response) R-HSA-9664424	4/25	0.00281949	0.0869704	7.76928	45.615	NT5E;ENTPD1;IL18;TXNIP
Reactome_2022	Phase I - Functionalization Of Compounds R-HSA-211945	8/104	0.00367467	0.109151	3.41456	19.143	CYP27A1;AOC3;CYP26B1;CYP11A1;ADH1B;AHRR;CYP4B1;PTGS1
Reactome_2022	FGFR4 Ligand Binding And Activation R-HSA-190322	3/14	0.00415356	0.11897	11.1067	60.9066	KLB;FGF19;FGF1
Reactome_2022	SUMOylation Of Intracellular Receptors R-HSA-4090294	4/29	0.00490723	0.13571	6.52485	34.6929	NR4A2;PPARG;AREG;ESR1
Reactome_2022	Phospholipase C-mediated Cascade; FGFR4 R-HSA-5654228	3/15	0.00509992	0.136338	10.1806	53.7385	KLB;FGF19;FGF1
Reactome_2022	Ficolins Bind To Repetitive Carbohydrate Structures On Target Cell Surface R-HSA-2855086	2/5	0.00552298	0.13842	27.1042	140.91	FCN2;MASP2
Reactome_2022	NGF-independant TRKA Activation R-HSA-187024	2/5	0.00552298	0.13842	27.1042	140.91	NTRK1;ADORA2A
Reactome_2022	PIP3 Activates AKT Signaling R-HSA-1257604	14/268	0.00573481	0.139373	2.26879	11.7097	KLB;EGR1;IL33;CD80;FGF1;AREG;ESR1;NR4A1;NRG4;FGF19;RRAGD;PPARG;PIP4K2C;FGFR2
Reactome_2022	Class B/2 (Secretin Family Receptors) R-HSA-373080	7/92	0.0068157	0.16077	3.36919	16.8073	CALCRL;FZD2;CPAMD8;WNT7A;PTH1R;CRHR1;WNT4
Reactome_2022	Developmental Biology R-HSA-1266738	39/1073	0.00711424	0.163018	1.57375	7.78324	RET;SEMA5A;NRP1;LAMA2;SEMA3E;HIF3A;SLC2A4;EFNA5;TGM1;CASP14;RELN;NRCAM;MYH11;PRSS8;CD36;PTGDS;PPARGC1A;TP63;MAP2K6;CDON;SPTBN2;WNT4;EGR2;TRPC3;ADIPOQ;SCD5;EBF1;KRT7;GFRA2;MAPK11;KRT19;COL4A1;RARB;PPARG;COL9A3;PLIN1;EPHA1;NGEF;ITGA9
Reactome_2022	IRS-related Events Triggered By IGF1R R-HSA-2428928	5/51	0.00752027	0.163596	4.43715	21.6984	KLB;FGF19;IGF2;FGF1;FGFR2
Reactome_2022	Intracellular Signaling By Second Messengers R-HSA-9006925	15/306	0.00764875	0.163596	2.12223	10.3421	KLB;EGR1;IL33;CD80;FGF1;AREG;ESR1;ADCY5;NR4A1;NRG4;FGF19;RRAGD;PPARG;PIP4K2C;FGFR2
Reactome_2022	Activation Of Matrix Metalloproteinases R-HSA-1592389	4/33	0.00783937	0.163596	5.62372	27.2671	COL18A1;MMP24;CTSK;TIMP1
Reactome_2022	Activation Of TRKA Receptors R-HSA-187015	2/6	0.00815271	0.163596	20.3271	97.7612	NTRK1;ADORA2A
Reactome_2022	IGF1R Signaling Cascade R-HSA-2428924	5/52	0.00815942	0.163596	4.34252	20.8814	KLB;FGF19;IGF2;FGF1;FGFR2
Reactome_2022	Metabolism Of Amine-Derived Hormones R-HSA-209776	3/18	0.0086696	0.168712	8.14322	38.6634	DIO2;DIO3;DUOX2
Reactome_2022	Signaling By Type 1 Insulin-like Growth Factor 1 Receptor (IGF1R) R-HSA-2404192	5/53	0.00883528	0.168712	4.25183	20.1069	KLB;FGF19;IGF2;FGF1;FGFR2
Reactome_2022	Nucleotide Catabolism R-HSA-8956319	4/35	0.00966017	0.180173	5.26036	24.4067	NT5E;ENTPD1;ENTPD3;GDA
Reactome_2022	SHC-mediated cascade:FGFR4 R-HSA-5654719	3/19	0.0101136	0.184343	7.63387	35.0691	KLB;FGF19;FGF1
Reactome_2022	Anchoring Fibril Formation R-HSA-2214320	2/7	0.0112326	0.200191	16.2608	72.9938	TLL2;TLL1
Reactome_2022	PI-3K cascade:FGFR4 R-HSA-5654720	3/20	0.0116887	0.203791	7.18445	31.9646	KLB;FGF19;FGF1
Reactome_2022	FRS-mediated FGFR4 Signaling R-HSA-5654712	3/21	0.013397	0.207389	6.78497	29.2617	KLB;FGF19;FGF1
Reactome_2022	Synthesis Of Leukotrienes (LT) And Eoxins (EX) R-HSA-2142691	3/21	0.013397	0.207389	6.78497	29.2617	DPEP2;CYP4B1;LTC4S
Reactome_2022	Arachidonic Acid Metabolism R-HSA-2142753	5/59	0.0137149	0.207389	3.77824	16.2059	DPEP2;CYP4B1;PTGDS;LTC4S;PTGS1
Reactome_2022	Ca2+ Activated K+ Channels R-HSA-1296052	2/8	0.0147396	0.207389	13.55	57.1433	KCNMB4;KCNN4
Reactome_2022	Cross-presentation Of Particulate Exogenous Antigens (Phagosomes) R-HSA-1236973	2/8	0.0147396	0.207389	13.55	57.1433	NCF2;CD36
Reactome_2022	Defective B4GALT1 Causes B4GALT1-CDG (CDG-2d) R-HSA-3656244	2/8	0.0147396	0.207389	13.55	57.1433	ACAN;OGN
Reactome_2022	Defective CHST6 Causes MCDC1 R-HSA-3656225	2/8	0.0147396	0.207389	13.55	57.1433	ACAN;OGN
Reactome_2022	Defective ST3GAL3 Causes MCT12 And EIEE15 R-HSA-3656243	2/8	0.0147396	0.207389	13.55	57.1433	ACAN;OGN
Reactome_2022	Lectin Pathway Of Complement Activation R-HSA-166662	2/8	0.0147396	0.207389	13.55	57.1433	FCN2;MASP2
Reactome_2022	Ligand-receptor Interactions R-HSA-5632681	2/8	0.0147396	0.207389	13.55	57.1433	HHIP;CDON
Reactome_2022	Phosphate Bond Hydrolysis By NTPDase Proteins R-HSA-8850843	2/8	0.0147396	0.207389	13.55	57.1433	ENTPD1;ENTPD3
Reactome_2022	Signaling By Retinoic Acid R-HSA-5362517	4/41	0.0166942	0.23084	4.40597	18.0323	CYP26B1;CRABP2;CRABP1;RARB
Reactome_2022	Adrenoceptors R-HSA-390696	2/9	0.0186514	0.249307	11.6137	46.2438	ADRA1D;ADRA1B
Reactome_2022	Type I Hemidesmosome Assembly R-HSA-446107	2/9	0.0186514	0.249307	11.6137	46.2438	COL17A1;ITGA6
Reactome_2022	RHO GTPases Activate NADPH Oxidases R-HSA-5668599	3/24	0.0193331	0.254183	5.81479	22.9448	MAPK11;PDZD2;NCF2
Reactome_2022	Cytochrome P450 - Arranged By Substrate Type R-HSA-211897	5/65	0.0201436	0.260567	3.39937	13.2741	CYP27A1;CYP26B1;CYP11A1;AHRR;CYP4B1
Reactome_2022	PI3K Cascade R-HSA-109704	4/44	0.0211582	0.269347	4.0749	15.7117	KLB;FGF19;FGF1;FGFR2
Reactome_2022	Basigin Interactions R-HSA-210991	3/25	0.021585	0.270487	5.5502	21.2892	SLC7A8;ITGA3;ITGA6
Reactome_2022	Activation Of PPARGC1A (PGC-1alpha) By Phosphorylation R-HSA-2151209	2/10	0.0229464	0.270633	10.1615	38.3554	MAPK11;PPARGC1A
Reactome_2022	Crosslinking Of Collagen Fibrils R-HSA-2243919	2/10	0.0229464	0.270633	10.1615	38.3554	TLL2;TLL1
Reactome_2022	FGFR2b Ligand Binding And Activation R-HSA-190377	2/10	0.0229464	0.270633	10.1615	38.3554	FGF1;FGFR2
Reactome_2022	HDL Remodeling R-HSA-8964058	2/10	0.0229464	0.270633	10.1615	38.3554	APOE;PLTP
Reactome_2022	Downstream Signaling Of Activated FGFR4 R-HSA-5654716	3/26	0.023974	0.272938	5.30861	19.8053	KLB;FGF19;FGF1
Reactome_2022	Pyroptosis R-HSA-5620971	3/26	0.023974	0.272938	5.30861	19.8053	IL18;CHMP4C;TP63
Reactome_2022	Signaling By Nuclear Receptors R-HSA-9006931	12/260	0.0243646	0.272938	1.98387	7.36933	CYP26B1;CRABP2;CCND1;CRABP1;RARB;APOD;APOE;PLIN1;AREG;PLTP;ESR1;FKBP5
Reactome_2022	NR1H2 And NR1H3-mediated Signaling R-HSA-9024446	4/46	0.0245032	0.272938	3.88045	14.3924	APOD;APOE;PLIN1;PLTP
Reactome_2022	IRS-mediated Signaling R-HSA-112399	4/47	0.0262886	0.287202	3.79002	13.7904	KLB;FGF19;FGF1;FGFR2
Reactome_2022	Endogenous Sterols R-HSA-211976	3/27	0.0265	0.287202	5.08716	18.4695	CYP27A1;CYP11A1;AHRR
Reactome_2022	MET Promotes Cell Motility R-HSA-8875878	3/28	0.0291626	0.309875	4.88342	17.2623	LAMA2;ITGA3;TNS4
Reactome_2022	Regulation Of IGF Transport And Uptake By IGFBPs R-HSA-381426	7/123	0.029515	0.309875	2.46486	8.68336	VGF;IGFBP3;IGF2;SPARCL1;APOE;IGFBP6;TIMP1
Reactome_2022	GPCR Ligand Binding R-HSA-500792	18/458	0.029751	0.309875	1.68203	5.91217	NPFFR2;FZD2;CCL11;CALCRL;GPR35;WNT7A;ADRA1D;PTH1R;SSTR1;ADRA1B;CRHR1;ADORA2A;SST;CPAMD8;AGTR1;S1PR1;BDKRB1;WNT4
Reactome_2022	Platelet Degranulation R-HSA-114608	7/125	0.0318329	0.311296	2.42284	8.35214	TOR4A;ITIH3;CLEC3B;IGF2;VEGFD;CD36;TIMP1
Reactome_2022	EGR2 And SOX10-mediated Initiation Of Schwann Cell Myelination R-HSA-9619665	3/29	0.0319613	0.311296	4.69536	16.1672	EGR2;LAMA2;SCD5
Reactome_2022	Myogenesis R-HSA-525793	3/29	0.0319613	0.311296	4.69536	16.1672	MAPK11;CDON;MAP2K6
Reactome_2022	Regulation Of TP53 Activity Thru Acetylation R-HSA-6804758	3/29	0.0319613	0.311296	4.69536	16.1672	PDZD2;PIP4K2C;MAP2K6
Reactome_2022	Keratan Sulfate Degradation R-HSA-2022857	2/12	0.0326046	0.311296	8.12833	27.8257	ACAN;OGN
Reactome_2022	Pregnenolone Biosynthesis R-HSA-196108	2/12	0.0326046	0.311296	8.12833	27.8257	CYP11A1;TSPOAP1
Reactome_2022	TP53 Regulates Transcription Of Death Receptors And Ligands R-HSA-6803211	2/12	0.0326046	0.311296	8.12833	27.8257	IGFBP3;TP63
Reactome_2022	Leishmania Infection R-HSA-9658195	11/247	0.0377603	0.339975	1.90815	6.25204	ENTPD1;NT5E;CALCRL;ADORA2A;CPAMD8;IL18;DPEP2;TXNIP;PTH1R;CRHR1;ADCY5
Reactome_2022	FGFR2c Ligand Binding And Activation R-HSA-190375	2/13	0.0379286	0.339975	7.38902	24.1772	FGF1;FGFR2
Reactome_2022	Transcriptional Regulation Of Testis Differentiation R-HSA-9690406	2/13	0.0379286	0.339975	7.38902	24.1772	PTGDS;WNT4
Reactome_2022	Negative Regulation Of FGFR4 Signaling R-HSA-5654733	3/31	0.0379633	0.339975	4.35953	14.2606	KLB;FGF19;FGF1
Reactome_2022	Sealing Of Nuclear Envelope (NE) By ESCRT-III R-HSA-9668328	3/31	0.0379633	0.339975	4.35953	14.2606	TUBB3;CHMP4C;TUBB4A
Reactome_2022	Response To Elevated Platelet Cytosolic Ca2+ R-HSA-76005	7/130	0.0381518	0.339975	2.32375	7.58979	TOR4A;ITIH3;CLEC3B;IGF2;VEGFD;CD36;TIMP1
Reactome_2022	Insulin Receptor Signaling Cascade R-HSA-74751	4/53	0.0386119	0.340294	3.32491	10.8199	KLB;FGF19;FGF1;FGFR2
Reactome_2022	Biological Oxidations R-HSA-211859	10/218	0.0391212	0.341035	1.96688	6.37482	CYP27A1;AOC3;CYP26B1;ADH1B;CYP11A1;DPEP2;AHRR;CYP4B1;MTR;PTGS1
Reactome_2022	Nuclear Signaling By ERBB4 R-HSA-1251985	3/32	0.0411643	0.354987	4.20898	13.4274	NRG4;APOE;ESR1
Reactome_2022	Nervous System Development R-HSA-9675108	20/545	0.0421204	0.359368	1.56611	4.96022	RET;SEMA5A;NRP1;EGR2;TRPC3;LAMA2;SCD5;SEMA3E;EFNA5;GFRA2;MAPK11;RELN;COL4A1;COL9A3;NRCAM;MYH11;EPHA1;NGEF;ITGA9;SPTBN2
Reactome_2022	ECM Proteoglycans R-HSA-3000178	4/55	0.0433398	0.363759	3.19419	10.0256	ACAN;LAMA2;COL9A3;ITGA9
Reactome_2022	Creation Of C4 And C2 Activators R-HSA-166786	2/14	0.0435578	0.363759	6.77292	21.2241	FCN2;MASP2
Reactome_2022	Plasma Lipoprotein Remodeling R-HSA-8963899	3/33	0.0444968	0.363759	4.06848	12.6625	APOE;PLTP;CIDEC
Reactome_2022	Platelet Activation, Signaling And Aggregation R-HSA-76002	11/254	0.0446558	0.363759	1.85251	5.75902	TOR4A;ITIH3;CLEC3B;TRPC3;IGF2;MPL;VEGFD;CD36;TIMP1;RASGRP1;PIK3R5
Reactome_2022	Interleukin-4 And Interleukin-13 Signaling R-HSA-6785807	6/107	0.0449029	0.363759	2.42329	7.52008	CCL11;CCND1;IL18;S1PR1;CD36;TIMP1
Reactome_2022	Signaling By GPCR R-HSA-372790	24/689	0.0463827	0.37199	1.48561	4.56205	NPFFR2;FZD2;CCL11;CALCRL;TRPC3;RGS14;GPR35;WNT7A;ADRA1D;PTH1R;SSTR1;ADRA1B;RASGRP1;CRHR1;ADCY5;PIK3R5;ADORA2A;SST;CPAMD8;AGTR1;S1PR1;BDKRB1;NGEF;WNT4
Reactome_2022	Metabolic Disorders Of Biological Oxidation Enzymes R-HSA-5579029	3/34	0.0479592	0.37789	3.93703	11.9584	CYP27A1;CYP26B1;CYP11A1
Reactome_2022	NCAM Signaling For Neurite Out-Growth R-HSA-375165	4/57	0.0483784	0.37789	3.07334	9.30823	COL4A1;COL9A3;GFRA2;SPTBN2
Reactome_2022	EPHA-mediated Growth Cone Collapse R-HSA-3928663	2/15	0.0494744	0.37789	6.2516	18.7942	MYH11;NGEF
Reactome_2022	Signaling By Activin R-HSA-1502540	2/15	0.0494744	0.37789	6.2516	18.7942	FST;INHBA
Reactome_2022	Synthesis Of Prostaglandins (PG) And Thromboxanes (TX) R-HSA-2162123	2/15	0.0494744	0.37789	6.2516	18.7942	PTGDS;PTGS1
