# Supplementary material for: Deciphering transcriptome patterns in porcine mesenchymal stem cells promoting phenotypic maintenance and differentiation by key driver genes
Source: Front Cell Dev Biol. 2024 Nov 6;12:1478757. doi: 10.3389/fcell.2024.1478757 (PMC11576426; doi:10.3389/fcell.2024.1478757)
Supplement: Supplementary file 16 [file Table8.xlsx]

## Sheet: Sheet1
Supplementary Table S8 Significant enriched terms for the DEGs of chondrocyte vs BM-MSC analysis. List of significant terms with enrichment p-value < 0.05. The number of genes overlapping within the enriched term, the enrichment p-value and adjusted p-value (modified Fisher Exact), odds ratio, combined score and list of genes are displayed.
Data base	Term	Overlap	P.value	Adjusted.P.value	Odds.Ratio	Combined.Score	Genes
GO_Biological_Process_2023	Extracellular Matrix Organization (GO:0030198)	14/176	3.5704e-08	4.94501e-05	7.36221	126.247	COL17A1;COL18A1;COL13A1;COL11A1;COL12A1;COL23A1;SMOC2;COL2A1;MMP13;MMP23B;SMOC1;MMP28;CYP1B1;MATN3
GO_Biological_Process_2023	Response To Type II Interferon (GO:0034341)	9/80	5.63969e-07	0.000339167	10.6182	152.778	GBP6;BST2;GBP5;CIITA;SP100;LGALS9;GBP2;GBP1;CXCL16
GO_Biological_Process_2023	Extracellular Structure Organization (GO:0043062)	10/109	9.00022e-07	0.000339167	8.48528	118.122	COL17A1;SMOC2;MMP13;COL13A1;MMP23B;COL11A1;SMOC1;COL23A1;MMP28;MATN3
GO_Biological_Process_2023	External Encapsulating Structure Organization (GO:0045229)	10/110	9.79544e-07	0.000339167	8.4	116.224	COL17A1;SMOC2;MMP13;COL13A1;MMP23B;COL11A1;SMOC1;COL23A1;MMP28;MATN3
GO_Biological_Process_2023	Defense Response To Symbiont (GO:0140546)	11/148	2.09186e-06	0.000579446	6.76072	88.413	BST2;ISG20;GBP5;MX2;MX1;DDX60;GBP2;IFIT3;IFIT2;RIGI;OASL
GO_Biological_Process_2023	Defense Response To Virus (GO:0051607)	12/189	3.75374e-06	0.000866488	5.72151	71.4774	BST2;ISG20;GBP5;CXCL10;MX2;MX1;DDX60;GBP2;IFIT3;IFIT2;RIGI;OASL
GO_Biological_Process_2023	Skeletal System Development (GO:0001501)	10/149	1.50625e-05	0.00298023	6.03118	66.9659	COMP;COL18A1;LAMA5;COL2A1;COL13A1;NPR3;PTH1R;FGFR2;MATN3;RFLNA
GO_Biological_Process_2023	Ventricular Cardiac Muscle Cell Action Potential (GO:0086005)	4/17	4.53985e-05	0.00785962	25.3115	253.116	KCNH2;RYR2;KCNQ1;SCN3B
GO_Biological_Process_2023	Cell-Matrix Adhesion (GO:0007160)	8/109	5.7588e-05	0.00886215	6.59674	64.3987	COL17A1;COL13A1;TNN;ITGB4;ITGA1;ITGA8;SORBS1;LYVE1
GO_Biological_Process_2023	Response To Cytokine (GO:0034097)	8/125	0.000150885	0.0176358	5.68999	50.0662	BST2;ITIH4;CIITA;SP100;MX2;MX1;LGALS9;CXCL16
GO_Biological_Process_2023	Collagen Fibril Organization (GO:0030199)	5/42	0.000152659	0.0176358	11.1495	97.974	COL18A1;COL2A1;COL11A1;COL12A1;CYP1B1
GO_Biological_Process_2023	Cellular Response To Type II Interferon (GO:0071346)	6/66	0.000152801	0.0176358	8.27563	72.7128	GBP6;GBP5;SP100;LGALS9;GBP2;GBP1
GO_Biological_Process_2023	Antiviral Innate Immune Response (GO:0140374)	5/46	0.000236431	0.025189	10.0597	83.997	CXCL10;MX1;IFIT3;IFIT2;RIGI
GO_Biological_Process_2023	Positive Regulation Of Immune System Process (GO:0002684)	4/27	0.000304172	0.0300913	14.2993	115.794	TNFSF18;C7;LGALS9;AQP3
GO_Biological_Process_2023	Synaptic Membrane Adhesion (GO:0099560)	3/12	0.000363737	0.0333792	27.3126	216.291	PTPRD;LRFN4;LRRC4
GO_Biological_Process_2023	Regulation Of Stress-Activated MAPK Cascade (GO:0032872)	5/51	0.000385608	0.0333792	8.96398	70.4631	CARD9;LGALS9;IGFBP6;RASGRP1;INAVA
GO_Biological_Process_2023	Cardiac Muscle Cell Action Potential Involved In Contraction (GO:0086002)	4/30	0.000461547	0.0360567	12.6474	97.144	KCNH2;RYR2;KCNQ1;SCN3B
GO_Biological_Process_2023	Positive Regulation Of Granulocyte Macrophage Colony-Stimulating Factor Production (GO:0032725)	3/13	0.000468606	0.0360567	24.5801	188.425	CD80;RASGRP1;RIGI
GO_Biological_Process_2023	Integrin-Mediated Signaling Pathway (GO:0007229)	6/85	0.000606838	0.0421606	6.27923	46.5118	FGR;LAMA5;TEC;ITGB4;ITGA1;ITGA8
GO_Biological_Process_2023	Regulation Of Small GTPase Mediated Signal Transduction (GO:0051056)	7/118	0.000617106	0.0421606	5.22732	38.6323	VAV3;ARHGAP30;SH3BP1;ARHGEF25;RASGRF2;PLCE1;ARHGAP26
GO_Biological_Process_2023	Striated Muscle Contraction (GO:0006941)	5/57	0.000647758	0.0421606	7.92726	58.2019	KCNH2;RYR2;DTNA;KCNQ1;SCN3B
GO_Biological_Process_2023	Cardiac Muscle Contraction (GO:0060048)	4/33	0.0006697	0.0421606	11.3374	82.8611	KCNH2;RYR2;KCNQ1;SCN3B
GO_Biological_Process_2023	Regulation Of Granulocyte Macrophage Colony-Stimulating Factor Production (GO:0032645)	3/15	0.000732177	0.0422527	20.4813	147.865	CD80;RASGRP1;RIGI
GO_Biological_Process_2023	Defense Response To Protozoan (GO:0042832)	3/15	0.000732177	0.0422527	20.4813	147.865	GBP6;GBP2;GBP1
GO_Biological_Process_2023	Regulation Of Osteoblast Proliferation (GO:0033688)	3/16	0.000893053	0.0494751	18.9049	132.729	TNN;NPR3;FGFR2
GO_Biological_Process_2023	Regulation Of Cell Migration (GO:0030334)	14/434	0.000941765	0.0501671	2.80232	19.5259	RET;LIMCH1;LDLRAD4;CXCL16;BST2;FAM83H;FGR;DUSP10;KIF26A;TNN;FGF19;NTF3;CYP1B1;RIGI
GO_Biological_Process_2023	Positive Regulation Of Heart Rate (GO:0010460)	3/17	0.00107469	0.0540814	17.5536	119.992	RYR2;KCNQ1;SCN3B
GO_Biological_Process_2023	Positive Regulation Of Peptidyl-Tyrosine Phosphorylation (GO:0050731)	7/130	0.00109334	0.0540814	4.71445	32.1456	TNFSF18;GHR;CD80;NTF3;PARP14;PARP9;THBS4
GO_Biological_Process_2023	Positive Regulation Of Stress-Activated Protein Kinase Signaling Cascade (GO:0070304)	3/18	0.00127807	0.0556612	16.3826	109.147	CARD9;IGFBP6;INAVA
GO_Biological_Process_2023	Endothelial Cell Migration (GO:0043542)	4/40	0.00139917	0.0556612	9.12963	59.9988	NR4A1;EGR3;ID1;CYP1B1
GO_Biological_Process_2023	Regulation Of Morphogenesis Of A Branching Structure (GO:0060688)	2/5	0.00144679	0.0556612	54.416	355.794	SIX2;FGFR2
GO_Biological_Process_2023	Notochord Development (GO:0030903)	2/5	0.00144679	0.0556612	54.416	355.794	COL18A1;COL2A1
GO_Biological_Process_2023	Regulation Of Renal Sodium Excretion (GO:0035813)	2/5	0.00144679	0.0556612	54.416	355.794	NPR1;AGTR1
GO_Biological_Process_2023	Interleukin-27-Mediated Signaling Pathway (GO:0070106)	2/5	0.00144679	0.0556612	54.416	355.794	MX1;OASL
GO_Biological_Process_2023	Positive Regulation Of Urine Volume (GO:0035810)	2/5	0.00144679	0.0556612	54.416	355.794	NPR1;NPR3
GO_Biological_Process_2023	Regulation Of T Cell Activation Via T Cell Receptor Contact With Antigen Bound To MHC Molecule On Antigen Presenting Cell (GO:2001188)	2/5	0.00144679	0.0556612	54.416	355.794	HLA-DMB;LGALS9
GO_Biological_Process_2023	Heart Contraction (GO:0060047)	4/41	0.00153574	0.0566837	8.88243	57.547	KCNH2;RYR2;KCNQ1;SCN3B
GO_Biological_Process_2023	Positive Regulation Of MAPK Cascade (GO:0043410)	11/310	0.00155522	0.0566837	3.07214	19.8649	RET;GHR;FGF19;NTF3;CARD9;PLCE1;LGALS9;IGFBP6;RASGRP1;INAVA;FGFR2
GO_Biological_Process_2023	Regulation Of Smooth Muscle Contraction (GO:0006940)	3/20	0.0017537	0.0622788	14.4537	91.7239	CNN1;CHRNA3;PLCE1
GO_Biological_Process_2023	Skeletal System Morphogenesis (GO:0048705)	4/43	0.00183623	0.0635796	8.42607	53.0846	LAMA5;MMP13;FGFR2;RFLNA
GO_Biological_Process_2023	Positive Regulation Of Cytokine Production (GO:0001819)	11/320	0.00199531	0.0668649	2.97119	18.4718	FGR;GBP5;EGR1;CD80;CARD9;CYP1B1;LGALS9;RASGRP1;IL18R1;INAVA;RIGI
GO_Biological_Process_2023	Positive Regulation Of Heart Contraction (GO:0045823)	3/21	0.00202767	0.0668649	13.6501	84.6423	RYR2;KCNQ1;SCN3B
GO_Biological_Process_2023	Adherens Junction Maintenance (GO:0034334)	2/6	0.00215273	0.0677622	40.8099	250.614	INAVA;PLEKHA7
GO_Biological_Process_2023	Positive Regulation Of Cysteine-Type Endopeptidase Activity Involved In Apoptotic Signaling Pathway (GO:2001269)	2/6	0.00215273	0.0677622	40.8099	250.614	PRR7;LGALS9
GO_Biological_Process_2023	Blood Vessel Endothelial Cell Migration (GO:0043534)	3/22	0.00232683	0.0716147	12.931	78.4038	NR4A1;EGR3;ID1
GO_Biological_Process_2023	Positive Regulation Of Endothelial Cell Proliferation (GO:0001938)	5/77	0.00251022	0.0755796	5.71943	34.2444	NR4A1;EGFL7;EGR3;AGTR1;THBS4
GO_Biological_Process_2023	Atrial Cardiac Muscle Cell To AV Node Cell Signaling (GO:0086026)	2/7	0.00298961	0.0828123	32.6463	189.76	KCNQ1;SCN3B
GO_Biological_Process_2023	Cellular Response To Epinephrine Stimulus (GO:0071872)	2/7	0.00298961	0.0828123	32.6463	189.76	RYR2;KCNQ1
GO_Biological_Process_2023	Response To Epinephrine (GO:0071871)	2/7	0.00298961	0.0828123	32.6463	189.76	RYR2;KCNQ1
GO_Biological_Process_2023	Ventricular Cardiac Muscle Cell Membrane Repolarization (GO:0099625)	2/7	0.00298961	0.0828123	32.6463	189.76	KCNH2;KCNQ1
GO_Biological_Process_2023	Positive Regulation Of Programmed Cell Death (GO:0043068)	9/245	0.00324692	0.0881762	3.16769	18.151	GBP5;PRR7;HTRA4;ANKRD1;CYP1B1;GBP2;GBP1;IFIT2;PHLDA3
GO_Biological_Process_2023	Regulation Of Morphogenesis Of An Epithelium (GO:1905330)	2/8	0.00395416	0.0980049	27.2039	150.519	CXCL10;SIX2
GO_Biological_Process_2023	Regulation Of Urine Volume (GO:0035809)	2/8	0.00395416	0.0980049	27.2039	150.519	NPR1;NPR3
GO_Biological_Process_2023	Endothelial Cell Chemotaxis (GO:0035767)	2/8	0.00395416	0.0980049	27.2039	150.519	NR4A1;EGR3
GO_Biological_Process_2023	Mesodermal Cell Differentiation (GO:0048333)	2/8	0.00395416	0.0980049	27.2039	150.519	ITGB4;ITGA8
GO_Biological_Process_2023	Negative Regulation Of Viral Genome Replication (GO:0045071)	4/53	0.00396265	0.0980049	6.70306	37.0736	BST2;ISG20;MX1;OASL
GO_Biological_Process_2023	Enzyme-Linked Receptor Protein Signaling Pathway (GO:0007167)	6/124	0.0041855	0.1017	4.19556	22.9754	PTPRD;RET;FGR;NPR1;NTF3;FGFR2
GO_Biological_Process_2023	Cellular Response To Fibroblast Growth Factor Stimulus (GO:0044344)	4/55	0.0045288	0.106312	6.43954	34.7561	NR4A1;EGR3;FGF19;FGFR2
GO_Biological_Process_2023	Positive Regulation Of Tyrosine Phosphorylation Of STAT Protein (GO:0042531)	4/55	0.0045288	0.106312	6.43954	34.7561	GHR;TNFSF18;PARP9;PARP14
GO_Biological_Process_2023	Cell-Substrate Junction Assembly (GO:0007044)	3/28	0.00469058	0.108274	9.82456	52.6813	COL17A1;ITGB4;SORBS1
GO_Biological_Process_2023	Calcium Ion Transport Into Cytosol (GO:0060402)	2/9	0.00504315	0.108811	23.3164	123.337	RYR2;JPH2
GO_Biological_Process_2023	Positive Regulation Of RIG-I Signaling Pathway (GO:1900246)	2/9	0.00504315	0.108811	23.3164	123.337	DDX60;OASL
GO_Biological_Process_2023	Response To Type I Interferon (GO:0034340)	2/9	0.00504315	0.108811	23.3164	123.337	SP100;MX1
GO_Biological_Process_2023	Positive Regulation Of Interleukin-1 Beta Production (GO:0032731)	4/57	0.00514699	0.108811	6.19591	32.6484	GBP5;EGR1;LGALS9;INAVA
GO_Biological_Process_2023	Regulation Of Muscle Contraction (GO:0006937)	3/29	0.00518521	0.108811	9.44622	49.7055	CNN1;CHRNA3;PLCE1
GO_Biological_Process_2023	Cardiac Muscle Cell Action Potential (GO:0086001)	3/29	0.00518521	0.108811	9.44622	49.7055	KCNH2;KCNQ1;SCN3B
GO_Biological_Process_2023	Supramolecular Fiber Organization (GO:0097435)	10/316	0.00562	0.11498	2.71633	14.0744	COL18A1;CNN1;COL2A1;DES;SH3BP1;COL11A1;COL12A1;TMOD2;CYP1B1;MYH11
GO_Biological_Process_2023	Regulation Of Endothelial Cell Proliferation (GO:0001936)	5/93	0.00564525	0.11498	4.67573	24.206	NR4A1;EGFL7;EGR3;ATOH8;THBS4
GO_Biological_Process_2023	Muscle Contraction (GO:0006936)	5/94	0.00590444	0.117041	4.62296	23.7253	RYR2;DTNA;DES;TMOD2;MYH11
GO_Biological_Process_2023	Sterol Metabolic Process (GO:0016125)	4/60	0.00617639	0.117041	5.8631	29.8257	CYP27A1;CYP11A1;CYP1B1;APOL2
GO_Biological_Process_2023	Regulation Of Cysteine-Type Endopeptidase Activity Involved In Apoptotic Signaling Pathway (GO:2001267)	2/10	0.00625344	0.117041	20.4008	103.527	PRR7;LGALS9
GO_Biological_Process_2023	T Cell Chemotaxis (GO:0010818)	2/10	0.00625344	0.117041	20.4008	103.527	CXCL10;CXCL16
GO_Biological_Process_2023	Regulation Of Phospholipase Activity (GO:0010517)	2/10	0.00625344	0.117041	20.4008	103.527	RASGRP1;FGFR2
GO_Biological_Process_2023	Cardiac Muscle Cell Membrane Repolarization (GO:0099622)	2/10	0.00625344	0.117041	20.4008	103.527	KCNH2;KCNQ1
GO_Biological_Process_2023	Negative Regulation Of Viral Process (GO:0048525)	4/61	0.00654773	0.120915	5.75994	28.9647	BST2;ISG20;MX1;OASL
GO_Biological_Process_2023	Positive Regulation Of Release Of Sequestered Calcium Ion Into Cytosol (GO:0051281)	3/33	0.00747059	0.132924	8.18506	40.0805	NPSR1;CXCL10;JPH2
GO_Biological_Process_2023	Regulation Of Cell Adhesion Mediated By Integrin (GO:0033628)	3/33	0.00747059	0.132924	8.18506	40.0805	RET;TESC;CYP1B1
GO_Biological_Process_2023	Regulation Of Type II Interferon-Mediated Signaling Pathway (GO:0060334)	2/11	0.00758192	0.132924	18.1331	88.5258	PARP14;PARP9
GO_Biological_Process_2023	Epithelial Cell-Cell Adhesion (GO:0090136)	2/11	0.00758192	0.132924	18.1331	88.5258	PLEKHA7;THBS4
GO_Biological_Process_2023	Positive Regulation Of Interleukin-1 Production (GO:0032732)	4/64	0.00774973	0.134167	5.47111	26.5901	GBP5;EGR1;LGALS9;INAVA
GO_Biological_Process_2023	Cellular Response To Vascular Endothelial Growth Factor Stimulus (GO:0035924)	3/34	0.0081208	0.136506	7.92063	38.1246	NR4A1;EGR3;GAS1
GO_Biological_Process_2023	Regulation Of Blood Circulation (GO:1903522)	3/34	0.0081208	0.136506	7.92063	38.1246	DES;KCNQ1;AGTR1
GO_Biological_Process_2023	Regulation Of Tyrosine Phosphorylation Of STAT Protein (GO:0042509)	4/65	0.00818048	0.136506	5.38115	25.8618	GHR;TNFSF18;PARP9;PARP14
GO_Biological_Process_2023	Action Potential (GO:0001508)	3/35	0.0088033	0.141432	7.67272	36.3121	KCNH2;KCNQ1;SCN3B
GO_Biological_Process_2023	Atrial Cardiac Muscle Cell Action Potential (GO:0086014)	2/12	0.00902557	0.141432	16.319	76.8249	KCNQ1;SCN3B
GO_Biological_Process_2023	Regulation Of Tube Diameter (GO:0035296)	2/12	0.00902557	0.141432	16.319	76.8249	NPR1;AGTR1
GO_Biological_Process_2023	Dendrite Self-Avoidance (GO:0070593)	2/12	0.00902557	0.141432	16.319	76.8249	TNN;IGSF9
GO_Biological_Process_2023	Vascular Process In Circulatory System (GO:0003018)	2/12	0.00902557	0.141432	16.319	76.8249	NPR1;AGTR1
GO_Biological_Process_2023	Regulation Of Viral Genome Replication (GO:0045069)	4/67	0.0090884	0.141432	5.20979	24.4899	BST2;ISG20;MX1;OASL
GO_Biological_Process_2023	Positive Regulation Of Stress-Activated MAPK Cascade (GO:0032874)	5/105	0.00933044	0.143585	4.11213	19.2221	FGF19;CARD9;IGFBP6;RASGRP1;INAVA
GO_Biological_Process_2023	Regulation Of Signal Transduction (GO:0009966)	7/193	0.00966068	0.147033	3.10762	14.4184	SP100;KIF26A;CD80;PLCE1;GAS1;IGFBP6;FGFR2
GO_Biological_Process_2023	Regulation Of p38MAPK Cascade (GO:1900744)	3/37	0.0102665	0.149543	7.22065	33.0624	DUSP10;LGALS9;RASGRP1
GO_Biological_Process_2023	Positive Regulation Of Immune Effector Process (GO:0002699)	3/37	0.0102665	0.149543	7.22065	33.0624	HLA-DMB;LGALS9;DDX60
GO_Biological_Process_2023	Acute-Phase Response (GO:0006953)	2/13	0.0105814	0.149543	14.8347	67.478	ITIH4;APOL2
GO_Biological_Process_2023	Potassium Ion Export Across Plasma Membrane (GO:0097623)	2/13	0.0105814	0.149543	14.8347	67.478	KCNH2;KCNQ1
GO_Biological_Process_2023	Membrane Depolarization (GO:0051899)	2/13	0.0105814	0.149543	14.8347	67.478	KCNH2;SCN3B
GO_Biological_Process_2023	Membrane Depolarization During Action Potential (GO:0086010)	2/13	0.0105814	0.149543	14.8347	67.478	KCNH2;SCN3B
GO_Biological_Process_2023	Regulation Of T-helper 17 Type Immune Response (GO:2000316)	2/13	0.0105814	0.149543	14.8347	67.478	CARD9;JUNB
GO_Biological_Process_2023	T Cell Proliferation (GO:0042098)	2/14	0.0122464	0.164673	13.5978	59.8646	TNFSF18;RASGRP1
GO_Biological_Process_2023	Regulation Of Mast Cell Degranulation (GO:0043304)	2/14	0.0122464	0.164673	13.5978	59.8646	FGR;LGALS9
GO_Biological_Process_2023	Bone Morphogenesis (GO:0060349)	2/14	0.0122464	0.164673	13.5978	59.8646	MMP13;FGFR2
GO_Biological_Process_2023	Cardiac Cell Development (GO:0055006)	2/14	0.0122464	0.164673	13.5978	59.8646	MYH11;ASB2
GO_Biological_Process_2023	Membrane Repolarization During Cardiac Muscle Cell Action Potential (GO:0086013)	2/14	0.0122464	0.164673	13.5978	59.8646	KCNH2;KCNQ1
GO_Biological_Process_2023	Regulation Of Interleukin-6 Production (GO:0032675)	5/114	0.0129973	0.173089	3.77087	16.3769	EOLA1;CARD9;LGALS9;INAVA;RIGI
GO_Biological_Process_2023	Regulation Of Heart Rate By Cardiac Conduction (GO:0086091)	3/41	0.0135931	0.176498	6.45927	27.7632	KCNH2;KCNQ1;SCN3B
GO_Biological_Process_2023	Cytokine-Mediated Signaling Pathway (GO:0019221)	8/257	0.0138801	0.176498	2.65564	11.359	TNFSF18;GHR;EGR1;CXCL10;IL1RL1;MX1;IL18R1;OASL
GO_Biological_Process_2023	Positive Regulation Of Interleukin-6 Production (GO:0032755)	4/76	0.0139795	0.176498	4.55648	19.4569	CARD9;LGALS9;INAVA;RIGI
GO_Biological_Process_2023	Digestive Tract Morphogenesis (GO:0048546)	2/15	0.0140179	0.176498	12.5512	53.5612	SIX2;FGFR2
GO_Biological_Process_2023	Positive Regulation Of Potassium Ion Transport (GO:0043268)	2/15	0.0140179	0.176498	12.5512	53.5612	KCNH2;KCNQ1
GO_Biological_Process_2023	Membrane Repolarization During Action Potential (GO:0086011)	2/15	0.0140179	0.176498	12.5512	53.5612	KCNH2;KCNQ1
GO_Biological_Process_2023	Actomyosin Structure Organization (GO:0031032)	4/77	0.014608	0.182271	4.49384	18.9918	TMOD2;ANKRD1;MYH11;SORBS1
GO_Biological_Process_2023	Negative Regulation Of Cell Migration (GO:0030336)	6/163	0.015082	0.186505	3.14709	13.1997	BST2;DUSP10;TNN;LIMCH1;CYP1B1;LDLRAD4
GO_Biological_Process_2023	Regulation Of Response To Cytokine Stimulus (GO:0060759)	2/16	0.0158929	0.194793	11.6541	48.2698	PARP9;RIGI
GO_Biological_Process_2023	Bone Development (GO:0060348)	3/44	0.0164447	0.196344	5.98573	24.5879	RANBP3L;MMP13;FGFR2
GO_Biological_Process_2023	Embryonic Organ Morphogenesis (GO:0048562)	3/44	0.0164447	0.196344	5.98573	24.5879	RYR2;SIX2;FGFR2
GO_Biological_Process_2023	Lymphocyte Chemotaxis (GO:0048247)	3/44	0.0164447	0.196344	5.98573	24.5879	CXCL10;MSMP;CXCL16
GO_Biological_Process_2023	Positive Regulation Of Immune Response (GO:0050778)	4/80	0.0165996	0.196499	4.31579	17.6877	GBP5;HLA-DMB;C7;LGALS9
GO_Biological_Process_2023	Regulation Of Cytokine Production (GO:0001817)	6/167	0.0168033	0.197225	3.06827	12.5375	FGR;EOLA1;CARD9;ZBTB45;LGALS9;RIGI
GO_Biological_Process_2023	Cellular Response To Interleukin-1 (GO:0071347)	4/81	0.0172993	0.197984	4.25952	17.2813	EGR1;ANKRD1;GBP2;GBP1
GO_Biological_Process_2023	Positive Regulation Of Epithelial Cell Proliferation (GO:0050679)	5/123	0.0175325	0.197984	3.48167	14.0788	NR4A1;EGFL7;EGR3;FGFR2;THBS4
GO_Biological_Process_2023	T Cell Migration (GO:0072678)	2/17	0.0178686	0.197984	10.8766	43.7751	CXCL10;CXCL16
GO_Biological_Process_2023	Cell Migration Involved In Sprouting Angiogenesis (GO:0002042)	2/17	0.0178686	0.197984	10.8766	43.7751	NR4A1;EGR3
GO_Biological_Process_2023	Response To Interferon-Alpha (GO:0035455)	2/17	0.0178686	0.197984	10.8766	43.7751	BST2;MX2
GO_Biological_Process_2023	Epoxygenase P450 Pathway (GO:0019373)	2/17	0.0178686	0.197984	10.8766	43.7751	CYP2S1;CYP1B1
GO_Biological_Process_2023	Positive Regulation Of Potassium Ion Transmembrane Transport (GO:1901381)	2/17	0.0178686	0.197984	10.8766	43.7751	KCNH2;KCNQ1
GO_Biological_Process_2023	Cardiac Conduction (GO:0061337)	3/46	0.0185177	0.201945	5.70675	22.7644	KCNH2;KCNQ1;SCN3B
GO_Biological_Process_2023	Negative Regulation Of Cold-Induced Thermogenesis (GO:0120163)	3/46	0.0185177	0.201945	5.70675	22.7644	NPR3;ID1;IL18R1
GO_Biological_Process_2023	Regulation Of Interleukin-1 Beta Production (GO:0032651)	4/84	0.0195079	0.203545	4.09917	16.1382	GBP5;EGR1;LGALS9;INAVA
GO_Biological_Process_2023	Secondary Alcohol Metabolic Process (GO:1902652)	3/47	0.0196061	0.203545	5.57676	21.9274	CYP27A1;CYP11A1;APOL2
GO_Biological_Process_2023	Neuromuscular Synaptic Transmission (GO:0007274)	2/18	0.0199424	0.203545	10.1963	39.9175	CHRNA3;DTNA
GO_Biological_Process_2023	Regulation Of Ventricular Cardiac Muscle Cell Membrane Repolarization (GO:0060307)	2/18	0.0199424	0.203545	10.1963	39.9175	KCNH2;KCNQ1
GO_Biological_Process_2023	Positive Regulation Of Cation Transmembrane Transport (GO:1904064)	2/18	0.0199424	0.203545	10.1963	39.9175	KCNH2;KCNQ1
GO_Biological_Process_2023	Positive Regulation Of Cytokine Production Involved In Inflammatory Response (GO:1900017)	2/18	0.0199424	0.203545	10.1963	39.9175	GBP5;CARD9
GO_Biological_Process_2023	Membrane Repolarization (GO:0086009)	2/18	0.0199424	0.203545	10.1963	39.9175	KCNH2;KCNQ1
GO_Biological_Process_2023	Regulation Of RIG-I Signaling Pathway (GO:0039535)	2/18	0.0199424	0.203545	10.1963	39.9175	DDX60;OASL
GO_Biological_Process_2023	Regulation Of Kinase Activity (GO:0043549)	4/85	0.020281	0.203545	4.04835	15.7808	RET;FGR;PLCE1;FGFR2
GO_Biological_Process_2023	Regulation Of Osteoblast Differentiation (GO:0045667)	4/85	0.020281	0.203545	4.04835	15.7808	RANBP3L;TNN;SMOC1;FGFR2
GO_Biological_Process_2023	Response To Interleukin-1 (GO:0070555)	4/85	0.020281	0.203545	4.04835	15.7808	ANKRD1;LGALS9;GBP2;GBP1
GO_Biological_Process_2023	Regulation Of Cell Growth (GO:0001558)	7/227	0.021707	0.21473	2.62278	10.0456	BST2;KIF26A;NPR1;CCDC85B;AGTR1;PLCE1;CXCL16
GO_Biological_Process_2023	Cellular Response To Catecholamine Stimulus (GO:0071870)	2/19	0.0221117	0.21473	9.59601	36.5766	RYR2;KCNQ1
GO_Biological_Process_2023	Cyclic Nucleotide Biosynthetic Process (GO:0009190)	2/19	0.0221117	0.21473	9.59601	36.5766	NPR1;ADCY5
GO_Biological_Process_2023	Embryonic Digestive Tract Development (GO:0048566)	2/19	0.0221117	0.21473	9.59601	36.5766	SIX2;FGFR2
GO_Biological_Process_2023	Cellular Response To Lipid (GO:0071396)	7/228	0.0221706	0.21473	2.61078	9.94444	RET;CXCL10;TESC;CD80;ANKRD1;GBP2;ADCY5
GO_Biological_Process_2023	Regulation Of Endothelial Cell Migration (GO:0010594)	4/88	0.0227124	0.218274	3.90317	14.7729	SMOC2;SP100;SH3BP1;ATOH8
GO_Biological_Process_2023	Blood Circulation (GO:0008015)	3/50	0.0230792	0.218274	5.22001	19.6733	CXCL10;NPR1;AGTR1
GO_Biological_Process_2023	Cell Chemotaxis (GO:0060326)	3/50	0.0230792	0.218274	5.22001	19.6733	NR4A1;EGR3;AGTR1
GO_Biological_Process_2023	Negative Regulation Of Cell Motility (GO:2000146)	5/133	0.0236784	0.218274	3.20803	12.0083	BST2;DUSP10;LIMCH1;CYP1B1;LDLRAD4
GO_Biological_Process_2023	Transmembrane Receptor Protein Tyrosine Kinase Signaling Pathway (GO:0007169)	8/284	0.0236869	0.218274	2.39253	8.95485	RET;GHR;FGR;CHRNA3;FGF19;NTF3;SORBS1;FGFR2
GO_Biological_Process_2023	Regulation Of Release Of Sequestered Calcium Ion Into Cytosol (GO:0051279)	3/51	0.0243062	0.218274	5.111	18.9977	NPSR1;CXCL10;JPH2
GO_Biological_Process_2023	Fc-gamma Receptor Signaling Pathway Involved In Phagocytosis (GO:0038096)	2/20	0.0243737	0.218274	9.06244	33.6602	VAV3;FGR
GO_Biological_Process_2023	Negative Regulation Of Viral Life Cycle (GO:1903901)	2/20	0.0243737	0.218274	9.06244	33.6602	BST2;CIITA
GO_Biological_Process_2023	Response To Fibroblast Growth Factor (GO:0071774)	2/20	0.0243737	0.218274	9.06244	33.6602	NR4A1;EGR3
GO_Biological_Process_2023	Positive Regulation Of Phospholipase Activity (GO:0010518)	2/20	0.0243737	0.218274	9.06244	33.6602	AGTR1;FGFR2
GO_Biological_Process_2023	Mesoderm Formation (GO:0001707)	2/20	0.0243737	0.218274	9.06244	33.6602	ITGB4;ITGA8
GO_Biological_Process_2023	Regulation Of Peptidyl-Tyrosine Phosphorylation (GO:0050730)	4/90	0.0244278	0.218274	3.81202	14.1503	GHR;CD80;NTF3;THBS4
GO_Biological_Process_2023	Inflammatory Response (GO:0006954)	7/236	0.0261293	0.231982	2.51855	9.17933	CXCL10;IL1RL1;CIITA;SCUBE1;AGTR1;LGALS9;APOL2
GO_Biological_Process_2023	Negative Regulation Of Metabolic Process (GO:0009892)	3/53	0.0268642	0.235487	4.90606	17.745	NPR3;ID1;IL18R1
GO_Biological_Process_2023	Blood Vessel Morphogenesis (GO:0048514)	3/53	0.0268642	0.235487	4.90606	17.745	EGFL7;ID1;CYP1B1
GO_Biological_Process_2023	Fc Receptor Mediated Stimulatory Signaling Pathway (GO:0002431)	2/22	0.0291658	0.252466	8.15537	28.8273	VAV3;FGR
GO_Biological_Process_2023	Regulation Of Cardiac Muscle Cell Membrane Repolarization (GO:0099623)	2/22	0.0291658	0.252466	8.15537	28.8273	KCNH2;KCNQ1
GO_Biological_Process_2023	Regulation Of Intracellular Signal Transduction (GO:1902531)	8/297	0.0298245	0.256565	2.28339	8.02022	VAV3;ARHGAP30;SH3BP1;ARHGEF25;RASGRF2;AKAP5;ARHGAP26;GBP1
GO_Biological_Process_2023	Regulation Of ERK1 And ERK2 Cascade (GO:0070372)	7/244	0.0305461	0.26115	2.43253	8.48594	DUSP10;FGF19;CARD9;LGALS9;RASGRP1;GBP1;FGFR2
GO_Biological_Process_2023	Renal System Development (GO:0072001)	3/58	0.0338626	0.28424	4.45892	15.0954	SIX2;AGTR1;ITGA8
GO_Biological_Process_2023	Positive Regulation Of Type II Interferon Production (GO:0032729)	3/58	0.0338626	0.28424	4.45892	15.0954	LGALS9;RASGRP1;IL18R1
GO_Biological_Process_2023	Muscle Organ Development (GO:0007517)	3/58	0.0338626	0.28424	4.45892	15.0954	CXCL10;EGR3;DES
GO_Biological_Process_2023	Fc-gamma Receptor Signaling Pathway (GO:0038094)	2/24	0.0342989	0.286168	7.41322	25.0022	VAV3;FGR
GO_Biological_Process_2023	Cellular Response To Cytokine Stimulus (GO:0071345)	8/308	0.0358097	0.296985	2.19842	7.31971	GBP6;GHR;GBP5;EGR1;ANKRD1;LGALS9;GBP2;GBP1
GO_Biological_Process_2023	Response To Retinoic Acid (GO:0032526)	3/60	0.0369011	0.30312	4.30203	14.1946	RET;TESC;AQP3
GO_Biological_Process_2023	Positive Regulation Of Glucose Import (GO:0046326)	2/25	0.0369872	0.30312	7.09055	23.3788	FGF19;SORBS1
GO_Biological_Process_2023	Regulation Of MAPK Cascade (GO:0043408)	6/204	0.0394214	0.318259	2.4902	8.05191	RET;PLCE1;IGFBP6;RASGRP1;INAVA;FGFR2
GO_Biological_Process_2023	Acute Inflammatory Response (GO:0002526)	2/26	0.0397536	0.318259	6.79477	21.9135	ITIH4;APOL2
GO_Biological_Process_2023	Cardiac Muscle Cell Development (GO:0055013)	2/26	0.0397536	0.318259	6.79477	21.9135	MYH11;ASB2
GO_Biological_Process_2023	Cellular Response To Xenobiotic Stimulus (GO:0071466)	2/26	0.0397536	0.318259	6.79477	21.9135	KCNH2;KCNQ1
GO_Biological_Process_2023	Regulation Of Angiogenesis (GO:0045765)	6/205	0.0402139	0.320093	2.47756	7.96173	SMOC2;CXCL10;SP100;NPR1;CYP1B1;THBS4
GO_Biological_Process_2023	Cardiac Muscle Cell Differentiation (GO:0055007)	2/27	0.0425959	0.323457	6.52264	20.5854	MYH11;ASB2
GO_Biological_Process_2023	Positive Regulation Of Calcium Ion Transmembrane Transporter Activity (GO:1901021)	2/27	0.0425959	0.323457	6.52264	20.5854	RYR2;JPH2
GO_Biological_Process_2023	Response To Tumor Necrosis Factor (GO:0034612)	4/108	0.0433557	0.323457	3.14936	9.88369	ANKRD1;GBP2;GBP1;CXCL16
GO_Biological_Process_2023	Positive Regulation Of Defense Response To Virus By Host (GO:0002230)	2/28	0.0455117	0.323457	6.27146	19.3775	PARP9;RIGI
GO_Biological_Process_2023	Limb Development (GO:0060173)	2/28	0.0455117	0.323457	6.27146	19.3775	COMP;SMOC1
GO_Biological_Process_2023	Response To Lipopolysaccharide (GO:0032496)	5/159	0.0456219	0.323457	2.66288	8.22129	CXCL10;CD80;ANKRD1;LGALS9;GBP2
GO_Biological_Process_2023	Regulation Of JNK Cascade (GO:0046328)	4/110	0.0458513	0.323457	3.08962	9.5233	DUSP10;FGF19;CARD9;RASGRP1
GO_Biological_Process_2023	Small GTPase Mediated Signal Transduction (GO:0007264)	4/112	0.0484257	0.323457	3.0321	9.18036	ARHGAP30;RASGRF2;PLCE1;RASGRP1
GO_Biological_Process_2023	Regulation Of Neuron Migration (GO:2001222)	2/29	0.0484988	0.323457	6.03887	18.2749	TNN;KIF26A
GO_Biological_Process_2023	Cholesterol Metabolic Process (GO:0008203)	3/67	0.0485902	0.323457	3.83013	11.5836	CYP27A1;CYP11A1;APOL2
KEGG_2021_Human	ECM-receptor interaction	8/88	1.2135e-05	0.00218429	8.33729	94.3733	COMP;LAMA5;COL2A1;ITGB4;TNN;ITGA1;ITGA8;THBS4
KEGG_2021_Human	Protein digestion and absorption	8/103	3.83715e-05	0.00345344	7.01552	71.3352	COL17A1;COL18A1;COL2A1;COL13A1;KCNQ1;COL11A1;COL12A1;COL23A1
KEGG_2021_Human	PI3K-Akt signaling pathway	14/354	0.000122105	0.00732628	3.47601	31.321	LAMA5;ITGB4;ITGA1;THBS4;COMP;GHR;NR4A1;COL2A1;TNN;FGF19;NTF3;ITGA8;FGFR2;CREB5
KEGG_2021_Human	Human papillomavirus infection	13/331	0.000227627	0.0102432	3.43998	28.8539	LAMA5;ITGB4;MX2;ITGA1;MX1;THBS4;OASL;COMP;COL2A1;TNN;ITGA8;CREB5;HES4
KEGG_2021_Human	Focal adhesion	9/201	0.000837273	0.0288232	3.90239	27.6499	VAV3;COMP;LAMA5;COL2A1;TNN;ITGB4;ITGA1;ITGA8;THBS4
KEGG_2021_Human	Dilated cardiomyopathy	6/96	0.00115118	0.0288232	5.50868	37.2771	RYR2;DES;ITGB4;ITGA1;ITGA8;ADCY5
KEGG_2021_Human	Cortisol synthesis and secretion	5/65	0.00118087	0.0288232	6.8675	46.2973	NR4A1;CYP11A1;AGTR1;CREB5;ADCY5
KEGG_2021_Human	Aldosterone synthesis and secretion	6/98	0.00128103	0.0288232	5.38838	35.8871	NR4A1;NPR1;CYP11A1;AGTR1;CREB5;ADCY5
KEGG_2021_Human	Arrhythmogenic right ventricular cardiomyopathy	5/77	0.00251022	0.0502045	5.71943	34.2444	RYR2;DES;ITGB4;ITGA1;ITGA8
KEGG_2021_Human	Hypertrophic cardiomyopathy	5/90	0.00491593	0.0884868	4.8415	25.7339	RYR2;DES;ITGB4;ITGA1;ITGA8
KEGG_2021_Human	Parathyroid hormone synthesis, secretion and action	5/106	0.00969752	0.158687	4.07121	18.8737	EGR1;MMP13;PTH1R;CREB5;ADCY5
KEGG_2021_Human	Cushing syndrome	6/155	0.0120144	0.180215	3.31741	14.6684	NR4A1;RASD1;CYP11A1;AGTR1;CREB5;ADCY5
KEGG_2021_Human	Regulation of actin cytoskeleton	7/218	0.0178334	0.246925	2.73592	11.0167	VAV3;ITGB4;FGF19;ITGA1;ITGA8;MYH11;FGFR2
KEGG_2021_Human	Vascular smooth muscle contraction	5/133	0.0236784	0.291674	3.20803	12.0083	NPR1;AGTR1;MYH11;ACTG2;ADCY5
KEGG_2021_Human	Ovarian steroidogenesis	3/51	0.0243062	0.291674	5.111	18.9977	CYP11A1;CYP1B1;ADCY5
KEGG_2021_Human	Adrenergic signaling in cardiomyocytes	5/150	0.037014	0.416407	2.82946	9.32721	RYR2;KCNQ1;AGTR1;CREB5;ADCY5
KEGG_2021_Human	Rap1 signaling pathway	6/210	0.0443275	0.427292	2.41621	7.52929	VAV3;FGF19;ID1;PLCE1;FGFR2;ADCY5
KEGG_2021_Human	TNF signaling pathway	4/112	0.0484257	0.427292	3.0321	9.18036	CXCL10;JUNB;IL18R1;CREB5
KEGG_2021_Human	cAMP signaling pathway	6/216	0.0495997	0.427292	2.34646	7.04822	VAV3;RYR2;NPR1;PLCE1;ADCY5;CREB5
KEGG_2021_Human	Cholinergic synapse	4/113	0.0497423	0.427292	3.00413	9.01509	CHRNA3;KCNQ1;CREB5;ADCY5
Jensen_TISSUES	Long bone	8/57	4.3174e-07	0.000199032	13.6333	199.803	COMP;ACAN;MMP13;COL2A1;SLCO2A1;PTH1R;MATN3;FGFR2
Jensen_TISSUES	Epiphyseal growth plate	6/33	2.60578e-06	0.000600633	18.4211	236.854	COMP;ACAN;MMP13;COL2A1;PTH1R;MATN3
Jensen_TISSUES	Osteophyte	4/12	9.90689e-06	0.00152236	41.1417	474.046	COMP;ACAN;COL2A1;MATN3
Jensen_TISSUES	Cornea	3/6	3.49117e-05	0.00402358	81.9627	841.157	ANGPTL7;COL12A1;FGFR2
Jensen_TISSUES	ATDC-5 cell	3/11	0.000275279	0.0200319	30.7282	251.902	ACAN;MMP13;COL2A1
Jensen_TISSUES	Chondrocyte cell line	3/11	0.000275279	0.0200319	30.7282	251.902	ACAN;MMP13;COL2A1
Jensen_TISSUES	Meniscus	4/27	0.000304172	0.0200319	14.2993	115.794	COMP;ACAN;MMP13;COL2A1
Jensen_TISSUES	Endochondral bone	4/31	0.000524886	0.0302466	12.1784	91.9752	ACAN;MMP13;COL2A1;PTH1R
Jensen_TISSUES	SW-1353 cell	3/14	0.000591049	0.0302748	22.3444	166.1	ACAN;MMP13;COL2A1
Jensen_TISSUES	Femur	5/63	0.00102488	0.0450394	7.10504	48.9052	CYP27A1;ACAN;COL2A1;AMIGO2;PTH1R
Jensen_TISSUES	Np	3/17	0.00107469	0.0450394	17.5536	119.992	ACAN;MMP13;COL2A1
Jensen_TISSUES	Tibia	5/71	0.00175463	0.0674072	6.24128	39.604	COMP;ACAN;MMP13;COL2A1;PTH1R
Jensen_TISSUES	SKOV-3 cell	2/6	0.00215273	0.0763392	40.8099	250.614	PHLDA2;C12ORF75
Jensen_TISSUES	Prepuce	4/49	0.00297796	0.0865445	7.30037	42.4627	COL17A1;EGR1;GBP2;IFIT3
Jensen_TISSUES	chse214	2/7	0.00298961	0.0865445	32.6463	189.76	MX2;MX1
Jensen_TISSUES	Metatarsal bone	3/24	0.00300371	0.0865445	11.6983	67.9425	EGFL6;COL2A1;AMIGO2
Jensen_TISSUES	Mesenchymal stem cell	7/159	0.00343143	0.0913391	3.80935	21.6172	COMP;ACAN;COL2A1;MMP13;MCAM;ITGA1;NTF3
Jensen_TISSUES	Vasculature	6/121	0.00371225	0.0913391	4.30566	24.095	RTN4R;COL18A1;MCAM;CA4;AGTR1;LYVE1
Jensen_TISSUES	Venom duct	2/8	0.00395416	0.0913391	27.2039	150.519	CYP27A1;GM2A
Jensen_TISSUES	Intervertebral disc	4/53	0.00396265	0.0913391	6.70306	37.0736	COMP;ACAN;MMP13;COL2A1
Jensen_TISSUES	Perichondrium	3/28	0.00469058	0.101082	9.82456	52.6813	ACAN;MMP13;COL2A1
Jensen_TISSUES	Mammary gland	12/412	0.00487565	0.101082	2.50293	13.3244	LAMA5;TIGD5;PARM1;DCT;TPRG1;ZBTB45;PARP9;MPP7;ACTG2;FGFR2;CXCL16;OASL
Jensen_TISSUES	U-251MG cell	2/9	0.00504315	0.101082	23.3164	123.337	LRRC4;MUC5B
Jensen_TISSUES	Synovia	4/63	0.00733417	0.138242	5.56412	27.3488	COMP;ACAN;MMP13;A2M
Jensen_TISSUES	Epiphysis	2/11	0.00758192	0.138242	18.1331	88.5258	GHR;ACAN
Jensen_TISSUES	Ear	7/186	0.00797384	0.138242	3.2303	15.6075	EGR1;COL2A1;COL11A1;CYP1B1;SLC35F1;A2M;COCH
Jensen_TISSUES	Umbilical vein	3/34	0.0081208	0.138242	7.92063	38.1246	TNFSF18;ATOH8;PHLDA2
Jensen_TISSUES	Plasma cell	9/286	0.00872431	0.138242	2.69316	12.77	ITIH4;ACAN;HLA-DMB;C7;TNN;ITGB4;ITGA1;A2M;LYVE1
Jensen_TISSUES	Ureteric bud	3/35	0.0088033	0.138242	7.67272	36.3121	RET;SIX2;ITGA8
Jensen_TISSUES	Adult	20/918	0.00899624	0.138242	1.875	8.83303	RET;RTN4R;EGR1;RASL12;MCAM;CD80;FST;GHR;CXCL10;ACAN;MMP13;COL2A1;CYP11A1;SMOC1;NTF3;CA4;AGTR1;MYH11;A2M;FGFR2
Jensen_TISSUES	Hip	5/107	0.0100744	0.149816	4.03109	18.534	COMP;CYP27A1;ACAN;COL2A1;AMIGO2
Jensen_TISSUES	Notochord	3/38	0.0110478	0.153875	7.01399	31.6017	ACAN;COL2A1;FST
Jensen_TISSUES	Knee	5/110	0.0112652	0.153875	3.91532	17.5643	COMP;ACAN;COL2A1;MMP13;MATN3
Jensen_TISSUES	Dentin	4/72	0.0116386	0.153875	4.82549	21.49	FBLN7;FAM83H;MCAM;ASB2
Jensen_TISSUES	Tendon	5/111	0.0116825	0.153875	3.87819	17.2566	COMP;ACAN;COL2A1;MMP13;THBS4
Jensen_TISSUES	Chondroblast	2/16	0.0158929	0.198016	11.6541	48.2698	ACAN;COL2A1
Jensen_TISSUES	rtg2	2/16	0.0158929	0.198016	11.6541	48.2698	MX2;MX1
Jensen_TISSUES	TZM-bl cell	2/17	0.0178686	0.211216	10.8766	43.7751	TMPRSS11A;ITIH4
Jensen_TISSUES	UMR-106 cell	2/17	0.0178686	0.211216	10.8766	43.7751	MMP13;PTH1R
Jensen_TISSUES	Synovial tissue	4/84	0.0195079	0.224828	4.09917	16.1382	COMP;ACAN;CXCL10;MMP13
Jensen_TISSUES	Hallux	2/19	0.0221117	0.248621	9.59601	36.5766	AMIGO2;FGFR2
Jensen_TISSUES	Hair cell	4/91	0.0253141	0.277852	3.76801	13.8527	JAG2;TMEM132E;NTF3;ESPN
Jensen_TISSUES	Planktonic cell	2/21	0.0267259	0.281167	8.58504	31.0961	JPH2;CCDC85B
Jensen_TISSUES	Peripheral nervous system	6/186	0.0268359	0.281167	2.74174	9.91964	EGR1;COL18A1;DUSP10;C7;MCAM;THBS4
Jensen_TISSUES	Osteoclast	3/54	0.0281951	0.288843	4.80962	17.1636	VAV3;CYP27A1;PTH1R
Jensen_TISSUES	Cranium	5/141	0.0294873	0.295514	3.01809	10.6351	ACAN;COL2A1;MMP13;PTH1R;FGFR2
Jensen_TISSUES	Immune system	20/1046	0.0316995	0.306159	1.62994	5.62568	EGR1;ITIH4;CIITA;CARD9;MX1;MUC5B;CXCL16;BST2;ISG20;FGR;NR4A1;CXCL10;IL1RL1;MMP13;SMOC1;AGTR1;CYP1B1;LGALS9;A2M;JUNB
Jensen_TISSUES	Synovium	5/144	0.0318778	0.306159	2.9525	10.1739	MMP13;CARD9;THBS4;PLEKHA7;CXCL16
Jensen_TISSUES	Neointima	3/58	0.0338626	0.316235	4.45892	15.0954	EGR1;AGTR1;MYH11
Jensen_TISSUES	Cartilage	2/24	0.0342989	0.316235	7.41322	25.0022	COMP;MATN3
Jensen_TISSUES	Theca cell	2/28	0.0455117	0.3495	6.27146	19.3775	CYP11A1;FST
Jensen_TISSUES	AtT-20 cell	2/29	0.0484988	0.3495	6.03887	18.2749	PCSK1N;RASD1
Reactome_2022	Extracellular Matrix Organization R-HSA-1474244	18/291	2.03998e-08	5.34015e-06	5.68404	100.652	COL17A1;COL18A1;LAMA5;COL13A1;ITGB4;COL11A1;COL12A1;COL23A1;ITGA1;COMP;ACAN;MMP13;COL2A1;SCUBE1;TNN;MMP28;ITGA8;MATN3
Reactome_2022	Interferon Signaling R-HSA-913531	15/200	2.53689e-08	5.34015e-06	6.92942	121.194	GBP6;GBP5;EGR1;SP100;CIITA;MX2;MX1;IFIT3;IFIT2;OASL;BST2;ISG20;GBP2;GBP1;RIGI
Reactome_2022	Collagen Formation R-HSA-1474290	10/90	1.47845e-07	2.07476e-05	10.5107	165.303	COL17A1;COL18A1;COL2A1;MMP13;COL13A1;ITGB4;COL11A1;COL12A1;MMP28;COL23A1
Reactome_2022	Interferon Alpha/Beta Signaling R-HSA-909733	9/72	2.25282e-07	2.37109e-05	11.9714	183.234	BST2;ISG20;EGR1;MX2;MX1;GBP2;IFIT3;IFIT2;OASL
Reactome_2022	Collagen Degradation R-HSA-1442490	7/40	4.8822e-07	4.11081e-05	17.6526	256.536	COL17A1;COL18A1;MMP13;COL13A1;COL12A1;MMP28;COL23A1
Reactome_2022	Degradation Of Extracellular Matrix R-HSA-1474228	10/109	9.00022e-07	5.78994e-05	8.48528	118.122	COL17A1;COL18A1;LAMA5;ACAN;SCUBE1;MMP13;COL13A1;COL12A1;COL23A1;MMP28
Reactome_2022	Collagen Chain Trimerization R-HSA-8948216	7/44	9.62698e-07	5.78994e-05	15.741	218.069	COL17A1;COL18A1;COL2A1;COL13A1;COL11A1;COL12A1;COL23A1
Reactome_2022	Cytokine Signaling In Immune System R-HSA-1280215	24/702	5.74077e-06	0.000302108	3.06967	37.0445	GBP6;TNFSF18;GBP5;EGR1;LAMA5;SP100;CIITA;CD80;MX2;MX1;IFIT3;IFIT2;OASL;BST2;ISG20;GHR;CXCL10;IL1RL1;TEC;LGALS9;GBP2;GBP1;IL18R1;RIGI
Reactome_2022	Collagen Biosynthesis And Modifying Enzymes R-HSA-1650814	7/67	1.72156e-05	0.000805308	9.69564	106.358	COL17A1;COL18A1;COL2A1;COL13A1;COL11A1;COL12A1;COL23A1
Reactome_2022	Muscle Contraction R-HSA-397014	11/196	3.02861e-05	0.00127505	4.99434	51.9652	KCNH2;RYR2;DES;NPR1;KCNQ1;TMOD2;ITGA1;MYH11;SORBS1;SCN3B;ACTG2
Reactome_2022	ECM Proteoglycans R-HSA-3000178	6/55	5.45135e-05	0.00208638	10.1391	99.536	COMP;LAMA5;ACAN;TNN;ITGA8;MATN3
Reactome_2022	Assembly Of Collagen Fibrils And Other Multimeric Structures R-HSA-2022090	6/57	6.68652e-05	0.00234585	9.74048	93.6336	COL18A1;COL2A1;MMP13;ITGB4;COL11A1;MMP28
Reactome_2022	Interferon Gamma Signaling R-HSA-877300	7/89	0.00010868	0.00351957	7.08645	64.6787	GBP6;GBP5;CIITA;SP100;GBP2;GBP1;OASL
Reactome_2022	Laminin Interactions R-HSA-3000157	4/22	0.000132999	0.00399947	18.2759	163.116	COL18A1;LAMA5;ITGB4;ITGA1
Reactome_2022	Integrin Cell Surface Interactions R-HSA-216083	6/66	0.000152801	0.00428862	8.27563	72.7128	COMP;COL18A1;COL13A1;COL23A1;ITGA1;ITGA8
Reactome_2022	RAC1 GTPase Cycle R-HSA-9013149	9/178	0.000348479	0.00916936	4.4387	35.3406	VAV3;ARHGAP30;SH3BP1;ARHGEF25;MCAM;RASGRF2;AMIGO2;ARHGAP26;MPP7
Reactome_2022	NGF-stimulated Transcription R-HSA-9031628	4/39	0.00127129	0.0314832	9.39095	62.6162	EGR1;ARC;EGR3;ID1
Reactome_2022	Smooth Muscle Contraction R-HSA-445355	4/43	0.00183623	0.0429475	8.42607	53.0846	ITGA1;MYH11;SORBS1;ACTG2
Reactome_2022	RHOD GTPase Cycle R-HSA-9013405	4/52	0.00369844	0.0819496	6.84306	38.32	CPNE8;MCAM;FILIP1;ARHGAP26
Reactome_2022	Endogenous Sterols R-HSA-211976	3/27	0.00422568	0.086054	10.2344	55.9473	CYP27A1;CYP11A1;CYP1B1
Reactome_2022	Immune System R-HSA-168256	37/1943	0.00429248	0.086054	1.67397	9.12461	LAMA5;SP100;CIITA;CD80;PPL;RASGRP1;IFIT3;IFIT2;OASL;GHR;IL1RL1;HLA-DMB;GM2A;MMP28;LGALS9;GBP2;GBP1;GBP6;TNFSF18;VAV3;NPDC1;GBP5;EGR1;EGFL7;MX2;CARD9;MX1;MUC5B;BST2;ISG20;FGR;CXCL10;TEC;KIF26A;ASB2;IL18R1;RIGI
Reactome_2022	OAS Antiviral Response R-HSA-8983711	2/9	0.00504315	0.0884653	23.3164	123.337	OASL;RIGI
Reactome_2022	Phase 3 - Rapid Repolarisation R-HSA-5576890	2/9	0.00504315	0.0884653	23.3164	123.337	KCNH2;KCNQ1
Reactome_2022	Type I Hemidesmosome Assembly R-HSA-446107	2/9	0.00504315	0.0884653	23.3164	123.337	COL17A1;ITGB4
Reactome_2022	Nuclear Events (Kinase And Transcription Factor Activation) R-HSA-198725	4/61	0.00654773	0.110264	5.75994	28.9647	EGR1;ARC;EGR3;ID1
Reactome_2022	Activation Of Matrix Metalloproteinases R-HSA-1592389	3/33	0.00747059	0.119106	8.18506	40.0805	COL18A1;MMP13;MMP28
Reactome_2022	Metabolic Disorders Of Biological Oxidation Enzymes R-HSA-5579029	3/34	0.0081208	0.119106	7.92063	38.1246	CYP27A1;CYP11A1;CYP1B1
Reactome_2022	Cytochrome P450 - Arranged By Substrate Type R-HSA-211897	4/65	0.00818048	0.119106	5.38115	25.8618	CYP27A1;CYP11A1;CYP2S1;CYP1B1
Reactome_2022	RHO GTPase Cycle R-HSA-9012999	12/441	0.00820445	0.119106	2.33024	11.1923	VAV3;CPNE8;ARHGAP30;SH3BP1;ARHGEF25;MCAM;RASGRF2;AMIGO2;EPSTI1;FILIP1;ARHGAP26;MPP7
Reactome_2022	Maturation Of Nucleoprotein R-HSA-9683610	2/12	0.00902557	0.126659	16.319	76.8249	PARP14;PARP9
Reactome_2022	RHOA GTPase Cycle R-HSA-8980692	6/147	0.00941519	0.127864	3.50706	16.362	VAV3;ARHGAP30;ARHGEF25;MCAM;RASGRF2;ARHGAP26
Reactome_2022	CDC42 GTPase Cycle R-HSA-9013148	6/149	0.0100232	0.131868	3.45766	15.9151	VAV3;CPNE8;ARHGAP30;ARHGEF25;RASGRF2;ARHGAP26
Reactome_2022	Diseases Of Metabolism R-HSA-5668914	8/247	0.0111422	0.142148	2.76817	12.4485	CYP27A1;ACAN;EGFL7;CYP11A1;CYP1B1;B3GALT6;MAN1B1;MUC5B
Reactome_2022	Antiviral Mechanism By IFN-stimulated Genes R-HSA-1169410	4/83	0.0187533	0.231552	4.15127	16.507	MX2;MX1;OASL;RIGI
Reactome_2022	Cardiac Conduction R-HSA-5576891	5/126	0.0192502	0.231552	3.39483	13.4104	KCNH2;RYR2;NPR1;KCNQ1;SCN3B
Reactome_2022	RAC2 GTPase Cycle R-HSA-9013404	4/87	0.0218831	0.251595	3.9504	15.0986	VAV3;MCAM;ARHGAP26;MPP7
Reactome_2022	Nicotinamide Salvaging R-HSA-197264	2/19	0.0221117	0.251595	9.59601	36.5766	PARP14;PARP9
Reactome_2022	Signaling By NTRKs R-HSA-166520	5/132	0.023009	0.254916	3.23345	12.1962	EGR1;ARC;EGR3;ID1;NTF3
Reactome_2022	Diseases Associated With N-glycosylation Of Proteins R-HSA-3781860	2/20	0.0243737	0.263111	9.06244	33.6602	EGFL7;MAN1B1
Reactome_2022	Synaptic Adhesion-Like Molecules R-HSA-8849932	2/21	0.0267259	0.278725	8.58504	31.0961	PTPRD;LRFN4
Reactome_2022	RAC3 GTPase Cycle R-HSA-9013423	4/93	0.0271442	0.278725	3.68296	13.2829	MCAM;AMIGO2;ARHGAP26;MPP7
Reactome_2022	RHOJ GTPase Cycle R-HSA-9013409	3/54	0.0281951	0.282622	4.80962	17.1636	CPNE8;ARHGAP26;MPP7
Reactome_2022	Diseases Of Glycosylation R-HSA-3781865	5/143	0.0310679	0.304176	2.97405	10.3246	ACAN;EGFL7;B3GALT6;MAN1B1;MUC5B
Reactome_2022	Late SARS-CoV-2 Infection Events R-HSA-9772573	3/58	0.0338626	0.324003	4.45892	15.0954	MAN1B1;PARP9;PARP14
Reactome_2022	RHOQ GTPase Cycle R-HSA-9013406	3/59	0.0353649	0.330642	4.37908	14.635	CPNE8;ARHGAP26;MPP7
Reactome_2022	Signal Transduction R-HSA-162582	40/2465	0.0361271	0.330642	1.40133	4.65343	RET;NPSR1;CPNE8;LAMA5;PLPPR1;ARHGEF25;CD80;RASGRF2;AMIGO2;PTH1R;RASGRP1;THBS4;ADCY5;CXCL16;IL1RL1;DUSP10;SH3BP1;NTF3;EPSTI1;MYH11;JAG2;VAV3;EGR1;EGR3;MCAM;FST;ARHGAP26;MPP7;NR4A1;CXCL10;ARC;ARHGAP30;TEC;FGF19;ID1;AGTR1;ITGA8;GAS1;FILIP1;FGFR2
Reactome_2022	Phase I - Functionalization Of Compounds R-HSA-211945	4/104	0.0386006	0.345763	3.276	10.6617	CYP27A1;CYP11A1;CYP2S1;CYP1B1
Reactome_2022	PI3K/AKT Signaling In Cancer R-HSA-2219528	4/105	0.0397598	0.348727	3.2434	10.4596	NR4A1;CD80;FGF19;FGFR2
Reactome_2022	PI5P, PP2A And IER3 Regulate PI3K/AKT Signaling R-HSA-6811558	4/106	0.0409387	0.350772	3.21144	10.2627	IL1RL1;CD80;FGF19;FGFR2
Reactome_2022	Signaling By Receptor Tyrosine Kinases R-HSA-9006934	11/496	0.0416594	0.350772	1.87586	5.9619	VAV3;EGR1;LAMA5;ARC;EGR3;TEC;FGF19;ID1;NTF3;FGFR2;THBS4
Reactome_2022	Neuronal System R-HSA-112316	9/386	0.0479501	0.38491	1.96863	5.97991	KCNH2;PTPRD;PANX2;CHRNA3;LRFN4;KCNQ1;RASGRF2;AKAP5;ADCY5
Reactome_2022	FCERI Mediated Ca+2 Mobilization R-HSA-2871809	2/29	0.0484988	0.38491	6.03887	18.2749	VAV3;TEC
Reactome_2022	Negative Regulation Of PI3K/AKT Network R-HSA-199418	4/113	0.0497423	0.38491	3.00413	9.01509	IL1RL1;CD80;FGF19;FGFR2
